# Supplementary material for: The development and evolution of inhibitory neurons in primate cerebrum
Source: Nature. 2022 Mar 23;603(7903):871–7. doi: 10.1038/s41586-022-04510-w (PMC8967711; doi:10.1038/s41586-022-04510-w)
Supplement: Supplementary file 3 — Sample metadata. Region, stage, individual and sequencing quality-control metrics for each sample. [file 41586_2022_4510_MOESM3_ESM.xlsx]

## Sheet: Macaque
region	timepoint	individual	outfile_name	n_reads_processed	n_pseudoaligned	n_unique	p_pseudoaligned	p_unique	kallisto_version
CGE+LGE	100	PCD100	Mix9_kOut	454680881	351959268	47575483	77.4	10.5	0.46.0
Cingulate	100	PCD100	E100cingulate_kOut	312858202	264589321	55206298	84.6	17.6	0.46.0
Hippocampus	100	PCD100	E100hippo_kOut	550137295	449899087	78535578	81.8	14.3	0.46.0
Insula	100	PCD100	E100insula_kOut	640374425	516261207	78917106	80.6	12.3	0.46.0
Motor	100	PCD100	E100motor_kOut	422459942	337007608	67703045	79.8	16	0.46.0
Parietal	100	PCD100	E100parietal_kOut	602847080	479256479	80640551	79.5	13.4	0.46.0
POH+POA	100	PCD100	Mix7_kOut	675293513	554371320	100106324	82.1	14.8	0.46.0
Somato	100	PCD100	E100somato_kOut	528385330	422844017	77177717	80	14.6	0.46.0
Septum+NAc	100	PCD100	Mix5_kOut	335532516	267028794	40180964	79.6	12	0.46.0
V1	100	PCD100	E100V1_kOut	568598361	458878879	72135573	80.7	12.7	0.46.0
Amygdala	110	PCD110-PECRMB683-Zhu2018	PEC_Yale_SingleCellRNAseq_RMB683_AMY_kOut	264865816	193971552	30299673	73.2	11.4	0.46.0
DFC	110	PCD110-PECRMB683-Zhu2018	PEC_Yale_SingleCellRNAseq_RMB683_DFC_kOut	226928356	168263965	25143944	74.1	11.1	0.46.0
Hippocampus	110	PCD110-PECRMB683-Zhu2018	PEC_Yale_SingleCellRNAseq_RMB683_HIP_kOut	259461251	186720455	30608755	72	11.8	0.46.0
Striatum	110	PCD110-PECRMB683-Zhu2018	PEC_Yale_SingleCellRNAseq_RMB683_STR_kOut	274160262	204607156	32502845	74.6	11.9	0.46.0
Amygdala	110	PCD110-PECRMB691-Zhu2018	PEC_Yale_SingleCellRNAseq_RMB691_AMY_kOut	344758610	263716826	39784975	76.5	11.5	0.46.0
DFC	110	PCD110-PECRMB691-Zhu2018	PEC_Yale_SingleCellRNAseq_RMB691_DFC_kOut	372249127	281432074	46382562	75.6	12.5	0.46.0
Hippocampus	110	PCD110-PECRMB691-Zhu2018	PEC_Yale_SingleCellRNAseq_RMB691_HIP_kOut	356177895	262146714	41032527	73.6	11.5	0.46.0
Striatum	110	PCD110-PECRMB691-Zhu2018	PEC_Yale_SingleCellRNAseq_RMB691_STR_kOut	347912702	267813488	42193965	77	12.1	0.46.0
CGE+LGE	40	PCD40	E40_CGE-LGE_kOut	255280253	191302627	25659177	74.9	10.1	0.46.0
Hippocampus	40	PCD40	E40_hippocampus_kOut	312414933	240891767	33251587	77.1	10.6	0.46.0
MGE	40	PCD40	E40_MGE_kOut	246513937	185111930	25445138	75.1	10.3	0.46.0
PFC	40	PCD40	E40_PFC_kOut	314518559	243767942	33107615	77.5	10.5	0.46.0
POA	40	PCD40	E40_Pre-optic_kOut	314389760	235603698	33205134	74.9	10.6	0.46.0
Somato	40	PCD40	E40_somato_kOut	355874620	269365942	36905753	75.7	10.4	0.46.0
V1	40	PCD40	E40_V1_kOut	222022237	160923923	22165472	72.5	10	0.46.0
CGE+LGE	50	PCD50	E50_CGE-LGE_kOut	242836392	185700212	24182385	76.5	10	0.46.0
Hippocampus	50	PCD50	E50_hippo-temp_kOut	238361472	187050670	25740548	78.5	10.8	0.46.0
MGE	50	PCD50	E50_MGE_kOut	280704985	213783385	27831182	76.2	9.9	0.46.0
Motor	50	PCD50	E50_motor_kOut	260956207	201095691	27159006	77.1	10.4	0.46.0
Parietal	50	PCD50	E50_parietal_kOut	275463798	210353986	27728935	76.4	10.1	0.46.0
PFC	50	PCD50	E50_PFC_kOut	246077428	192543402	26409143	78.2	10.7	0.46.0
Septum	50	PCD50	E50_septum_kOut	226939236	174365883	24799238	76.8	10.9	0.46.0
Temporal	50	PCD50	E50_temporal_kOut	252184114	192060176	25252351	76.2	10	0.46.0
V1	50	PCD50	E50_V1_kOut	246959228	189961393	24264947	76.9	9.8	0.46.0
CGE+LGE	65	PCD65-A	E65-2019A_CGE_AND_LGE_kOut	270348268	218629734	31451546	80.9	11.6	0.46.0
MGE	65	PCD65-A	E65-2019A_Hippocampus_choroid_kOut	46310127	37730171	6531431	81.5	14.1	0.46.0
Motor	65	PCD65-A	E65-2019A_MGE_kOut	228636542	188366522	28784871	82.4	12.6	0.46.0
Motor	65	PCD65-A	E65-2019A_Motor_1_kOut	194526926	161206014	25707897	82.9	13.2	0.46.0
Parietal	65	PCD65-A	E65-2019A_Motor_2_kOut	27280171	21915968	3757548	80.3	13.8	0.46.0
PFC	65	PCD65-A	E65-2019A_Parietal_kOut	436953098	355139629	53291128	81.3	12.2	0.46.0
Somato	65	PCD65-A	E65-2019A_PFC_kOut	544910200	440876537	68055474	80.9	12.5	0.46.0
Temporal	65	PCD65-A	E65-2019A_Somatosensory_kOut	88349445	71986262	11090791	81.5	12.6	0.46.0
V1	65	PCD65-A	E65-2019A_Temporal_kOut	414940690	339162702	51391206	81.7	12.4	0.46.0
Hippocampus	65	PCD65-B	E65-2019A_V1_kOut	715614185	585787761	90425815	81.9	12.6	0.46.0
LGE	65	PCD65-B	E65-2019B_Hippocampus_choroid_kOut	60452935	50314246	8144192	83.2	13.5	0.46.0
MGE	65	PCD65-B	E65-2019B_LGE_kOut	97873059	81237332	12294034	83	12.6	0.46.0
Motor	65	PCD65-B	E65-2019B_MGE_kOut	210404521	168737615	24673323	80.2	11.7	0.46.0
Motor	65	PCD65-B	E65-2019B_Motor_1_kOut	201719950	167196324	25396688	82.9	12.6	0.46.0
Parietal	65	PCD65-B	E65-2019B_Motor_2_kOut	133157718	109483927	17676770	82.2	13.3	0.46.0
PFC	65	PCD65-B	E65-2019B_PFC_kOut	318429869	263285433	40596661	82.7	12.7	0.46.0
Somato	65	PCD65-B	E65-2019B_Somatosensory_kOut	361197298	295828232	44818535	81.9	12.4	0.46.0
Temporal	65	PCD65-B	E65-2019B_Temporal_kOut	114470788	92927992	14226521	81.2	12.4	0.46.0
CGE	65	PCD65-C	Mac2_CGE_kOut	454823033	355368848	46525969	78.1	10.2	0.46.0
MGE	65	PCD65-C	Mac2_MGE_kOut	162304979	127780959	15018000	78.7	9.3	0.46.0
Parietal	65	PCD65-C	Mac2_parietal_kOut	170166127	93362602	12682154	54.9	7.5	0.46.0
Somato	65	PCD65-C	Mac2_somatosensory_kOut	154899877	80544211	11149736	52	7.2	0.46.0
CGE+LGE	80	PCD80	Mix10_kOut	566298226	445538913	60815231	78.7	10.7	0.46.0
Hippocampus	80	PCD80	E80hippo_kOut	456800644	357351455	79440827	78.2	17.4	0.46.0
Insula	80	PCD80	E80insula_kOut	657956292	523954755	86304314	79.6	13.1	0.46.0
Motor	80	PCD80	E80motor_kOut	494407278	400246805	57646683	81	11.7	0.46.0
PFC	80	PCD80	E80PFC_kOut	540588366	433831074	66351854	80.3	12.3	0.46.0
Striatum+Claustrum	80	PCD80	Mix8_kOut	622565496	513185985	81923314	82.4	13.2	0.46.0
Temporal	80	PCD80	E80temporal_kOut	658024903	531896709	86034744	80.8	13.1	0.46.0
V1	80	PCD80	E80V1_kOut	2539059013	1972191769	278661462	77.7	11	0.46.0
dLGE (Presumed due to cell composition and anatomical proximity)	80	PCD80	E80MGE_kOut	592270084	461672698	66147148	77.9	11.2	0.46.0
CGE+LGE	80	PCD80-2019	E80-2019_Hippocampus_kOut	38779949	29951727	5843563	77.2	15.1	0.46.0
Hippocampus	80	PCD80-2019	E80-2019_LGE_AND_CGE_kOut	236007644	189792558	27901831	80.4	11.8	0.46.0
MGE	80	PCD80-2019	E80-2019_MGE_kOut	184672323	148186521	22437368	80.2	12.1	0.46.0
Motor	80	PCD80-2019	E80-2019_Motor_1_kOut	213427649	173942295	30373181	81.5	14.2	0.46.0
Parietal	80	PCD80-2019	E80-2019_Motor_2_kOut	413916623	330760037	49005910	79.9	11.8	0.46.0
PFC	80	PCD80-2019	E80-2019_Parietal_kOut	133649594	107410023	16504478	80.4	12.3	0.46.0
Somato	80	PCD80-2019	E80-2019_PFC_kOut	136244451	108737941	18288771	79.8	13.4	0.46.0
Temporal	80	PCD80-2019	E80-2019_Temporal_kOut	44512324	35457541	5739453	79.7	12.9	0.46.0
V1	80	PCD80-2019	E80-2019_V1_kOut	296906344	239397015	36194816	80.6	12.2	0.46.0
MGE+CGE+LGE	90	PCD90-2019	E90-2019_MGE_AND_CGE_AND_LGE_kOut	116104201	93679724	16939705	80.7	14.6	0.46.0
Motor	90	PCD90-2019	E90-2019_Motor_1_kOut	148587773	122381395	24683409	82.4	16.6	0.46.0
Motor	90	PCD90-2019	E90-2019_Motor_2_kOut	149858798	124165047	20730164	82.9	13.8	0.46.0
Parietal	90	PCD90-2019	E90-2019_Parietal_kOut	32022967	24310956	4160814	75.9	13	0.46.0
PFC	90	PCD90-2019	E90-2019_PFC_kOut	135719753	110663547	20093739	81.5	14.8	0.46.0
Septum+Putamen	90	PCD90-2019	E90-2019_putamen_AND_Septum_kOut	71522112	58278644	10965695	81.5	15.3	0.46.0
Somato	90	PCD90-2019	E90-2019_Somatosensory_kOut	56503990	42936896	8273048	76	14.6	0.46.0
V1	90	PCD90-2019	E90-2019_V1_kOut	116589409	96007098	17634917	82.3	15.1	0.46.0

## Sheet: Mouse
	n_processed	n_pseudoaligned	n_unique	p_pseudoaligned	p_unique	kallisto_version
E18_20161004_Neurons_Sample_01_kOut	55260401	45748911	13195535	82.8	23.9	0.46.2
E18_20161004_Neurons_Sample_04_kOut	46562486	38422499	11063653	82.5	23.8	0.46.2
E18_20160930_Neurons_Sample_03_kOut	55929735	46967939	13238546	84	23.7	0.46.2
680847414_L8TX_171026_01_E05_kOut	599092870	484156588	145042051	80.8	24.2	0.46.2
680583717_L8TX_171026_01_H04_kOut	695505552	536361855	163568403	77.1	23.5	0.46.2
680847414_L8TX_171026_01_D05_kOut	365572720	295218397	89273737	80.8	24.4	0.46.2
675026503_L8TX_171026_01_B04_kOut	93377363	72931579	22181168	78.1	23.8	0.46.2
675026503_L8TX_171026_01_H03_kOut	83563151	60985423	18384125	73	22	0.46.2
680847414_L8TX_171026_01_C05_kOut	457373896	362110654	110372103	79.2	24.1	0.46.2
675026503_L8TX_171026_01_G03_kOut	851021891	668611561	202917449	78.6	23.8	0.46.2
680847414_L8TX_171026_01_G05_kOut	406230861	322497744	96806118	79.4	23.8	0.46.2
680583717_L8TX_171026_01_F04_kOut	1019011213	788880749	240977897	77.4	23.6	0.46.2
680583717_L8TX_171026_01_B05_kOut	250227017	196288690	59988588	78.4	24	0.46.2
675026503_L8TX_171026_01_F03_kOut	916795290	699570482	212513988	76.3	23.2	0.46.2
680847414_L8TX_171026_01_H05_kOut	674520745	537253145	163249232	79.6	24.2	0.46.2
680847414_L8TX_171026_01_F05_kOut	551939502	435752361	130662641	78.9	23.7	0.46.2
L8TX_181211_01_F01_kOut	1926459540	1682318731	482913344	87.3	25.1	0.46.2
L8TX_181211_01_C01_kOut	2941873323	2571778308	743281305	87.4	25.3	0.46.2
L8TX_181211_01_B01_kOut	1466307916	1290139741	372796537	88	25.4	0.46.2
L8TX_181211_01_E01_kOut	1708764205	1499480727	427609326	87.8	25	0.46.2
L8TX_181211_01_A01_kOut	1048408446	917176894	262373857	87.5	25	0.46.2
e14-WT9-1_kOut	77292717	47612008	12375516	61.6	16	0.46.2
e14-WT9-2_kOut	31750841	20566718	5482421	64.8	17.3	0.46.2
e14-WT8-1_kOut	70309910	47123913	12560655	67	17.9	0.46.2
e14-WT11_kOut	165321554	121244580	33202473	73.3	20.1	0.46.2
p0-WT3_kOut	189350731	120359223	34391582	63.6	18.2	0.46.2
e14-WT8-2_kOut	56493531	38477575	10484324	68.1	18.6	0.46.2
e14-WT10_kOut	135111686	86307158	23621326	63.9	17.5	0.46.2
p0-WT2_kOut	196608238	133509323	40518654	67.9	20.6	0.46.2
p0-WT4_kOut	83208220	54683358	16470068	65.7	19.8	0.46.2
SRR6061125_E13.5_CGE_kOut	233692380	176683542	39441276	75.6	16.9	0.46.2
SRR6061126_E13.5_MGE_kOut	228444505	175033472	41215915	76.6	18	0.46.2
SRR6061128_E18.5_Subcortex_kOut	280162359	209929619	46133949	74.9	16.5	0.46.2
SRR6061127_E18.5_Cortex_kOut	72414808	54618560	11668761	75.4	16.1	0.46.2
OC_GSM3449587_kOut	663439727	537987645	148387559	81.1	22.4	0.46.2
OT_GSM3449589_kOut	567078668	449487532	123078944	79.3	21.7	0.46.2
WT_GSM3449591_kOut	546829212	432703455	119139112	79.1	21.8	0.46.2
WT_GSM3449592_kOut	547582565	420391933	116793115	76.8	21.3	0.46.2
OC_GSM3449588_kOut	578122975	446257331	123885908	77.2	21.4	0.46.2
OT_GSM3449590_kOut	438688751	330874042	90113987	75.4	20.5	0.46.2
e13.5_ForebrainVentral_SRR11947636_kOut	153076718	127482607	38594541	83.3	25.2	0.46.2
e11.0_Forebrain_SRR11947670_kOut	166322407	141821757	45601084	85.3	27.4	0.46.2
e12.0_ForebrainDorsal_SRR11947651_kOut	169961357	145211991	47302772	85.4	27.8	0.46.2
p07_Cortex_SRR11947654_kOut	165069602	141003292	41241379	85.4	25	0.46.2
p07_Cortex_SRR11947655_kOut	174773505	150150893	43796920	85.9	25.1	0.46.2
e12.0_ForebrainVentral_SRR11947628_kOut	88876878	76676573	23704217	86.3	26.7	0.46.2
e14.5_ForebrainDorsal_SRR11947616_kOut	157513829	132912202	39456691	84.4	25	0.46.2
e14.5_ForebrainVentral_SRR11947615_kOut	158043391	132962925	40285659	84.1	25.5	0.46.2
e16.5_ForebrainVentroLateral_SRR11947599_kOut	160304249	136292280	39880388	85	24.9	0.46.2
e15.0_ForebrainDorsal_SRR11947620_kOut	187942024	161498237	49632519	85.9	26.4	0.46.2
e12.5_ForebrainDorsal_SRR11947683_kOut	158007308	128821661	40353792	81.5	25.5	0.46.2
e18.0_ForebrainDorsal_SRR11947681_kOut	194898610	167251479	50302434	85.8	25.8	0.46.2
e12.0_ForebrainVentral_SRR11947649_kOut	180076878	152894231	46082113	84.9	25.6	0.46.2
e17.5_ForebrainDorsal_SRR11947595_kOut	164683099	138072792	40428256	83.8	24.5	0.46.2
e12.0_ForebrainDorsal_SRR11947626_kOut	180360712	154605496	49524285	85.7	27.5	0.46.2
p0_Cortex_SRR11947619_kOut	222148855	180119048	50225069	81.1	22.6	0.46.2
e16.25_ForebrainVentroLateral_SRR11947684_kOut	168066449	141586480	43738349	84.2	26	0.46.2
e16.5_ForebrainDorsal_SRR11947600_kOut	190703647	162398519	48528614	85.2	25.4	0.46.2
e14.5_ForebrainVentral_SRR11947607_kOut	184928515	152414605	44981369	82.4	24.3	0.46.2
e13.0_ForebrainVentral_SRR11947666_kOut	176202455	151507728	45576723	86	25.9	0.46.2
p5_Cortex_SRR11947618_kOut	153168827	124977830	36393721	81.6	23.8	0.46.2
e16.25_ForebrainDorsal_SRR11947685_kOut	191260067	163687766	48845456	85.6	25.5	0.46.2
e14.5_ForebrainDorsal_SRR11947609_kOut	193715996	161304638	46984909	83.3	24.3	0.46.2
e12.0_ForebrainVentral_SRR11947625_kOut	179096179	153128157	46006870	85.5	25.7	0.46.2
e18.0_ForebrainDorsal_SRR11947662_kOut	157072612	135844403	41753681	86.5	26.6	0.46.2
e17.5_ForebrainVentroLateral_SRR11947594_kOut	165811640	138802807	40510472	83.7	24.4	0.46.2
e10.0_Forebrain_SRR11947653_kOut	172054258	138135079	39062783	80.3	22.7	0.46.2
e11.0_Forebrain_SRR11947580_kOut	198878082	163530907	49097950	82.2	24.7	0.46.2
e10.0_Forebrain_SRR11947585_kOut	161066488	130111847	35977168	80.8	22.3	0.46.2
e10.0_Forebrain_SRR11947627_kOut	186082158	151729515	44300515	81.5	23.8	0.46.2
e10.0_Forebrain_SRR11947624_kOut	175488883	143433226	43166093	81.7	24.6	0.46.2
e17.0_ForebrainVentroLateral_SRR11947682_kOut	191890748	158850838	49454553	82.8	25.8	0.46.2
e12.0_ForebrainDorsal_SRR11947629_kOut	165682736	142491609	45384450	86	27.4	0.46.2
e18.0_ForebrainVentroLateral_SRR11947677_kOut	192620334	160135805	49629748	83.1	25.8	0.46.2
e15.5_ForebrainVentral_SRR11947603_kOut	168650957	140120013	40754165	83.1	24.2	0.46.2
e15.0_ForebrainDorsal_SRR11947623_kOut	182362709	156500819	46571077	85.8	25.5	0.46.2
e17.0_ForebrainDorsal_SRR11947632_kOut	183422148	156710976	46835950	85.4	25.5	0.46.2
e15.5_ForebrainDorsal_SRR11947604_kOut	207978193	175640701	50977271	84.5	24.5	0.46.2
e13.5_ForebrainDorsal_SRR11947647_kOut	162933468	136513930	40165723	83.8	24.7	0.46.2
e18.0_ForebrainVentroLateral_SRR11947657_kOut	169868216	146374489	44528068	86.2	26.2	0.46.2
e15.0_ForebrainDorsal_SRR11947643_kOut	180554320	153813687	46817116	85.2	25.9	0.46.2
e13.5_ForebrainDorsal_SRR11947612_kOut	189723808	157226301	46889220	82.9	24.7	0.46.2
e12.0_ForebrainVentral_SRR11947650_kOut	176913450	151800183	47144963	85.8	26.6	0.46.2
E11_hypothalamus_SAMN11975094_kOut	128401650	102172044	31912899	79.6	24.9	0.46.2
E12_hypothalamus_SAMN11975071_kOut	177676271	145526242	43107364	81.9	24.3	0.46.2
E12_hypothalamus_SAMN11975077_kOut	184570287	152709555	46987033	82.7	25.5	0.46.2
E12_hypothalamus_SAMN11975074_kOut	185453533	154670283	48887396	83.4	26.4	0.46.2
E12_hypothalamus_SAMN11975093_kOut	76025464	55771608	15517042	73.4	20.4	0.46.2
E14_hypothalamus_SAMN11975091_kOut	120061781	90998612	25621107	75.8	21.3	0.46.2
P14_hypothalamus_SAMN11975083_kOut	137865514	110969092	32703484	80.5	23.7	0.46.2
P45_hypothalamus_SAMN11975081_kOut	118186413	94663025	28253745	80.1	23.9	0.46.2
P45_hypothalamus_SAMN11975082_kOut	134552788	108090701	32998752	80.3	24.5	0.46.2
p25-27_Amygdala_SAMN08730984_kOut	130060727	107413853	34540836	82.6	26.6	0.46.2
p29_SScortex_SAMN08730874_kOut	260409204	234821673	75637868	90.2	29	0.46.2
p29_StriatumDorsal_SAMN08730881_kOut	159847696	141911836	42210608	88.8	26.4	0.46.2
p60_CA1_SAMN08730924_kOut	176980275	153139974	48572135	86.5	27.4	0.46.2
p19_Hypothalamus_SAMN08730951_kOut	168741309	143169512	45860506	84.8	27.2	0.46.2
p28_OB_SAMN08730877_kOut	150018323	130607350	41086509	87.1	27.4	0.46.2
p29_Amygdala_SAMN08730936_kOut	170999309	138580149	43845424	81	25.6	0.46.2
p23_Ctx1_SAMN08730893_kOut	177291460	152303070	47230588	85.9	26.6	0.46.2
p25_StriatumVentral_SAMN08730903_kOut	160048238	137966038	43158956	86.2	27	0.46.2
p30_Amygdala_SAMN08730883_kOut	160857927	138989415	43476455	86.4	27	0.46.2
p26_Hypothalamus_SAMN08730918_kOut	175067982	143866024	46463535	82.2	26.5	0.46.2
p21_Ctx2_SAMN08730887_kOut	176983611	148998895	47573723	84.2	26.9	0.46.2
p16-p24_DentGyr_SAMN08730929_kOut	173441610	147223171	47273659	84.9	27.3	0.46.2
p29_StriatumDorsal_SAMN08730880_kOut	178965127	156836941	47535070	87.6	26.6	0.46.2
p22_Ctx3_SAMN08730889_kOut	171751569	145549500	46640311	84.7	27.2	0.46.2
p12-p35_DentGyr_SAMN08730926_kOut	174422958	149479004	45641654	85.7	26.2	0.46.2
p19_Hypothalamus_SAMN08730999_kOut	66155636	55622177	18374347	84.1	27.8	0.46.2
p29_Ctx1_SAMN08730879_kOut	153904086	134802110	42545467	87.6	27.6	0.46.2
p21_Amygdala_SAMN08730912_kOut	170684642	138013806	42767991	80.9	25.1	0.46.2
p29_Amygdala_SAMN08730937_kOut	179542321	151289969	46012788	84.3	25.6	0.46.2
p25_StriatumVentral_SAMN08730902_kOut	157722474	133506102	39976806	84.6	25.3	0.46.2
p26_OB_SAMN08730907_kOut	160928616	131872960	40157332	81.9	25	0.46.2
p26_Ctx3_SAMN08730904_kOut	168712474	147092738	44811645	87.2	26.6	0.46.2
p29_OB_SAMN08730940_kOut	161559804	136985751	42579234	84.8	26.4	0.46.2
p21_Amygdala_SAMN08730913_kOut	161234991	130218972	40041648	80.8	24.8	0.46.2
p19_Hypothalamus_SAMN08730952_kOut	163126838	136553352	44132974	83.7	27.1	0.46.2
p30_Amygdala_SAMN08730882_kOut	162836679	140304050	43804565	86.2	26.9	0.46.2
p25-27_Amygdala_SAMN08730985_kOut	152398507	128116921	41369418	84.1	27.1	0.46.2
p24_StriatumDorsal_SAMN08730896_kOut	164895186	140949770	43397054	85.5	26.3	0.46.2
p23_CA1_SAMN08730885_kOut	143757713	127847093	40459907	88.9	28.1	0.46.2
p19_Hypothalamus_SAMN08730943_kOut	159951304	130816827	41760990	81.8	26.1	0.46.2
p26_Ctx2_SAMN08730917_kOut	171148705	146446259	48064928	85.6	28.1	0.46.2
p25-27_Hypothalamus_SAMN08730987_kOut	182783737	155073690	52860139	84.8	28.9	0.46.2
p22_Ctx3_SAMN08730888_kOut	165053477	141932710	44965886	86	27.2	0.46.2
p19_Hypothalamus_SAMN08731000_kOut	92150769	78735143	25611907	85.4	27.8	0.46.2
p21_Amygdala_SAMN08731002_kOut	71263911	60775439	19892934	85.3	27.9	0.46.2
p23_Ctx1_SAMN08730892_kOut	175034152	150281406	45980151	85.9	26.3	0.46.2
p29_Amygdala_SAMN08730938_kOut	165529219	137847195	43049021	83.3	26	0.46.2
p27_Ctx2_SAMN08730922_kOut	186051954	163692613	48279025	88	25.9	0.46.2
p28_SScortex_SAMN08730873_kOut	299257921	265606171	84091929	88.8	28.1	0.46.2
p25-27_Hypothalamus_SAMN08730986_kOut	181677767	153510680	49805801	84.5	27.4	0.46.2
p60_Ctx1.5_SAMN08730925_kOut	175220696	152037227	48361553	86.8	27.6	0.46.2
p27_CA1_SAMN08730920_kOut	176053785	153456346	48797446	87.2	27.7	0.46.2
p29_Ctx1_SAMN08730878_kOut	160127551	137177198	42996794	85.7	26.9	0.46.2
p26_OB_SAMN08730906_kOut	158896094	132113627	39990525	83.1	25.2	0.46.2
p29_OB_SAMN08730939_kOut	172871286	147264309	45312719	85.2	26.2	0.46.2
p60_CA1_SAMN08730923_kOut	175542968	150412190	46064608	85.7	26.2	0.46.2
p24_StriatumDorsal_SAMN08730897_kOut	166533255	138265118	43343413	83	26	0.46.2
p26_Ctx2_SAMN08730916_kOut	182870766	154985106	50799902	84.8	27.8	0.46.2
p19_Hypothalamus_SAMN08730944_kOut	194956817	157606523	50826860	80.8	26.1	0.46.2
p16-p24_StriatumVentral_SAMN08730931_kOut	181165717	151897601	47685678	83.8	26.3	0.46.2
p30_Hypothalamus_SAMN08730884_kOut	170066208	141726525	43091124	83.3	25.3	0.46.2
p27_CA1_SAMN08730921_kOut	176655211	154131190	49489220	87.2	28	0.46.2
p26_Ctx3_SAMN08730905_kOut	162278167	140783363	43286914	86.8	26.7	0.46.2
p21_Amygdala_SAMN08731001_kOut	61745990	52680016	17196107	85.3	27.8	0.46.2
p16-p24_StriatumVentral_SAMN08730930_kOut	92374056	76962562	23578949	83.3	25.5	0.46.2
p26_Hypothalamus_SAMN08730919_kOut	179280282	148520004	47853601	82.8	26.7	0.46.2
