# Supplementary material for: The development and evolution of inhibitory neurons in primate cerebrum
Source: Nature. 2022 Mar 23;603(7903):871–7. doi: 10.1038/s41586-022-04510-w (PMC8967711; doi:10.1038/s41586-022-04510-w)
Supplement: Supplementary file 4 — Cell metadata. Region, stage and individual for each cell in the macaque and mouse samples. [file 41586_2022_4510_MOESM4_ESM.xlsx]

## Sheet: MacaqueCellMetadata
	batch	timepoint	region	file_name	class	leiden	n_genes	latent_cell_probability	phase	latent_time	intronic_umi	exonic_umi	umi_per_cell	percent_introns	percent_exons
CTCAGTCGTCCGGTGT_E90-2019_V1	0	90	V1	E90-2019_V1_kOut	MGE_LHX6/MAF	17	2662	0.999933	G1	0.473706	7418	5398	12816	0.578808	0.421192
CAGCGTGGTGAGTAAT_E90-2019_V1	0	90	V1	E90-2019_V1_kOut	CGE_NR2F2/PROX1	18	3054	0.999963	G1	0.492486	5692	6732	12424	0.458146	0.541855
TATGTTCTCACCTGGG_E90-2019_V1	0	90	V1	E90-2019_V1_kOut	MGE_LHX6/MAF	18	2007	0.999916	G1	0.626058	8826	3399	12225	0.721963	0.278037
ATTTACCCACCGTCTT_E90-2019_V1	0	90	V1	E90-2019_V1_kOut	MGE_LHX6/MAF	14	2444	0.99993	G1	0.240401	7228	5085	12313	0.587022	0.412978
CATACCCTCATTGTGG_E90-2019_V1	0	90	V1	E90-2019_V1_kOut	MGE_LHX6/MAF	6	2368	0.999911	G1	0.427126	7468	4593	12061	0.619186	0.380814
CCACAAACACAATGCT_E90-2019_V1	0	90	V1	E90-2019_V1_kOut	MGE_LHX6/MAF	14	2206	0.99994	G1	0.346848	7405	4362	11767	0.629302	0.370698
CTCAAGAAGTCGAAGC_E90-2019_V1	0	90	V1	E90-2019_V1_kOut	CGE_NR2F2/PROX1	44	2502	0.999946	G1	0.328769	5191	5068	10259	0.505995	0.494005
TACAACGAGTTGCTCA_E90-2019_V1	0	90	V1	E90-2019_V1_kOut	CGE_NR2F2/PROX1	18	2107	0.999906	G1	0.542349	5921	3840	9761	0.606598	0.393402
CAAAGAAAGTTGCATC_E90-2019_V1	0	90	V1	E90-2019_V1_kOut	CGE_NR2F2/PROX1	33	2134	0.999936	G1	0.659701	5596	3842	9438	0.592922	0.407078
TATCCTAGTGTCGATT_E90-2019_V1	0	90	V1	E90-2019_V1_kOut	MGE_LHX6/MAF	14	2176	0.999937	G1	0.317305	5356	4170	9526	0.562251	0.437749
CTATCCGTCCGTGCGA_E90-2019_V1	0	90	V1	E90-2019_V1_kOut	MGE_LHX6/MAF	11	2249	0.99995	G1	0.81965	4935	4187	9122	0.541	0.459
ACTCTCGAGTGCCAGA_E90-2019_V1	0	90	V1	E90-2019_V1_kOut	MGE_LHX6/MAF	17	1892	0.999913	G1	0.416072	5268	3555	8823	0.597076	0.402924
GGGTCTGCACTGCGAC_E90-2019_V1	0	90	V1	E90-2019_V1_kOut	CGE_NR2F2/PROX1	9	2088	0.999948	G1	0.625868	4877	3864	8741	0.557945	0.442055
GACTCTCGTGGCTTGC_E90-2019_V1	0	90	V1	E90-2019_V1_kOut	MGE_LHX6/MAF	14	1749	0.999941	G1	0.380342	5608	2975	8583	0.653385	0.346615
TCAATTCGTACAGAAT_E90-2019_V1	0	90	V1	E90-2019_V1_kOut	MGE_LHX6/NPY	18	1926	0.99993	G1	0.689837	4942	3555	8497	0.581617	0.418383
TACATTCTCCTAAACG_E90-2019_V1	0	90	V1	E90-2019_V1_kOut	MGE_LHX6/MAF	17	1722	0.999879	G1	0.513879	5267	3154	8421	0.62546	0.37454
CATTCATCAGATACTC_E90-2019_V1	0	90	V1	E90-2019_V1_kOut	MGE_LHX6/MAF	29	1916	0.999902	G1	0.749325	4885	3446	8331	0.586364	0.413636
CAAGGGACATGCCATA_E90-2019_V1	0	90	V1	E90-2019_V1_kOut	CGE_NR2F2/PROX1	43	1991	0.999901	G1	0.542542	4396	3868	8264	0.531946	0.468054
GGGCCATTCTCCGTGT_E90-2019_V1	0	90	V1	E90-2019_V1_kOut	CGE_NR2F2/PROX1	9	2059	0.999856	G1	0.519998	4414	3840	8254	0.534771	0.465229
GTGAGGACATAGGTTC_E90-2019_V1	0	90	V1	E90-2019_V1_kOut	CGE_NR2F2/PROX1	15	1842	0.999878	G1	0.552238	4802	3298	8100	0.592839	0.40716
TTGCATTGTGGTAACG_E90-2019_V1	0	90	V1	E90-2019_V1_kOut	CGE_NR2F2/PROX1	9	2174	0.999878	G1	0.8256	3913	3962	7875	0.496889	0.503111
GGATGTTCATGGCTAT_E90-2019_V1	0	90	V1	E90-2019_V1_kOut	CGE_NR2F2/PROX1	8	1920	0.999907	G1	0.347292	4302	3633	7935	0.542155	0.457845
TAGCACAGTCTAACGT_E90-2019_V1	0	90	V1	E90-2019_V1_kOut	CGE_NR2F2/PROX1	8	1818	0.999902	G1	0.108637	4198	3624	7822	0.536691	0.463309
TCATCATGTGATAGTA_E90-2019_V1	0	90	V1	E90-2019_V1_kOut	CGE_NR2F2/PROX1	9	1900	0.999906	G1	0.671246	4634	3199	7833	0.5916	0.4084
TCACATTCAATGACCT_E90-2019_V1	0	90	V1	E90-2019_V1_kOut	CGE_NR2F2/PROX1	8	1728	0.999892	G1	0.296661	4535	3258	7793	0.581932	0.418067
TAGCACATCATTTGTC_E90-2019_V1	0	90	V1	E90-2019_V1_kOut	CGE_NR2F2/PROX1	8	1864	0.999925	G1	0.287833	4263	3430	7693	0.55414	0.44586
CATTTCACAACCAATC_E90-2019_V1	0	90	V1	E90-2019_V1_kOut	CGE_NR2F2/PROX1	9	1980	0.999938	G1	0.681674	4158	3492	7650	0.543529	0.456471
AAGCATCCATCCTTCG_E90-2019_V1	0	90	V1	E90-2019_V1_kOut	MGE_LHX6/MAF	17	1779	0.999916	G1	0.560649	4402	3315	7717	0.570429	0.429571
CTGTAGAGTAGGCAAC_E90-2019_V1	0	90	V1	E90-2019_V1_kOut	CGE_NR2F2/PROX1	43	1899	0.999927	G1	0.609991	4256	3480	7736	0.550155	0.449845
TGGTGATAGCTAATGA_E90-2019_V1	0	90	V1	E90-2019_V1_kOut	CGE_NR2F2/PROX1	43	1888	0.999899	G1	0.467315	4050	3556	7606	0.532474	0.467526
AGCGATTAGTCTCCTC_E90-2019_V1	0	90	V1	E90-2019_V1_kOut	CGE_NR2F2/PROX1	21	1675	0.999889	G1	0.701537	4769	2899	7668	0.621935	0.378065
AGACACTTCGGACTTA_E90-2019_V1	0	90	V1	E90-2019_V1_kOut	MGE_LHX6/MAF	17	1814	0.999907	G1	0.484571	4142	3420	7562	0.547739	0.452261
CTTAGGATCGAACGCC_E90-2019_V1	0	90	V1	E90-2019_V1_kOut	CGE_NR2F2/PROX1	9	2391	0.999957	G1	0.788206	3245	4285	7530	0.430943	0.569057
AGGAGGTTCACCTCAC_E90-2019_V1	0	90	V1	E90-2019_V1_kOut	MGE_LHX6/MAF	44	1986	0.999934	G1	0.378152	3762	3839	7601	0.494935	0.505065
GATCATGAGTATTGCC_E90-2019_V1	0	90	V1	E90-2019_V1_kOut	MGE_LHX6/MAF	17	1669	0.999862	G1	0.39901	4566	3043	7609	0.600079	0.399921
CCCTCAAGTCACTTCC_E90-2019_V1	0	90	V1	E90-2019_V1_kOut	MGE_LHX6/MAF	14	1675	0.999922	G1	0.328555	4361	3029	7390	0.590122	0.409878
ACAACCACACTGCGAC_E90-2019_V1	0	90	V1	E90-2019_V1_kOut	CGE_NR2F2/PROX1	43	1820	0.999836	G1	0.601418	4072	3224	7296	0.558114	0.441886
TCAGGGCCATTCAGCA_E90-2019_V1	0	90	V1	E90-2019_V1_kOut	MGE_LHX6/MAF	17	1858	0.999914	G1	0.525587	3925	3358	7283	0.538926	0.461074
CATACAGTCTGTTCAT_E90-2019_V1	0	90	V1	E90-2019_V1_kOut	MGE_LHX6/MAF	17	1798	0.999923	G1	0.384604	3999	3330	7329	0.545641	0.454359
ACTTATCCAGTCCCGA_E90-2019_V1	0	90	V1	E90-2019_V1_kOut	CGE_NR2F2/PROX1	33	1853	0.999924	G1	0.348368	3740	3592	7332	0.510093	0.489907
AACCACACACTATCCC_E90-2019_V1	0	90	V1	E90-2019_V1_kOut	MGE_LHX6/MAF	19	1624	0.999887	G1	0.308258	4368	2970	7338	0.595258	0.404742
AAGCATCGTAGGTCAG_E90-2019_V1	0	90	V1	E90-2019_V1_kOut	CGE_NR2F2/PROX1	43	1972	0.999933	G1	0.563078	3846	3422	7268	0.529169	0.470831
CTCAACCTCTATCGTT_E90-2019_V1	0	90	V1	E90-2019_V1_kOut	MGE_LHX6/MAF	17	1653	0.999894	G1	0.52699	4460	2829	7289	0.611881	0.388119
CACAACATCAAATAGG_E90-2019_V1	0	90	V1	E90-2019_V1_kOut	MGE_LHX6/MAF	19	1769	0.999903	G1	0.254877	4005	3318	7323	0.546907	0.453093
AAGGTAATCCATTCAT_E90-2019_V1	0	90	V1	E90-2019_V1_kOut	CGE_NR2F2/PROX1	8	1850	0.999938	G1	0.0900832	3444	3831	7275	0.473402	0.526598
TCACTATCAACCGGAA_E90-2019_V1	0	90	V1	E90-2019_V1_kOut	CGE_NR2F2/PROX1	33	1696	0.999862	G1	0.415979	4300	2971	7271	0.59139	0.40861
GGGTTATTCCCTCTTT_E90-2019_V1	0	90	V1	E90-2019_V1_kOut	MGE_LHX6/MAF	19	1703	0.999905	G1	0.29524	4160	3071	7231	0.575301	0.424699
CTCAGTCCAACGTATC_E90-2019_V1	0	90	V1	E90-2019_V1_kOut	MGE_LHX6/MAF	17	1680	0.999785	G1	0.439119	4278	3019	7297	0.586268	0.413732
AGAAGTACACGCTATA_E90-2019_V1	0	90	V1	E90-2019_V1_kOut	CGE_NR2F2/PROX1	8	1866	0.999931	G1	0.274029	3527	3657	7184	0.490952	0.509048
TTTGTTGTCAGATTGC_E90-2019_V1	0	90	V1	E90-2019_V1_kOut	MGE_LHX6/MAF	17	1788	0.99988	G1	0.502218	4077	3182	7259	0.561648	0.438352
CAGATTGGTTTAGACC_E90-2019_V1	0	90	V1	E90-2019_V1_kOut	MGE_LHX6/MAF	17	1855	0.999899	G1	0.550223	3910	3282	7192	0.54366	0.45634
CAAAGAACAACCTATG_E90-2019_V1	0	90	V1	E90-2019_V1_kOut	MGE_LHX6/MAF	17	1695	0.999948	G1	0.366174	4029	3245	7274	0.553891	0.446109
TAGGTTGCATTCAGGT_E90-2019_V1	0	90	V1	E90-2019_V1_kOut	MGE_LHX6/MAF	17	1676	0.999903	G1	0.635171	4145	3117	7262	0.570779	0.429221
GCAGCCATCACGGACC_E90-2019_V1	0	90	V1	E90-2019_V1_kOut	CGE_NR2F2/PROX1	33	1873	0.999909	G1	0.430562	3900	3337	7237	0.538897	0.461103
ATGCCTCAGCGCCCAT_E90-2019_V1	0	90	V1	E90-2019_V1_kOut	MGE_LHX6/MAF	26	1849	0.999931	G1	0.803838	3924	3245	7169	0.547357	0.452643
GGGAGTAAGCTGTTAC_E90-2019_V1	0	90	V1	E90-2019_V1_kOut	CGE_NR2F2/PROX1	43	1835	0.999947	G1	0.518137	4010	3200	7210	0.556172	0.443828
GTTCTATCACTGTGAT_E90-2019_V1	0	90	V1	E90-2019_V1_kOut	MGE_LHX6/MAF	17	1540	0.999902	G1	0.4342	4306	2834	7140	0.603081	0.396919
CCTCACATCCTAACAG_E90-2019_V1	0	90	V1	E90-2019_V1_kOut	CGE_NR2F2/PROX1	8	1708	0.999921	G1	0.301581	4049	3130	7179	0.564006	0.435994
CAGCACGTCCATAGGT_E90-2019_V1	0	90	V1	E90-2019_V1_kOut	CGE_NR2F2/PROX1	43	1598	0.999817	G1	0.402516	4077	3003	7080	0.575847	0.424153
CTGCCTACAAATCAGA_E90-2019_V1	0	90	V1	E90-2019_V1_kOut	MGE_LHX6/MAF	17	1737	0.999921	G1	0.587983	3951	3128	7079	0.55813	0.44187
AGGCCACAGTAAGGGA_E90-2019_V1	0	90	V1	E90-2019_V1_kOut	MGE_LHX6/NPY	26	2059	0.999965	G1	0.83442	3221	3744	6965	0.462455	0.537545
GAGGCCTTCCTAACAG_E90-2019_V1	0	90	V1	E90-2019_V1_kOut	CGE_NR2F2/PROX1	33	1787	0.999862	G1	0.442473	4061	2935	6996	0.580475	0.419525
TTTATGCCATTCTCTA_E90-2019_V1	0	90	V1	E90-2019_V1_kOut	CGE_NR2F2/PROX1	8	1648	0.999911	G1	0.234993	4040	3107	7147	0.565272	0.434728
CTAAGTGCAAAGGGCT_E90-2019_V1	0	90	V1	E90-2019_V1_kOut	CGE_NR2F2/PROX1	9	1793	0.999888	G1	0.81114	3836	3109	6945	0.55234	0.44766
CAATCGATCCATCAGA_E90-2019_V1	0	90	V1	E90-2019_V1_kOut	CGE_NR2F2/PROX1	9	1770	0.999902	G1	0.551215	3912	3109	7021	0.557186	0.442814
GTGGCGTGTTTCCCAC_E90-2019_V1	0	90	V1	E90-2019_V1_kOut	CGE_NR2F2/PROX1	43	1937	0.999788	G1	0.740083	3437	3606	7043	0.488002	0.511998
AACCCAAGTTGTTGAC_E90-2019_V1	0	90	V1	E90-2019_V1_kOut	MGE_LHX6/MAF	17	1542	0.999853	G1	0.347855	4290	2738	7028	0.610415	0.389585
AACCAACAGTATGTAG_E90-2019_V1	0	90	V1	E90-2019_V1_kOut	CGE_NR2F2/PROX1	8	1658	0.999885	G1	0.288179	4157	2923	7080	0.587147	0.412853
TCTTCCTTCGCTCTAC_E90-2019_V1	0	90	V1	E90-2019_V1_kOut	MGE_LHX6/MAF	29	1647	0.999906	G1	0.706927	4299	2736	7035	0.611087	0.388913
CTGTATTAGCAAGCCA_E90-2019_V1	0	90	V1	E90-2019_V1_kOut	MGE_LHX6/MAF	44	1681	0.999944	G1	0.399786	3889	3133	7022	0.553831	0.446169
TACTTACTCACCCTGT_E90-2019_V1	0	90	V1	E90-2019_V1_kOut	MGE_LHX6/MAF	17	1708	0.999879	G1	0.411546	3959	3052	7011	0.564684	0.435316
TGGGTTATCGCTTAAG_E90-2019_V1	0	90	V1	E90-2019_V1_kOut	CGE_NR2F2/PROX1	8	1640	0.99989	G1	0.301937	3986	3011	6997	0.569673	0.430327
TATGTTCCAACGTTAC_E90-2019_V1	0	90	V1	E90-2019_V1_kOut	MGE_LHX6/MAF	17	1583	0.999845	G1	0.382672	4208	2759	6967	0.60399	0.39601
GTTGTAGGTAGCTTAC_E90-2019_V1	0	90	V1	E90-2019_V1_kOut	LGE_MEIS2/PAX6	33	1713	0.999897	G1	0.412129	3835	3087	6922	0.554031	0.445969
ACAAGCTCACTGTTCC_E90-2019_V1	0	90	V1	E90-2019_V1_kOut	MGE_LHX6/MAF	14	1563	0.999893	G1	0.255174	3944	3006	6950	0.567482	0.432518
CGGAATTGTAGTCACT_E90-2019_V1	0	90	V1	E90-2019_V1_kOut	CGE_NR2F2/PROX1	21	1688	0.999891	G1	0.595823	4006	2865	6871	0.58303	0.41697
CAATACGGTTGTTGCA_E90-2019_V1	0	90	V1	E90-2019_V1_kOut	CGE_NR2F2/PROX1	33	1581	0.999866	G1	0.407356	4147	2806	6953	0.596433	0.403567
GTGCAGCAGTATGCAA_E90-2019_V1	0	90	V1	E90-2019_V1_kOut	CGE_NR2F2/PROX1	9	1756	0.999924	G1	0.756797	4073	2887	6960	0.585201	0.414799
ATCTCTAGTTCTCACC_E90-2019_V1	0	90	V1	E90-2019_V1_kOut	MGE_LHX6/MAF	17	1496	0.999899	G1	0.414718	4276	2584	6860	0.623324	0.376676
AATGCCATCTATACTC_E90-2019_V1	0	90	V1	E90-2019_V1_kOut	CGE_NR2F2/PROX1	8	1826	0.999923	G1	0.194327	3528	3367	6895	0.511675	0.488325
GACAGCCGTGCTGCAC_E90-2019_V1	0	90	V1	E90-2019_V1_kOut	MGE_LHX6/MAF	17	1708	0.999916	G1	0.461178	3742	3070	6812	0.549325	0.450675
ATCCTATCATCGTTCC_E90-2019_V1	0	90	V1	E90-2019_V1_kOut	MGE_LHX6/MAF	14	1766	0.999913	G1	0.313294	3814	3047	6861	0.555896	0.444104
TCCACCAGTAGGTACG_E90-2019_V1	0	90	V1	E90-2019_V1_kOut	CGE_NR2F2/PROX1	8	1858	0.999846	G1	0.29832	3477	3352	6829	0.509152	0.490848
CACAACATCCATTCAT_E90-2019_V1	0	90	V1	E90-2019_V1_kOut	MGE_LHX6/MAF	14	1459	0.999886	G1	0.546975	4459	2463	6922	0.644178	0.355822
CTACCTGAGGCATCAG_E90-2019_V1	0	90	V1	E90-2019_V1_kOut	MGE_LHX6/MAF	14	1664	0.99988	G1	0.387992	4064	2775	6839	0.594239	0.405761
GGGTTATGTCTGCCTT_E90-2019_V1	0	90	V1	E90-2019_V1_kOut	MGE_LHX6/MAF	17	1785	0.99991	G1	0.481842	3439	3365	6804	0.505438	0.494562
CTCCTTTTCTGGTTGA_E90-2019_V1	0	90	V1	E90-2019_V1_kOut	MGE_LHX6/MAF	14	1561	0.999906	G1	0.340473	4006	2809	6815	0.587821	0.412179
AATTCCTCATACCACA_E90-2019_V1	0	90	V1	E90-2019_V1_kOut	MGE_LHX6/MAF	19	1492	0.999905	G1	0.202734	4209	2628	6837	0.615621	0.384379
TTCTCTCGTATCCCTC_E90-2019_V1	0	90	V1	E90-2019_V1_kOut	MGE_LHX6/MAF	14	1625	0.999844	G1	0.293112	4039	2720	6759	0.597574	0.402426
GACTCAACAGCATACT_E90-2019_V1	0	90	V1	E90-2019_V1_kOut	MGE_LHX6/MAF	14	1547	0.999895	G1	0.317033	4295	2569	6864	0.625728	0.374272
CAGTTCCCAATCCAGT_E90-2019_V1	0	90	V1	E90-2019_V1_kOut	CGE_NR2F2/PROX1	8	1731	0.999879	G1	0.262941	3514	3258	6772	0.518901	0.481099
AAACGCTGTGCGGTAA_E90-2019_V1	0	90	V1	E90-2019_V1_kOut	CGE_NR2F2/PROX1	8	1695	0.999879	G1	0.338593	3635	3103	6738	0.539478	0.460522
GTCACTCTCTGTCCCA_E90-2019_V1	0	90	V1	E90-2019_V1_kOut	MGE_LHX6/MAF	17	1435	0.999905	G1	0.459264	4431	2361	6792	0.652385	0.347615
CATAAGCTCTCTTAAC_E90-2019_V1	0	90	V1	E90-2019_V1_kOut	MGE_LHX6/MAF	19	1474	0.999903	G1	0.268701	4219	2535	6754	0.624667	0.375333
TTGACCCGTACTCGAT_E90-2019_V1	0	90	V1	E90-2019_V1_kOut	MGE_LHX6/MAF	14	1659	0.999886	G1	0.370745	3623	3002	6625	0.546868	0.453132
GGGACAAGTGCAAGAC_E90-2019_V1	0	90	V1	E90-2019_V1_kOut	MGE_LHX6/MAF	17	1710	0.999928	G1	0.653768	3533	3070	6603	0.53506	0.46494
CTATAGGGTGTGACCC_E90-2019_V1	0	90	V1	E90-2019_V1_kOut	MGE_LHX6/MAF	17	1820	0.999936	G1	0.648533	3228	3281	6509	0.495929	0.504071
TTTACTGAGGAGTATT_E90-2019_V1	0	90	V1	E90-2019_V1_kOut	MGE_LHX6/MAF	17	1638	0.999874	G1	0.502696	3726	2924	6650	0.560301	0.439699
TTCGCTGCACAATGCT_E90-2019_V1	0	90	V1	E90-2019_V1_kOut	MGE_LHX6/MAF	19	1662	0.999889	G1	0.191834	3783	2896	6679	0.566402	0.433598
GCACATAAGTTGGCTT_E90-2019_V1	0	90	V1	E90-2019_V1_kOut	MGE_LHX6/MAF	14	1638	0.999851	G1	0.379984	3794	2857	6651	0.570441	0.429559
ACTTCCGCATTCAGGT_E90-2019_V1	0	90	V1	E90-2019_V1_kOut	CGE_NR2F2/PROX1	43	1641	0.999869	G1	0.524869	3743	2897	6640	0.563705	0.436295
TTTACCACATCCGAAT_E90-2019_V1	0	90	V1	E90-2019_V1_kOut	CGE_NR2F2/PROX1	8	1463	0.999907	G1	0.273698	4165	2476	6641	0.627165	0.372835
CTACTATTCTATTGTC_E90-2019_V1	0	90	V1	E90-2019_V1_kOut	MGE_LHX6/MAF	17	1640	0.999904	G1	0.39746	3650	2913	6563	0.556148	0.443852
CGGACACCATGGAGAC_E90-2019_V1	0	90	V1	E90-2019_V1_kOut	CGE_NR2F2/PROX1	8	1867	0.999906	G1	0.22368	3069	3544	6613	0.464086	0.535914
CCTAAGACACTAGGCC_E90-2019_V1	0	90	V1	E90-2019_V1_kOut	LGE_MEIS2/PAX6	8	1611	0.999872	G1	0.325021	3735	2936	6671	0.559886	0.440114
TTGCATTTCCGAAATC_E90-2019_V1	0	90	V1	E90-2019_V1_kOut	CGE_NR2F2/PROX1	33	1528	0.999913	G1	0.339364	4073	2570	6643	0.613127	0.386873
CATTTCAGTTCGAACT_E90-2019_V1	0	90	V1	E90-2019_V1_kOut	MGE_LHX6/MAF	14	1541	0.999897	G1	0.309838	4023	2609	6632	0.606604	0.393396
GAGAAATCATGGGAAC_E90-2019_V1	0	90	V1	E90-2019_V1_kOut	CGE_NR2F2/PROX1	43	1868	0.999973	G1	0.462256	2791	3710	6501	0.429319	0.570681
TCACTCGCAACCAATC_E90-2019_V1	0	90	V1	E90-2019_V1_kOut	CGE_NR2F2/PROX1	8	1685	0.999882	G1	0.251996	3644	3042	6686	0.545019	0.454981
AAATGGAGTAATTAGG_E90-2019_V1	0	90	V1	E90-2019_V1_kOut	CGE_NR2F2/PROX1	9	1891	0.999922	G1	0.623047	3231	3296	6527	0.495021	0.504979
AGGTCATTCGTTCGCT_E90-2019_V1	0	90	V1	E90-2019_V1_kOut	MGE_LHX6/MAF	17	1677	0.999917	G1	0.347156	3570	3020	6590	0.54173	0.45827
ATCGCCTTCGCACGGT_E90-2019_V1	0	90	V1	E90-2019_V1_kOut	CGE_NR2F2/PROX1	8	1623	0.9999	G1	0.160047	3450	3112	6562	0.525754	0.474246
TAGACCACAACCTATG_E90-2019_V1	0	90	V1	E90-2019_V1_kOut	MGE_LHX6/MAF	14	1359	0.999959	G1	0.295922	4165	2394	6559	0.635005	0.364995
TTGGTTTCATTGAGGG_E90-2019_V1	0	90	V1	E90-2019_V1_kOut	CGE_NR2F2/PROX1	9	1663	0.999946	G1	0.618399	3529	2924	6453	0.546877	0.453123
TCATTCACATCACAGT_E90-2019_V1	0	90	V1	E90-2019_V1_kOut	CGE_NR2F2/PROX1	8	1638	0.999884	G1	0.201196	3700	2907	6607	0.560012	0.439988
CAGGCCATCGCACGAC_E90-2019_V1	0	90	V1	E90-2019_V1_kOut	MGE_LHX6/MAF	19	1662	0.999916	G1	0.239201	3515	2991	6506	0.54027	0.45973
TCAGGTACACAAGCAG_E90-2019_V1	0	90	V1	E90-2019_V1_kOut	MGE_LHX6/MAF	44	1742	0.999951	G1	0.685471	3382	3052	6434	0.525645	0.474355
TTGTGGAAGTTTCGGT_E90-2019_V1	0	90	V1	E90-2019_V1_kOut	MGE_LHX6/MAF	17	1624	0.99982	G1	0.519278	3685	2750	6435	0.57265	0.42735
CTCATCGTCCTTATGT_E90-2019_V1	0	90	V1	E90-2019_V1_kOut	MGE_LHX6/MAF	19	1571	0.999914	G1	0.235485	3771	2756	6527	0.577754	0.422246
GGGATCCGTGGACAGT_E90-2019_V1	0	90	V1	E90-2019_V1_kOut	CGE_NR2F2/PROX1	9	1653	0.999886	G1	0.584225	3499	2900	6399	0.546804	0.453196
GAATAGAAGGTTCATC_E90-2019_V1	0	90	V1	E90-2019_V1_kOut	MGE_LHX6/MAF	44	1496	0.999894	G1	0.388731	4058	2518	6576	0.617092	0.382908
CTCCACACAATAACGA_E90-2019_V1	0	90	V1	E90-2019_V1_kOut	CGE_NR2F2/PROX1	8	1607	0.99987	G1	0.250563	3778	2774	6552	0.576618	0.423382
CATACAGGTATCGAAA_E90-2019_V1	0	90	V1	E90-2019_V1_kOut	CGE_NR2F2/PROX1	15	1488	0.999892	G1	0.363187	3888	2474	6362	0.611129	0.388871
AAAGAACTCGAAGGAC_E90-2019_V1	0	90	V1	E90-2019_V1_kOut	CGE_NR2F2/PROX1	8	1594	0.999912	G1	0.270061	3339	3135	6474	0.515755	0.484245
TCTACCGGTCCGGATC_E90-2019_V1	0	90	V1	E90-2019_V1_kOut	CGE_NR2F2/PROX1	8	1686	0.999898	G1	0.306343	3408	3053	6461	0.527473	0.472527
CACCAAACAGGTACGA_E90-2019_V1	0	90	V1	E90-2019_V1_kOut	MGE_LHX6/MAF	17	1689	0.999892	G1	0.369675	3330	3105	6435	0.517482	0.482517
AGGGTTTTCTCCTGCA_E90-2019_V1	0	90	V1	E90-2019_V1_kOut	MGE_LHX6/MAF	19	1503	0.999905	G1	0.282678	3942	2490	6432	0.612873	0.387127
CTCCCTCAGTTTCTTC_E90-2019_V1	0	90	V1	E90-2019_V1_kOut	MGE_LHX6/MAF	19	1546	0.999822	G1	0.203851	3882	2600	6482	0.598889	0.401111
GAGGCAACAACCAATC_E90-2019_V1	0	90	V1	E90-2019_V1_kOut	MGE_LHX6/MAF	19	1560	0.999888	G1	0.154295	3533	2959	6492	0.544208	0.455792
CTCCACAGTCGAACGA_E90-2019_V1	0	90	V1	E90-2019_V1_kOut	MGE_LHX6/MAF	17	1616	0.999855	G1	0.564265	3851	2642	6493	0.5931	0.4069
ATGGTTGGTCTTGAAC_E90-2019_V1	0	90	V1	E90-2019_V1_kOut	MGE_LHX6/MAF	19	1699	0.999845	G1	0.248924	3341	3084	6425	0.52	0.48
CAACCTCAGTAGGAAG_E90-2019_V1	0	90	V1	E90-2019_V1_kOut	CGE_NR2F2/PROX1	43	1611	0.999883	G1	0.44705	3683	2762	6445	0.571451	0.428549
ATGGATCAGAGTGTTA_E90-2019_V1	0	90	V1	E90-2019_V1_kOut	CGE_NR2F2/PROX1	8	1503	0.999859	G1	0.400849	3637	2767	6404	0.567926	0.432074
AGACAGGGTGCATTAC_E90-2019_V1	0	90	V1	E90-2019_V1_kOut	MGE_LHX6/MAF	17	1718	0.999933	G1	0.411356	3271	3116	6387	0.512134	0.487866
GACCCTTCAGGGCTTC_E90-2019_V1	0	90	V1	E90-2019_V1_kOut	CGE_NR2F2/PROX1	33	1685	0.999918	G1	0.3919	3489	2909	6398	0.545327	0.454673
AGACTCAAGCGGTAGT_E90-2019_V1	0	90	V1	E90-2019_V1_kOut	CGE_NR2F2/PROX1	2	1860	0.999953	G1	0.272487	2903	3497	6400	0.453594	0.546406
CTCAGAAGTAATCAGA_E90-2019_V1	0	90	V1	E90-2019_V1_kOut	CGE_NR2F2/PROX1	8	1539	0.999834	G1	0.339109	3613	2811	6424	0.562422	0.437578
TCTTGCGTCCGCACTT_E90-2019_V1	0	90	V1	E90-2019_V1_kOut	CGE_NR2F2/PROX1	9	1682	0.999917	G1	0.501221	3494	2825	6319	0.552936	0.447064
TGTTACTCACTCCCTA_E90-2019_V1	0	90	V1	E90-2019_V1_kOut	CGE_NR2F2/PROX1	8	1725	0.999937	G1	0.16322	3255	3158	6413	0.507563	0.492437
CATAGACGTCACCGAC_E90-2019_V1	0	90	V1	E90-2019_V1_kOut	MGE_LHX6/MAF	14	1510	0.999857	G1	0.465649	3947	2435	6382	0.618458	0.381542
ATTGGGTTCACGTCCT_E90-2019_V1	0	90	V1	E90-2019_V1_kOut	MGE_LHX6/MAF	17	1532	0.999874	G1	0.501879	3581	2594	6175	0.579919	0.420081
TGTTGAGAGACTGTTC_E90-2019_V1	0	90	V1	E90-2019_V1_kOut	MGE_LHX6/MAF	17	1702	0.999923	G1	0.561425	3409	2906	6315	0.539826	0.460174
ATCTTCATCGTCAACA_E90-2019_V1	0	90	V1	E90-2019_V1_kOut	MGE_LHX6/MAF	14	1431	0.999919	G1	0.259273	3974	2382	6356	0.625236	0.374764
AGTGATCGTACATTGC_E90-2019_V1	0	90	V1	E90-2019_V1_kOut	MGE_LHX6/MAF	17	1628	0.999907	G1	0.383436	3485	2837	6322	0.55125	0.44875
CAGCACGAGTAACGAT_E90-2019_V1	0	90	V1	E90-2019_V1_kOut	MGE_LHX6/MAF	17	1409	0.999811	G1	0.507582	3975	2410	6385	0.622553	0.377447
AACAAGAAGCTGAGCA_E90-2019_V1	0	90	V1	E90-2019_V1_kOut	CGE_NR2F2/PROX1	9	1640	0.999907	G1	0.669087	3494	2847	6341	0.551017	0.448983
TTGGGCGCAGCGCTTG_E90-2019_V1	0	90	V1	E90-2019_V1_kOut	CGE_NR2F2/PROX1	8	1667	0.999871	G1	0.28175	3406	2907	6313	0.539522	0.460478
CACTGGGCACGACGTC_E90-2019_V1	0	90	V1	E90-2019_V1_kOut	MGE_LHX6/MAF	44	1825	0.999922	G1	0.4249	3191	3174	6365	0.501335	0.498665
TTCGATTAGCATGCAG_E90-2019_V1	0	90	V1	E90-2019_V1_kOut	CGE_NR2F2/PROX1	8	1556	0.999882	G1	0.183938	3440	2894	6334	0.543101	0.456899
GTCATTTTCCTCTAGC_E90-2019_V1	0	90	V1	E90-2019_V1_kOut	CGE_NR2F2/PROX1	8	1700	0.999893	G1	0.230013	3266	3063	6329	0.516037	0.483963
GTTAGACCACGGATCC_E90-2019_V1	0	90	V1	E90-2019_V1_kOut	MGE_LHX6/MAF	17	1563	0.999892	G1	0.519039	3675	2610	6285	0.584726	0.415274
CTCTGGTCAGTTCACA_E90-2019_V1	0	90	V1	E90-2019_V1_kOut	MGE_LHX6/MAF	29	1504	0.999946	G1	0.594077	3757	2530	6287	0.597582	0.402418
CCATAAGTCGAGTCTA_E90-2019_V1	0	90	V1	E90-2019_V1_kOut	CGE_NR2F2/PROX1	43	1866	0.999884	G1	0.625342	3191	3052	6243	0.511132	0.488868
CTACAGATCACGTCCT_E90-2019_V1	0	90	V1	E90-2019_V1_kOut	MGE_LHX6/MAF	17	1653	0.999894	G1	0.69526	3460	2851	6311	0.548249	0.451751
TAGGGTTCAACCTAAC_E90-2019_V1	0	90	V1	E90-2019_V1_kOut	MGE_LHX6/MAF	19	1436	0.999907	G1	0.306475	3525	2768	6293	0.560146	0.439854
TGCACGGGTCTACGAT_E90-2019_V1	0	90	V1	E90-2019_V1_kOut	CGE_NR2F2/PROX1	33	1560	0.999924	G1	0.477316	3635	2627	6262	0.580485	0.419515
TGTGGCGCACGACGCT_E90-2019_V1	0	90	V1	E90-2019_V1_kOut	MGE_LHX6/MAF	17	1632	0.99987	G1	0.451558	3522	2753	6275	0.561275	0.438725
ACACCAAGTACGGTTT_E90-2019_V1	0	90	V1	E90-2019_V1_kOut	MGE_LHX6/MAF	17	1511	0.999892	G1	0.516803	3624	2622	6246	0.580211	0.419789
CATCCCACAGCGTAGA_E90-2019_V1	0	90	V1	E90-2019_V1_kOut	CGE_NR2F2/PROX1	8	1753	0.999875	G1	0.321478	3041	3189	6230	0.488122	0.511878
CATGCCTGTGACAACG_E90-2019_V1	0	90	V1	E90-2019_V1_kOut	MGE_LHX6/MAF	17	1355	0.99989	G1	0.467007	4046	2118	6164	0.656392	0.343608
GAAGAATGTGAGATTA_E90-2019_V1	0	90	V1	E90-2019_V1_kOut	CGE_NR2F2/PROX1	43	1391	0.999876	G1	0.505583	3979	2215	6194	0.642396	0.357604
GACCTTCAGCACTCTA_E90-2019_V1	0	90	V1	E90-2019_V1_kOut	MGE_LHX6/MAF	19	1529	0.999886	G1	0.191327	3538	2757	6295	0.562033	0.437967
ATTTCACAGCTGAGCA_E90-2019_V1	0	90	V1	E90-2019_V1_kOut	MGE_LHX6/MAF	19	1453	0.999864	G1	0.265651	3488	2664	6152	0.56697	0.43303
TCTATACTCTTTGGAG_E90-2019_V1	0	90	V1	E90-2019_V1_kOut	MGE_LHX6/MAF	17	1415	0.999887	G1	0.454282	3733	2430	6163	0.605711	0.394288
TTGTTGTAGGGCTTCC_E90-2019_V1	0	90	V1	E90-2019_V1_kOut	MGE_LHX6/MAF	14	1569	0.999899	G1	0.372291	3467	2729	6196	0.559555	0.440445
ATTCATCCAAATCAGA_E90-2019_V1	0	90	V1	E90-2019_V1_kOut	CGE_NR2F2/PROX1	33	1506	0.999867	G1	0.372538	3682	2588	6270	0.587241	0.412759
GAAATGAAGCTGGCCT_E90-2019_V1	0	90	V1	E90-2019_V1_kOut	CGE_NR2F2/PROX1	8	1716	0.999845	G1	0.226133	3265	2978	6243	0.522986	0.477014
TAGGGTTCAGGTATGG_E90-2019_V1	0	90	V1	E90-2019_V1_kOut	CGE_NR2F2/PROX1	15	1609	0.999947	G1	0.444584	3455	2648	6103	0.566115	0.433885
ACTATTCCATTAGGCT_E90-2019_V1	0	90	V1	E90-2019_V1_kOut	MGE_LHX6/MAF	19	1490	0.999619	G1	0.21365	3489	2754	6243	0.558866	0.441134
TTACCATAGACTAGAT_E90-2019_V1	0	90	V1	E90-2019_V1_kOut	MGE_LHX6/MAF	19	1376	0.999858	G1	0.294359	3739	2478	6217	0.601415	0.398585
ATGAGGGGTGACTCTA_E90-2019_V1	0	90	V1	E90-2019_V1_kOut	MGE_LHX6/MAF	17	1505	0.999922	G1	0.461994	3431	2530	5961	0.575575	0.424425
ACTACGACAACGATCT_E90-2019_V1	0	90	V1	E90-2019_V1_kOut	MGE_LHX6/MAF	19	1546	0.999937	G1	0.186698	3303	2821	6124	0.539353	0.460647
CCCAACTTCAAATAGG_E90-2019_V1	0	90	V1	E90-2019_V1_kOut	MGE_LHX6/MAF	14	1336	0.999811	G1	0.335375	3729	2455	6184	0.603008	0.396992
ACCTACCCATGGAAGC_E90-2019_V1	0	90	V1	E90-2019_V1_kOut	CGE_NR2F2/PROX1	8	1517	0.999885	G1	0.328714	3361	2796	6157	0.545883	0.454117
TTCCTAACAGGATCTT_E90-2019_V1	0	90	V1	E90-2019_V1_kOut	CGE_NR2F2/PROX1	8	1653	0.999899	G1	0.225635	3064	3046	6110	0.501473	0.498527
ACAGCCGAGCGACAGT_E90-2019_V1	0	90	V1	E90-2019_V1_kOut	CGE_NR2F2/PROX1	43	1670	0.999851	G1	0.438166	3087	2993	6080	0.50773	0.49227
TCGACCTAGAAACACT_E90-2019_V1	0	90	V1	E90-2019_V1_kOut	MGE_LHX6/MAF	17	1471	0.999871	G1	0.492001	3532	2582	6114	0.577691	0.422309
AAGTGAAAGGACTATA_E90-2019_V1	0	90	V1	E90-2019_V1_kOut	MGE_LHX6/MAF	14	1558	0.999885	G1	0.314876	3365	2758	6123	0.549567	0.450433
CCCAACTAGTCATAGA_E90-2019_V1	0	90	V1	E90-2019_V1_kOut	MGE_LHX6/MAF	17	1533	0.999871	G1	0.330225	3537	2597	6134	0.576622	0.423378
CTTCAATTCAGATTGC_E90-2019_V1	0	90	V1	E90-2019_V1_kOut	CGE_NR2F2/PROX1	8	1532	0.99986	G1	0.290824	3421	2688	6109	0.559993	0.440007
TGATTTCAGCCATTGT_E90-2019_V1	0	90	V1	E90-2019_V1_kOut	MGE_LHX6/MAF	14	1467	0.999865	G1	0.291795	3519	2575	6094	0.577453	0.422547
AGCTTCCCACCGTACG_E90-2019_V1	0	90	V1	E90-2019_V1_kOut	MGE_LHX6/MAF	14	1576	0.999922	G1	0.317143	3461	2646	6107	0.566727	0.433273
TGCTGAAGTTCTCACC_E90-2019_V1	0	90	V1	E90-2019_V1_kOut	MGE_LHX6/MAF	14	1505	0.999889	G1	0.254572	3516	2575	6091	0.577245	0.422755
AACCATGGTAGGACTG_E90-2019_V1	0	90	V1	E90-2019_V1_kOut	MGE_LHX6/MAF	14	1372	0.999883	G1	0.323773	3542	2483	6025	0.587884	0.412116
CATTCATCAAAGGTTA_E90-2019_V1	0	90	V1	E90-2019_V1_kOut	CGE_NR2F2/PROX1	8	1458	0.999899	G1	0.260668	3629	2450	6079	0.596973	0.403027
TGCTCGTTCAACCTCC_E90-2019_V1	0	90	V1	E90-2019_V1_kOut	MGE_LHX6/MAF	19	1544	0.999856	G1	0.246689	3361	2706	6067	0.55398	0.446019
CTCCTCCGTCTACGTA_E90-2019_V1	0	90	V1	E90-2019_V1_kOut	CGE_NR2F2/PROX1	15	1584	0.999914	G1	0.395906	3460	2629	6089	0.568238	0.431762
GTGCTTCCAAACACCT_E90-2019_V1	0	90	V1	E90-2019_V1_kOut	MGE_LHX6/MAF	14	1602	0.999884	G1	0.390542	3216	2892	6108	0.526523	0.473477
GCGGAAACACCTGAAT_E90-2019_V1	0	90	V1	E90-2019_V1_kOut	CGE_NR2F2/PROX1	8	1578	0.9999	G1	0.231819	3271	2776	6047	0.540929	0.459071
ATGTCCCTCAGCACCG_E90-2019_V1	0	90	V1	E90-2019_V1_kOut	CGE_NR2F2/PROX1	8	1541	0.999822	G1	0.231952	3288	2710	5998	0.548183	0.451817
ACAACCAAGTAAACGT_E90-2019_V1	0	90	V1	E90-2019_V1_kOut	CGE_NR2F2/PROX1	43	1372	0.99989	G1	0.502539	3704	2334	6038	0.613448	0.386552
GTGATGTTCGGTCACG_E90-2019_V1	0	90	V1	E90-2019_V1_kOut	MGE_LHX6/MAF	14	1555	0.999841	G1	0.39636	3312	2738	6050	0.547438	0.452562
AAGACTCCATGATGCT_E90-2019_V1	0	90	V1	E90-2019_V1_kOut	MGE_LHX6/MAF	17	1417	0.999812	G1	0.325114	3524	2439	5963	0.590978	0.409022
ATAGGCTAGATACTGA_E90-2019_V1	0	90	V1	E90-2019_V1_kOut	CGE_NR2F2/PROX1	8	1439	0.999898	G1	0.183675	3379	2642	6021	0.561202	0.438798
TCATACTTCAGCTTCC_E90-2019_V1	0	90	V1	E90-2019_V1_kOut	CGE_NR2F2/PROX1	33	1583	0.999796	G1	0.314786	3467	2615	6082	0.570043	0.429957
TGCTGAATCGGTGAAG_E90-2019_V1	0	90	V1	E90-2019_V1_kOut	CGE_NR2F2/PROX1	8	1580	0.999905	G1	0.216288	2958	3052	6010	0.49218	0.50782
AGGGAGTTCAGGACAG_E90-2019_V1	0	90	V1	E90-2019_V1_kOut	CGE_NR2F2/PROX1	8	1692	0.999814	G1	0.263366	2861	3058	5919	0.483359	0.516641
ATTCAGGCAGGTGAGT_E90-2019_V1	0	90	V1	E90-2019_V1_kOut	CGE_NR2F2/PROX1	9	1712	0.999913	G1	0.587755	2755	3099	5854	0.470618	0.529382
CTTCTCTTCGGTGAAG_E90-2019_V1	0	90	V1	E90-2019_V1_kOut	MGE_LHX6/MAF	17	1494	0.999864	G1	0.410198	3500	2484	5984	0.584893	0.415107
CTACAGACAAAGGCTG_E90-2019_V1	0	90	V1	E90-2019_V1_kOut	MGE_LHX6/MAF	44	1723	0.999914	G1	0.600472	2916	3054	5970	0.488442	0.511558
AGATCGTCAAATGGAT_E90-2019_V1	0	90	V1	E90-2019_V1_kOut	MGE_LHX6/MAF	17	1454	0.999867	G1	0.39412	3478	2457	5935	0.586015	0.413985
TCTTCCTTCCATCTGC_E90-2019_V1	0	90	V1	E90-2019_V1_kOut	MGE_LHX6/MAF	29	1499	0.999919	G1	0.503171	3648	2351	5999	0.608101	0.391899
GATTCGACAGAGAATT_E90-2019_V1	0	90	V1	E90-2019_V1_kOut	CGE_NR2F2/PROX1	9	1496	0.999871	G1	0.526014	3503	2408	5911	0.592624	0.407376
AGATCCAGTAGCTTGT_E90-2019_V1	0	90	V1	E90-2019_V1_kOut	CGE_NR2F2/PROX1	8	1571	0.999911	G1	0.184917	3034	2863	5897	0.514499	0.485501
TACAGGTCATCTCAAG_E90-2019_V1	0	90	V1	E90-2019_V1_kOut	MGE_LHX6/NPY	26	1637	0.999882	G1	0.824936	3134	2774	5908	0.530467	0.469533
TCGGTCTAGAATACAC_E90-2019_V1	0	90	V1	E90-2019_V1_kOut	CGE_NR2F2/PROX1	8	1581	0.999871	G1	0.454653	3011	2917	5928	0.507929	0.492072
TAACACGTCACAGTGT_E90-2019_V1	0	90	V1	E90-2019_V1_kOut	MGE_LHX6/MAF	17	1524	0.999877	G1	0.369845	3276	2690	5966	0.549112	0.450888
TGCTGAAGTGGGACAT_E90-2019_V1	0	90	V1	E90-2019_V1_kOut	CGE_NR2F2/PROX1	8	1565	0.999861	G1	0.256705	2963	2941	5904	0.501863	0.498137
CTTCAATAGGATACCG_E90-2019_V1	0	90	V1	E90-2019_V1_kOut	CGE_NR2F2/PROX1	33	1337	0.999857	G1	0.32897	3655	2304	5959	0.613358	0.386642
TACCCGTTCCTACACC_E90-2019_V1	0	90	V1	E90-2019_V1_kOut	MGE_LHX6/MAF	0	1448	0.999882	G1	0.214947	3351	2578	5929	0.565188	0.434812
TGATTCTGTAATGCGG_E90-2019_V1	0	90	V1	E90-2019_V1_kOut	MGE_LHX6/MAF	17	1505	0.999886	G1	0.42861	3189	2685	5874	0.542901	0.457099
TGCTTCGAGTGCCCGT_E90-2019_V1	0	90	V1	E90-2019_V1_kOut	CGE_NR2F2/PROX1	43	1583	0.999816	G1	0.712692	3123	2744	5867	0.532299	0.467701
TTGTGGAGTAATACCC_E90-2019_V1	0	90	V1	E90-2019_V1_kOut	CGE_NR2F2/PROX1	8	1521	0.999871	G1	0.194183	3164	2723	5887	0.537455	0.462545
ATCAGGTAGCGACTTT_E90-2019_V1	0	90	V1	E90-2019_V1_kOut	MGE_LHX6/MAF	17	1500	0.99983	G1	0.62311	3459	2441	5900	0.586271	0.413729
GTTGAACTCTTACTGT_E90-2019_V1	0	90	V1	E90-2019_V1_kOut	MGE_LHX6/MAF	29	1414	0.999881	G1	0.500763	3642	2257	5899	0.617393	0.382607
TGATCAGAGTGCTAGG_E90-2019_V1	0	90	V1	E90-2019_V1_kOut	LGE_MEIS2/PAX6	23	1472	0.999859	G1	0.168551	3313	2579	5892	0.562288	0.437712
TGGGAAGCAGCATACT_E90-2019_V1	0	90	V1	E90-2019_V1_kOut	MGE_LHX6/MAF	19	1506	0.999905	G1	0.346896	3135	2652	5787	0.541732	0.458269
GTGCACGGTTGCATCA_E90-2019_V1	0	90	V1	E90-2019_V1_kOut	CGE_NR2F2/PROX1	8	1672	0.999864	G1	0.160217	2878	3001	5879	0.489539	0.510461
TCCCACAAGACCACGA_E90-2019_V1	0	90	V1	E90-2019_V1_kOut	MGE_LHX6/MAF	0	1660	0.999896	G1	0.187875	2962	2932	5894	0.502545	0.497455
TTTCACACAGTCGAGA_E90-2019_V1	0	90	V1	E90-2019_V1_kOut	MGE_LHX6/MAF	17	1520	0.99983	G1	0.392752	3175	2690	5865	0.541347	0.458653
ACGATGTTCGCACGAC_E90-2019_V1	0	90	V1	E90-2019_V1_kOut	MGE_LHX6/MAF	17	1499	0.999851	G1	0.386896	3192	2601	5793	0.55101	0.44899
AAACGAAAGTCATCCA_E90-2019_V1	0	90	V1	E90-2019_V1_kOut	CGE_NR2F2/PROX1	43	1460	0.999898	G1	0.494103	3346	2523	5869	0.570114	0.429886
TTCACGCTCCGGTAGC_E90-2019_V1	0	90	V1	E90-2019_V1_kOut	CGE_NR2F2/PROX1	8	1630	0.999826	G1	0.180509	2911	2906	5817	0.50043	0.49957
TGCACGGTCTAGGCAT_E90-2019_V1	0	90	V1	E90-2019_V1_kOut	CGE_NR2F2/PROX1	43	1569	0.99982	G1	0.803041	3054	2705	5759	0.5303	0.4697
ACACCAATCGTGGCGT_E90-2019_V1	0	90	V1	E90-2019_V1_kOut	MGE_LHX6/MAF	17	1527	0.999914	G1	0.418007	3135	2706	5841	0.536723	0.463277
TCCACCAGTCCTGGGT_E90-2019_V1	0	90	V1	E90-2019_V1_kOut	CGE_NR2F2/PROX1	21	1500	0.999865	G1	0.447718	3171	2617	5788	0.547858	0.452142
ATTCGTTCAGCTGGTC_E90-2019_V1	0	90	V1	E90-2019_V1_kOut	CGE_NR2F2/PROX1	8	1595	0.999879	G1	0.276175	3029	2804	5833	0.519287	0.480713
TGAGACTTCCTGTTGC_E90-2019_V1	0	90	V1	E90-2019_V1_kOut	CGE_NR2F2/PROX1	9	1427	0.999804	G1	0.513637	3293	2540	5833	0.564546	0.435453
CCTCATGGTAACAAGT_E90-2019_V1	0	90	V1	E90-2019_V1_kOut	MGE_LHX6/MAF	17	1405	0.999842	G1	0.349918	3478	2432	5910	0.588494	0.411506
GGTTCTCCATACTGTG_E90-2019_V1	0	90	V1	E90-2019_V1_kOut	CGE_NR2F2/PROX1	33	1424	0.999861	S	0.50108	3583	2316	5899	0.607391	0.392609
TCTCCGACAGCATACT_E90-2019_V1	0	90	V1	E90-2019_V1_kOut	MGE_LHX6/MAF	29	1395	0.999912	G1	0.496652	3650	2239	5889	0.6198	0.3802
CTCAGAAGTCGTTTCC_E90-2019_V1	0	90	V1	E90-2019_V1_kOut	CGE_NR2F2/PROX1	33	1556	0.999883	G1	0.40139	3115	2720	5835	0.533847	0.466153
GATAGAAGTAGACAGC_E90-2019_V1	0	90	V1	E90-2019_V1_kOut	CGE_NR2F2/PROX1	33	1356	0.999905	G1	0.27648	3423	2470	5893	0.580859	0.419141
TCTGGCTCACAGTCGC_E90-2019_V1	0	90	V1	E90-2019_V1_kOut	MGE_LHX6/MAF	19	1576	0.999891	G1	0.22108	2991	2832	5823	0.513653	0.486347
ACGTTCCCACACCGAC_E90-2019_V1	0	90	V1	E90-2019_V1_kOut	CGE_NR2F2/PROX1	8	1609	0.999857	G1	0.256623	3304	2563	5867	0.56315	0.43685
CCTCAACCAAGTATAG_E90-2019_V1	0	90	V1	E90-2019_V1_kOut	CGE_NR2F2/PROX1	8	1494	0.999912	G1	0.170185	3241	2591	5832	0.555727	0.444273
CGTGCTTCACATGGTT_E90-2019_V1	0	90	V1	E90-2019_V1_kOut	CGE_NR2F2/PROX1	8	1470	0.999846	G1	0.257592	3272	2493	5765	0.567563	0.432437
GGTAATCAGCAGTAAT_E90-2019_V1	0	90	V1	E90-2019_V1_kOut	MGE_LHX6/MAF	19	1487	0.999852	G1	0.205632	3252	2526	5778	0.562824	0.437175
GTGACGCCATAATCCG_E90-2019_V1	0	90	V1	E90-2019_V1_kOut	MGE_LHX6/MAF	17	1403	0.99987	G1	0.364714	3410	2386	5796	0.588337	0.411663
ATGGTTGCATGCGTGC_E90-2019_V1	0	90	V1	E90-2019_V1_kOut	CGE_NR2F2/PROX1	8	1619	0.999885	G1	0.249714	2849	2936	5785	0.492481	0.507519
CCACGAGAGTGGTTAA_E90-2019_V1	0	90	V1	E90-2019_V1_kOut	MGE_LHX6/MAF	19	1550	0.999907	G1	0.265905	2964	2700	5664	0.523305	0.476695
TGTCCCAAGGTAGTAT_E90-2019_V1	0	90	V1	E90-2019_V1_kOut	CGE_NR2F2/PROX1	9	1566	0.999928	G1	0.795771	3061	2562	5623	0.544371	0.455629
CATCGTCTCGAAGAAT_E90-2019_V1	0	90	V1	E90-2019_V1_kOut	MGE_LHX6/MAF	14	1410	0.999909	G1	0.251807	3329	2445	5774	0.57655	0.42345
ATCGATGTCCTGTACC_E90-2019_V1	0	90	V1	E90-2019_V1_kOut	MGE_LHX6/MAF	19	1391	0.999893	G1	0.266236	3397	2348	5745	0.591297	0.408703
GGTTCTCTCGGATTAC_E90-2019_V1	0	90	V1	E90-2019_V1_kOut	MGE_LHX6/MAF	17	1357	0.999874	G1	0.397725	3455	2276	5731	0.602862	0.397138
TCTACATGTCCCGTGA_E90-2019_V1	0	90	V1	E90-2019_V1_kOut	MGE_LHX6/MAF	17	1359	0.999884	G1	0.34075	3325	2420	5745	0.578764	0.421236
TACACCCGTTATGGTC_E90-2019_V1	0	90	V1	E90-2019_V1_kOut	CGE_NR2F2/PROX1	8	1450	0.999783	G1	0.244573	3141	2655	5796	0.541925	0.458075
TCATTACGTGGTTTAC_E90-2019_V1	0	90	V1	E90-2019_V1_kOut	CGE_NR2F2/PROX1	44	1486	0.999894	G1	0.305206	3135	2640	5775	0.542857	0.457143
TCTAACTAGTTAACGA_E90-2019_V1	0	90	V1	E90-2019_V1_kOut	MGE_LHX6/MAF	19	1169	0.999871	G1	0.222647	3763	1994	5757	0.653639	0.346361
TCTCAGCCACTGTCGG_E90-2019_V1	0	90	V1	E90-2019_V1_kOut	MGE_LHX6/MAF	19	1516	0.999837	G1	0.256839	3093	2603	5696	0.543013	0.456987
CTCATGCTCAGTCCGG_E90-2019_V1	0	90	V1	E90-2019_V1_kOut	MGE_LHX6/MAF	17	1353	0.999862	G1	0.367139	3461	2287	5748	0.602123	0.397877
AAAGGTAGTCCATACA_E90-2019_V1	0	90	V1	E90-2019_V1_kOut	CGE_NR2F2/PROX1	8	1662	0.99991	G1	0.325431	2917	2841	5758	0.506599	0.4934
TCAGTGACAGAAGCTG_E90-2019_V1	0	90	V1	E90-2019_V1_kOut	MGE_LHX6/MAF	19	1622	0.999859	G1	0.119265	2991	2744	5735	0.521534	0.478466
CTGCAGGAGATAGCAT_E90-2019_V1	0	90	V1	E90-2019_V1_kOut	CGE_NR2F2/PROX1	8	1376	0.99979	G1	0.344882	3205	2570	5775	0.554978	0.445022
TCATTTGTCTGACCCT_E90-2019_V1	0	90	V1	E90-2019_V1_kOut	CGE_NR2F2/PROX1	8	1396	0.999938	G1	0.256186	3413	2337	5750	0.593565	0.406435
ACCTACCCATCCTATT_E90-2019_V1	0	90	V1	E90-2019_V1_kOut	CGE_NR2F2/PROX1	33	1400	0.999845	G1	0.31802	3328	2418	5746	0.579186	0.420814
TCGCACTTCTCCAATT_E90-2019_V1	0	90	V1	E90-2019_V1_kOut	MGE_LHX6/MAF	14	1304	0.999884	G1	0.284744	3567	2192	5759	0.619378	0.380622
GTTACAGAGCAGTCTT_E90-2019_V1	0	90	V1	E90-2019_V1_kOut	CGE_NR2F2/PROX1	43	1559	0.999852	G1	0.55748	3078	2603	5681	0.541806	0.458194
CACTAAGAGTCACAGG_E90-2019_V1	0	90	V1	E90-2019_V1_kOut	CGE_NR2F2/PROX1	9	1420	0.999868	G1	0.478559	3408	2292	5700	0.597895	0.402105
TGACGCGCATGTTACG_E90-2019_V1	0	90	V1	E90-2019_V1_kOut	CGE_NR2F2/PROX1	8	1575	0.999925	G1	0.302556	3004	2693	5697	0.527295	0.472705
AGGGCTCCAAATAGCA_E90-2019_V1	0	90	V1	E90-2019_V1_kOut	MGE_LHX6/MAF	17	1557	0.999865	G1	0.255109	3070	2637	5707	0.537936	0.462064
GAACTGTGTTGCTTGA_E90-2019_V1	0	90	V1	E90-2019_V1_kOut	CGE_NR2F2/PROX1	28	1628	0.999868	G1	0.0934441	2524	3091	5615	0.44951	0.55049
AAAGGTAGTCTCTCCA_E90-2019_V1	0	90	V1	E90-2019_V1_kOut	Transition	8	1514	0.999926	G1	0.238117	2946	2756	5702	0.516661	0.483339
TACAGGTGTGCGAGTA_E90-2019_V1	0	90	V1	E90-2019_V1_kOut	CGE_NR2F2/PROX1	8	1539	0.999865	G1	0.266527	2940	2757	5697	0.516061	0.483939
GAGCTGCAGGATCATA_E90-2019_V1	0	90	V1	E90-2019_V1_kOut	CGE_NR2F2/PROX1	39	1625	0.999933	G1	0.826148	3023	2651	5674	0.532781	0.467219
CGGAGAACATTGGCAT_E90-2019_V1	0	90	V1	E90-2019_V1_kOut	CGE_NR2F2/PROX1	8	1554	0.999947	G1	0.184763	2681	3006	5687	0.471426	0.528574
TACGGTACACTACGGC_E90-2019_V1	0	90	V1	E90-2019_V1_kOut	CGE_NR2F2/PROX1	8	1412	0.999863	G1	0.351233	3248	2417	5665	0.573345	0.426655
CTGGACGCAGCGTACC_E90-2019_V1	0	90	V1	E90-2019_V1_kOut	CGE_NR2F2/PROX1	23	1566	0.999888	G1	0.145517	2986	2701	5687	0.525057	0.474943
GAAGAATTCCTTATGT_E90-2019_V1	0	90	V1	E90-2019_V1_kOut	LGE_MEIS2/PAX6	23	1409	0.99988	G1	0.214235	3308	2397	5705	0.579842	0.420158
TATCTGTTCCTCAGGG_E90-2019_V1	0	90	V1	E90-2019_V1_kOut	MGE_LHX6/MAF	17	1411	0.999737	G1	0.447492	3312	2370	5682	0.582893	0.417107
AGGATCTTCCCTCAAC_E90-2019_V1	0	90	V1	E90-2019_V1_kOut	LGE_MEIS2/PAX6	23	1424	0.999931	G1	0.14207	3269	2456	5725	0.571004	0.428996
CATCGCTGTCAGCTTA_E90-2019_V1	0	90	V1	E90-2019_V1_kOut	CGE_NR2F2/PROX1	43	1705	0.999871	G1	0.443174	2715	2921	5636	0.481725	0.518275
GTGGTTATCCAACTAG_E90-2019_V1	0	90	V1	E90-2019_V1_kOut	CGE_NR2F2/PROX1	21	1503	0.999867	G1	0.623291	3115	2567	5682	0.548222	0.451778
CTCAGGGAGTCATGGG_E90-2019_V1	0	90	V1	E90-2019_V1_kOut	MGE_LHX6/MAF	17	1576	0.999937	G1	0.471498	2885	2667	5552	0.519633	0.480367
TTGAGTGAGCCGTTAT_E90-2019_V1	0	90	V1	E90-2019_V1_kOut	CGE_NR2F2/PROX1	8	1691	0.999865	G1	0.189257	2578	3069	5647	0.456526	0.543474
TGACTCCGTCCGGTGT_E90-2019_V1	0	90	V1	E90-2019_V1_kOut	CGE_NR2F2/PROX1	9	1148	0.999876	G1	0.764245	3958	1666	5624	0.70377	0.29623
TGGGAGAAGCTGCGAA_E90-2019_V1	0	90	V1	E90-2019_V1_kOut	CGE_NR2F2/PROX1	8	1389	0.999915	G1	0.332459	3177	2402	5579	0.569457	0.430543
TCCGATCAGATGTTCC_E90-2019_V1	0	90	V1	E90-2019_V1_kOut	LGE_MEIS2/PAX6	8	1532	0.999866	G1	0.223174	3027	2633	5660	0.534806	0.465194
CTGTGAACATCCGTGG_E90-2019_V1	0	90	V1	E90-2019_V1_kOut	CGE_NR2F2/PROX1	23	1631	0.999907	G1	0.192357	2655	2943	5598	0.474276	0.525723
AAGAACACACCTGTCT_E90-2019_V1	0	90	V1	E90-2019_V1_kOut	MGE_LHX6/MAF	19	1438	0.999909	G1	0.284363	3218	2434	5652	0.569356	0.430644
CACTGGGAGCACGTCC_E90-2019_V1	0	90	V1	E90-2019_V1_kOut	MGE_LHX6/MAF	17	1494	0.999902	G1	0.47826	3149	2417	5566	0.565756	0.434244
TGGGAAGAGAATACAC_E90-2019_V1	0	90	V1	E90-2019_V1_kOut	MGE_LHX6/MAF	17	1436	0.999825	G1	0.345028	3188	2477	5665	0.562754	0.437246
CCCTCAAAGCTCGGCT_E90-2019_V1	0	90	V1	E90-2019_V1_kOut	CGE_NR2F2/PROX1	8	1490	0.999934	G1	0.254519	3124	2569	5693	0.548744	0.451256
TCACGGGCAGAGTGAC_E90-2019_V1	0	90	V1	E90-2019_V1_kOut	MGE_LHX6/MAF	44	1582	0.999839	G1	0.467095	2974	2657	5631	0.528148	0.471852
AGGTGTTAGCGTTAGG_E90-2019_V1	0	90	V1	E90-2019_V1_kOut	MGE_LHX6/MAF	17	1519	0.999851	G1	0.340055	2957	2641	5598	0.528224	0.471776
CACATGAGTCTACGAT_E90-2019_V1	0	90	V1	E90-2019_V1_kOut	MGE_LHX6/MAF	8	1360	0.999873	G1	0.229368	3185	2457	5642	0.564516	0.435484
AAAGTCCCATAGCACT_E90-2019_V1	0	90	V1	E90-2019_V1_kOut	MGE_LHX6/MAF	19	1254	0.999878	G1	0.25219	3552	2133	5685	0.624802	0.375198
TACCGAAAGGTAGTAT_E90-2019_V1	0	90	V1	E90-2019_V1_kOut	MGE_LHX6/MAF	19	1456	0.999853	G1	0.273563	3184	2414	5598	0.568775	0.431225
TCTGCCAAGAACAAGG_E90-2019_V1	0	90	V1	E90-2019_V1_kOut	CGE_NR2F2/PROX1	43	1474	0.999814	G1	0.373315	3004	2581	5585	0.537869	0.462131
AGACCATAGACGCAGT_E90-2019_V1	0	90	V1	E90-2019_V1_kOut	MGE_LHX6/MAF	19	1444	0.999871	G1	0.296861	2974	2662	5636	0.527679	0.472321
CTCCATGAGGAACGAA_E90-2019_V1	0	90	V1	E90-2019_V1_kOut	CGE_NR2F2/PROX1	23	1418	0.999846	G1	0.158532	3149	2505	5654	0.556951	0.443049
TGTTCTAGTACTAAGA_E90-2019_V1	0	90	V1	E90-2019_V1_kOut	MGE_LHX6/MAF	17	1523	0.999823	G1	0.400917	2928	2686	5614	0.521553	0.478447
GAGTCATCATCTGGGC_E90-2019_V1	0	90	V1	E90-2019_V1_kOut	MGE_LHX6/MAF	17	1397	0.999826	G1	0.407501	3222	2300	5522	0.583484	0.416516
AAGTCGTAGGACATCG_E90-2019_V1	0	90	V1	E90-2019_V1_kOut	MGE_LHX6/MAF	14	1438	0.999829	G1	0.292212	3049	2550	5599	0.544562	0.455438
ATTCCATAGGTAAACT_E90-2019_V1	0	90	V1	E90-2019_V1_kOut	CGE_NR2F2/PROX1	8	1383	0.999898	G1	0.240898	3358	2294	5652	0.594126	0.405874
CGGAACCGTTCAAACC_E90-2019_V1	0	90	V1	E90-2019_V1_kOut	MGE_LHX6/MAF	17	1365	0.999938	G1	0.472995	3145	2417	5562	0.565444	0.434556
TATCTGTCAGTGTACT_E90-2019_V1	0	90	V1	E90-2019_V1_kOut	MGE_LHX6/MAF	19	1288	0.999783	G1	0.268116	3314	2290	5604	0.591363	0.408637
CCGAACGAGCTACTAC_E90-2019_V1	0	90	V1	E90-2019_V1_kOut	CGE_NR2F2/PROX1	8	1487	0.999922	G1	0.226445	2925	2641	5566	0.525512	0.474488
ATCGGATTCTTCCTAA_E90-2019_V1	0	90	V1	E90-2019_V1_kOut	MGE_LHX6/MAF	17	1351	0.999874	G1	0.445172	3155	2439	5594	0.563997	0.436003
CCATAAGGTGTACAGG_E90-2019_V1	0	90	V1	E90-2019_V1_kOut	MGE_LHX6/MAF	14	1304	0.999889	G1	0.319551	3423	2102	5525	0.619548	0.380452
TAAGTCGCACCAAATC_E90-2019_V1	0	90	V1	E90-2019_V1_kOut	MGE_LHX6/MAF	19	1565	0.999862	G1	0.233194	2781	2791	5572	0.499103	0.500897
TGTCCACTCTGCGTCT_E90-2019_V1	0	90	V1	E90-2019_V1_kOut	CGE_NR2F2/PROX1	8	1438	0.999887	G1	0.298469	3161	2371	5532	0.571403	0.428597
GTACAGTGTAGCTTAC_E90-2019_V1	0	90	V1	E90-2019_V1_kOut	MGE_LHX6/MAF	17	1336	0.999825	G1	0.342284	3186	2311	5497	0.579589	0.420411
GTATTGGAGGAGTACC_E90-2019_V1	0	90	V1	E90-2019_V1_kOut	MGE_LHX6/MAF	19	1469	0.999842	G1	0.26125	2993	2544	5537	0.540545	0.459455
TCGGATATCACCCTGT_E90-2019_V1	0	90	V1	E90-2019_V1_kOut	CGE_NR2F2/PROX1	8	1472	0.99988	G1	0.352008	3128	2421	5549	0.563705	0.436295
GACTATGCACTTGGCG_E90-2019_V1	0	90	V1	E90-2019_V1_kOut	MGE_LHX6/MAF	19	1421	0.999778	G1	0.25876	2886	2558	5444	0.530125	0.469875
GCTGGGTAGGCTCCCA_E90-2019_V1	0	90	V1	E90-2019_V1_kOut	MGE_LHX6/MAF	17	1379	0.999854	G1	0.632581	3324	2276	5600	0.593571	0.406429
TCGACCTTCTTGAACG_E90-2019_V1	0	90	V1	E90-2019_V1_kOut	CGE_NR2F2/PROX1	8	1491	0.999833	G1	0.304122	2985	2573	5558	0.537064	0.462936
CTGTATTTCGACCACG_E90-2019_V1	0	90	V1	E90-2019_V1_kOut	MGE_LHX6/MAF	19	1521	0.99991	G1	0.165059	2671	2889	5560	0.480396	0.519604
TTCTTCCAGCACTCAT_E90-2019_V1	0	90	V1	E90-2019_V1_kOut	CGE_NR2F2/PROX1	21	1521	0.999862	G1	0.54584	2979	2585	5564	0.535406	0.464594
ATGGATCTCGTGGAAG_E90-2019_V1	0	90	V1	E90-2019_V1_kOut	CGE_NR2F2/PROX1	9	1412	0.999828	G1	0.5247	3077	2400	5477	0.561804	0.438196
TGTTCTAAGTCCCAAT_E90-2019_V1	0	90	V1	E90-2019_V1_kOut	MGE_LHX6/MAF	14	1394	0.999931	G1	0.314816	3329	2227	5556	0.599172	0.400828
CTTGATTCACGCCACA_E90-2019_V1	0	90	V1	E90-2019_V1_kOut	CGE_NR2F2/PROX1	8	1363	0.99983	G1	0.344976	3444	2094	5538	0.621885	0.378115
GGATCTATCTGTAAGC_E90-2019_V1	0	90	V1	E90-2019_V1_kOut	CGE_NR2F2/PROX1	8	1380	0.99984	G1	0.180826	3097	2424	5521	0.560949	0.439051
CACGTTCTCACATCAG_E90-2019_V1	0	90	V1	E90-2019_V1_kOut	MGE_LHX6/MAF	17	1403	0.999894	G1	0.410098	3062	2403	5465	0.560293	0.439707
GAAGGACAGCGACCCT_E90-2019_V1	0	90	V1	E90-2019_V1_kOut	MGE_LHX6/MAF	0	1498	0.999924	G1	0.17515	2891	2630	5521	0.523637	0.476363
CGAGGCTCATCTCATT_E90-2019_V1	0	90	V1	E90-2019_V1_kOut	MGE_LHX6/MAF	14	1334	0.999848	G1	0.395636	3446	2172	5618	0.613386	0.386614
CAATCGACATCCTCAC_E90-2019_V1	0	90	V1	E90-2019_V1_kOut	CGE_NR2F2/PROX1	43	1461	0.999866	G1	0.500849	3072	2400	5472	0.561404	0.438597
TTCCTAAAGCCTATCA_E90-2019_V1	0	90	V1	E90-2019_V1_kOut	MGE_LHX6/MAF	32	1244	0.999925	G1	0.386257	3504	2048	5552	0.631124	0.368876
TTTGGTTGTTAGCGGA_E90-2019_V1	0	90	V1	E90-2019_V1_kOut	CGE_NR2F2/PROX1	9	1711	0.999945	G1	0.645178	2502	2848	5350	0.467664	0.532336
TGTCCACCAGTTGCGC_E90-2019_V1	0	90	V1	E90-2019_V1_kOut	MGE_LHX6/MAF	17	1407	0.999936	G1	0.414081	3120	2381	5501	0.56717	0.43283
CATTGTTGTAGTATAG_E90-2019_V1	0	90	V1	E90-2019_V1_kOut	MGE_LHX6/MAF	17	1325	0.999847	G1	0.373704	3294	2184	5478	0.601314	0.398686
TGAGACTGTCATGGCC_E90-2019_V1	0	90	V1	E90-2019_V1_kOut	MGE_LHX6/MAF	17	1467	0.999915	G1	0.392706	2925	2568	5493	0.532496	0.467504
CAGGGCTTCCCAGGAC_E90-2019_V1	0	90	V1	E90-2019_V1_kOut	CGE_NR2F2/PROX1	8	1423	0.999813	G1	0.239731	3133	2430	5563	0.563185	0.436815
CCGGGTACATGGTACT_E90-2019_V1	0	90	V1	E90-2019_V1_kOut	LGE_MEIS2/PAX6	23	1388	0.99984	G1	0.243228	3193	2344	5537	0.576666	0.423334
TGCACGGAGTCACGCC_E90-2019_V1	0	90	V1	E90-2019_V1_kOut	CGE_NR2F2/PROX1	8	1526	0.999845	G1	0.286421	2755	2753	5508	0.500182	0.499818
ATGGTTGAGTCGTCTA_E90-2019_V1	0	90	V1	E90-2019_V1_kOut	MGE_LHX6/MAF	19	1346	0.999934	G1	0.325356	3333	2154	5487	0.607436	0.392564
CATGCGGCAACTGAAA_E90-2019_V1	0	90	V1	E90-2019_V1_kOut	MGE_LHX6/MAF	19	1311	0.999879	G1	0.221435	3227	2268	5495	0.587261	0.412739
TAGGGTTTCAAGAATG_E90-2019_V1	0	90	V1	E90-2019_V1_kOut	MGE_LHX6/MAF	19	1423	0.999821	G1	0.318981	3012	2515	5527	0.544961	0.455039
TCGCTCAGTATGGGAC_E90-2019_V1	0	90	V1	E90-2019_V1_kOut	MGE_LHX6/MAF	19	1524	0.999877	G1	0.160675	2846	2606	5452	0.52201	0.47799
ACGTCCTCACGCCAGT_E90-2019_V1	0	90	V1	E90-2019_V1_kOut	MGE_LHX6/MAF	19	1426	0.999896	G1	0.207583	3057	2442	5499	0.555919	0.444081
GTGACGCTCCAAGAGG_E90-2019_V1	0	90	V1	E90-2019_V1_kOut	MGE_LHX6/MAF	44	1486	0.999883	G1	0.366532	2909	2556	5465	0.532296	0.467704
ACAGGGACAGTTGCGC_E90-2019_V1	0	90	V1	E90-2019_V1_kOut	MGE_LHX6/MAF	19	1490	0.999868	G1	0.238607	2889	2543	5432	0.531848	0.468152
CGAGAAGAGGATTACA_E90-2019_V1	0	90	V1	E90-2019_V1_kOut	CGE_NR2F2/PROX1	8	1553	0.99982	G1	0.17108	2789	2729	5518	0.505437	0.494563
GGGATGATCGATTGAC_E90-2019_V1	0	90	V1	E90-2019_V1_kOut	MGE_LHX6/MAF	17	1342	0.999836	G1	0.460709	3113	2307	5420	0.574354	0.425646
GTTAGTGAGACGCCCT_E90-2019_V1	0	90	V1	E90-2019_V1_kOut	MGE_LHX6/MAF	17	1382	0.999736	G1	0.409181	3126	2361	5487	0.56971	0.43029
ACATCGACATGCCGAC_E90-2019_V1	0	90	V1	E90-2019_V1_kOut	CGE_NR2F2/PROX1	8	1602	0.999903	G1	0.351998	2815	2637	5452	0.516324	0.483676
GCTACAATCACCTTAT_E90-2019_V1	0	90	V1	E90-2019_V1_kOut	CGE_NR2F2/PROX1	8	1306	0.999926	G1	0.210637	3320	2169	5489	0.604846	0.395154
GTCCCATGTTATGACC_E90-2019_V1	0	90	V1	E90-2019_V1_kOut	CGE_NR2F2/PROX1	9	1647	0.999846	G1	0.750287	2898	2605	5503	0.526622	0.473378
TTGTTTGTCAGCTTCC_E90-2019_V1	0	90	V1	E90-2019_V1_kOut	CGE_NR2F2/PROX1	21	1348	0.999926	G1	0.471527	3294	2083	5377	0.612609	0.387391
CGGACACTCGCATGAT_E90-2019_V1	0	90	V1	E90-2019_V1_kOut	CGE_NR2F2/PROX1	21	1278	0.999898	G1	0.58911	3382	2022	5404	0.625833	0.374167
TAGACCACATCGAAGG_E90-2019_V1	0	90	V1	E90-2019_V1_kOut	CGE_NR2F2/PROX1	8	1501	0.999866	G1	0.364418	2733	2702	5435	0.502852	0.497148
TAGACTGGTAATGATG_E90-2019_V1	0	90	V1	E90-2019_V1_kOut	MGE_LHX6/MAF	14	1239	0.999814	G1	0.28821	3267	2217	5484	0.595733	0.404267
TTTGTTGTCCGTTTCG_E90-2019_V1	0	90	V1	E90-2019_V1_kOut	MGE_LHX6/MAF	19	1377	0.999892	G1	0.212684	3061	2398	5459	0.560725	0.439275
TGCATGAAGGCCTGCT_E90-2019_V1	0	90	V1	E90-2019_V1_kOut	CGE_NR2F2/PROX1	33	1457	0.99989	G1	0.478834	3068	2336	5404	0.567728	0.432272
AATCGACAGGCGAACT_E90-2019_V1	0	90	V1	E90-2019_V1_kOut	MGE_LHX6/MAF	17	1431	0.99991	G1	0.326963	2914	2515	5429	0.536747	0.463253
CTGAATGTCAAGTAAG_E90-2019_V1	0	90	V1	E90-2019_V1_kOut	MGE_LHX6/MAF	17	1364	0.999831	G1	0.285839	3090	2315	5405	0.571693	0.428307
AAAGGATGTAAGTTGA_E90-2019_V1	0	90	V1	E90-2019_V1_kOut	MGE_LHX6/MAF	17	1360	0.999692	G1	0.454138	3182	2248	5430	0.586004	0.413996
AACCTTTCAAGAGCTG_E90-2019_V1	0	90	V1	E90-2019_V1_kOut	MGE_LHX6/MAF	17	1422	0.99981	G1	0.409985	2996	2380	5376	0.557292	0.442708
TCGAACATCACCGGGT_E90-2019_V1	0	90	V1	E90-2019_V1_kOut	MGE_LHX6/MAF	0	1511	0.999866	G1	0.187515	2756	2695	5451	0.505595	0.494405
ATCCGTCGTTACGGAG_E90-2019_V1	0	90	V1	E90-2019_V1_kOut	MGE_LHX6/MAF	17	1537	0.999824	G1	0.381035	2789	2556	5345	0.521796	0.478204
GGGTGAAAGTCAGCGA_E90-2019_V1	0	90	V1	E90-2019_V1_kOut	MGE_LHX6/MAF	14	1438	0.999885	G1	0.386053	2960	2439	5399	0.54825	0.45175
GAGTGTTCATCGGCCA_E90-2019_V1	0	90	V1	E90-2019_V1_kOut	MGE_LHX6/MAF	19	1423	0.999877	G1	0.277199	2822	2566	5388	0.523756	0.476243
ATCGTCCCAGCGTTTA_E90-2019_V1	0	90	V1	E90-2019_V1_kOut	MGE_LHX6/MAF	5	1572	0.999866	G1	0.130407	2510	2846	5356	0.468633	0.531367
GACAGCCTCTAGATCG_E90-2019_V1	0	90	V1	E90-2019_V1_kOut	CGE_NR2F2/PROX1	8	1439	0.999842	G1	0.198796	2858	2576	5434	0.525948	0.474052
GAAGCCCTCAGGTAAA_E90-2019_V1	0	90	V1	E90-2019_V1_kOut	CGE_NR2F2/PROX1	8	1404	0.999827	G1	0.14585	2753	2661	5414	0.508496	0.491503
GTGGCGTCAAAGACGC_E90-2019_V1	0	90	V1	E90-2019_V1_kOut	MGE_LHX6/MAF	19	1395	0.999783	G1	0.271269	2983	2397	5380	0.554461	0.445539
TACAGGTGTCCGGACT_E90-2019_V1	0	90	V1	E90-2019_V1_kOut	MGE_LHX6/MAF	19	1468	0.999933	G1	0.238812	2922	2439	5361	0.545048	0.454952
CAGGTATGTATCGCAT_E90-2019_V1	0	90	V1	E90-2019_V1_kOut	MGE_LHX6/MAF	17	1314	0.999874	G1	0.361274	3080	2271	5351	0.575593	0.424407
GTTACAGGTTGCCAAT_E90-2019_V1	0	90	V1	E90-2019_V1_kOut	CGE_NR2F2/PROX1	8	1518	0.999801	G1	0.10344	2748	2670	5418	0.507198	0.492802
GGGTCACAGCACGGAT_E90-2019_V1	0	90	V1	E90-2019_V1_kOut	CGE_NR2F2/PROX1	8	1563	0.999895	G1	0.144915	2618	2778	5396	0.485174	0.514826
GAAGGACGTTCCGTTC_E90-2019_V1	0	90	V1	E90-2019_V1_kOut	LGE_MEIS2/PAX6	8	1616	0.99984	G1	0.216213	2790	2626	5416	0.51514	0.48486
GGATGTTAGCCTCATA_E90-2019_V1	0	90	V1	E90-2019_V1_kOut	MGE_LHX6/MAF	17	1247	0.999836	G1	0.410797	3334	2049	5383	0.619357	0.380643
ACTCCCACACCTCGTT_E90-2019_V1	0	90	V1	E90-2019_V1_kOut	MGE_LHX6/MAF	14	1384	0.999921	G1	0.24903	3023	2327	5350	0.565047	0.434953
TTTCAGTAGGATTTCC_E90-2019_V1	0	90	V1	E90-2019_V1_kOut	LGE_MEIS2/PAX6	23	1409	0.999862	G1	0.208106	3024	2382	5406	0.559378	0.440622
TCTGCCAAGCAGCAGT_E90-2019_V1	0	90	V1	E90-2019_V1_kOut	MGE_LHX6/MAF	17	1455	0.999851	G1	0.450004	2866	2480	5346	0.536102	0.463898
CTACGGGGTCACTGAT_E90-2019_V1	0	90	V1	E90-2019_V1_kOut	MGE_LHX6/MAF	14	1252	0.999817	G1	0.39325	3221	2165	5386	0.598032	0.401968
ATGGGAGGTATGAAAC_E90-2019_V1	0	90	V1	E90-2019_V1_kOut	MGE_LHX6/MAF	17	1509	0.999809	G1	0.443422	2568	2715	5283	0.486087	0.513913
CTTCGGTTCGCATAGT_E90-2019_V1	0	90	V1	E90-2019_V1_kOut	MGE_LHX6/MAF	19	1497	0.999886	G1	0.267765	2762	2579	5341	0.517132	0.482868
TTTCATGCAGGTCAGA_E90-2019_V1	0	90	V1	E90-2019_V1_kOut	MGE_LHX6/MAF	14	1310	0.999911	G1	0.257676	3268	2063	5331	0.613018	0.386982
TCGGTCTGTGATACTC_E90-2019_V1	0	90	V1	E90-2019_V1_kOut	MGE_LHX6/MAF	19	1367	0.999887	G1	0.297958	2925	2408	5333	0.548472	0.451528
AAAGTGACAGAGAAAG_E90-2019_V1	0	90	V1	E90-2019_V1_kOut	MGE_LHX6/MAF	5	1298	0.999861	G1	0.20335	3077	2311	5388	0.571084	0.428916
CTGTAGAAGATACAGT_E90-2019_V1	0	90	V1	E90-2019_V1_kOut	MGE_LHX6/MAF	17	1289	0.999831	G1	0.408577	3138	2147	5285	0.593756	0.406244
TTCCTCTCAGCAGTAG_E90-2019_V1	0	90	V1	E90-2019_V1_kOut	MGE_LHX6/MAF	17	1489	0.999894	G1	0.521751	2786	2584	5370	0.518808	0.481192
AGGGTGATCCACGGGT_E90-2019_V1	0	90	V1	E90-2019_V1_kOut	MGE_LHX6/MAF	17	1395	0.999877	G1	0.394492	2930	2371	5301	0.552726	0.447274
GAGTCATTCGAAGTGG_E90-2019_V1	0	90	V1	E90-2019_V1_kOut	CGE_NR2F2/PROX1	8	1399	0.999787	G1	0.328627	2966	2402	5368	0.552534	0.447466
CCGGTGAGTAGTCCTA_E90-2019_V1	0	90	V1	E90-2019_V1_kOut	LGE_MEIS2/PAX6	8	1443	0.999895	G1	0.302632	2884	2390	5274	0.546833	0.453166
AGCGCCACAATGTTGC_E90-2019_V1	0	90	V1	E90-2019_V1_kOut	Transition	23	1542	0.999874	G1	0.141216	2544	2799	5343	0.476137	0.523863
GCTGCAGTCTGAATCG_E90-2019_V1	0	90	V1	E90-2019_V1_kOut	MGE_LHX6/MAF	14	1392	0.999833	G1	0.37434	3260	2155	5415	0.602031	0.397969
ATGCATGGTGCGGATA_E90-2019_V1	0	90	V1	E90-2019_V1_kOut	MGE_LHX6/MAF	19	1314	0.999823	G1	0.269521	2901	2453	5354	0.541838	0.458162
GTTCCGTTCCATAGGT_E90-2019_V1	0	90	V1	E90-2019_V1_kOut	MGE_LHX6/MAF	19	1507	0.999849	G1	0.182509	2621	2702	5323	0.492391	0.507609
GTCTTTATCAGAGTTC_E90-2019_V1	0	90	V1	E90-2019_V1_kOut	MGE_LHX6/MAF	19	1418	0.999775	G1	0.263898	2925	2397	5322	0.549605	0.450395
TCCCAGTAGGAACGCT_E90-2019_V1	0	90	V1	E90-2019_V1_kOut	CGE_NR2F2/PROX1	8	1447	0.999801	G1	0.403724	2858	2454	5312	0.538027	0.461973
AGCCACGCAAATTAGG_E90-2019_V1	0	90	V1	E90-2019_V1_kOut	CGE_NR2F2/PROX1	15	1314	0.999846	G1	0.29981	3346	2008	5354	0.624953	0.375047
TGACTCCTCGACACCG_E90-2019_V1	0	90	V1	E90-2019_V1_kOut	CGE_NR2F2/PROX1	8	1435	0.999868	G1	0.234946	2966	2362	5328	0.556682	0.443318
TCACTCGAGGGATCTG_E90-2019_V1	0	90	V1	E90-2019_V1_kOut	MGE_LHX6/MAF	19	1453	0.999757	G1	0.273958	2786	2485	5271	0.528552	0.471448
ATCACGAAGGACTGGT_E90-2019_V1	0	90	V1	E90-2019_V1_kOut	CGE_NR2F2/PROX1	8	1510	0.999837	G1	0.0898705	2523	2834	5357	0.470973	0.529027
GGGACAATCAGACCCG_E90-2019_V1	0	90	V1	E90-2019_V1_kOut	CGE_NR2F2/PROX1	8	1466	0.999844	G1	0.200858	2870	2472	5342	0.537252	0.462748
ATAGGCTAGGCCTTCG_E90-2019_V1	0	90	V1	E90-2019_V1_kOut	CGE_NR2F2/PROX1	8	1280	0.999894	G1	0.255291	3211	2133	5344	0.600861	0.399139
ATCACGACATGGAACG_E90-2019_V1	0	90	V1	E90-2019_V1_kOut	LGE_MEIS2/PAX6	8	1517	0.999873	G1	0.179939	2676	2579	5255	0.509229	0.490771
CTCATTACATAGGTAA_E90-2019_V1	0	90	V1	E90-2019_V1_kOut	CGE_NR2F2/PROX1	28	1415	0.999822	G1	0.235331	3075	2295	5370	0.572626	0.427374
TAGCACAAGAGCATTA_E90-2019_V1	0	90	V1	E90-2019_V1_kOut	MGE_LHX6/MAF	19	1453	0.999937	G1	0.221903	2845	2494	5339	0.532871	0.467129
GAGGGTAAGTGCAAAT_E90-2019_V1	0	90	V1	E90-2019_V1_kOut	CGE_NR2F2/PROX1	23	1452	0.999873	G1	0.142907	2780	2591	5371	0.517594	0.482405
TTCTAGTAGTGATGGC_E90-2019_V1	0	90	V1	E90-2019_V1_kOut	MGE_LHX6/MAF	17	1373	0.99984	G1	0.521266	3012	2332	5344	0.563623	0.436377
TCAGTGAGTGCACGCT_E90-2019_V1	0	90	V1	E90-2019_V1_kOut	MGE_LHX6/MAF	0	1442	0.999916	G1	0.173454	2746	2537	5283	0.51978	0.48022
GGGTTTACAGATCATC_E90-2019_V1	0	90	V1	E90-2019_V1_kOut	CGE_NR2F2/PROX1	8	1396	0.999884	G1	0.0958353	2800	2513	5313	0.527009	0.472991
CTCATGCTCAACTGGT_E90-2019_V1	0	90	V1	E90-2019_V1_kOut	MGE_LHX6/MAF	17	1462	0.999849	G1	0.338311	2851	2388	5239	0.544188	0.455812
GGCTTGGAGGCCCAAA_E90-2019_V1	0	90	V1	E90-2019_V1_kOut	CGE_NR2F2/PROX1	15	1387	0.999684	G1	0.41164	2994	2337	5331	0.561621	0.438379
GCTTCACGTTTACTTC_E90-2019_V1	0	90	V1	E90-2019_V1_kOut	MGE_LHX6/MAF	14	1142	0.999885	G1	0.422147	3446	1879	5325	0.647136	0.352864
GTCGAATTCCGAAATC_E90-2019_V1	0	90	V1	E90-2019_V1_kOut	MGE_LHX6/MAF	19	1271	0.999867	G1	0.206916	3102	2113	5215	0.594823	0.405177
GAGTTGTTCCCGAGAC_E90-2019_V1	0	90	V1	E90-2019_V1_kOut	CGE_NR2F2/PROX1	43	1456	0.999889	G1	0.542563	2758	2444	5202	0.530181	0.469819
ACGTACATCCGAAATC_E90-2019_V1	0	90	V1	E90-2019_V1_kOut	MGE_LHX6/MAF	29	1346	0.999836	G1	0.589308	3208	2137	5345	0.600187	0.399813
ATGCATGAGGGTAATT_E90-2019_V1	0	90	V1	E90-2019_V1_kOut	MGE_LHX6/MAF	14	1187	0.999922	G1	0.300403	3426	1867	5293	0.64727	0.35273
GCATCTCAGGGCTTCC_E90-2019_V1	0	90	V1	E90-2019_V1_kOut	CGE_NR2F2/PROX1	33	1375	0.999844	G1	0.334765	3010	2151	5161	0.58322	0.41678
TGAGGGAGTAAGTCAA_E90-2019_V1	0	90	V1	E90-2019_V1_kOut	LGE_MEIS2/PAX6	23	1405	0.999856	G1	0.272384	2770	2433	5203	0.532385	0.467615
TAGGTACTCGACGACC_E90-2019_V1	0	90	V1	E90-2019_V1_kOut	MGE_LHX6/MAF	19	1416	0.99986	G1	0.150234	2850	2376	5226	0.54535	0.45465
TGAGCGCCATGCCGAC_E90-2019_V1	0	90	V1	E90-2019_V1_kOut	MGE_LHX6/MAF	44	1470	0.999845	G1	0.470411	2799	2416	5215	0.536721	0.463279
TATCTGTAGATTGATG_E90-2019_V1	0	90	V1	E90-2019_V1_kOut	CGE_NR2F2/PROX1	8	1537	0.999878	G1	0.361049	2691	2530	5221	0.515419	0.484581
AGAACAAGTAAGATAC_E90-2019_V1	0	90	V1	E90-2019_V1_kOut	CGE_NR2F2/PROX1	8	1405	0.999906	G1	0.279661	2952	2329	5281	0.558985	0.441015
GTTACGAAGCGCCCAT_E90-2019_V1	0	90	V1	E90-2019_V1_kOut	MGE_LHX6/MAF	19	1398	0.999825	G1	0.28947	2802	2402	5204	0.538432	0.461568
TCTTAGTTCTCTGAGA_E90-2019_V1	0	90	V1	E90-2019_V1_kOut	CGE_NR2F2/PROX1	23	1384	0.999845	G1	0.219487	2979	2226	5205	0.572334	0.427666
TGTCCTGCATGAGGGT_E90-2019_V1	0	90	V1	E90-2019_V1_kOut	CGE_NR2F2/PROX1	8	1471	0.999871	G1	0.284809	2807	2420	5227	0.537019	0.462981
ATCGTAGGTAACATAG_E90-2019_V1	0	90	V1	E90-2019_V1_kOut	MGE_LHX6/MAF	17	1345	0.99992	G1	0.305554	2860	2348	5208	0.549155	0.450845
TGTTCATTCCACCTCA_E90-2019_V1	0	90	V1	E90-2019_V1_kOut	MGE_LHX6/MAF	17	1321	0.999927	G1	0.402055	3165	2086	5251	0.602742	0.397258
ACGATGTGTCGCATTA_E90-2019_V1	0	90	V1	E90-2019_V1_kOut	MGE_LHX6/MAF	17	1472	0.999875	G1	0.391332	2656	2532	5188	0.511951	0.488049
CATTGTTCACACGTGC_E90-2019_V1	0	90	V1	E90-2019_V1_kOut	LGE_MEIS2/PAX6	21	1109	0.999904	G1	0.42323	3520	1675	5195	0.677575	0.322425
CTCCCTCGTAGTGGCA_E90-2019_V1	0	90	V1	E90-2019_V1_kOut	MGE_LHX6/MAF	14	1292	0.999838	G1	0.384489	3050	2129	5179	0.588917	0.411083
GTGAGGAAGAAGCCAC_E90-2019_V1	0	90	V1	E90-2019_V1_kOut	MGE_LHX6/MAF	19	1530	0.999905	G1	0.416461	2644	2564	5208	0.50768	0.49232
GAGTGTTGTACGTGAG_E90-2019_V1	0	90	V1	E90-2019_V1_kOut	MGE_LHX6/MAF	17	1277	0.99983	G1	0.366401	3071	2169	5240	0.586069	0.413931
GTCATCCCAAGTTCGT_E90-2019_V1	0	90	V1	E90-2019_V1_kOut	CGE_NR2F2/PROX1	33	1408	0.999872	G1	0.436288	2949	2314	5263	0.560327	0.439673
GTCTACCAGATCCAAA_E90-2019_V1	0	90	V1	E90-2019_V1_kOut	MGE_LHX6/MAF	19	1339	0.999814	G1	0.249969	2770	2444	5214	0.531262	0.468738
TCGGGACAGTCATACC_E90-2019_V1	0	90	V1	E90-2019_V1_kOut	CGE_NR2F2/PROX1	8	1557	0.999823	G1	0.166063	2502	2731	5233	0.47812	0.52188
CTTCGGTTCAGTAGGG_E90-2019_V1	0	90	V1	E90-2019_V1_kOut	MGE_LHX6/MAF	14	1205	0.999851	G1	0.414219	3306	1988	5294	0.624481	0.375519
CGTTAGATCAGCATTG_E90-2019_V1	0	90	V1	E90-2019_V1_kOut	MGE_LHX6/MAF	19	1424	0.999788	G1	0.233131	2759	2461	5220	0.528544	0.471456
AGACAGGAGAGTTGAT_E90-2019_V1	0	90	V1	E90-2019_V1_kOut	CGE_NR2F2/PROX1	8	1409	0.999846	G1	0.132984	2862	2396	5258	0.544313	0.455687
TTGATGGCAAGTGGCA_E90-2019_V1	0	90	V1	E90-2019_V1_kOut	CGE_NR2F2/PROX1	8	1490	0.999884	G1	0.33343	2565	2609	5174	0.495748	0.504252
TTCCTAAGTCTAATCG_E90-2019_V1	0	90	V1	E90-2019_V1_kOut	MGE_LHX6/MAF	19	1352	0.999852	G1	0.207769	2872	2351	5223	0.549876	0.450124
GTTCTATGTCAAACGG_E90-2019_V1	0	90	V1	E90-2019_V1_kOut	MGE_LHX6/MAF	17	1375	0.999954	G1	0.407965	2800	2287	5087	0.550423	0.449577
ACTACGACAATGTGGG_E90-2019_V1	0	90	V1	E90-2019_V1_kOut	MGE_LHX6/MAF	32	1147	0.999897	G1	0.380472	3469	1737	5206	0.666347	0.333653
GTTGTGATCGCCTAGG_E90-2019_V1	0	90	V1	E90-2019_V1_kOut	MGE_LHX6/MAF	19	1441	0.999835	G1	0.292948	2725	2517	5242	0.51984	0.48016
TGGTACACATGGATCT_E90-2019_V1	0	90	V1	E90-2019_V1_kOut	MGE_LHX6/MAF	32	1243	0.999837	G1	0.378369	3150	2076	5226	0.602755	0.397245
CAAGAGGTCTTCCGTG_E90-2019_V1	0	90	V1	E90-2019_V1_kOut	MGE_LHX6/MAF	0	1300	0.999762	G1	0.282715	2970	2180	5150	0.576699	0.423301
GATCATGGTGGACCTC_E90-2019_V1	0	90	V1	E90-2019_V1_kOut	MGE_LHX6/MAF	14	1294	0.999858	G1	0.321649	3010	2215	5225	0.576077	0.423923
AGAGCCCAGTAGATCA_E90-2019_V1	0	90	V1	E90-2019_V1_kOut	CGE_NR2F2/PROX1	8	1486	0.999879	G1	0.205881	2777	2450	5227	0.53128	0.46872
GTCATTTTCGCGGACT_E90-2019_V1	0	90	V1	E90-2019_V1_kOut	MGE_LHX6/MAF	0	1307	0.999953	G1	0.188999	2866	2236	5102	0.56174	0.43826
TGACTCCCACTAGGTT_E90-2019_V1	0	90	V1	E90-2019_V1_kOut	CGE_NR2F2/PROX1	8	1407	0.99985	G1	0.201676	2596	2537	5133	0.505747	0.494253
ACTGCAAGTGTGCTTA_E90-2019_V1	0	90	V1	E90-2019_V1_kOut	MGE_LHX6/MAF	17	1410	0.999825	G1	0.450076	2566	2560	5126	0.500585	0.499415
TCGAACAGTAAGATAC_E90-2019_V1	0	90	V1	E90-2019_V1_kOut	MGE_LHX6/MAF	19	1376	0.999735	G1	0.288156	2784	2403	5187	0.536726	0.463274
AACGAAAAGGTAAACT_E90-2019_V1	0	90	V1	E90-2019_V1_kOut	MGE_LHX6/MAF	32	1082	0.99989	G1	0.475769	3431	1707	5138	0.66777	0.33223
TCGATTTGTGGGCTCT_E90-2019_V1	0	90	V1	E90-2019_V1_kOut	MGE_LHX6/MAF	19	1450	0.999815	G1	0.261084	2552	2592	5144	0.496112	0.503888
AGTACCATCATTGCGA_E90-2019_V1	0	90	V1	E90-2019_V1_kOut	MGE_LHX6/MAF	0	1254	0.999812	G1	0.195228	3062	2088	5150	0.594563	0.405437
GTAGAGGTCCTTCTTC_E90-2019_V1	0	90	V1	E90-2019_V1_kOut	CGE_NR2F2/PROX1	8	1394	0.999819	G1	0.325759	2696	2410	5106	0.528006	0.471994
ACTGCAAGTATCAGGG_E90-2019_V1	0	90	V1	E90-2019_V1_kOut	CGE_NR2F2/PROX1	23	1448	0.999887	G1	0.158941	2538	2565	5103	0.497354	0.502645
AACGTCATCTCTAGGA_E90-2019_V1	0	90	V1	E90-2019_V1_kOut	MGE_LHX6/MAF	14	1244	0.999896	G1	0.240536	3161	2028	5189	0.609173	0.390827
CACATGAGTTGCGAAG_E90-2019_V1	0	90	V1	E90-2019_V1_kOut	CGE_NR2F2/PROX1	8	1272	0.999783	G1	0.217175	2951	2210	5161	0.571788	0.428212
GTTGAACGTAGCGCTC_E90-2019_V1	0	90	V1	E90-2019_V1_kOut	CGE_NR2F2/PROX1	8	1409	0.999889	G1	0.251652	2825	2279	5104	0.553488	0.446513
CGTCCATGTTTCGTTT_E90-2019_V1	0	90	V1	E90-2019_V1_kOut	MGE_LHX6/MAF	14	1340	0.999884	G1	0.276282	2791	2376	5167	0.540159	0.459841
CACTGGGCAACAGAGC_E90-2019_V1	0	90	V1	E90-2019_V1_kOut	CGE_NR2F2/PROX1	33	1430	0.999893	G1	0.319093	2756	2370	5126	0.537651	0.462349
ATTCTACCAGTAACAA_E90-2019_V1	0	90	V1	E90-2019_V1_kOut	LGE_MEIS2/PAX6	33	1139	0.999741	G1	0.27445	3378	1815	5193	0.650491	0.349509
TCCCAGTCATACCACA_E90-2019_V1	0	90	V1	E90-2019_V1_kOut	MGE_LHX6/MAF	32	1388	0.999922	G1	0.417392	2804	2308	5112	0.548513	0.451487
GAAGCGATCGCACGAC_E90-2019_V1	0	90	V1	E90-2019_V1_kOut	CGE_NR2F2/PROX1	8	1525	0.999846	G1	0.113261	2362	2814	5176	0.456337	0.543663
TAGGTACTCCCGAAAT_E90-2019_V1	0	90	V1	E90-2019_V1_kOut	CGE_NR2F2/PROX1	8	1491	0.999866	G1	0.246679	2480	2617	5097	0.486561	0.513439
CCGGGTAGTTACCTGA_E90-2019_V1	0	90	V1	E90-2019_V1_kOut	LGE_MEIS2/PAX6	23	1417	0.999861	G1	0.276184	2674	2460	5134	0.520841	0.479159
ATTCGTTCAGTGCCTG_E90-2019_V1	0	90	V1	E90-2019_V1_kOut	CGE_NR2F2/PROX1	8	1326	0.999705	G1	0.193116	2709	2330	5039	0.537607	0.462393
GGAGATGTCCAGCTCT_E90-2019_V1	0	90	V1	E90-2019_V1_kOut	CGE_NR2F2/PROX1	8	1437	0.999793	G1	0.339708	2641	2449	5090	0.51886	0.481139
ATCAGGTCAGCTACCG_E90-2019_V1	0	90	V1	E90-2019_V1_kOut	MGE_LHX6/MAF	14	1119	0.999872	G1	0.221595	3246	1853	5099	0.636595	0.363405
TAGTGCACACTAGAGG_E90-2019_V1	0	90	V1	E90-2019_V1_kOut	MGE_LHX6/MAF	19	1348	0.999858	G1	0.204462	2786	2300	5086	0.547778	0.452222
TAGGTTGAGCAATAAC_E90-2019_V1	0	90	V1	E90-2019_V1_kOut	LGE_MEIS2/PAX6	23	1486	0.999864	G1	0.107273	2413	2707	5120	0.471289	0.528711
GCAGTTAGTTGGCCGT_E90-2019_V1	0	90	V1	E90-2019_V1_kOut	CGE_NR2F2/PROX1	8	1582	0.99992	G1	0.318286	2033	2977	5010	0.405788	0.594212
TTTGGTTAGATTGCGG_E90-2019_V1	0	90	V1	E90-2019_V1_kOut	CGE_NR2F2/PROX1	8	1400	0.999836	G1	0.167179	2669	2419	5088	0.524568	0.475432
TGGGATTAGGGAGGTG_E90-2019_V1	0	90	V1	E90-2019_V1_kOut	MGE_LHX6/MAF	17	1374	0.999887	G1	0.170608	2759	2348	5107	0.540239	0.459761
TGACCCTGTCAGCGTC_E90-2019_V1	0	90	V1	E90-2019_V1_kOut	CGE_NR2F2/PROX1	8	1470	0.999892	G1	0.18484	2537	2553	5090	0.498428	0.501572
TGTACAGCATCCTAAG_E90-2019_V1	0	90	V1	E90-2019_V1_kOut	MGE_LHX6/MAF	19	1433	0.999854	G1	0.244818	2673	2410	5083	0.525871	0.474129
TTAGTCTCAATAGGAT_E90-2019_V1	0	90	V1	E90-2019_V1_kOut	CGE_NR2F2/PROX1	8	1424	0.999782	G1	0.365735	2813	2336	5149	0.54632	0.45368
TCACAAGAGTGGCAGT_E90-2019_V1	0	90	V1	E90-2019_V1_kOut	MGE_LHX6/MAF	14	1284	0.999875	G1	0.268012	3091	2053	5144	0.600894	0.399106
AATTTCCCACCAAATC_E90-2019_V1	0	90	V1	E90-2019_V1_kOut	MGE_LHX6/MAF	29	1384	0.999867	G1	0.520063	2829	2236	5065	0.558539	0.441461
GGGACAATCAACTGGT_E90-2019_V1	0	90	V1	E90-2019_V1_kOut	CGE_NR2F2/PROX1	8	1454	0.999869	G1	0.515604	2580	2446	5026	0.513331	0.486669
CGAGAAGCAACTGCCG_E90-2019_V1	0	90	V1	E90-2019_V1_kOut	MGE_LHX6/MAF	14	1250	0.99986	G1	0.286371	3095	1969	5064	0.611177	0.388823
CTAAGTGTCAGTGTTG_E90-2019_V1	0	90	V1	E90-2019_V1_kOut	MGE_LHX6/MAF	19	1446	0.999872	G1	0.190307	2505	2552	5057	0.495353	0.504647
CGTAATGGTAACGCGA_E90-2019_V1	0	90	V1	E90-2019_V1_kOut	MGE_LHX6/MAF	19	1363	0.99985	G1	0.370509	2944	2111	5055	0.582394	0.417606
GCTTGGGCAGGACTAG_E90-2019_V1	0	90	V1	E90-2019_V1_kOut	CGE_NR2F2/PROX1	8	1322	0.999868	G1	0.156995	2725	2328	5053	0.539284	0.460716
ATCGGCGAGTCACTCA_E90-2019_V1	0	90	V1	E90-2019_V1_kOut	CGE_NR2F2/PROX1	8	1389	0.999827	G1	0.328447	2632	2418	5050	0.521188	0.478812
GTGATGTGTATCTTCT_E90-2019_V1	0	90	V1	E90-2019_V1_kOut	CGE_NR2F2/PROX1	8	1419	0.999914	G1	0.265607	2441	2564	5005	0.487712	0.512288
GAGTTGTTCTTAGCTT_E90-2019_V1	0	90	V1	E90-2019_V1_kOut	MGE_LHX6/MAF	17	1300	0.999753	G1	0.39176	2756	2295	5051	0.545635	0.454365
ACCAAACTCTAAGGAA_E90-2019_V1	0	90	V1	E90-2019_V1_kOut	CGE_NR2F2/PROX1	8	1350	0.999789	G1	0.310521	2688	2380	5068	0.530387	0.469613
GTTGTGAGTGCCTTCT_E90-2019_V1	0	90	V1	E90-2019_V1_kOut	CGE_NR2F2/PROX1	8	1330	0.999816	G1	0.228675	2756	2282	5038	0.547042	0.452958
TCCAGAATCGTCACCT_E90-2019_V1	0	90	V1	E90-2019_V1_kOut	CGE_NR2F2/PROX1	8	1274	0.999836	G1	0.306273	2882	2169	5051	0.57058	0.42942
GTAGAGGTCTCGCCTA_E90-2019_V1	0	90	V1	E90-2019_V1_kOut	MGE_LHX6/MAF	19	1452	0.999869	G1	0.258809	2474	2548	5022	0.492632	0.507368
ATTCATCTCTGCGAGC_E90-2019_V1	0	90	V1	E90-2019_V1_kOut	CGE_NR2F2/PROX1	11	1276	0.999785	G1	0.573887	2823	2143	4966	0.568466	0.431534
CAGCGTGGTCGGTGAA_E90-2019_V1	0	90	V1	E90-2019_V1_kOut	CGE_NR2F2/PROX1	8	1362	0.999871	G1	0.303287	2631	2324	4955	0.530979	0.469021
TCACGCTCATCGTGCG_E90-2019_V1	0	90	V1	E90-2019_V1_kOut	MGE_LHX6/MAF	19	1370	0.999905	G1	0.305735	2733	2265	4998	0.546819	0.453181
GCGGATCAGTAGTCAA_E90-2019_V1	0	90	V1	E90-2019_V1_kOut	MGE_LHX6/MAF	17	1336	0.999866	G1	0.252603	2628	2394	5022	0.523297	0.476702
AGAACAAGTTTCAGAC_E90-2019_V1	0	90	V1	E90-2019_V1_kOut	MGE_LHX6/MAF	17	1414	0.999927	G1	0.47153	2509	2389	4898	0.51225	0.48775
TCCTCTTCAGCCCAGT_E90-2019_V1	0	90	V1	E90-2019_V1_kOut	CGE_NR2F2/PROX1	15	1278	0.999819	G1	0.393991	3054	2035	5089	0.600118	0.399882
CGCCAGAGTAGAGATT_E90-2019_V1	0	90	V1	E90-2019_V1_kOut	CGE_NR2F2/PROX1	21	1354	0.99983	G1	0.39779	2809	2143	4952	0.567246	0.432754
ATTCCTAAGCGCTGAA_E90-2019_V1	0	90	V1	E90-2019_V1_kOut	CGE_NR2F2/PROX1	43	1277	0.999747	G1	0.564652	2933	2042	4975	0.589548	0.410452
TCCTCTTTCTGAATCG_E90-2019_V1	0	90	V1	E90-2019_V1_kOut	MGE_LHX6/MAF	19	1274	0.999796	G1	0.236624	2816	2172	4988	0.564555	0.435445
ATCACAGGTAGTTAGA_E90-2019_V1	0	90	V1	E90-2019_V1_kOut	CGE_NR2F2/PROX1	8	1324	0.999881	G1	0.272989	2691	2293	4984	0.539928	0.460072
CTCAAGATCCGTCACT_E90-2019_V1	0	90	V1	E90-2019_V1_kOut	CGE_NR2F2/PROX1	8	1427	0.999878	G1	0.449203	2648	2341	4989	0.530768	0.469232
ACTATCTGTGCAATGG_E90-2019_V1	0	90	V1	E90-2019_V1_kOut	MGE_LHX6/MAF	44	1379	0.99989	G1	0.367679	2583	2358	4941	0.522769	0.477231
CCCTTAGAGAGAGCAA_E90-2019_V1	0	90	V1	E90-2019_V1_kOut	CGE_NR2F2/PROX1	8	1253	0.999881	G1	0.294072	2931	2089	5020	0.583865	0.416135
TCTTCCTAGCAACAAT_E90-2019_V1	0	90	V1	E90-2019_V1_kOut	MGE_LHX6/MAF	26	1315	0.999859	G1	0.776814	3134	1939	5073	0.61778	0.38222
CCATAAGAGACGGTCA_E90-2019_V1	0	90	V1	E90-2019_V1_kOut	CGE_NR2F2/PROX1	9	1551	0.999925	G1	0.408568	2302	2623	4925	0.467411	0.532589
ACGTACAGTTACACTG_E90-2019_V1	0	90	V1	E90-2019_V1_kOut	MGE_LHX6/MAF	17	1244	0.999838	G1	0.297148	2935	2058	4993	0.587823	0.412177
TTGAGTGAGGCGAAGG_E90-2019_V1	0	90	V1	E90-2019_V1_kOut	CGE_NR2F2/PROX1	8	1405	0.999802	G1	0.123494	2551	2440	4991	0.51112	0.48888
GTAATGCAGAGCTGCA_E90-2019_V1	0	90	V1	E90-2019_V1_kOut	CGE_NR2F2/PROX1	8	1220	0.999822	G1	0.231674	2970	2004	4974	0.597105	0.402895
GGAAGTGGTACCTATG_E90-2019_V1	0	90	V1	E90-2019_V1_kOut	MGE_LHX6/MAF	19	1107	0.999813	G1	0.205455	3024	1929	4953	0.610539	0.389461
CTACGGGTCGTGAGAG_E90-2019_V1	0	90	V1	E90-2019_V1_kOut	MGE_LHX6/MAF	17	1468	0.999857	G1	0.426364	2281	2602	4883	0.467131	0.532869
AGAGCAGCAATGAAAC_E90-2019_V1	0	90	V1	E90-2019_V1_kOut	CGE_NR2F2/PROX1	8	1410	0.999882	G1	0.264637	2621	2404	5025	0.521592	0.478408
GTCAAGTAGCCAGACA_E90-2019_V1	0	90	V1	E90-2019_V1_kOut	MGE_LHX6/MAF	14	1284	0.999821	G1	0.297544	2876	2127	5003	0.574855	0.425145
TCAAGTGAGAGTCTGG_E90-2019_V1	0	90	V1	E90-2019_V1_kOut	MGE_LHX6/MAF	14	1163	0.999708	S	0.369014	3134	1818	4952	0.632876	0.367124
ACAACCATCAAACGAA_E90-2019_V1	0	90	V1	E90-2019_V1_kOut	CGE_NR2F2/PROX1	21	1375	0.999794	G1	0.347776	2538	2441	4979	0.509741	0.490259
GTAACCAAGGCCACCT_E90-2019_V1	0	90	V1	E90-2019_V1_kOut	CGE_NR2F2/PROX1	8	1515	0.999927	G1	0.206151	2476	2474	4950	0.500202	0.499798
GGAATGGGTTGCTGAT_E90-2019_V1	0	90	V1	E90-2019_V1_kOut	MGE_LHX6/MAF	17	1498	0.999829	G1	0.626346	2353	2501	4854	0.484755	0.515245
CCTTTGGGTAGGGTAC_E90-2019_V1	0	90	V1	E90-2019_V1_kOut	MGE_LHX6/MAF	19	1420	0.999796	G1	0.216894	2469	2474	4943	0.499494	0.500506
GAAATGAAGTGGATAT_E90-2019_V1	0	90	V1	E90-2019_V1_kOut	CGE_NR2F2/PROX1	8	1440	0.999897	G1	0.0960586	2391	2589	4980	0.48012	0.51988
GAATCGTTCTCCATAT_E90-2019_V1	0	90	V1	E90-2019_V1_kOut	CGE_NR2F2/PROX1	8	1499	0.999924	G1	0.39498	2509	2483	4992	0.502604	0.497396
ATGGGTTAGCAAGTCG_E90-2019_V1	0	90	V1	E90-2019_V1_kOut	MGE_LHX6/MAF	17	1345	0.999862	G1	0.341149	2623	2352	4975	0.527236	0.472764
TGTTTGTAGAGTTGCG_E90-2019_V1	0	90	V1	E90-2019_V1_kOut	CGE_NR2F2/PROX1	23	1412	0.999799	G1	0.191271	2594	2368	4962	0.522773	0.477227
TGTTTGTAGAAGCGAA_E90-2019_V1	0	90	V1	E90-2019_V1_kOut	MGE_LHX6/MAF	19	1356	0.999821	G1	0.255596	2669	2243	4912	0.543363	0.456637
TCAAGACTCTCGCTTG_E90-2019_V1	0	90	V1	E90-2019_V1_kOut	MGE_LHX6/MAF	19	1078	0.999799	G1	0.204159	3122	1857	4979	0.627034	0.372966
TGAGCGCAGACATAGT_E90-2019_V1	0	90	V1	E90-2019_V1_kOut	CGE_NR2F2/PROX1	33	1385	0.999845	G1	0.478779	2728	2223	4951	0.551	0.449
TGGGAGATCATCGCTC_E90-2019_V1	0	90	V1	E90-2019_V1_kOut	LGE_MEIS2/PAX6	23	1382	0.999839	G1	0.209896	2732	2173	4905	0.556983	0.443017
CTTCTAAAGAGCTTTC_E90-2019_V1	0	90	V1	E90-2019_V1_kOut	CGE_NR2F2/PROX1	8	1226	0.999827	G1	0.300943	2994	1880	4874	0.61428	0.38572
GTGTTAGCAAGCGCAA_E90-2019_V1	0	90	V1	E90-2019_V1_kOut	CGE_NR2F2/PROX1	8	1469	0.999777	G1	0.377846	2402	2487	4889	0.491307	0.508693
GTGTGGCAGAGCTTTC_E90-2019_V1	0	90	V1	E90-2019_V1_kOut	MGE_LHX6/MAF	14	1440	0.999851	G1	0.416663	2547	2331	4878	0.52214	0.47786
GTCAAACGTGGCCTCA_E90-2019_V1	0	90	V1	E90-2019_V1_kOut	CGE_NR2F2/PROX1	8	1287	0.999864	G1	0.445196	2820	2133	4953	0.569352	0.430648
TCATCCGTCCGAGAAG_E90-2019_V1	0	90	V1	E90-2019_V1_kOut	CGE_NR2F2/PROX1	8	1375	0.999837	G1	0.251323	2591	2309	4900	0.528775	0.471224
ACCACAAAGAGTTGAT_E90-2019_V1	0	90	V1	E90-2019_V1_kOut	MGE_LHX6/MAF	14	1205	0.999893	G1	0.311389	3050	1837	4887	0.624105	0.375895
CTAGGTAAGAGTCCGA_E90-2019_V1	0	90	V1	E90-2019_V1_kOut	CGE_NR2F2/PROX1	8	1371	0.999864	G1	0.15497	2532	2290	4822	0.525093	0.474907
CGGGTCAAGAATCGAT_E90-2019_V1	0	90	V1	E90-2019_V1_kOut	MGE_LHX6/MAF	0	1294	0.999834	G1	0.20386	2595	2306	4901	0.529484	0.470516
TTGTGTTAGCTGTTCA_E90-2019_V1	0	90	V1	E90-2019_V1_kOut	MGE_LHX6/MAF	14	1195	0.999841	G1	0.23116	2881	1986	4867	0.591946	0.408054
GTAGATCCACGCGCAT_E90-2019_V1	0	90	V1	E90-2019_V1_kOut	Transition	23	1407	0.999854	G1	0.0938224	2436	2471	4907	0.496434	0.503566
AGACAAACACAACCGC_E90-2019_V1	0	90	V1	E90-2019_V1_kOut	MGE_LHX6/MAF	19	1082	0.999852	S	0.256585	2951	1962	4913	0.600651	0.399349
GTTCATTAGGGAGGTG_E90-2019_V1	0	90	V1	E90-2019_V1_kOut	MGE_LHX6/MAF	17	1256	0.99985	G1	0.383091	2770	1953	4723	0.586492	0.413508
TGGATGTTCTGGGCGT_E90-2019_V1	0	90	V1	E90-2019_V1_kOut	CGE_NR2F2/PROX1	17	1301	0.999794	G1	0.492582	2722	2137	4859	0.560198	0.439802
CGTAAGTCATATAGCC_E90-2019_V1	0	90	V1	E90-2019_V1_kOut	CGE_NR2F2/PROX1	8	1245	0.99982	G1	0.207796	2749	2152	4901	0.560906	0.439094
CTCATTAGTGAGGATC_E90-2019_V1	0	90	V1	E90-2019_V1_kOut	CGE_NR2F2/PROX1	8	1404	0.999746	G1	0.152563	2354	2528	4882	0.482179	0.517821
CGTGAATTCTGGCCTT_E90-2019_V1	0	90	V1	E90-2019_V1_kOut	MGE_LHX6/MAF	17	1214	0.99974	G1	0.407261	2822	2032	4854	0.581376	0.418624
ACCTGAAGTCAAAGCG_E90-2019_V1	0	90	V1	E90-2019_V1_kOut	MGE_LHX6/MAF	14	1336	0.999824	G1	0.31401	2607	2257	4864	0.535979	0.464021
TGGAGAGTCCACGTCT_E90-2019_V1	0	90	V1	E90-2019_V1_kOut	CGE_NR2F2/PROX1	8	1450	0.999877	G1	0.184586	2367	2520	4887	0.484346	0.515654
GTAACCACAGCGTTGC_E90-2019_V1	0	90	V1	E90-2019_V1_kOut	MGE_LHX6/MAF	19	1345	0.999824	G1	0.258985	2740	2129	4869	0.562744	0.437256
TCCACGTGTGCTGTCG_E90-2019_V1	0	90	V1	E90-2019_V1_kOut	MGE_LHX6/MAF	14	1449	0.999879	G1	0.486516	2402	2463	4865	0.493731	0.506269
GCCATGGAGCATGGGT_E90-2019_V1	0	90	V1	E90-2019_V1_kOut	CGE_NR2F2/PROX1	8	1405	0.999773	G1	0.225815	2409	2472	4881	0.493546	0.506454
CTCCTCCAGGGACACT_E90-2019_V1	0	90	V1	E90-2019_V1_kOut	CGE_NR2F2/PROX1	15	1257	0.999814	G1	0.342873	2949	1967	4916	0.599878	0.400122
AATGGAATCAACTACG_E90-2019_V1	0	90	V1	E90-2019_V1_kOut	CGE_NR2F2/PROX1	8	1347	0.999875	G1	0.147832	2594	2301	4895	0.529929	0.470071
ACCCTTGTCATCCTGC_E90-2019_V1	0	90	V1	E90-2019_V1_kOut	MGE_LHX6/MAF	17	1283	0.999876	G1	0.342814	2639	2139	4778	0.552323	0.447677
GTGTGGCAGGAAAGAC_E90-2019_V1	0	90	V1	E90-2019_V1_kOut	MGE_LHX6/MAF	19	1359	0.999893	G1	0.302835	2364	2414	4778	0.494768	0.505232
CGTCCATAGTTACGGG_E90-2019_V1	0	90	V1	E90-2019_V1_kOut	MGE_LHX6/MAF	17	1342	0.999865	G1	0.470745	2469	2232	4701	0.525207	0.474793
TCATACTAGAGGCGGA_E90-2019_V1	0	90	V1	E90-2019_V1_kOut	MGE_LHX6/MAF	0	1385	0.999791	G1	0.17928	2503	2298	4801	0.52135	0.47865
AGTAGCTGTGGCACTC_E90-2019_V1	0	90	V1	E90-2019_V1_kOut	Transition	8	1374	0.999772	G1	0.262071	2527	2308	4835	0.522647	0.477353
CTGCATCTCTTGAACG_E90-2019_V1	0	90	V1	E90-2019_V1_kOut	CGE_NR2F2/PROX1	8	1283	0.99986	G1	0.184294	2672	2158	4830	0.553209	0.446791
GGGCGTTAGCTGGTGA_E90-2019_V1	0	90	V1	E90-2019_V1_kOut	MGE_LHX6/MAF	17	1171	0.999823	G1	0.454892	2713	2039	4752	0.570917	0.429082
ACGCACGCACGACAGA_E90-2019_V1	0	90	V1	E90-2019_V1_kOut	CGE_NR2F2/PROX1	8	1287	0.999736	G1	0.198035	2701	2091	4792	0.563648	0.436352
TTGATGGAGCTTTGTG_E90-2019_V1	0	90	V1	E90-2019_V1_kOut	MGE_LHX6/MAF	19	1390	0.999903	G1	0.267471	2190	2406	4596	0.476501	0.523499
AGACCCGTCTTCCCAG_E90-2019_V1	0	90	V1	E90-2019_V1_kOut	LGE_MEIS2/PAX6	15	1395	0.999975	G1	0.2985	2491	2329	4820	0.516805	0.483195
CTGCAGGAGATTGCGG_E90-2019_V1	0	90	V1	E90-2019_V1_kOut	MGE_LHX6/MAF	19	1352	0.999807	G1	0.363142	2451	2300	4751	0.515891	0.484109
AGTTCCCTCGCCGATG_E90-2019_V1	0	90	V1	E90-2019_V1_kOut	LGE_FOXP2/TSHZ1	42	1285	0.999881	G1	0.285992	2451	2261	4712	0.520161	0.479839
CCGGACACAAGCTCTA_E90-2019_V1	0	90	V1	E90-2019_V1_kOut	MGE_LHX6/MAF	19	1264	0.999785	G1	0.258783	2676	2133	4809	0.556457	0.443543
CGGAGAAGTCCGTTTC_E90-2019_V1	0	90	V1	E90-2019_V1_kOut	MGE_LHX6/MAF	19	1243	0.999806	G1	0.30394	2720	2066	4786	0.568324	0.431676
TCTGCCAGTGGCCTCA_E90-2019_V1	0	90	V1	E90-2019_V1_kOut	MGE_LHX6/MAF	29	1451	0.999879	G1	0.563914	2296	2385	4681	0.490493	0.509506
GTCCACTGTAGCTTTG_E90-2019_V1	0	90	V1	E90-2019_V1_kOut	CGE_NR2F2/PROX1	28	1199	0.999918	G1	0.193014	2876	1863	4739	0.606879	0.393121
GGTGAAGAGACTCGAG_E90-2019_V1	0	90	V1	E90-2019_V1_kOut	MGE_LHX6/MAF	14	1257	0.999874	G1	0.283035	2777	2030	4807	0.577699	0.422301
GAGACCCGTATACGGG_E90-2019_V1	0	90	V1	E90-2019_V1_kOut	MGE_LHX6/MAF	0	1440	0.999865	G1	0.270572	2458	2381	4839	0.507956	0.492044
CATGAGTGTGTTCCAA_E90-2019_V1	0	90	V1	E90-2019_V1_kOut	CGE_NR2F2/PROX1	9	1525	0.999887	G1	0.811816	2316	2380	4696	0.493186	0.506814
CTCATGCGTGTACATC_E90-2019_V1	0	90	V1	E90-2019_V1_kOut	CGE_NR2F2/PROX1	8	1465	0.999799	G1	0.207486	2384	2379	4763	0.500525	0.499475
AATGACCGTTGTGGCC_E90-2019_V1	0	90	V1	E90-2019_V1_kOut	MGE_LHX6/MAF	14	1328	0.999799	G1	0.242211	2448	2277	4725	0.518095	0.481905
CATTGTTGTTCCGCGA_E90-2019_V1	0	90	V1	E90-2019_V1_kOut	CGE_NR2F2/PROX1	8	1365	0.999866	G1	0.195104	2623	2219	4842	0.541718	0.458282
GTGTGATAGCACAAAT_E90-2019_V1	0	90	V1	E90-2019_V1_kOut	MGE_LHX6/MAF	19	1334	0.999944	G1	0.206535	2256	2404	4660	0.48412	0.51588
GTAACACAGTGGTCAG_E90-2019_V1	0	90	V1	E90-2019_V1_kOut	MGE_LHX6/MAF	14	878	0.99988	G1	0.300718	3403	1437	4840	0.703099	0.296901
GCGTTTCCATACAGCT_E90-2019_V1	0	90	V1	E90-2019_V1_kOut	CGE_NR2F2/PROX1	9	1172	0.999839	G1	0.657347	2989	1812	4801	0.622579	0.377421
ACCTGAAGTTATTCTC_E90-2019_V1	0	90	V1	E90-2019_V1_kOut	MGE_LHX6/MAF	19	1132	0.999834	G1	0.181038	2911	1864	4775	0.609634	0.390367
ATCGATGAGAGTGACC_E90-2019_V1	0	90	V1	E90-2019_V1_kOut	MGE_LHX6/MAF	19	1309	0.99984	G1	0.230091	2473	2298	4771	0.51834	0.48166
GAGCTGCAGCGACTAG_E90-2019_V1	0	90	V1	E90-2019_V1_kOut	MGE_LHX6/MAF	42	1401	0.999802	G1	0.205336	2425	2353	4778	0.507534	0.492465
ACGTTCCTCAACCGAT_E90-2019_V1	0	90	V1	E90-2019_V1_kOut	MGE_LHX6/MAF	14	1055	0.999851	G1	0.213482	3039	1710	4749	0.639924	0.360076
GGTAGAGAGACTGGGT_E90-2019_V1	0	90	V1	E90-2019_V1_kOut	CGE_NR2F2/PROX1	8	1287	0.999851	G1	0.168848	2342	2370	4712	0.497029	0.502971
CGGAACCCAGCGTATT_E90-2019_V1	0	90	V1	E90-2019_V1_kOut	CGE_NR2F2/PROX1	8	1286	0.999815	G1	0.186151	2489	2246	4735	0.52566	0.47434
CCACGTTCACCATAAC_E90-2019_V1	0	90	V1	E90-2019_V1_kOut	MGE_LHX6/MAF	14	1227	0.99986	G1	0.460901	2814	1939	4753	0.592047	0.407953
CAACGGCGTGGTCCCA_E90-2019_V1	0	90	V1	E90-2019_V1_kOut	MGE_LHX6/MAF	17	1262	0.999768	G1	0.51392	2754	1974	4728	0.582487	0.417513
GTTCCGTAGCAGCAGT_E90-2019_V1	0	90	V1	E90-2019_V1_kOut	MGE_LHX6/MAF	19	1277	0.999836	G1	0.208994	2486	2252	4738	0.524694	0.475306
GAAACCTCAATCAGCT_E90-2019_V1	0	90	V1	E90-2019_V1_kOut	CGE_NR2F2/PROX1	23	1245	0.99987	G1	0.254077	2599	2097	4696	0.55345	0.44655
TATATCCGTCACCGCA_E90-2019_V1	0	90	V1	E90-2019_V1_kOut	MGE_LHX6/MAF	19	1115	0.999717	G1	0.189358	2940	1834	4774	0.615836	0.384164
CATAAGCGTGTCGCTG_E90-2019_V1	0	90	V1	E90-2019_V1_kOut	CGE_NR2F2/PROX1	8	1406	0.999851	G1	0.268267	2379	2335	4714	0.504667	0.495333
CGAGAAGTCTGAGATC_E90-2019_V1	0	90	V1	E90-2019_V1_kOut	MGE_LHX6/MAF	14	1261	0.999866	G1	0.434941	2843	1996	4839	0.587518	0.412482
GACTGATGTGACATCT_E90-2019_V1	0	90	V1	E90-2019_V1_kOut	CGE_NR2F2/PROX1	33	1373	0.999847	G1	0.41924	2594	2164	4758	0.545187	0.454813
GTAGGTTCATGGGTTT_E90-2019_V1	0	90	V1	E90-2019_V1_kOut	CGE_NR2F2/PROX1	8	1269	0.99982	G1	0.128244	2518	2160	4678	0.538264	0.461736
TGTCCCAAGGTCATCT_E90-2019_V1	0	90	V1	E90-2019_V1_kOut	CGE_NR2F2/PROX1	8	1313	0.999858	G1	0.261265	2531	2180	4711	0.537253	0.462747
TGTGTGACATACAGAA_E90-2019_V1	0	90	V1	E90-2019_V1_kOut	CGE_NR2F2/PROX1	8	1280	0.99981	G1	0.297112	2436	2197	4633	0.525793	0.474207
CTCTGGTAGGAAGTCC_E90-2019_V1	0	90	V1	E90-2019_V1_kOut	MGE_LHX6/MAF	19	1218	0.999835	G2M	0.195478	2788	1940	4728	0.589678	0.410322
GATTCGAAGTTCATGC_E90-2019_V1	0	90	V1	E90-2019_V1_kOut	MGE_LHX6/MAF	14	1168	0.999855	G1	0.243264	2801	1938	4739	0.591053	0.408947
GAGGGTAGTGATTCTG_E90-2019_V1	0	90	V1	E90-2019_V1_kOut	CGE_NR2F2/PROX1	43	1303	0.999813	G1	0.336704	2667	2033	4700	0.567447	0.432553
GTTGCGGCACCACTGG_E90-2019_V1	0	90	V1	E90-2019_V1_kOut	CGE_NR2F2/PROX1	8	1280	0.999718	G1	0.303247	2553	2177	4730	0.539746	0.460254
GTAATCGGTGGCTGCT_E90-2019_V1	0	90	V1	E90-2019_V1_kOut	MGE_LHX6/MAF	19	1273	0.999825	G1	0.311461	2490	2184	4674	0.532734	0.467266
TTTCAGTTCTTGGTCC_E90-2019_V1	0	90	V1	E90-2019_V1_kOut	MGE_LHX6/MAF	6	1045	0.99985	S	0.501595	3210	1518	4728	0.678934	0.321066
ATGTCCCAGAGCGACT_E90-2019_V1	0	90	V1	E90-2019_V1_kOut	CGE_NR2F2/PROX1	8	1454	0.999909	G1	0.275671	2387	2306	4693	0.50863	0.49137
TGTTCTAGTGCAGTGA_E90-2019_V1	0	90	V1	E90-2019_V1_kOut	MGE_LHX6/MAF	5	1257	0.999816	G1	0.149987	2426	2239	4665	0.520043	0.479957
TCGCTTGCAGTAGTGG_E90-2019_V1	0	90	V1	E90-2019_V1_kOut	MGE_LHX6/MAF	17	1193	0.999717	G1	0.368039	2702	1970	4672	0.578339	0.421661
AGACCATAGATGTTCC_E90-2019_V1	0	90	V1	E90-2019_V1_kOut	CGE_NR2F2/PROX1	23	1248	0.999859	G2M	0.271663	2686	2019	4705	0.570882	0.429118
GAGTTGTCAAATTAGG_E90-2019_V1	0	90	V1	E90-2019_V1_kOut	CGE_NR2F2/PROX1	8	1363	0.999868	G1	0.113523	2282	2431	4713	0.484193	0.515807
TAGACCAAGAGGCTGT_E90-2019_V1	0	90	V1	E90-2019_V1_kOut	MGE_LHX6/MAF	19	1301	0.999899	G1	0.234291	2541	2176	4717	0.53869	0.46131
GGTTAACAGGTGAGAA_E90-2019_V1	0	90	V1	E90-2019_V1_kOut	MGE_LHX6/MAF	17	1301	0.999824	G1	0.290171	2414	2180	4594	0.525468	0.474532
TCGTAGAAGATGCTAA_E90-2019_V1	0	90	V1	E90-2019_V1_kOut	MGE_LHX6/MAF	19	1195	0.999786	G1	0.200384	2507	2160	4667	0.537176	0.462824
GGTGTCGAGTTGTACC_E90-2019_V1	0	90	V1	E90-2019_V1_kOut	CGE_NR2F2/PROX1	8	1570	0.999787	G1	0.212227	1897	2697	4594	0.41293	0.58707
GCCAGCAGTGTCATTG_E90-2019_V1	0	90	V1	E90-2019_V1_kOut	MGE_LHX6/MAF	44	1418	0.999909	G1	0.52809	2288	2297	4585	0.499019	0.500981
TTACCGCAGTACTCGT_E90-2019_V1	0	90	V1	E90-2019_V1_kOut	MGE_LHX6/MAF	19	1344	0.9998	G1	0.277087	2443	2220	4663	0.523912	0.476088
AAGGTAAAGAGTGACC_E90-2019_V1	0	90	V1	E90-2019_V1_kOut	MGE_LHX6/MAF	19	1268	0.999877	G1	0.166206	2611	2069	4680	0.557906	0.442094
ACACAGTGTTAGGCCC_E90-2019_V1	0	90	V1	E90-2019_V1_kOut	CGE_NR2F2/PROX1	8	1201	0.999896	G1	0.335913	2577	2054	4631	0.556467	0.443533
GTATTTCCAGAGTGAC_E90-2019_V1	0	90	V1	E90-2019_V1_kOut	MGE_LHX6/MAF	17	1127	0.999839	G1	0.380668	2849	1800	4649	0.61282	0.38718
CATTCCGAGTATGGCG_E90-2019_V1	0	90	V1	E90-2019_V1_kOut	CGE_NR2F2/PROX1	8	1214	0.999831	G1	0.293603	2598	1963	4561	0.569612	0.430388
GCAGCTGTCTCTGCCA_E90-2019_V1	0	90	V1	E90-2019_V1_kOut	MGE_LHX6/MAF	19	1321	0.999813	G1	0.223675	2311	2357	4668	0.495073	0.504927
GACCCTTCATCCTAAG_E90-2019_V1	0	90	V1	E90-2019_V1_kOut	MGE_LHX6/MAF	32	1298	0.999883	G1	0.411134	2490	2140	4630	0.537797	0.462203
GCCAGGTTCTAGAGCT_E90-2019_V1	0	90	V1	E90-2019_V1_kOut	MGE_LHX6/MAF	19	1248	0.999866	G1	0.231786	2509	2086	4595	0.546028	0.453972
CGGGACTCAGATTCGT_E90-2019_V1	0	90	V1	E90-2019_V1_kOut	MGE_LHX6/MAF	14	1187	0.999795	G1	0.382671	2915	1778	4693	0.621138	0.378862
TGGTTAGGTTCAGCGC_E90-2019_V1	0	90	V1	E90-2019_V1_kOut	MGE_LHX6/MAF	19	1244	0.999839	G1	0.163272	2511	2154	4665	0.538264	0.461736
TGGGCGTCATCAGTCA_E90-2019_V1	0	90	V1	E90-2019_V1_kOut	MGE_LHX6/MAF	17	1293	0.999765	G1	0.412543	2503	2133	4636	0.539905	0.460095
CTTCAATGTCCAACGC_E90-2019_V1	0	90	V1	E90-2019_V1_kOut	LGE_MEIS2/PAX6	33	1227	0.999846	G1	0.370435	2696	1958	4654	0.579287	0.420713
GCCATGGGTAGGAAAG_E90-2019_V1	0	90	V1	E90-2019_V1_kOut	MGE_LHX6/MAF	19	1240	0.999762	G1	0.300552	2616	1965	4581	0.571054	0.428946
TGTAGACAGCTATCCA_E90-2019_V1	0	90	V1	E90-2019_V1_kOut	MGE_LHX6/MAF	14	1155	0.999837	G1	0.286767	2720	1857	4577	0.594276	0.405724
CAAGGGATCGCAATGT_E90-2019_V1	0	90	V1	E90-2019_V1_kOut	CGE_NR2F2/PROX1	8	1286	0.999886	G1	0.302923	2566	2077	4643	0.55266	0.44734
CGGTCAGCACGTCTCT_E90-2019_V1	0	90	V1	E90-2019_V1_kOut	CGE_NR2F2/PROX1	8	1290	0.999819	G1	0.173884	2531	2050	4581	0.5525	0.447501
CATGAGTGTCACGTGC_E90-2019_V1	0	90	V1	E90-2019_V1_kOut	MGE_LHX6/MAF	19	1244	0.99978	G1	0.264324	2389	2195	4584	0.521161	0.478839
AGAGCAGCAACAAGTA_E90-2019_V1	0	90	V1	E90-2019_V1_kOut	CGE_NR2F2/PROX1	8	1374	0.999838	G1	0.279786	2441	2172	4613	0.529157	0.470843
TACTTCAGTAGGAGGG_E90-2019_V1	0	90	V1	E90-2019_V1_kOut	MGE_LHX6/MAF	17	1239	0.999891	G1	0.387868	2569	2031	4600	0.558478	0.441522
TCGGGTGTCGCCAGTG_E90-2019_V1	0	90	V1	E90-2019_V1_kOut	MGE_LHX6/MAF	14	1112	0.999596	G1	0.333464	2881	1728	4609	0.625081	0.374919
AACTTCTAGATTGTGA_E90-2019_V1	0	90	V1	E90-2019_V1_kOut	CGE_NR2F2/PROX1	8	1167	0.999754	G1	0.199256	2693	1904	4597	0.585817	0.414183
ACGATCAAGAAGCTCG_E90-2019_V1	0	90	V1	E90-2019_V1_kOut	MGE_LHX6/MAF	17	1363	0.999813	G1	0.367889	2255	2312	4567	0.49376	0.50624
AACAACCTCTGTCCCA_E90-2019_V1	0	90	V1	E90-2019_V1_kOut	CGE_NR2F2/PROX1	33	1209	0.999859	G1	0.26382	2713	1952	4665	0.581565	0.418435
CATCGGGTCCACACCT_E90-2019_V1	0	90	V1	E90-2019_V1_kOut	MGE_LHX6/MAF	19	1393	0.999789	G1	0.0933189	2195	2354	4549	0.482524	0.517476
GCATGATGTCATCTAG_E90-2019_V1	0	90	V1	E90-2019_V1_kOut	MGE_LHX6/MAF	32	1291	0.999804	G1	0.391093	2539	2029	4568	0.555823	0.444177
TTCATTGAGGCTTAGG_E90-2019_V1	0	90	V1	E90-2019_V1_kOut	MGE_LHX6/MAF	44	1374	0.999918	G1	0.435042	2230	2287	4517	0.49369	0.506309
GGAGGATTCAGCGGAA_E90-2019_V1	0	90	V1	E90-2019_V1_kOut	MGE_LHX6/MAF	0	1444	0.999838	G1	0.179985	2219	2386	4605	0.481868	0.518132
TGGAACTTCGCCAGAC_E90-2019_V1	0	90	V1	E90-2019_V1_kOut	MGE_LHX6/MAF	19	1355	0.999775	G1	0.171557	2307	2285	4592	0.502395	0.497605
GTGACGCAGAGCATTA_E90-2019_V1	0	90	V1	E90-2019_V1_kOut	CGE_NR2F2/PROX1	8	1372	0.999754	G1	0.227001	2219	2354	4573	0.485239	0.514761
TTTCAGTGTCAGTCGC_E90-2019_V1	0	90	V1	E90-2019_V1_kOut	MGE_LHX6/MAF	17	1309	0.999917	G1	0.507667	2530	1988	4518	0.559982	0.440018
TTGACCCCATAGGCGA_E90-2019_V1	0	90	V1	E90-2019_V1_kOut	MGE_LHX6/MAF	19	1241	0.999791	G1	0.149628	2284	2227	4511	0.506318	0.493682
TCGACCTCACGAGGTA_E90-2019_V1	0	90	V1	E90-2019_V1_kOut	MGE_LHX6/MAF	14	1150	0.999784	G1	0.269026	2628	1931	4559	0.576442	0.423558
TGGGAAGAGTGGTTCT_E90-2019_V1	0	90	V1	E90-2019_V1_kOut	CGE_NR2F2/PROX1	43	1293	0.999847	G1	0.421465	2579	2004	4583	0.562732	0.437268
GTAGAGGAGTTTCGAC_E90-2019_V1	0	90	V1	E90-2019_V1_kOut	MGE_LHX6/MAF	17	1121	0.999831	G1	0.519845	2840	1675	4515	0.629014	0.370986
AGATAGATCTCCGTGT_E90-2019_V1	0	90	V1	E90-2019_V1_kOut	MGE_LHX6/MAF	14	1251	0.999829	G1	0.276622	2567	1986	4553	0.563804	0.436196
CTGCAGGGTATGGAGC_E90-2019_V1	0	90	V1	E90-2019_V1_kOut	CGE_NR2F2/PROX1	8	1312	0.999781	G1	0.13765	2160	2352	4512	0.478723	0.521277
CCCGGAACACGTAGTT_E90-2019_V1	0	90	V1	E90-2019_V1_kOut	CGE_NR2F2/PROX1	21	1520	0.999922	G1	0.488476	2035	2468	4503	0.451921	0.548079
AGCCACGCATGTCTAG_E90-2019_V1	0	90	V1	E90-2019_V1_kOut	MGE_LHX6/MAF	19	1217	0.999775	G1	0.211273	2425	2076	4501	0.538769	0.461231
CTCCTTTGTACGATCT_E90-2019_V1	0	90	V1	E90-2019_V1_kOut	CGE_NR2F2/PROX1	8	1243	0.999754	G1	0.240831	2651	1911	4562	0.581105	0.418895
TCCGTGTGTGGATCAG_E90-2019_V1	0	90	V1	E90-2019_V1_kOut	MGE_LHX6/MAF	5	1238	0.999661	G1	0.121116	2346	2133	4479	0.523778	0.476222
ACGGTTAAGCAACAGC_E90-2019_V1	0	90	V1	E90-2019_V1_kOut	MGE_LHX6/MAF	17	1225	0.999837	G1	0.407306	2626	1893	4519	0.581102	0.418898
GTGGAAGGTAAGTTAG_E90-2019_V1	0	90	V1	E90-2019_V1_kOut	CGE_NR2F2/PROX1	21	1357	0.999901	G1	0.438327	2049	2407	4456	0.459829	0.540171
GTCAAGTCATAAGATG_E90-2019_V1	0	90	V1	E90-2019_V1_kOut	CGE_NR2F2/PROX1	8	1163	0.999847	G1	0.236715	2701	1833	4534	0.595721	0.404279
TCGAACAAGTGAGGTC_E90-2019_V1	0	90	V1	E90-2019_V1_kOut	CGE_NR2F2/PROX1	8	1136	0.999794	G1	0.371001	2583	1933	4516	0.571966	0.428034
CATGCCTAGACGAGCT_E90-2019_V1	0	90	V1	E90-2019_V1_kOut	MGE_LHX6/MAF	19	1319	0.999638	G1	0.196996	2268	2246	4514	0.502437	0.497563
ACTATTCTCGCCCAGA_E90-2019_V1	0	90	V1	E90-2019_V1_kOut	CGE_NR2F2/PROX1	16	1110	0.999791	G1	0.410566	2819	1676	4495	0.627141	0.372859
TGACCCTGTAGCTGAG_E90-2019_V1	0	90	V1	E90-2019_V1_kOut	CGE_NR2F2/PROX1	8	1265	0.999757	G1	0.245205	2351	2112	4463	0.526776	0.473224
AATGGCTTCTTCGTGC_E90-2019_V1	0	90	V1	E90-2019_V1_kOut	MGE_LHX6/MAF	14	990	0.999892	G1	0.271142	2875	1552	4427	0.649424	0.350576
TCTCACGAGGAGCAAA_E90-2019_V1	0	90	V1	E90-2019_V1_kOut	MGE_LHX6/MAF	19	1275	0.999877	G1	0.218366	2215	2148	4363	0.507678	0.492322
CAATGACGTCACATTG_E90-2019_V1	0	90	V1	E90-2019_V1_kOut	LGE_FOXP1/PENK	19	1299	0.999851	G1	0.183643	2334	2148	4482	0.52075	0.47925
GAAGCGATCCATCACC_E90-2019_V1	0	90	V1	E90-2019_V1_kOut	MGE_LHX6/MAF	19	1273	0.999569	G1	0.205451	2367	2132	4499	0.526117	0.473883
AGTGTTGGTCTACACA_E90-2019_V1	0	90	V1	E90-2019_V1_kOut	MGE_LHX6/MAF	19	1142	0.99983	G1	0.145501	2522	1922	4444	0.567507	0.432493
TTACCATCAGAGCGTA_E90-2019_V1	0	90	V1	E90-2019_V1_kOut	CGE_NR2F2/PROX1	8	1437	0.999774	G1	0.145888	1829	2658	4487	0.407622	0.592378
GTGTTCCAGGTTGAGC_E90-2019_V1	0	90	V1	E90-2019_V1_kOut	MGE_LHX6/MAF	19	1220	0.999847	G1	0.215679	2434	1998	4432	0.549188	0.450812
GCGTGCAGTGACCGTC_E90-2019_V1	0	90	V1	E90-2019_V1_kOut	MGE_LHX6/MAF	19	1280	0.999758	G1	0.268634	2440	2016	4456	0.547576	0.452424
TCCGTGTCAGACCGCT_E90-2019_V1	0	90	V1	E90-2019_V1_kOut	MGE_LHX6/MAF	0	1192	0.999815	G1	0.264391	2543	1823	4366	0.582455	0.417545
AAGACAACAGGGCTTC_E90-2019_V1	0	90	V1	E90-2019_V1_kOut	MGE_LHX6/MAF	19	1129	0.99978	G1	0.289749	2691	1769	4460	0.603363	0.396637
CCTTTGGGTTAAGCAA_E90-2019_V1	0	90	V1	E90-2019_V1_kOut	MGE_LHX6/MAF	19	1356	0.999819	G1	0.261882	2104	2322	4426	0.475373	0.524627
GATTCGACATCGAAGG_E90-2019_V1	0	90	V1	E90-2019_V1_kOut	CGE_NR2F2/PROX1	43	1346	0.999838	G1	0.47534	2249	2157	4406	0.51044	0.48956
ATTCAGGCACTGTCGG_E90-2019_V1	0	90	V1	E90-2019_V1_kOut	CGE_NR2F2/PROX1	8	1291	0.999833	G1	0.105754	2008	2338	4346	0.462034	0.537966
TGGTGATCAGTTTCAG_E90-2019_V1	0	90	V1	E90-2019_V1_kOut	CGE_NR2F2/PROX1	21	1104	0.999874	G1	0.369586	2735	1708	4443	0.615575	0.384425
GGGCTCAAGATTAGAC_E90-2019_V1	0	90	V1	E90-2019_V1_kOut	CGE_NR2F2/PROX1	8	1250	0.999835	G1	0.175353	2383	1971	4354	0.547313	0.452687
AGTCTCCGTCAAAGAT_E90-2019_V1	0	90	V1	E90-2019_V1_kOut	CGE_NR2F2/PROX1	8	1118	0.999819	G1	0.250983	2508	1838	4346	0.577082	0.422918
GTGGTTAGTAGCGCCT_E90-2019_V1	0	90	V1	E90-2019_V1_kOut	MGE_LHX6/MAF	19	1247	0.999829	G1	0.145162	2290	2096	4386	0.522116	0.477884
TATTGGGAGTGACCTT_E90-2019_V1	0	90	V1	E90-2019_V1_kOut	CGE_NR2F2/PROX1	8	1315	0.999831	G1	0.219369	2191	2161	4352	0.503447	0.496553
CTTGAGAGTCAAAGTA_E90-2019_V1	0	90	V1	E90-2019_V1_kOut	MGE_LHX6/MAF	19	1184	0.999568	S	0.169372	2427	1996	4423	0.548723	0.451277
GGCGTCAAGAGCCTGA_E90-2019_V1	0	90	V1	E90-2019_V1_kOut	MGE_LHX6/MAF	19	1254	0.999784	G1	0.196896	2268	2121	4389	0.516746	0.483254
TGTCCTGAGACCAAGC_E90-2019_V1	0	90	V1	E90-2019_V1_kOut	MGE_LHX6/MAF	17	1268	0.999867	G1	0.220194	2242	2111	4353	0.515047	0.484953
CAATTTCAGGTGTGAC_E90-2019_V1	0	90	V1	E90-2019_V1_kOut	MGE_LHX6/MAF	32	1287	0.999908	G1	0.340183	2179	2084	4263	0.511142	0.488858
ATCCTATCATTGGGAG_E90-2019_V1	0	90	V1	E90-2019_V1_kOut	CGE_NR2F2/PROX1	8	1257	0.999783	G1	0.187687	2420	1963	4383	0.552133	0.447867
ACATTTCGTACTAGCT_E90-2019_V1	0	90	V1	E90-2019_V1_kOut	CGE_NR2F2/PROX1	8	1260	0.99976	G1	0.206123	2096	2269	4365	0.480183	0.519817
AAAGGATTCACTGTTT_E90-2019_V1	0	90	V1	E90-2019_V1_kOut	MGE_LHX6/MAF	6	1052	0.999877	G1	0.408626	2723	1586	4309	0.631933	0.368067
CGGAATTCAAACTAAG_E90-2019_V1	0	90	V1	E90-2019_V1_kOut	MGE_LHX6/MAF	24	1238	0.999892	G1	0.419569	2251	2049	4300	0.523488	0.476512
AGAGCAGTCCGATAAC_E90-2019_V1	0	90	V1	E90-2019_V1_kOut	MGE_LHX6/MAF	19	1244	0.999769	G1	0.213021	2257	2053	4310	0.523666	0.476334
ACGTAACCATCCTGTC_E90-2019_V1	0	90	V1	E90-2019_V1_kOut	MGE_LHX6/MAF	32	1389	0.999799	G1	0.305363	1836	2371	4207	0.436416	0.563585
TCGTAGAAGTCTAGCT_E90-2019_V1	0	90	V1	E90-2019_V1_kOut	MGE_LHX6/MAF	19	1209	0.999807	G1	0.269747	2380	1953	4333	0.549273	0.450727
ATCCTATGTCTTGTCC_E90-2019_V1	0	90	V1	E90-2019_V1_kOut	CGE_NR2F2/PROX1	15	894	0.99979	G1	0.436698	3010	1315	4325	0.695954	0.304046
GTCTAGAAGATTGGGC_E90-2019_V1	0	90	V1	E90-2019_V1_kOut	CGE_NR2F2/PROX1	8	1207	0.999836	G1	0.173242	2107	2203	4310	0.488863	0.511137
TGTCCCAGTAGGTCAG_E90-2019_V1	0	90	V1	E90-2019_V1_kOut	CGE_NR2F2/PROX1	8	1193	0.999871	G1	0.236219	2261	2005	4266	0.530005	0.469995
GTGCTGGGTAAGCAAT_E90-2019_V1	0	90	V1	E90-2019_V1_kOut	MGE_LHX6/MAF	17	1105	0.999822	G1	0.459734	2604	1681	4285	0.607701	0.392299
ATCGGATTCTATCACT_E90-2019_V1	0	90	V1	E90-2019_V1_kOut	MGE_LHX6/MAF	32	1185	0.999874	G1	0.30459	2337	1965	4302	0.543236	0.456764
ACGTAACCAGTGTATC_E90-2019_V1	0	90	V1	E90-2019_V1_kOut	MGE_LHX6/MAF	5	1228	0.999789	G1	0.13734	2221	2033	4254	0.522097	0.477903
GGCTTTCTCGTACCTC_E90-2019_V1	0	90	V1	E90-2019_V1_kOut	CGE_NR2F2/PROX1	15	1259	0.999782	G1	0.412957	2335	1956	4291	0.544162	0.455838
CGTGCTTCACCTATCC_E90-2019_V1	0	90	V1	E90-2019_V1_kOut	CGE_NR2F2/PROX1	8	1155	0.999659	G1	0.164703	2268	2019	4287	0.529041	0.470959
TGCATCCTCGTACACA_E90-2019_V1	0	90	V1	E90-2019_V1_kOut	CGE_NR2F2/PROX1	15	1097	0.999856	G1	0.238578	2583	1729	4312	0.599026	0.400974
TTCTCTCCACGCAAAG_E90-2019_V1	0	90	V1	E90-2019_V1_kOut	MGE_LHX6/MAF	32	1381	0.999764	G1	0.292799	1984	2247	4231	0.46892	0.53108
TGGGAAGTCGTAACCA_E90-2019_V1	0	90	V1	E90-2019_V1_kOut	MGE_LHX6/MAF	19	1274	0.999776	G1	0.336816	2228	2028	4256	0.523496	0.476504
TGATGCATCTGCGTCT_E90-2019_V1	0	90	V1	E90-2019_V1_kOut	LGE_MEIS2/PAX6	23	1191	0.999752	G1	0.177227	2216	1961	4177	0.530524	0.469476
AGAGCAGTCGTTCTCG_E90-2019_V1	0	90	V1	E90-2019_V1_kOut	MGE_LHX6/MAF	19	1364	0.999909	G1	0.287389	2020	2274	4294	0.470424	0.529576
GGTCTGGAGTTACTCG_E90-2019_V1	0	90	V1	E90-2019_V1_kOut	CGE_NR2F2/PROX1	8	1338	0.99975	G1	0.118784	1704	2340	4044	0.421365	0.578635
TCTATCAAGACGATAT_E90-2019_V1	0	90	V1	E90-2019_V1_kOut	MGE_LHX6/MAF	32	1294	0.999824	G1	0.329971	2148	2082	4230	0.507801	0.492199
CGGTCAGCACTGAGTT_E90-2019_V1	0	90	V1	E90-2019_V1_kOut	CGE_NR2F2/PROX1	8	1115	0.999865	G1	0.309081	2609	1654	4263	0.61201	0.38799
AGTACTGCATCTCCCA_E90-2019_V1	0	90	V1	E90-2019_V1_kOut	MGE_LHX6/MAF	6	1110	0.999819	G1	0.364516	2603	1717	4320	0.602546	0.397454
CCACGAGAGCGTGAAC_E90-2019_V1	0	90	V1	E90-2019_V1_kOut	MGE_LHX6/MAF	17	1172	0.999852	G1	0.338502	2425	1803	4228	0.573557	0.426443
ACATCGAGTAATGCGG_E90-2019_V1	0	90	V1	E90-2019_V1_kOut	CGE_NR2F2/PROX1	23	1154	0.999399	G1	0.0919376	2370	1867	4237	0.559358	0.440642
CATAGACCAGCTGAAG_E90-2019_V1	0	90	V1	E90-2019_V1_kOut	MGE_LHX6/MAF	19	1000	0.99985	S	0.192688	2709	1583	4292	0.631174	0.368826
CTCTGGTAGAGGCTGT_E90-2019_V1	0	90	V1	E90-2019_V1_kOut	MGE_LHX6/NPY	17	1219	0.999748	S	0.600499	2246	1915	4161	0.539774	0.460226
TGCTTCGAGACCGCCT_E90-2019_V1	0	90	V1	E90-2019_V1_kOut	CGE_NR2F2/PROX1	23	1190	0.999785	G1	0.0870508	2151	2021	4172	0.51558	0.48442
ACGCACGTCTGAGGTT_E90-2019_V1	0	90	V1	E90-2019_V1_kOut	MGE_LHX6/MAF	19	1125	0.999711	G1	0.182223	2366	1848	4214	0.561462	0.438538
CTGTGAAGTTGCTCAA_E90-2019_V1	0	90	V1	E90-2019_V1_kOut	CGE_NR2F2/PROX1	9	1084	0.999761	G1	0.691068	2528	1623	4151	0.60901	0.39099
GCGGATCTCAGCGCAC_E90-2019_V1	0	90	V1	E90-2019_V1_kOut	CGE_NR2F2/PROX1	33	1144	0.999825	G1	0.368728	2462	1781	4243	0.58025	0.41975
GCACATAAGTCTTGGT_E90-2019_V1	0	90	V1	E90-2019_V1_kOut	CGE_NR2F2/PROX1	33	1177	0.999572	G1	0.373268	2396	1803	4199	0.570612	0.429388
CGCATAACACCGAATT_E90-2019_V1	0	90	V1	E90-2019_V1_kOut	CGE_NR2F2/PROX1	15	1198	0.999788	G1	0.243413	2275	1896	4171	0.545433	0.454567
GTGGCGTTCTGTCCGT_E90-2019_V1	0	90	V1	E90-2019_V1_kOut	CGE_NR2F2/PROX1	8	1247	0.999901	G1	0.143299	1871	2240	4111	0.45512	0.54488
GTCTGTCTCTTGAACG_E90-2019_V1	0	90	V1	E90-2019_V1_kOut	MGE_LHX6/MAF	17	1205	0.99979	G1	0.530749	2241	1909	4150	0.54	0.46
CGAGGAAAGTCATACC_E90-2019_V1	0	90	V1	E90-2019_V1_kOut	MGE_LHX6/MAF	29	1229	0.999794	G1	0.592187	2240	1944	4184	0.535373	0.464627
GGCGTCATCCCAAGTA_E90-2019_V1	0	90	V1	E90-2019_V1_kOut	MGE_LHX6/MAF	19	1251	0.999772	G1	0.135654	2065	2118	4183	0.493665	0.506335
TGGGAGAAGAGTTGCG_E90-2019_V1	0	90	V1	E90-2019_V1_kOut	MGE_LHX6/MAF	17	1244	0.99993	G1	0.440306	2254	1948	4202	0.536411	0.463589
TCAATTCAGGGTTAGC_E90-2019_V1	0	90	V1	E90-2019_V1_kOut	MGE_LHX6/MAF	19	1046	0.999757	G1	0.143216	2476	1716	4192	0.590649	0.409351
TTGTTTGTCGACGTCG_E90-2019_V1	0	90	V1	E90-2019_V1_kOut	CGE_NR2F2/PROX1	8	1065	0.999619	G1	0.33145	2444	1677	4121	0.59306	0.40694
TCGACGGGTCGCGTTG_E90-2019_V1	0	90	V1	E90-2019_V1_kOut	MGE_LHX6/MAF	19	1126	0.999775	G1	0.28425	2252	1850	4102	0.549001	0.450999
ACAAAGAAGGCTCACC_E90-2019_V1	0	90	V1	E90-2019_V1_kOut	CGE_NR2F2/PROX1	8	1205	0.999841	G1	0.286405	2210	1928	4138	0.534074	0.465926
ACTATCTGTAAGTAGT_E90-2019_V1	0	90	V1	E90-2019_V1_kOut	MGE_LHX6/MAF	19	1161	0.999836	G1	0.313213	2061	2000	4061	0.50751	0.49249
GTAACACAGTTGAAGT_E90-2019_V1	0	90	V1	E90-2019_V1_kOut	CGE_NR2F2/PROX1	23	1066	0.999807	G1	0.096944	2354	1738	4092	0.575269	0.424731
GACACGCCACTTGTCC_E90-2019_V1	0	90	V1	E90-2019_V1_kOut	MGE_LHX6/MAF	32	1326	0.999701	G1	0.297198	1912	2161	4073	0.469433	0.530567
GAAGTAATCGAGGCAA_E90-2019_V1	0	90	V1	E90-2019_V1_kOut	LGE_MEIS2/PAX6	23	1223	0.999862	G1	0.185952	2179	1882	4061	0.536567	0.463433
TCAGTGAAGCGGCTCT_E90-2019_V1	0	90	V1	E90-2019_V1_kOut	CGE_NR2F2/PROX1	43	1308	0.99983	G1	0.429543	1875	2162	4037	0.464454	0.535546
GTCATGATCGAGAGAC_E90-2019_V1	0	90	V1	E90-2019_V1_kOut	CGE_NR2F2/PROX1	8	1141	0.99981	G1	0.216961	2164	1852	4016	0.538845	0.461155
AGACCATGTGGAAATT_E90-2019_V1	0	90	V1	E90-2019_V1_kOut	MGE_LHX6/MAF	29	1132	0.999867	G1	0.560874	2340	1728	4068	0.575221	0.424779
CCTCACACAAACACGG_E90-2019_V1	0	90	V1	E90-2019_V1_kOut	MGE_LHX6/MAF	6	1054	0.999868	G1	0.438179	2558	1549	4107	0.622839	0.377161
ACGGTCGTCGAGTCCG_E90-2019_V1	0	90	V1	E90-2019_V1_kOut	CGE_NR2F2/PROX1	8	1189	0.9998	G1	0.42485	2062	1997	4059	0.508007	0.491993
TGAGCATCACCAAATC_E90-2019_V1	0	90	V1	E90-2019_V1_kOut	MGE_LHX6/MAF	17	1245	0.99985	G1	0.448783	2035	1938	3973	0.512207	0.487793
TCAGTCCCACACTGGC_E90-2019_V1	0	90	V1	E90-2019_V1_kOut	MGE_LHX6/MAF	29	974	0.999886	G1	0.434397	2486	1529	4015	0.619178	0.380822
TGTTGAGGTTGCTCGG_E90-2019_V1	0	90	V1	E90-2019_V1_kOut	CGE_NR2F2/PROX1	8	1030	0.999753	G1	0.147507	2309	1649	3958	0.583375	0.416625
ACTCCCATCGAGTACT_E90-2019_V1	0	90	V1	E90-2019_V1_kOut	MGE_LHX6/MAF	29	1014	0.999789	G1	0.563326	2529	1465	3994	0.6332	0.3668
ACAAAGATCATCTGTT_E90-2019_V1	0	90	V1	E90-2019_V1_kOut	MGE_LHX6/MAF	32	1005	0.99973	G1	0.296854	2415	1676	4091	0.59032	0.40968
CACTGTCCAGCTTTCC_E90-2019_V1	0	90	V1	E90-2019_V1_kOut	CGE_NR2F2/PROX1	21	820	0.999844	G1	0.649459	2847	1127	3974	0.716407	0.283593
CGAATTGAGTAGGGTC_E90-2019_V1	0	90	V1	E90-2019_V1_kOut	CGE_NR2F2/PROX1	21	1005	0.999849	G1	0.484159	2554	1388	3942	0.647894	0.352106
TAATTCCGTACGATGG_E90-2019_V1	0	90	V1	E90-2019_V1_kOut	CGE_NR2F2/PROX1	28	876	0.999866	G1	0.260715	2848	1204	4052	0.702863	0.297137
CATACAGAGCAAATCA_E90-2019_V1	0	90	V1	E90-2019_V1_kOut	MGE_CRABP1/MAF	11	1115	0.999795	G1	0.409297	2223	1790	4013	0.55395	0.44605
ACGGTCGAGCTAAATG_E90-2019_V1	0	90	V1	E90-2019_V1_kOut	MGE_LHX6/MAF	19	1167	0.999824	G1	0.310359	2183	1765	3948	0.552938	0.447062
CCATCACGTCCTGTCT_E90-2019_V1	0	90	V1	E90-2019_V1_kOut	MGE_LHX6/MAF	32	1423	0.999868	G1	0.421833	1669	2235	3904	0.42751	0.57249
GCTTTCGAGTCCTACA_E90-2019_V1	0	90	V1	E90-2019_V1_kOut	CGE_NR2F2/PROX1	15	1076	0.999665	G1	0.220238	2326	1721	4047	0.574747	0.425253
GAAGCGAGTAGTCTGT_E90-2019_V1	0	90	V1	E90-2019_V1_kOut	MGE_LHX6/MAF	19	1051	0.99979	G1	0.307603	2224	1686	3910	0.568798	0.431202
GAGTGAGTCTGTTGGA_E90-2019_V1	0	90	V1	E90-2019_V1_kOut	MGE_LHX6/MAF	17	1146	0.999876	G1	0.338647	1898	1936	3834	0.495044	0.504956
GGTCTGGGTGCACAAG_E90-2019_V1	0	90	V1	E90-2019_V1_kOut	CGE_NR2F2/PROX1	8	1090	0.999682	G1	0.234278	2124	1847	3971	0.534878	0.465122
TGGGAAGAGCTAGTTC_E90-2019_V1	0	90	V1	E90-2019_V1_kOut	MGE_LHX6/MAF	17	997	0.99973	G1	0.350078	2340	1575	3915	0.597701	0.402299
TTGGGATAGCCGCTTG_E90-2019_V1	0	90	V1	E90-2019_V1_kOut	MGE_CRABP1/MAF	44	1268	0.999779	G1	0.488033	1812	1992	3804	0.476341	0.523659
CTCTCGAAGATAGTCA_E90-2019_V1	0	90	V1	E90-2019_V1_kOut	MGE_LHX6/MAF	32	1143	0.999872	G1	0.434607	2129	1766	3895	0.546598	0.453402
GGAGATGAGTGGTTAA_E90-2019_V1	0	90	V1	E90-2019_V1_kOut	CGE_NR2F2/PROX1	15	1018	0.999823	G1	0.209708	2416	1497	3913	0.617429	0.382571
TCGGTCTAGATTCGCT_E90-2019_V1	0	90	V1	E90-2019_V1_kOut	CGE_NR2F2/PROX1	38	918	0.99976	G1	0.279377	2458	1455	3913	0.628163	0.371837
ATTCTTGTCCGCACGA_E90-2019_V1	0	90	V1	E90-2019_V1_kOut	MGE_LHX6/MAF	14	1084	0.999756	G1	0.269782	2216	1674	3890	0.569666	0.430334
GTTGTAGTCGACGATT_E90-2019_V1	0	90	V1	E90-2019_V1_kOut	MGE_LHX6/MAF	17	1195	0.999875	G1	0.351581	1811	1944	3755	0.48229	0.51771
TGGGCGTTCTTCCCGA_E90-2019_V1	0	90	V1	E90-2019_V1_kOut	CGE_NR2F2/PROX1	8	1292	0.99981	G1	0.29205	1679	2142	3821	0.439414	0.560586
CTCATCGGTCATGGCC_E90-2019_V1	0	90	V1	E90-2019_V1_kOut	MGE_LHX6/MAF	17	1219	0.999852	G1	0.435792	1764	2016	3780	0.466667	0.533333
CAGGGCTAGCATATGA_E90-2019_V1	0	90	V1	E90-2019_V1_kOut	LGE_MEIS2/PAX6	42	1046	0.999802	G1	0.198893	2076	1714	3790	0.547757	0.452243
CCACGAGGTAATGATG_E90-2019_V1	0	90	V1	E90-2019_V1_kOut	LGE_MEIS2/PAX6	16	1090	0.999706	G1	0.218098	2173	1662	3835	0.566623	0.433377
GTCCTCAAGGGAGGCA_E90-2019_V1	0	90	V1	E90-2019_V1_kOut	LGE_MEIS2/PAX6	21	1025	0.999759	G1	0.354094	2086	1548	3634	0.574023	0.425977
ATGCCTCGTTTCCAAG_E90-2019_V1	0	90	V1	E90-2019_V1_kOut	MGE_LHX6/MAF	32	806	0.999675	G1	0.444945	2587	1239	3826	0.676163	0.323837
CAACAGTCACAGGATG_E90-2019_V1	0	90	V1	E90-2019_V1_kOut	MGE_LHX6/MAF	26	1068	0.999816	G1	0.656198	2223	1556	3779	0.588251	0.411749
CAATACGTCAAACGAA_E90-2019_V1	0	90	V1	E90-2019_V1_kOut	CGE_NR2F2/PROX1	16	1110	0.999762	G1	0.271315	2157	1660	3817	0.565103	0.434897
TGATCTTGTGGGCTTC_E90-2019_V1	0	90	V1	E90-2019_V1_kOut	MGE_LHX6/MAF	17	1269	0.999835	G1	0.405243	1667	1990	3657	0.455838	0.544162
TGTGATGAGATTAGAC_E90-2019_V1	0	90	V1	E90-2019_V1_kOut	MGE_LHX6/MAF	32	1016	0.99979	G1	0.302284	2105	1635	3740	0.562834	0.437166
GTAGCTATCTTGGTGA_E90-2019_V1	0	90	V1	E90-2019_V1_kOut	MGE_LHX6/MAF	32	847	0.999903	G1	0.44913	2423	1261	3684	0.657709	0.342291
TGAGACTAGGTGTGAC_E90-2019_V1	0	90	V1	E90-2019_V1_kOut	CGE_NR2F2/PROX1	8	1092	0.99975	G1	0.428692	2084	1655	3739	0.557368	0.442632
TTGCCTGGTTTGAACC_E90-2019_V1	0	90	V1	E90-2019_V1_kOut	CGE_NR2F2/PROX1	16	1034	0.999877	G1	0.283671	2146	1629	3775	0.568477	0.431523
CGTGCTTAGCCTCGTG_E90-2019_V1	0	90	V1	E90-2019_V1_kOut	MGE_LHX6/MAF	19	1221	0.999702	G1	0.238618	1775	1933	3708	0.478695	0.521305
ATGAGGGTCGTAGGGA_E90-2019_V1	0	90	V1	E90-2019_V1_kOut	MGE_LHX6/MAF	14	824	0.999856	G1	0.397969	2366	1250	3616	0.654314	0.345686
CGTGCTTTCGTTTACT_E90-2019_V1	0	90	V1	E90-2019_V1_kOut	MGE_LHX6/MAF	19	956	0.999786	G1	0.261422	2102	1526	3628	0.579383	0.420617
GCTTGGGTCTCACTCG_E90-2019_V1	0	90	V1	E90-2019_V1_kOut	MGE_LHX6/MAF	19	1129	0.999846	G1	0.242735	1901	1754	3655	0.520109	0.479891
TCATGTTAGGTAGGCT_E90-2019_V1	0	90	V1	E90-2019_V1_kOut	CGE_NR2F2/PROX1	8	1177	0.999883	G1	0.251807	1590	1990	3580	0.444134	0.555866
GCTTCACAGCTTGTGT_E90-2019_V1	0	90	V1	E90-2019_V1_kOut	MGE_LHX6/MAF	14	1260	0.999856	G1	0.376399	1644	1937	3581	0.45909	0.54091
TTTACCAAGGCGTCCT_E90-2019_V1	0	90	V1	E90-2019_V1_kOut	CGE_NR2F2/PROX1	43	1002	0.999707	G1	0.589437	2090	1438	3528	0.592404	0.407596
TGTAACGAGAGAGGGC_E90-2019_V1	0	90	V1	E90-2019_V1_kOut	CGE_NR2F2/PROX1	8	1177	0.999771	G1	0.205971	1663	1860	3523	0.472041	0.527959
CTCACTGGTATATGGA_E90-2019_V1	0	90	V1	E90-2019_V1_kOut	MGE_LHX6/MAF	14	924	0.999829	G1	0.241256	2233	1374	3607	0.619074	0.380926
CTCCCAACAACAGCTT_E90-2019_V1	0	90	V1	E90-2019_V1_kOut	MGE_LHX6/MAF	6	942	0.999854	G1	0.228935	2025	1485	3510	0.576923	0.423077
CCGGGTATCCCTAGGG_E90-2019_V1	0	90	V1	E90-2019_V1_kOut	LGE_MEIS2/PAX6	23	1032	0.999637	G1	0.209739	1798	1677	3475	0.51741	0.48259
TGTAACGTCCACGAAT_E90-2019_V1	0	90	V1	E90-2019_V1_kOut	CGE_NR2F2/PROX1	28	1025	0.999779	G1	0.236412	1960	1641	3601	0.544293	0.455707
TTGTTGTCACATAGCT_E90-2019_V1	0	90	V1	E90-2019_V1_kOut	MGE_LHX6/MAF	32	1012	0.999557	G1	0.257666	1878	1599	3477	0.540121	0.459879
GAAGCGAAGTGGATAT_E90-2019_V1	0	90	V1	E90-2019_V1_kOut	MGE_LHX6/MAF	14	1219	0.999656	G1	0.362753	1711	1800	3511	0.487326	0.512674
CTTGATTCAGACAATA_E90-2019_V1	0	90	V1	E90-2019_V1_kOut	MGE_LHX6/MAF	14	961	0.999817	G1	0.371535	2152	1358	3510	0.613105	0.386895
TCGGATAAGAGGGTGG_E90-2019_V1	0	90	V1	E90-2019_V1_kOut	MGE_LHX6/MAF	32	1105	0.999696	G1	0.297142	1746	1716	3462	0.504333	0.495667
AATCGACCATAGTCGT_E90-2019_V1	0	90	V1	E90-2019_V1_kOut	MGE_LHX6/MAF	17	1066	0.999755	G1	0.315527	1702	1718	3420	0.497661	0.502339
GAGGCCTTCCGTTTCG_E90-2019_V1	0	90	V1	E90-2019_V1_kOut	CGE_NR2F2/PROX1	6	903	0.999795	G1	0.308006	2161	1207	3368	0.641627	0.358373
GTCGTTCCATCTAACG_E90-2019_V1	0	90	V1	E90-2019_V1_kOut	CGE_NR2F2/PROX1	8	1141	0.999822	G1	0.168441	1578	1855	3433	0.459656	0.540344
AAATGGAGTGCTATTG_E90-2019_V1	0	90	V1	E90-2019_V1_kOut	MGE_LHX6/MAF	32	998	0.999637	G1	0.287455	1808	1605	3413	0.529739	0.470261
GCCGTGAGTGATAGAT_E90-2019_V1	0	90	V1	E90-2019_V1_kOut	MGE_CRABP1/MAF	11	1141	0.999667	G1	0.386015	1697	1677	3374	0.502964	0.497036
CCTACGTAGGAGGCAG_E90-2019_V1	0	90	V1	E90-2019_V1_kOut	CGE_NR2F2/PROX1	8	959	0.99972	G1	0.254191	1863	1534	3397	0.548425	0.451575
GTCGTTCCACCCTAGG_E90-2019_V1	0	90	V1	E90-2019_V1_kOut	MGE_LHX6/MAF	19	931	0.999817	G1	0.250994	2003	1381	3384	0.591903	0.408097
TCGGGCATCGTGGAAG_E90-2019_V1	0	90	V1	E90-2019_V1_kOut	CGE_NR2F2/PROX1	33	1030	0.999589	G1	0.463976	1844	1517	3361	0.548646	0.451354
CGTTGGGCACCTGTCT_E90-2019_V1	0	90	V1	E90-2019_V1_kOut	CGE_NR2F2/PROX1	33	946	0.999684	G1	0.245574	1994	1378	3372	0.59134	0.40866
TCACTCGCATTGAGCT_E90-2019_V1	0	90	V1	E90-2019_V1_kOut	MGE_LHX6/MAF	29	1114	0.999593	G1	0.411153	1664	1653	3317	0.501658	0.498342
ATCCCTGAGCACTGGA_E90-2019_V1	0	90	V1	E90-2019_V1_kOut	MGE_LHX6/MAF	19	978	0.999779	G1	0.219203	1884	1463	3347	0.562892	0.437108
ACAAAGAGTGTGGTCC_E90-2019_V1	0	90	V1	E90-2019_V1_kOut	MGE_LHX6/MAF	19	998	0.999793	G1	0.194777	1698	1640	3338	0.508688	0.491312
ATGATCGAGCTGAGTG_E90-2019_V1	0	90	V1	E90-2019_V1_kOut	CGE_NR2F2/PROX1	8	936	0.999456	G1	0.163941	1888	1386	3274	0.576665	0.423335
AACAAGAGTGCGTTTA_E90-2019_V1	0	90	V1	E90-2019_V1_kOut	CGE_NR2F2/PROX1	28	963	0.999502	G1	0.102215	1706	1542	3248	0.525246	0.474754
GCGAGAACAGGACTAG_E90-2019_V1	0	90	V1	E90-2019_V1_kOut	MGE_LHX6/MAF	14	973	0.999739	G1	0.283385	1653	1569	3222	0.513035	0.486965
GATCAGTAGTATCCTG_E90-2019_V1	0	90	V1	E90-2019_V1_kOut	MGE_LHX6/MAF	14	975	0.999713	G1	0.187811	1883	1417	3300	0.570606	0.429394
GTTAGTGAGCGAGAAA_E90-2019_V1	0	90	V1	E90-2019_V1_kOut	CGE_NR2F2/PROX1	23	947	0.999798	G1	0.152254	1692	1501	3193	0.529909	0.470091
TGACGCGAGGTACATA_E90-2019_V1	0	90	V1	E90-2019_V1_kOut	MGE_LHX6/MAF	19	1245	0.99993	G1	0.167199	1091	2099	3190	0.342006	0.657994
GTAACCATCGAGAAGC_E90-2019_V1	0	90	V1	E90-2019_V1_kOut	MGE_LHX6/MAF	32	831	0.999808	G1	0.339237	1788	1283	3071	0.582221	0.417779
GAGGGATAGGAAGAAC_E90-2019_V1	0	90	V1	E90-2019_V1_kOut	MGE_LHX6/MAF	18	1166	0.999827	G1	0.555945	1526	1710	3236	0.47157	0.52843
GTTATGGGTTCAATCG_E90-2019_V1	0	90	V1	E90-2019_V1_kOut	MGE_LHX6/MAF	6	1000	0.999808	G1	0.368736	1732	1457	3189	0.543117	0.456883
GCAGCTGAGTCTAGCT_E90-2019_V1	0	90	V1	E90-2019_V1_kOut	MGE_LHX6/MAF	19	977	0.999777	G1	0.202987	1703	1469	3172	0.536885	0.463115
TGCCGAGCACGTCGTG_E90-2019_V1	0	90	V1	E90-2019_V1_kOut	MGE_LHX6/MAF	19	947	0.999787	G1	0.244252	1704	1437	3141	0.542502	0.457498
CTGAGCGTCACGATAC_E90-2019_V1	0	90	V1	E90-2019_V1_kOut	MGE_LHX6/MAF	17	986	0.999698	G1	0.40242	1702	1426	3128	0.544118	0.455882
CTCCGATCAACTCCAA_E90-2019_V1	0	90	V1	E90-2019_V1_kOut	MGE_LHX6/MAF	29	949	0.999671	G1	0.569701	1805	1336	3141	0.574658	0.425342
GATTCGACATGATGCT_E90-2019_V1	0	90	V1	E90-2019_V1_kOut	MGE_LHX6/MAF	32	942	0.999118	G1	0.330492	1595	1425	3020	0.528146	0.471854
CGGCAGTGTATAATGG_E90-2019_V1	0	90	V1	E90-2019_V1_kOut	CGE_NR2F2/PROX1	28	904	0.999649	G1	0.11255	1504	1394	2898	0.518979	0.481021
GGGACTCGTCATCGCG_E90-2019_V1	0	90	V1	E90-2019_V1_kOut	MGE_LHX6/MAF	17	867	0.999509	G1	0.290348	1695	1257	2952	0.574187	0.425813
GTGCAGCAGGTCACAG_E90-2019_V1	0	90	V1	E90-2019_V1_kOut	MGE_LHX6/MAF	17	855	0.999669	G1	0.486601	1692	1212	2904	0.582645	0.417355
CACTGGGTCTAGTGTG_E90-2019_V1	0	90	V1	E90-2019_V1_kOut	MGE_LHX6/MAF	26	839	0.999862	G1	0.678982	1741	1151	2892	0.602006	0.397994
CAATCGATCCATAGAC_E90-2019_V1	0	90	V1	E90-2019_V1_kOut	MGE_LHX6/MAF	32	973	0.999851	G1	0.459377	1472	1443	2915	0.504974	0.495026
ATGGAGGTCAGAATAG_E90-2019_V1	0	90	V1	E90-2019_V1_kOut	MGE_LHX6/MAF	14	925	0.999745	S	0.256017	1421	1396	2817	0.504437	0.495563
CATCGGGCATGCCGGT_E90-2019_V1	0	90	V1	E90-2019_V1_kOut	MGE_LHX6/MAF	32	838	0.999737	G1	0.317369	1456	1188	2644	0.550681	0.449319
TTTATGCAGTGATGGC_E90-2019_V1	0	90	V1	E90-2019_V1_kOut	MGE_LHX6/MAF	32	877	0.999613	G1	0.27733	1346	1272	2618	0.514133	0.485867
GCAGCTGGTTGGACTT_E90-2019_V1	0	90	V1	E90-2019_V1_kOut	CGE_NR2F2/PROX1	8	826	0.999652	G1	0.119898	1343	1259	2602	0.516141	0.483859
GAGTGTTGTTCTCAGA_E90-2019_V1	0	90	V1	E90-2019_V1_kOut	MGE_LHX6/MAF	17	901	0.999667	G1	0.569753	1301	1280	2581	0.504068	0.495932
AGGAGGTCATCGCTAA_E90-2019_V1	0	90	V1	E90-2019_V1_kOut	CGE_NR2F2/PROX1	8	881	0.999673	G1	0.111654	1150	1368	2518	0.456712	0.543288
AGCGTCGGTAACGATA_E90-2019_V1	0	90	V1	E90-2019_V1_kOut	CGE_NR2F2/PROX1	43	806	0.999497	G1	0.636931	1392	1072	2464	0.564935	0.435065
GACTGATTCAGCCCAG_E90-2019_V1	0	90	V1	E90-2019_V1_kOut	MGE_LHX6/MAF	17	876	0.999762	G1	0.377625	1226	1215	2441	0.502253	0.497747
CCTCAGTAGGCGACAT_E90-2019_V1	0	90	V1	E90-2019_V1_kOut	MGE_LHX6/MAF	14	854	0.99973	G1	0.240932	1264	1204	2468	0.512156	0.487844
CATAGACGTCAACACT_E90-2019_V1	0	90	V1	E90-2019_V1_kOut	CGE_NR2F2/PROX1	40	831	0.99947	G1	0.12912	1219	1228	2447	0.498161	0.501839
GTGGGAATCAGGAAGC_E90-2019_V1	0	90	V1	E90-2019_V1_kOut	CGE_NR2F2/PROX1	21	829	0.999624	G2M	0.389845	1285	1118	2403	0.534748	0.465252
TATTGCTCATCCCGTT_E90-2019_V1	0	90	V1	E90-2019_V1_kOut	MGE_LHX6/MAF	38	911	0.9997	S	0.286866	1074	1312	2386	0.450126	0.549874
TTGAGTGCAGGTTCGC_E90-2019_V1	0	90	V1	E90-2019_V1_kOut	MGE_LHX6/MAF	19	934	0.999668	G1	0.173648	913	1369	2282	0.400088	0.599912
GAGTGTTAGACGAGCT_E90-2019_V1	0	90	V1	E90-2019_V1_kOut	CGE_NR2F2/PROX1	43	941	0.999943	G1	0.704826	44	1591	1635	0.0269113	0.973089
TGTAGACAGGCACAAC_E90-2019_V1	0	90	V1	E90-2019_V1_kOut	CGE_NR2F2/PROX1	43	933	0.999873	G1	0.313018	73	1539	1612	0.0452854	0.954715
GCAGGCTTCGGCATCG_E90-2019_V1	0	90	V1	E90-2019_V1_kOut	CGE_NR2F2/PROX1	43	940	0.999941	G1	0.333139	55	1505	1560	0.0352564	0.964744
GGAGATGCACAGTCAT_E90-2019_V1	0	90	V1	E90-2019_V1_kOut	CGE_NR2F2/PROX1	40	851	0.999955	G1	0.209255	32	1417	1449	0.0220842	0.977916
GTCAAACCACGACCTG_E90-2019_V1	0	90	V1	E90-2019_V1_kOut	CGE_NR2F2/PROX1	43	834	0.999837	G1	0.477045	43	1320	1363	0.0315481	0.968452
GCACTAACATGACACT_E90-2019_V1	0	90	V1	E90-2019_V1_kOut	CGE_NR2F2/PROX1	43	825	0.999751	G1	0.451152	47	1206	1253	0.03751	0.96249
AACGAAAAGCGCTTCG_E90-2019_V1	0	90	V1	E90-2019_V1_kOut	CGE_NR2F2/PROX1	39	826	0.999958	G1	0.851816	40	1199	1239	0.0322841	0.967716
ATCACAGTCCACTGAA_E90-2019_V1	0	90	V1	E90-2019_V1_kOut	CGE_NR2F2/PROX1	43	840	0.999809	G1	0.252191	44	1203	1247	0.0352847	0.964715
AGGTCATGTGTTTGTG_PEC_Yale_SingleCellRNAseq_RMB691_DFC	1	110	PFC	PEC_Yale_SingleCellRNAseq_RMB691_DFC_kOut	VMF_ZIC1/ZIC2	7	4548	0.999959	G1	0.896968	10408	11663	22071	0.471569	0.528431
TCTCATATCAAGCCTA_PEC_Yale_SingleCellRNAseq_RMB691_DFC	1	110	PFC	PEC_Yale_SingleCellRNAseq_RMB691_DFC_kOut	VMF_ZIC1/ZIC2	7	2987	0.999884	G1	0.921384	10701	5760	16461	0.650082	0.349918
GTCTTCGAGTTACCCA_PEC_Yale_SingleCellRNAseq_RMB691_DFC	1	110	PFC	PEC_Yale_SingleCellRNAseq_RMB691_DFC_kOut	CGE_NR2F2/PROX1	39	3083	0.999924	G1	0.836384	6509	6079	12588	0.51708	0.48292
CACTCCAGTTCGTTGA_PEC_Yale_SingleCellRNAseq_RMB691_DFC	1	110	PFC	PEC_Yale_SingleCellRNAseq_RMB691_DFC_kOut	CGE_NR2F2/PROX1	39	3106	0.999904	G1	0.785448	6450	6068	12518	0.515258	0.484742
TTTGTCATCTTGCAAG_PEC_Yale_SingleCellRNAseq_RMB691_DFC	1	110	PFC	PEC_Yale_SingleCellRNAseq_RMB691_DFC_kOut	CGE_NR2F2/PROX1	39	2874	0.999914	G1	0.68915	5889	5399	11288	0.521704	0.478296
TCAGCAATCATTGCGA_PEC_Yale_SingleCellRNAseq_RMB691_DFC	1	110	PFC	PEC_Yale_SingleCellRNAseq_RMB691_DFC_kOut	CGE_NR2F2/PROX1	39	2842	0.999911	G1	0.919941	5563	5327	10890	0.510836	0.489164
AGTTGGTAGAGTAATC_PEC_Yale_SingleCellRNAseq_RMB691_DFC	1	110	PFC	PEC_Yale_SingleCellRNAseq_RMB691_DFC_kOut	CGE_NR2F2/PROX1	21	1455	0.999855	G1	0.362394	6407	2395	8802	0.727903	0.272097
TCCCGATCATCACCCT_PEC_Yale_SingleCellRNAseq_RMB691_DFC	1	110	PFC	PEC_Yale_SingleCellRNAseq_RMB691_DFC_kOut	CGE_NR2F2/PROX1	34	2190	0.999838	G1	0.290367	4908	3942	8850	0.554576	0.445424
GGCGACTGTTTCCACC_PEC_Yale_SingleCellRNAseq_RMB691_DFC	1	110	PFC	PEC_Yale_SingleCellRNAseq_RMB691_DFC_kOut	CGE_NR2F2/PROX1	9	1637	0.999884	G1	0.627615	5721	2600	8321	0.687538	0.312462
CTCACACTCTAGCACA_PEC_Yale_SingleCellRNAseq_RMB691_DFC	1	110	PFC	PEC_Yale_SingleCellRNAseq_RMB691_DFC_kOut	CGE_NR2F2/PROX1	9	2552	0.999921	G1	0.752004	3961	4434	8395	0.471828	0.528172
TTAGGACAGGCTAGCA_PEC_Yale_SingleCellRNAseq_RMB691_DFC	1	110	PFC	PEC_Yale_SingleCellRNAseq_RMB691_DFC_kOut	CGE_NR2F2/PROX1	9	1682	0.999868	G1	0.735432	5490	2707	8197	0.669757	0.330243
ACTTGTTGTATCAGTC_PEC_Yale_SingleCellRNAseq_RMB691_DFC	1	110	PFC	PEC_Yale_SingleCellRNAseq_RMB691_DFC_kOut	CGE_NR2F2/PROX1	21	1211	0.999917	G1	0.444661	5426	2190	7616	0.712447	0.287553
TTTGCGCTCTGCGGCA_PEC_Yale_SingleCellRNAseq_RMB691_DFC	1	110	PFC	PEC_Yale_SingleCellRNAseq_RMB691_DFC_kOut	CGE_NR2F2/PROX1	39	1673	0.999838	G1	0.799824	5259	2746	8005	0.656964	0.343036
CTGCGGATCGCTAGCG_PEC_Yale_SingleCellRNAseq_RMB691_DFC	1	110	PFC	PEC_Yale_SingleCellRNAseq_RMB691_DFC_kOut	CGE_NR2F2/PROX1	9	2009	0.999833	G1	0.485727	4345	3484	7829	0.554988	0.445012
GGTGTTAGTAAGTAGT_PEC_Yale_SingleCellRNAseq_RMB691_DFC	1	110	PFC	PEC_Yale_SingleCellRNAseq_RMB691_DFC_kOut	CGE_NR2F2/PROX1	9	1683	0.999876	G1	0.6394	4795	3006	7801	0.614665	0.385335
AAGGAGCAGATCTGCT_PEC_Yale_SingleCellRNAseq_RMB691_DFC	1	110	PFC	PEC_Yale_SingleCellRNAseq_RMB691_DFC_kOut	CGE_NR2F2/PROX1	9	1780	0.999857	G1	0.651839	4602	3072	7674	0.599687	0.400313
ATCCACCCATATGCTG_PEC_Yale_SingleCellRNAseq_RMB691_DFC	1	110	PFC	PEC_Yale_SingleCellRNAseq_RMB691_DFC_kOut	CGE_NR2F2/PROX1	9	1477	0.999874	G1	0.629148	5206	2164	7370	0.706377	0.293623
TGCGGGTGTAGGAGTC_PEC_Yale_SingleCellRNAseq_RMB691_DFC	1	110	PFC	PEC_Yale_SingleCellRNAseq_RMB691_DFC_kOut	CGE_NR2F2/PROX1	9	2355	0.999892	G1	0.618922	3442	4060	7502	0.458811	0.541189
CTGAAACTCGGTCTAA_PEC_Yale_SingleCellRNAseq_RMB691_DFC	1	110	PFC	PEC_Yale_SingleCellRNAseq_RMB691_DFC_kOut	CGE_NR2F2/PROX1	9	1564	0.999925	G1	0.679097	4837	2361	7198	0.671992	0.328008
GCGGGTTGTCTCATCC_PEC_Yale_SingleCellRNAseq_RMB691_DFC	1	110	PFC	PEC_Yale_SingleCellRNAseq_RMB691_DFC_kOut	CGE_NR2F2/PROX1	39	1785	0.999826	G1	0.861553	4642	2829	7471	0.621336	0.378664
CGATCGGGTTCAACCA_PEC_Yale_SingleCellRNAseq_RMB691_DFC	1	110	PFC	PEC_Yale_SingleCellRNAseq_RMB691_DFC_kOut	MGE_LHX6/MAF	6	1065	0.999834	G1	0.306068	5261	1615	6876	0.765125	0.234875
TGTATTCAGAGGTTGC_PEC_Yale_SingleCellRNAseq_RMB691_DFC	1	110	PFC	PEC_Yale_SingleCellRNAseq_RMB691_DFC_kOut	CGE_NR2F2/PROX1	9	1581	0.999818	G1	0.618463	4432	2705	7137	0.620989	0.379011
CCCAATCGTATCTGCA_PEC_Yale_SingleCellRNAseq_RMB691_DFC	1	110	PFC	PEC_Yale_SingleCellRNAseq_RMB691_DFC_kOut	CGE_NR2F2/PROX1	39	2037	0.999938	G1	0.927221	3688	3311	6999	0.526932	0.473068
CAAGAAATCTCACATT_PEC_Yale_SingleCellRNAseq_RMB691_DFC	1	110	PFC	PEC_Yale_SingleCellRNAseq_RMB691_DFC_kOut	CGE_NR2F2/PROX1	21	1210	0.999842	G1	0.401784	4612	2093	6705	0.687845	0.312155
CAACCTCCATTACCTT_PEC_Yale_SingleCellRNAseq_RMB691_DFC	1	110	PFC	PEC_Yale_SingleCellRNAseq_RMB691_DFC_kOut	CGE_NR2F2/PROX1	9	836	0.999895	G1	0.589568	5137	1487	6624	0.775513	0.224487
TTTGTCAGTGCTAGCC_PEC_Yale_SingleCellRNAseq_RMB691_DFC	1	110	PFC	PEC_Yale_SingleCellRNAseq_RMB691_DFC_kOut	CGE_NR2F2/PROX1	9	1433	0.999734	G1	0.708976	4348	2354	6702	0.648762	0.351238
TCTTTCCTCACCAGGC_PEC_Yale_SingleCellRNAseq_RMB691_DFC	1	110	PFC	PEC_Yale_SingleCellRNAseq_RMB691_DFC_kOut	CGE_NR2F2/PROX1	39	1470	0.999883	G1	0.868522	4309	2408	6717	0.641507	0.358493
TCGCGAGAGAAAGTGG_PEC_Yale_SingleCellRNAseq_RMB691_DFC	1	110	PFC	PEC_Yale_SingleCellRNAseq_RMB691_DFC_kOut	CGE_NR2F2/PROX1	9	1186	0.999847	G1	0.523556	4609	1856	6465	0.712916	0.287084
CTAGTGAGTAAGCACG_PEC_Yale_SingleCellRNAseq_RMB691_DFC	1	110	PFC	PEC_Yale_SingleCellRNAseq_RMB691_DFC_kOut	CGE_NR2F2/PROX1	9	1932	0.999856	G1	0.759071	3503	3064	6567	0.533425	0.466575
TAGGCATTCTCCTATA_PEC_Yale_SingleCellRNAseq_RMB691_DFC	1	110	PFC	PEC_Yale_SingleCellRNAseq_RMB691_DFC_kOut	MGE_LHX6/MAF	16	1198	0.999774	G1	0.361663	4215	2088	6303	0.668729	0.331271
AACCATGTCGAGAGCA_PEC_Yale_SingleCellRNAseq_RMB691_DFC	1	110	PFC	PEC_Yale_SingleCellRNAseq_RMB691_DFC_kOut	MGE_LHX6/NPY	26	1395	0.999896	G1	0.889496	4470	2078	6548	0.682651	0.317349
ACGGAGATCTGTCTAT_PEC_Yale_SingleCellRNAseq_RMB691_DFC	1	110	PFC	PEC_Yale_SingleCellRNAseq_RMB691_DFC_kOut	CGE_NR2F2/PROX1	9	1483	0.999801	G1	0.67154	4020	2333	6353	0.632772	0.367228
GCTTGAAAGGCTAGAC_PEC_Yale_SingleCellRNAseq_RMB691_DFC	1	110	PFC	PEC_Yale_SingleCellRNAseq_RMB691_DFC_kOut	CGE_NR2F2/PROX1	39	1191	0.999777	G1	0.567626	4326	1915	6241	0.693158	0.306842
TACTCGCTCCGCTGTT_PEC_Yale_SingleCellRNAseq_RMB691_DFC	1	110	PFC	PEC_Yale_SingleCellRNAseq_RMB691_DFC_kOut	MGE_LHX6/NPY	29	1268	0.999906	G1	0.630648	3911	2029	5940	0.658417	0.341582
TTTCCTCGTCTCTCGT_PEC_Yale_SingleCellRNAseq_RMB691_DFC	1	110	PFC	PEC_Yale_SingleCellRNAseq_RMB691_DFC_kOut	MGE_LHX6/MAF	29	1404	0.999896	G1	0.453047	3757	2304	6061	0.619865	0.380135
AAATGCCTCGAGAGCA_PEC_Yale_SingleCellRNAseq_RMB691_DFC	1	110	PFC	PEC_Yale_SingleCellRNAseq_RMB691_DFC_kOut	CGE_NR2F2/PROX1	39	1901	0.999857	G1	0.554144	3335	2938	6273	0.531644	0.468356
TGGTTAGTCCCGGATG_PEC_Yale_SingleCellRNAseq_RMB691_DFC	1	110	PFC	PEC_Yale_SingleCellRNAseq_RMB691_DFC_kOut	MGE_LHX6/MAF	11	1683	0.99989	G1	0.71273	3499	2635	6134	0.570427	0.429573
AGCTCTCTCGCGATCG_PEC_Yale_SingleCellRNAseq_RMB691_DFC	1	110	PFC	PEC_Yale_SingleCellRNAseq_RMB691_DFC_kOut	CGE_NR2F2/PROX1	9	1567	0.999833	G1	0.599552	3323	2728	6051	0.549165	0.450835
TGAGAGGAGCACAGGT_PEC_Yale_SingleCellRNAseq_RMB691_DFC	1	110	PFC	PEC_Yale_SingleCellRNAseq_RMB691_DFC_kOut	CGE_NR2F2/PROX1	21	1314	0.999816	G1	0.548885	3903	2072	5975	0.653222	0.346778
GTAACTGAGTAGCGGT_PEC_Yale_SingleCellRNAseq_RMB691_DFC	1	110	PFC	PEC_Yale_SingleCellRNAseq_RMB691_DFC_kOut	MGE_LHX6/NPY	35	1489	0.999775	G1	0.707028	3742	2256	5998	0.623875	0.376125
GGTGCGTCATACTCTT_PEC_Yale_SingleCellRNAseq_RMB691_DFC	1	110	PFC	PEC_Yale_SingleCellRNAseq_RMB691_DFC_kOut	CGE_NR2F2/PROX1	9	1530	0.99985	G1	0.496408	3542	2455	5997	0.590629	0.409371
AACGTTGGTATCGCAT_PEC_Yale_SingleCellRNAseq_RMB691_DFC	1	110	PFC	PEC_Yale_SingleCellRNAseq_RMB691_DFC_kOut	CGE_NR2F2/PROX1	9	1707	0.999857	G1	0.794984	3384	2660	6044	0.559894	0.440106
CCTATTAAGCAAATCA_PEC_Yale_SingleCellRNAseq_RMB691_DFC	1	110	PFC	PEC_Yale_SingleCellRNAseq_RMB691_DFC_kOut	CGE_NR2F2/PROX1	9	1524	0.999896	G1	0.757303	3423	2592	6015	0.569077	0.430923
GGCGACTTCCTGCCAT_PEC_Yale_SingleCellRNAseq_RMB691_DFC	1	110	PFC	PEC_Yale_SingleCellRNAseq_RMB691_DFC_kOut	CGE_NR2F2/PROX1	29	1007	0.999846	G1	0.649446	4302	1684	5986	0.718677	0.281323
ACGGCCACAACTGGCC_PEC_Yale_SingleCellRNAseq_RMB691_DFC	1	110	PFC	PEC_Yale_SingleCellRNAseq_RMB691_DFC_kOut	MGE_LHX6/MAF	6	1358	0.999831	G1	0.36613	3526	2300	5826	0.605218	0.394782
GCTTCCAGTCTAGCCG_PEC_Yale_SingleCellRNAseq_RMB691_DFC	1	110	PFC	PEC_Yale_SingleCellRNAseq_RMB691_DFC_kOut	CGE_NR2F2/PROX1	18	1090	0.999859	G1	0.615101	3981	1796	5777	0.689112	0.310888
TGATTTCTCCAAATGC_PEC_Yale_SingleCellRNAseq_RMB691_DFC	1	110	PFC	PEC_Yale_SingleCellRNAseq_RMB691_DFC_kOut	CGE_NR2F2/PROX1	9	1550	0.999563	G1	0.705517	3406	2597	6003	0.567383	0.432617
AACGTTGTCCCTTGTG_PEC_Yale_SingleCellRNAseq_RMB691_DFC	1	110	PFC	PEC_Yale_SingleCellRNAseq_RMB691_DFC_kOut	CGE_NR2F2/PROX1	9	1743	0.999869	G1	0.700423	3259	2662	5921	0.550414	0.449586
CAGCTGGGTCTTGCGG_PEC_Yale_SingleCellRNAseq_RMB691_DFC	1	110	PFC	PEC_Yale_SingleCellRNAseq_RMB691_DFC_kOut	CGE_NR2F2/PROX1	18	1427	0.99974	G1	0.544962	3593	2310	5903	0.608674	0.391326
GGAGCAAGTCACTGGC_PEC_Yale_SingleCellRNAseq_RMB691_DFC	1	110	PFC	PEC_Yale_SingleCellRNAseq_RMB691_DFC_kOut	CGE_NR2F2/PROX1	15	1381	0.999841	G1	0.420312	3654	2224	5878	0.62164	0.37836
TCTTCGGCACAGAGGT_PEC_Yale_SingleCellRNAseq_RMB691_DFC	1	110	PFC	PEC_Yale_SingleCellRNAseq_RMB691_DFC_kOut	CGE_NR2F2/PROX1	2	1723	0.999873	G1	0.278843	3084	2798	5882	0.524312	0.475689
TACTTGTCATAGTAAG_PEC_Yale_SingleCellRNAseq_RMB691_DFC	1	110	PFC	PEC_Yale_SingleCellRNAseq_RMB691_DFC_kOut	CGE_NR2F2/PROX1	21	1200	0.999768	G1	0.43206	3712	2128	5840	0.635616	0.364384
GAATAAGGTTGTACAC_PEC_Yale_SingleCellRNAseq_RMB691_DFC	1	110	PFC	PEC_Yale_SingleCellRNAseq_RMB691_DFC_kOut	CGE_NR2F2/PROX1	21	1245	0.999882	G1	0.42915	3521	2201	5722	0.615344	0.384656
GGGAGATTCAACTCTT_PEC_Yale_SingleCellRNAseq_RMB691_DFC	1	110	PFC	PEC_Yale_SingleCellRNAseq_RMB691_DFC_kOut	CGE_NR2F2/PROX1	39	1082	0.999874	G1	0.79649	4041	1750	5791	0.697807	0.302193
TTCGAAGAGCGATAGC_PEC_Yale_SingleCellRNAseq_RMB691_DFC	1	110	PFC	PEC_Yale_SingleCellRNAseq_RMB691_DFC_kOut	MGE_LHX6/MAF	29	1103	0.999817	G1	0.556226	3884	1731	5615	0.691719	0.308281
ACATGGTCAGACTCGC_PEC_Yale_SingleCellRNAseq_RMB691_DFC	1	110	PFC	PEC_Yale_SingleCellRNAseq_RMB691_DFC_kOut	MGE_LHX6/NPY	35	1559	0.999713	G1	0.779902	3119	2574	5693	0.547866	0.452134
AGCTCTCTCGTACGGC_PEC_Yale_SingleCellRNAseq_RMB691_DFC	1	110	PFC	PEC_Yale_SingleCellRNAseq_RMB691_DFC_kOut	CGE_NR2F2/PROX1	9	1576	0.999842	G1	0.734375	3248	2426	5674	0.572436	0.427564
TCAGGATGTTTCCACC_PEC_Yale_SingleCellRNAseq_RMB691_DFC	1	110	PFC	PEC_Yale_SingleCellRNAseq_RMB691_DFC_kOut	CGE_NR2F2/PROX1	21	950	0.99978	G1	0.436252	4130	1478	5608	0.736448	0.263552
TTTGTCATCACTTCAT_PEC_Yale_SingleCellRNAseq_RMB691_DFC	1	110	PFC	PEC_Yale_SingleCellRNAseq_RMB691_DFC_kOut	CGE_NR2F2/PROX1	9	1326	0.999855	G1	0.678548	3479	2090	5569	0.624708	0.375292
GCCTCTAAGAGTACAT_PEC_Yale_SingleCellRNAseq_RMB691_DFC	1	110	PFC	PEC_Yale_SingleCellRNAseq_RMB691_DFC_kOut	CGE_NR2F2/PROX1	9	1576	0.999827	G1	0.59347	3090	2511	5601	0.551687	0.448313
CACAGGCGTGTAACGG_PEC_Yale_SingleCellRNAseq_RMB691_DFC	1	110	PFC	PEC_Yale_SingleCellRNAseq_RMB691_DFC_kOut	CGE_NR2F2/PROX1	9	1016	0.999783	G1	0.719996	3787	1635	5422	0.698451	0.301549
AAAGCAATCATATCGG_PEC_Yale_SingleCellRNAseq_RMB691_DFC	1	110	PFC	PEC_Yale_SingleCellRNAseq_RMB691_DFC_kOut	CGE_NR2F2/PROX1	9	1711	0.999863	G1	0.531593	2863	2686	5549	0.515949	0.484051
GGAGCAAGTGTTTGTG_PEC_Yale_SingleCellRNAseq_RMB691_DFC	1	110	PFC	PEC_Yale_SingleCellRNAseq_RMB691_DFC_kOut	CGE_NR2F2/PROX1	9	1740	0.999842	G1	0.660546	2879	2650	5529	0.520709	0.479291
AACTTTCTCCTCTAGC_PEC_Yale_SingleCellRNAseq_RMB691_DFC	1	110	PFC	PEC_Yale_SingleCellRNAseq_RMB691_DFC_kOut	CGE_NR2F2/PROX1	9	1305	0.99971	G1	0.710767	3473	2035	5508	0.630537	0.369463
CGTTAGAGTCGTTGTA_PEC_Yale_SingleCellRNAseq_RMB691_DFC	1	110	PFC	PEC_Yale_SingleCellRNAseq_RMB691_DFC_kOut	CGE_NR2F2/PROX1	9	1151	0.999761	G1	0.684776	3554	1814	5368	0.662072	0.337928
TCTGGAATCACTCTTA_PEC_Yale_SingleCellRNAseq_RMB691_DFC	1	110	PFC	PEC_Yale_SingleCellRNAseq_RMB691_DFC_kOut	CGE_NR2F2/PROX1	9	1377	0.999721	G1	0.681642	3287	2172	5459	0.602125	0.397875
GGCGACTGTATGAAAC_PEC_Yale_SingleCellRNAseq_RMB691_DFC	1	110	PFC	PEC_Yale_SingleCellRNAseq_RMB691_DFC_kOut	MGE_LHX6/NPY	26	1190	0.999884	G1	0.90035	3641	1812	5453	0.667706	0.332294
TGCGGGTGTCTCTTAT_PEC_Yale_SingleCellRNAseq_RMB691_DFC	1	110	PFC	PEC_Yale_SingleCellRNAseq_RMB691_DFC_kOut	CGE_NR2F2/PROX1	18	1497	0.99989	G1	0.649501	3097	2212	5309	0.583349	0.416651
GGCGACTGTGTCCTCT_PEC_Yale_SingleCellRNAseq_RMB691_DFC	1	110	PFC	PEC_Yale_SingleCellRNAseq_RMB691_DFC_kOut	MGE_LHX6/NPY	26	930	0.999883	G1	0.806848	3727	1374	5101	0.730641	0.269359
TCCACACAGGACTGGT_PEC_Yale_SingleCellRNAseq_RMB691_DFC	1	110	PFC	PEC_Yale_SingleCellRNAseq_RMB691_DFC_kOut	CGE_NR2F2/PROX1	9	1474	0.999836	G1	0.660715	2961	2272	5233	0.565832	0.434168
ACACCCTTCACCCGAG_PEC_Yale_SingleCellRNAseq_RMB691_DFC	1	110	PFC	PEC_Yale_SingleCellRNAseq_RMB691_DFC_kOut	MGE_LHX6/MAF	34	1317	0.999773	G1	0.434478	3070	2076	5146	0.59658	0.40342
GACAGAGTCTGAGTGT_PEC_Yale_SingleCellRNAseq_RMB691_DFC	1	110	PFC	PEC_Yale_SingleCellRNAseq_RMB691_DFC_kOut	CGE_NR2F2/PROX1	9	1605	0.999838	G1	0.68312	2844	2422	5266	0.540068	0.459932
TAAGAGACACCAGGCT_PEC_Yale_SingleCellRNAseq_RMB691_DFC	1	110	PFC	PEC_Yale_SingleCellRNAseq_RMB691_DFC_kOut	MGE_LHX6/NPY	26	862	0.999853	G1	0.653092	3666	1275	4941	0.741955	0.258045
AAGGTTCTCGCCAGCA_PEC_Yale_SingleCellRNAseq_RMB691_DFC	1	110	PFC	PEC_Yale_SingleCellRNAseq_RMB691_DFC_kOut	MGE_LHX6/MAF	29	880	0.999819	G1	0.577971	3624	1403	5027	0.720907	0.279093
CGGACACCAAGCCGCT_PEC_Yale_SingleCellRNAseq_RMB691_DFC	1	110	PFC	PEC_Yale_SingleCellRNAseq_RMB691_DFC_kOut	CGE_NR2F2/PROX1	21	1033	0.999841	G1	0.382802	3500	1538	5038	0.69472	0.30528
AGGCCACTCTGGAGCC_PEC_Yale_SingleCellRNAseq_RMB691_DFC	1	110	PFC	PEC_Yale_SingleCellRNAseq_RMB691_DFC_kOut	CGE_NR2F2/PROX1	9	1535	0.999853	G2M	0.288181	2774	2391	5165	0.537076	0.462924
CCATGTCAGGGCACTA_PEC_Yale_SingleCellRNAseq_RMB691_DFC	1	110	PFC	PEC_Yale_SingleCellRNAseq_RMB691_DFC_kOut	CGE_NR2F2/PROX1	9	1012	0.999773	G1	0.52874	3459	1548	5007	0.690833	0.309167
CGGCTAGTCCTATTCA_PEC_Yale_SingleCellRNAseq_RMB691_DFC	1	110	PFC	PEC_Yale_SingleCellRNAseq_RMB691_DFC_kOut	CGE_NR2F2/PROX1	9	1330	0.999887	G1	0.660189	3055	1988	5043	0.60579	0.39421
AACACGTCATAGGATA_PEC_Yale_SingleCellRNAseq_RMB691_DFC	1	110	PFC	PEC_Yale_SingleCellRNAseq_RMB691_DFC_kOut	CGE_NR2F2/PROX1	9	954	0.999699	G1	0.652015	3553	1477	5030	0.706362	0.293638
ATTCTACGTCAATGTC_PEC_Yale_SingleCellRNAseq_RMB691_DFC	1	110	PFC	PEC_Yale_SingleCellRNAseq_RMB691_DFC_kOut	MGE_LHX6/NPY	17	1114	0.999913	G1	0.546052	2796	1895	4691	0.596035	0.403965
CATTATCCAAGACGTG_PEC_Yale_SingleCellRNAseq_RMB691_DFC	1	110	PFC	PEC_Yale_SingleCellRNAseq_RMB691_DFC_kOut	MGE_LHX6/MAF	26	1391	0.999907	G1	0.682221	2600	2226	4826	0.538748	0.461252
TTCCCAGGTTGCGTTA_PEC_Yale_SingleCellRNAseq_RMB691_DFC	1	110	PFC	PEC_Yale_SingleCellRNAseq_RMB691_DFC_kOut	CGE_NR2F2/PROX1	21	971	0.999599	G2M	0.362564	3595	1490	5085	0.706981	0.293019
ACAGCCGAGCTCCCAG_PEC_Yale_SingleCellRNAseq_RMB691_DFC	1	110	PFC	PEC_Yale_SingleCellRNAseq_RMB691_DFC_kOut	MGE_LHX6/MAF	11	1427	0.999812	G1	0.610902	2689	2260	4949	0.543342	0.456658
GTCACAAAGAAGCCCA_PEC_Yale_SingleCellRNAseq_RMB691_DFC	1	110	PFC	PEC_Yale_SingleCellRNAseq_RMB691_DFC_kOut	CGE_NR2F2/PROX1	39	1207	0.999705	G1	0.788809	3250	1830	5080	0.639764	0.360236
TCCCGATCACTATCTT_PEC_Yale_SingleCellRNAseq_RMB691_DFC	1	110	PFC	PEC_Yale_SingleCellRNAseq_RMB691_DFC_kOut	CGE_NR2F2/PROX1	9	1291	0.999544	G1	0.60729	3096	1912	5008	0.618211	0.381789
CGACCTTGTAAAGTCA_PEC_Yale_SingleCellRNAseq_RMB691_DFC	1	110	PFC	PEC_Yale_SingleCellRNAseq_RMB691_DFC_kOut	CGE_NR2F2/PROX1	21	1011	0.999706	G1	0.488868	3343	1483	4826	0.692706	0.307294
GCTGGGTGTCCGTGAC_PEC_Yale_SingleCellRNAseq_RMB691_DFC	1	110	PFC	PEC_Yale_SingleCellRNAseq_RMB691_DFC_kOut	CGE_NR2F2/PROX1	21	876	0.999885	G1	0.562402	3494	1320	4814	0.7258	0.2742
AGAATAGTCACCGTAA_PEC_Yale_SingleCellRNAseq_RMB691_DFC	1	110	PFC	PEC_Yale_SingleCellRNAseq_RMB691_DFC_kOut	MGE_LHX6/NPY	26	915	0.999807	G1	0.796408	3327	1518	4845	0.686687	0.313313
CTAGAGTCATTCTTAC_PEC_Yale_SingleCellRNAseq_RMB691_DFC	1	110	PFC	PEC_Yale_SingleCellRNAseq_RMB691_DFC_kOut	CGE_NR2F2/PROX1	9	970	0.999664	G1	0.540596	3553	1465	5018	0.708051	0.291949
ACTGCTCTCTCCAGGG_PEC_Yale_SingleCellRNAseq_RMB691_DFC	1	110	PFC	PEC_Yale_SingleCellRNAseq_RMB691_DFC_kOut	CGE_NR2F2/PROX1	9	1438	0.999803	G1	0.717613	2787	2162	4949	0.563144	0.436856
AACGTTGTCAGATAAG_PEC_Yale_SingleCellRNAseq_RMB691_DFC	1	110	PFC	PEC_Yale_SingleCellRNAseq_RMB691_DFC_kOut	CGE_NR2F2/PROX1	21	1106	0.999736	G1	0.544502	3180	1754	4934	0.644508	0.355492
CAACCAACAACCGCCA_PEC_Yale_SingleCellRNAseq_RMB691_DFC	1	110	PFC	PEC_Yale_SingleCellRNAseq_RMB691_DFC_kOut	CGE_NR2F2/PROX1	9	1322	0.999808	G1	0.739734	2828	2007	4835	0.584902	0.415098
CATGACACACCAGCAC_PEC_Yale_SingleCellRNAseq_RMB691_DFC	1	110	PFC	PEC_Yale_SingleCellRNAseq_RMB691_DFC_kOut	MGE_LHX6/MAF	6	944	0.99988	G1	0.366975	3059	1498	4557	0.671275	0.328725
CTCATTACAGCGATCC_PEC_Yale_SingleCellRNAseq_RMB691_DFC	1	110	PFC	PEC_Yale_SingleCellRNAseq_RMB691_DFC_kOut	CGE_NR2F2/PROX1	9	1021	0.999782	G1	0.608543	3390	1592	4982	0.68045	0.31955
GGACGTCTCACATAGC_PEC_Yale_SingleCellRNAseq_RMB691_DFC	1	110	PFC	PEC_Yale_SingleCellRNAseq_RMB691_DFC_kOut	CGE_NR2F2/PROX1	9	1467	0.9999	G1	0.680719	2632	2292	4924	0.534525	0.465475
AAAGCAAAGCCATCGC_PEC_Yale_SingleCellRNAseq_RMB691_DFC	1	110	PFC	PEC_Yale_SingleCellRNAseq_RMB691_DFC_kOut	CGE_NR2F2/PROX1	9	1271	0.99979	G1	0.706053	3104	1878	4982	0.623043	0.376957
CTAGTGATCTTAACCT_PEC_Yale_SingleCellRNAseq_RMB691_DFC	1	110	PFC	PEC_Yale_SingleCellRNAseq_RMB691_DFC_kOut	CGE_NR2F2/PROX1	9	1036	0.999767	G1	0.660048	3315	1630	4945	0.670374	0.329626
ACATCAGAGCCCAGCT_PEC_Yale_SingleCellRNAseq_RMB691_DFC	1	110	PFC	PEC_Yale_SingleCellRNAseq_RMB691_DFC_kOut	CGE_NR2F2/PROX1	21	922	0.999803	G1	0.372019	3418	1350	4768	0.716862	0.283138
TTAGTTCAGACTAAGT_PEC_Yale_SingleCellRNAseq_RMB691_DFC	1	110	PFC	PEC_Yale_SingleCellRNAseq_RMB691_DFC_kOut	CGE_NR2F2/PROX1	9	1209	0.999839	G1	0.644114	2931	1907	4838	0.605829	0.394171
TAAACCGGTCGCATAT_PEC_Yale_SingleCellRNAseq_RMB691_DFC	1	110	PFC	PEC_Yale_SingleCellRNAseq_RMB691_DFC_kOut	CGE_NR2F2/PROX1	9	1455	0.999874	G1	0.664342	2439	2354	4793	0.508867	0.491133
CAGAGAGTCCGAATGT_PEC_Yale_SingleCellRNAseq_RMB691_DFC	1	110	PFC	PEC_Yale_SingleCellRNAseq_RMB691_DFC_kOut	CGE_NR2F2/PROX1	39	936	0.999857	G1	0.677976	3391	1497	4888	0.69374	0.30626
CGAGCCATCTTGACGA_PEC_Yale_SingleCellRNAseq_RMB691_DFC	1	110	PFC	PEC_Yale_SingleCellRNAseq_RMB691_DFC_kOut	CGE_NR2F2/PROX1	9	1532	0.999808	G1	0.648908	2494	2427	4921	0.506808	0.493192
AGATTGCGTCAGTGGA_PEC_Yale_SingleCellRNAseq_RMB691_DFC	1	110	PFC	PEC_Yale_SingleCellRNAseq_RMB691_DFC_kOut	CGE_NR2F2/PROX1	21	1085	0.999836	G1	0.544866	3094	1589	4683	0.660688	0.339312
AGAATAGGTCGCTTTC_PEC_Yale_SingleCellRNAseq_RMB691_DFC	1	110	PFC	PEC_Yale_SingleCellRNAseq_RMB691_DFC_kOut	MGE_LHX6/NPY	26	1098	0.999843	G1	0.769306	3198	1546	4744	0.674115	0.325885
CCTTCCCCAGCTGCAC_PEC_Yale_SingleCellRNAseq_RMB691_DFC	1	110	PFC	PEC_Yale_SingleCellRNAseq_RMB691_DFC_kOut	MGE_LHX6/NPY	18	816	0.999659	G1	0.515578	3283	1445	4728	0.694374	0.305626
CTAGTGAAGGGCTTGA_PEC_Yale_SingleCellRNAseq_RMB691_DFC	1	110	PFC	PEC_Yale_SingleCellRNAseq_RMB691_DFC_kOut	CGE_NR2F2/PROX1	9	1471	0.999873	G1	0.558876	2590	2187	4777	0.542181	0.457819
GATCTAGGTTAAGATG_PEC_Yale_SingleCellRNAseq_RMB691_DFC	1	110	PFC	PEC_Yale_SingleCellRNAseq_RMB691_DFC_kOut	CGE_NR2F2/PROX1	9	1335	0.999784	G1	0.670571	2688	2144	4832	0.556291	0.443709
ATCCGAATCCTCAATT_PEC_Yale_SingleCellRNAseq_RMB691_DFC	1	110	PFC	PEC_Yale_SingleCellRNAseq_RMB691_DFC_kOut	CGE_NR2F2/PROX1	9	1496	0.999865	G1	0.661727	2423	2433	4856	0.49897	0.50103
GCCAAATCACCGATAT_PEC_Yale_SingleCellRNAseq_RMB691_DFC	1	110	PFC	PEC_Yale_SingleCellRNAseq_RMB691_DFC_kOut	CGE_NR2F2/PROX1	9	1115	0.999683	G1	0.609546	3013	1792	4805	0.627055	0.372945
TTGACTTGTACTTAGC_PEC_Yale_SingleCellRNAseq_RMB691_DFC	1	110	PFC	PEC_Yale_SingleCellRNAseq_RMB691_DFC_kOut	CGE_NR2F2/PROX1	9	1163	0.999696	G1	0.54556	2955	1851	4806	0.614856	0.385144
AAAGTAGGTTAGAACA_PEC_Yale_SingleCellRNAseq_RMB691_DFC	1	110	PFC	PEC_Yale_SingleCellRNAseq_RMB691_DFC_kOut	CGE_NR2F2/PROX1	9	1105	0.999674	G1	0.596662	2940	1825	4765	0.616999	0.383001
CCACTACCATACTACG_PEC_Yale_SingleCellRNAseq_RMB691_DFC	1	110	PFC	PEC_Yale_SingleCellRNAseq_RMB691_DFC_kOut	CGE_NR2F2/PROX1	9	1164	0.999718	G1	0.664431	2955	1818	4773	0.619108	0.380893
CACAAACAGCTAAGAT_PEC_Yale_SingleCellRNAseq_RMB691_DFC	1	110	PFC	PEC_Yale_SingleCellRNAseq_RMB691_DFC_kOut	CGE_NR2F2/PROX1	39	859	0.999763	G1	0.692524	3367	1355	4722	0.713045	0.286955
CCTTCCCGTATATGAG_PEC_Yale_SingleCellRNAseq_RMB691_DFC	1	110	PFC	PEC_Yale_SingleCellRNAseq_RMB691_DFC_kOut	CGE_NR2F2/PROX1	9	977	0.999775	G1	0.680759	3319	1454	4773	0.69537	0.30463
CCAATCCAGCACAGGT_PEC_Yale_SingleCellRNAseq_RMB691_DFC	1	110	PFC	PEC_Yale_SingleCellRNAseq_RMB691_DFC_kOut	MGE_LHX6/NPY	26	924	0.999803	G1	0.630343	3220	1356	4576	0.703671	0.296329
AGGGAGTCACGTGAGA_PEC_Yale_SingleCellRNAseq_RMB691_DFC	1	110	PFC	PEC_Yale_SingleCellRNAseq_RMB691_DFC_kOut	CGE_NR2F2/PROX1	9	1390	0.999712	G1	0.71573	2570	2191	4761	0.539803	0.460197
CATTCGCGTCAATACC_PEC_Yale_SingleCellRNAseq_RMB691_DFC	1	110	PFC	PEC_Yale_SingleCellRNAseq_RMB691_DFC_kOut	CGE_NR2F2/PROX1	9	1157	0.999854	G1	0.656006	2974	1725	4699	0.632901	0.367099
CGGAGTCTCCCAAGAT_PEC_Yale_SingleCellRNAseq_RMB691_DFC	1	110	PFC	PEC_Yale_SingleCellRNAseq_RMB691_DFC_kOut	CGE_NR2F2/PROX1	39	1061	0.999846	G1	0.802374	3141	1618	4759	0.660013	0.339987
ATCCACCGTAGCGCAA_PEC_Yale_SingleCellRNAseq_RMB691_DFC	1	110	PFC	PEC_Yale_SingleCellRNAseq_RMB691_DFC_kOut	CGE_NR2F2/PROX1	9	1521	0.999855	G1	0.502786	2304	2387	4691	0.491153	0.508847
TACTCATCAGCTGGCT_PEC_Yale_SingleCellRNAseq_RMB691_DFC	1	110	PFC	PEC_Yale_SingleCellRNAseq_RMB691_DFC_kOut	CGE_NR2F2/PROX1	9	1031	0.999762	G1	0.469265	3217	1529	4746	0.677834	0.322166
TCAATCTGTGCAACGA_PEC_Yale_SingleCellRNAseq_RMB691_DFC	1	110	PFC	PEC_Yale_SingleCellRNAseq_RMB691_DFC_kOut	CGE_NR2F2/PROX1	39	1045	0.999883	G1	0.794862	3201	1519	4720	0.678178	0.321822
CTCGAGGGTCGAATCT_PEC_Yale_SingleCellRNAseq_RMB691_DFC	1	110	PFC	PEC_Yale_SingleCellRNAseq_RMB691_DFC_kOut	CGE_NR2F2/PROX1	9	904	0.999796	G1	0.825099	3261	1389	4650	0.70129	0.29871
GCTGCGAGTCGGGTCT_PEC_Yale_SingleCellRNAseq_RMB691_DFC	1	110	PFC	PEC_Yale_SingleCellRNAseq_RMB691_DFC_kOut	CGE_NR2F2/PROX1	9	1403	0.999892	G1	0.65994	2410	2214	4624	0.521194	0.478806
TGACTAGGTCACTGGC_PEC_Yale_SingleCellRNAseq_RMB691_DFC	1	110	PFC	PEC_Yale_SingleCellRNAseq_RMB691_DFC_kOut	MGE_LHX6/MAF	38	1172	0.999755	S	0.284213	2738	1833	4571	0.598994	0.401006
ATCCACCTCTGTTTGT_PEC_Yale_SingleCellRNAseq_RMB691_DFC	1	110	PFC	PEC_Yale_SingleCellRNAseq_RMB691_DFC_kOut	CGE_NR2F2/PROX1	9	997	0.999789	G1	0.649947	2888	1600	4488	0.643494	0.356506
GTAACTGGTGTAATGA_PEC_Yale_SingleCellRNAseq_RMB691_DFC	1	110	PFC	PEC_Yale_SingleCellRNAseq_RMB691_DFC_kOut	CGE_NR2F2/PROX1	9	1243	0.999747	G1	0.656911	2632	1979	4611	0.570809	0.429191
ACTGAACGTTAAGAAC_PEC_Yale_SingleCellRNAseq_RMB691_DFC	1	110	PFC	PEC_Yale_SingleCellRNAseq_RMB691_DFC_kOut	CGE_NR2F2/PROX1	9	1196	0.999717	G1	0.64353	2780	1830	4610	0.603037	0.396963
CCATTCGAGCTAAACA_PEC_Yale_SingleCellRNAseq_RMB691_DFC	1	110	PFC	PEC_Yale_SingleCellRNAseq_RMB691_DFC_kOut	CGE_NR2F2/PROX1	9	1342	0.999738	G1	0.689138	2615	2009	4624	0.565528	0.434472
CAAGAAACAGCCTTGG_PEC_Yale_SingleCellRNAseq_RMB691_DFC	1	110	PFC	PEC_Yale_SingleCellRNAseq_RMB691_DFC_kOut	CGE_NR2F2/PROX1	9	1258	0.999733	G1	0.697914	2725	1890	4615	0.590466	0.409534
TTTCCTCAGACCTAGG_PEC_Yale_SingleCellRNAseq_RMB691_DFC	1	110	PFC	PEC_Yale_SingleCellRNAseq_RMB691_DFC_kOut	CGE_NR2F2/PROX1	9	1251	0.999911	G1	0.696376	2699	1882	4581	0.589173	0.410827
TCACAAGCACATTAGC_PEC_Yale_SingleCellRNAseq_RMB691_DFC	1	110	PFC	PEC_Yale_SingleCellRNAseq_RMB691_DFC_kOut	CGE_NR2F2/PROX1	9	1261	0.999671	G1	0.665933	2547	2022	4569	0.557452	0.442548
GGCGACTGTTTGACAC_PEC_Yale_SingleCellRNAseq_RMB691_DFC	1	110	PFC	PEC_Yale_SingleCellRNAseq_RMB691_DFC_kOut	CGE_NR2F2/PROX1	16	1145	0.999883	G1	0.311174	2739	1674	4413	0.620666	0.379334
GACGCGTTCGCGATCG_PEC_Yale_SingleCellRNAseq_RMB691_DFC	1	110	PFC	PEC_Yale_SingleCellRNAseq_RMB691_DFC_kOut	CGE_NR2F2/PROX1	21	890	0.999739	G1	0.401387	3205	1271	4476	0.716041	0.283959
CGCGGTAGTGCCTGGT_PEC_Yale_SingleCellRNAseq_RMB691_DFC	1	110	PFC	PEC_Yale_SingleCellRNAseq_RMB691_DFC_kOut	CGE_NR2F2/PROX1	9	1539	0.999876	G1	0.638081	2342	2278	4620	0.506926	0.493074
GGGTTGCTCGGCATCG_PEC_Yale_SingleCellRNAseq_RMB691_DFC	1	110	PFC	PEC_Yale_SingleCellRNAseq_RMB691_DFC_kOut	CGE_NR2F2/PROX1	9	1426	0.999803	G1	0.610072	2349	2165	4514	0.520381	0.479619
TTAACTCGTATTCTCT_PEC_Yale_SingleCellRNAseq_RMB691_DFC	1	110	PFC	PEC_Yale_SingleCellRNAseq_RMB691_DFC_kOut	CGE_NR2F2/PROX1	21	1140	0.999878	G1	0.548936	2731	1797	4528	0.603136	0.396864
TTCTACACACAACTGT_PEC_Yale_SingleCellRNAseq_RMB691_DFC	1	110	PFC	PEC_Yale_SingleCellRNAseq_RMB691_DFC_kOut	CGE_NR2F2/PROX1	9	849	0.99963	G1	0.652432	3137	1386	4523	0.693566	0.306434
GACTGCGTCGCGGATC_PEC_Yale_SingleCellRNAseq_RMB691_DFC	1	110	PFC	PEC_Yale_SingleCellRNAseq_RMB691_DFC_kOut	CGE_NR2F2/PROX1	9	1439	0.999817	G1	0.658089	2377	2185	4562	0.521043	0.478957
GGTGCGTGTTGATTGC_PEC_Yale_SingleCellRNAseq_RMB691_DFC	1	110	PFC	PEC_Yale_SingleCellRNAseq_RMB691_DFC_kOut	MGE_LHX6/MAF	26	1100	0.999919	G1	0.836246	2674	1570	4244	0.630066	0.369934
CGAGCACGTCGCATCG_PEC_Yale_SingleCellRNAseq_RMB691_DFC	1	110	PFC	PEC_Yale_SingleCellRNAseq_RMB691_DFC_kOut	CGE_NR2F2/PROX1	9	1204	0.999806	G1	0.548901	2666	1835	4501	0.592313	0.407687
CGAGAAGAGAGGTTAT_PEC_Yale_SingleCellRNAseq_RMB691_DFC	1	110	PFC	PEC_Yale_SingleCellRNAseq_RMB691_DFC_kOut	CGE_NR2F2/PROX1	21	853	0.9997	G2M	0.392236	3096	1344	4440	0.697297	0.302703
TGCCCATGTGTTTGTG_PEC_Yale_SingleCellRNAseq_RMB691_DFC	1	110	PFC	PEC_Yale_SingleCellRNAseq_RMB691_DFC_kOut	CGE_NR2F2/PROX1	39	1505	0.999892	G1	0.738029	2265	2328	4593	0.493142	0.506858
CAACCTCGTATAGGGC_PEC_Yale_SingleCellRNAseq_RMB691_DFC	1	110	PFC	PEC_Yale_SingleCellRNAseq_RMB691_DFC_kOut	CGE_NR2F2/PROX1	18	1438	0.999902	G1	0.533582	2117	2318	4435	0.477339	0.522661
AGGGATGCAACTTGAC_PEC_Yale_SingleCellRNAseq_RMB691_DFC	1	110	PFC	PEC_Yale_SingleCellRNAseq_RMB691_DFC_kOut	CGE_NR2F2/PROX1	39	1373	0.99992	G1	0.710261	2396	2060	4456	0.537702	0.462298
AGGGTGAAGGAATTAC_PEC_Yale_SingleCellRNAseq_RMB691_DFC	1	110	PFC	PEC_Yale_SingleCellRNAseq_RMB691_DFC_kOut	CGE_NR2F2/PROX1	39	1313	0.999885	G1	0.759682	2542	1964	4506	0.564137	0.435863
GAAATGAAGGCCATAG_PEC_Yale_SingleCellRNAseq_RMB691_DFC	1	110	PFC	PEC_Yale_SingleCellRNAseq_RMB691_DFC_kOut	CGE_NR2F2/PROX1	21	1058	0.999765	G1	0.597256	2766	1597	4363	0.633967	0.366033
GTATTCTGTCGCGAAA_PEC_Yale_SingleCellRNAseq_RMB691_DFC	1	110	PFC	PEC_Yale_SingleCellRNAseq_RMB691_DFC_kOut	CGE_NR2F2/PROX1	9	1276	0.999801	G1	0.814803	2600	1836	4436	0.586114	0.413886
TCACGAACATGTAAGA_PEC_Yale_SingleCellRNAseq_RMB691_DFC	1	110	PFC	PEC_Yale_SingleCellRNAseq_RMB691_DFC_kOut	CGE_NR2F2/PROX1	9	1126	0.999696	G2M	0.672751	2758	1731	4489	0.614391	0.385609
CAACTAGTCTATCCCG_PEC_Yale_SingleCellRNAseq_RMB691_DFC	1	110	PFC	PEC_Yale_SingleCellRNAseq_RMB691_DFC_kOut	CGE_NR2F2/PROX1	9	1028	0.999755	G1	0.71815	2883	1505	4388	0.657019	0.342981
CCTACACTCTGGCGTG_PEC_Yale_SingleCellRNAseq_RMB691_DFC	1	110	PFC	PEC_Yale_SingleCellRNAseq_RMB691_DFC_kOut	CGE_NR2F2/PROX1	9	1215	0.999822	G1	0.669027	2597	1803	4400	0.590227	0.409773
ACCTTTAAGGAATTAC_PEC_Yale_SingleCellRNAseq_RMB691_DFC	1	110	PFC	PEC_Yale_SingleCellRNAseq_RMB691_DFC_kOut	CGE_NR2F2/PROX1	9	1061	0.999769	G2M	0.550226	2645	1742	4387	0.602918	0.397082
GCATACATCTTCGAGA_PEC_Yale_SingleCellRNAseq_RMB691_DFC	1	110	PFC	PEC_Yale_SingleCellRNAseq_RMB691_DFC_kOut	CGE_NR2F2/PROX1	9	827	0.999765	G1	0.672511	3173	1292	4465	0.710638	0.289362
GATGCTATCCGAATGT_PEC_Yale_SingleCellRNAseq_RMB691_DFC	1	110	PFC	PEC_Yale_SingleCellRNAseq_RMB691_DFC_kOut	CGE_NR2F2/PROX1	9	1250	0.999789	G1	0.693224	2482	1984	4466	0.555755	0.444245
CTAAGACCATAAGACA_PEC_Yale_SingleCellRNAseq_RMB691_DFC	1	110	PFC	PEC_Yale_SingleCellRNAseq_RMB691_DFC_kOut	CGE_NR2F2/PROX1	9	1013	0.999733	G1	0.594597	2852	1579	4431	0.643647	0.356353
CAGTAACCAAAGGCGT_PEC_Yale_SingleCellRNAseq_RMB691_DFC	1	110	PFC	PEC_Yale_SingleCellRNAseq_RMB691_DFC_kOut	CGE_NR2F2/PROX1	9	1293	0.999859	G1	0.712906	2496	1915	4411	0.565858	0.434142
ACTGAACCAAACCTAC_PEC_Yale_SingleCellRNAseq_RMB691_DFC	1	110	PFC	PEC_Yale_SingleCellRNAseq_RMB691_DFC_kOut	CGE_NR2F2/PROX1	9	1241	0.99985	G1	0.653972	2525	1941	4466	0.565383	0.434617
GAAACTCAGGGTCTCC_PEC_Yale_SingleCellRNAseq_RMB691_DFC	1	110	PFC	PEC_Yale_SingleCellRNAseq_RMB691_DFC_kOut	CGE_NR2F2/PROX1	39	953	0.999861	G1	0.77762	2978	1504	4482	0.664435	0.335564
ACTGAACAGGTGCACA_PEC_Yale_SingleCellRNAseq_RMB691_DFC	1	110	PFC	PEC_Yale_SingleCellRNAseq_RMB691_DFC_kOut	MGE_LHX6/MAF	32	1058	0.999803	G1	0.379712	2856	1519	4375	0.6528	0.3472
CTAATGGTCATAACCG_PEC_Yale_SingleCellRNAseq_RMB691_DFC	1	110	PFC	PEC_Yale_SingleCellRNAseq_RMB691_DFC_kOut	CGE_NR2F2/PROX1	9	1220	0.99981	G1	0.590989	2474	1916	4390	0.563554	0.436446
AAGGAGCTCTGCAAGT_PEC_Yale_SingleCellRNAseq_RMB691_DFC	1	110	PFC	PEC_Yale_SingleCellRNAseq_RMB691_DFC_kOut	CGE_NR2F2/PROX1	39	1190	0.99986	G1	0.820348	2590	1724	4314	0.600371	0.399629
CGGACTGCAGTCGATT_PEC_Yale_SingleCellRNAseq_RMB691_DFC	1	110	PFC	PEC_Yale_SingleCellRNAseq_RMB691_DFC_kOut	MGE_LHX6/NPY	26	1047	0.999808	G1	0.754226	2535	1533	4068	0.623156	0.376844
TACCTTATCTCACATT_PEC_Yale_SingleCellRNAseq_RMB691_DFC	1	110	PFC	PEC_Yale_SingleCellRNAseq_RMB691_DFC_kOut	CGE_NR2F2/PROX1	9	839	0.999657	G1	0.592264	3054	1328	4382	0.696942	0.303058
TTCGGTCGTGTTTGGT_PEC_Yale_SingleCellRNAseq_RMB691_DFC	1	110	PFC	PEC_Yale_SingleCellRNAseq_RMB691_DFC_kOut	CGE_NR2F2/PROX1	21	1329	0.999865	G1	0.566419	2266	1989	4255	0.53255	0.46745
CAGTCCTGTGGTTTCA_PEC_Yale_SingleCellRNAseq_RMB691_DFC	1	110	PFC	PEC_Yale_SingleCellRNAseq_RMB691_DFC_kOut	CGE_NR2F2/PROX1	9	865	0.999707	G1	0.42643	2956	1345	4301	0.687282	0.312718
AACGTTGGTATCTGCA_PEC_Yale_SingleCellRNAseq_RMB691_DFC	1	110	PFC	PEC_Yale_SingleCellRNAseq_RMB691_DFC_kOut	CGE_NR2F2/PROX1	9	1236	0.999741	G1	0.65749	2425	1886	4311	0.562515	0.437486
CTCTAATAGTCCGGTC_PEC_Yale_SingleCellRNAseq_RMB691_DFC	1	110	PFC	PEC_Yale_SingleCellRNAseq_RMB691_DFC_kOut	CGE_NR2F2/PROX1	9	1173	0.999777	G1	0.824236	2678	1709	4387	0.61044	0.38956
ATGCGATTCAGTTGAC_PEC_Yale_SingleCellRNAseq_RMB691_DFC	1	110	PFC	PEC_Yale_SingleCellRNAseq_RMB691_DFC_kOut	CGE_NR2F2/PROX1	21	841	0.999596	G1	0.328922	2896	1342	4238	0.683341	0.316659
GCAAACTGTCTCAACA_PEC_Yale_SingleCellRNAseq_RMB691_DFC	1	110	PFC	PEC_Yale_SingleCellRNAseq_RMB691_DFC_kOut	CGE_NR2F2/PROX1	39	846	0.999844	G1	0.798526	2994	1316	4310	0.694664	0.305336
CGGTTAAAGTAAGTAC_PEC_Yale_SingleCellRNAseq_RMB691_DFC	1	110	PFC	PEC_Yale_SingleCellRNAseq_RMB691_DFC_kOut	CGE_NR2F2/PROX1	21	1195	0.999818	G1	0.485804	2301	1990	4291	0.536239	0.463761
CAACCAAAGACTGTAA_PEC_Yale_SingleCellRNAseq_RMB691_DFC	1	110	PFC	PEC_Yale_SingleCellRNAseq_RMB691_DFC_kOut	CGE_NR2F2/PROX1	21	1100	0.999778	G1	0.601241	2471	1861	4332	0.570406	0.429594
CTCGGAGAGATGCGAC_PEC_Yale_SingleCellRNAseq_RMB691_DFC	1	110	PFC	PEC_Yale_SingleCellRNAseq_RMB691_DFC_kOut	CGE_NR2F2/PROX1	9	1312	0.99978	G1	0.690408	2366	1957	4323	0.547305	0.452695
TAAGCGTAGTAGGCCA_PEC_Yale_SingleCellRNAseq_RMB691_DFC	1	110	PFC	PEC_Yale_SingleCellRNAseq_RMB691_DFC_kOut	CGE_NR2F2/PROX1	9	981	0.999702	G1	0.657098	2901	1451	4352	0.66659	0.33341
ATGAGGGAGTCGTACT_PEC_Yale_SingleCellRNAseq_RMB691_DFC	1	110	PFC	PEC_Yale_SingleCellRNAseq_RMB691_DFC_kOut	CGE_NR2F2/PROX1	9	1274	0.999863	G1	0.672323	2446	1935	4381	0.55832	0.44168
ACTTTCACACAAGCCC_PEC_Yale_SingleCellRNAseq_RMB691_DFC	1	110	PFC	PEC_Yale_SingleCellRNAseq_RMB691_DFC_kOut	CGE_NR2F2/PROX1	9	1171	0.999764	G2M	0.649584	2444	1760	4204	0.581351	0.418649
TGCCCATAGGCATGGT_PEC_Yale_SingleCellRNAseq_RMB691_DFC	1	110	PFC	PEC_Yale_SingleCellRNAseq_RMB691_DFC_kOut	CGE_NR2F2/PROX1	9	1321	0.999585	G1	0.598714	2308	2027	4335	0.532411	0.467589
CTGATCCGTTGAGGTG_PEC_Yale_SingleCellRNAseq_RMB691_DFC	1	110	PFC	PEC_Yale_SingleCellRNAseq_RMB691_DFC_kOut	CGE_NR2F2/PROX1	9	1280	0.999843	G1	0.68817	2274	2000	4274	0.532054	0.467946
GGCGTGTGTATATCCG_PEC_Yale_SingleCellRNAseq_RMB691_DFC	1	110	PFC	PEC_Yale_SingleCellRNAseq_RMB691_DFC_kOut	CGE_NR2F2/PROX1	9	1289	0.999814	G1	0.63341	2391	1873	4264	0.560741	0.439259
GATGAGGCAAGTACCT_PEC_Yale_SingleCellRNAseq_RMB691_DFC	1	110	PFC	PEC_Yale_SingleCellRNAseq_RMB691_DFC_kOut	CGE_NR2F2/PROX1	9	1263	0.999813	G1	0.5651	2403	1889	4292	0.559879	0.440121
GCAAACTTCTTACCTA_PEC_Yale_SingleCellRNAseq_RMB691_DFC	1	110	PFC	PEC_Yale_SingleCellRNAseq_RMB691_DFC_kOut	CGE_NR2F2/PROX1	9	879	0.999701	G1	0.736545	2872	1393	4265	0.673388	0.326612
ACCTTTACACGGTTTA_PEC_Yale_SingleCellRNAseq_RMB691_DFC	1	110	PFC	PEC_Yale_SingleCellRNAseq_RMB691_DFC_kOut	MGE_LHX6/MAF	32	994	0.999739	G1	0.343102	2451	1614	4065	0.602952	0.397048
GGCAATTTCAGAAATG_PEC_Yale_SingleCellRNAseq_RMB691_DFC	1	110	PFC	PEC_Yale_SingleCellRNAseq_RMB691_DFC_kOut	CGE_NR2F2/PROX1	21	1097	0.999712	G1	0.458553	2523	1742	4265	0.591559	0.408441
ACACTGACACCCATGG_PEC_Yale_SingleCellRNAseq_RMB691_DFC	1	110	PFC	PEC_Yale_SingleCellRNAseq_RMB691_DFC_kOut	CGE_NR2F2/PROX1	9	1040	0.999857	G1	0.745951	2771	1513	4284	0.646825	0.353175
TTCGGTCGTTCTCATT_PEC_Yale_SingleCellRNAseq_RMB691_DFC	1	110	PFC	PEC_Yale_SingleCellRNAseq_RMB691_DFC_kOut	CGE_NR2F2/PROX1	9	1217	0.999827	G1	0.787413	2502	1752	4254	0.588152	0.411848
TGTTCCGGTTCGTGAT_PEC_Yale_SingleCellRNAseq_RMB691_DFC	1	110	PFC	PEC_Yale_SingleCellRNAseq_RMB691_DFC_kOut	CGE_NR2F2/PROX1	9	1286	0.999688	G1	0.678239	2265	1956	4221	0.536603	0.463397
CTCGAGGTCTCCCTGA_PEC_Yale_SingleCellRNAseq_RMB691_DFC	1	110	PFC	PEC_Yale_SingleCellRNAseq_RMB691_DFC_kOut	CGE_NR2F2/PROX1	39	1088	0.999854	G1	0.760479	2739	1567	4306	0.636089	0.363911
CGTGAGCGTGTTCTTT_PEC_Yale_SingleCellRNAseq_RMB691_DFC	1	110	PFC	PEC_Yale_SingleCellRNAseq_RMB691_DFC_kOut	CGE_NR2F2/PROX1	39	1265	0.999837	G1	0.776127	2385	1845	4230	0.56383	0.43617
TCAGCAATCAACGGCC_PEC_Yale_SingleCellRNAseq_RMB691_DFC	1	110	PFC	PEC_Yale_SingleCellRNAseq_RMB691_DFC_kOut	CGE_NR2F2/PROX1	9	921	0.999743	G1	0.494075	2851	1419	4270	0.667682	0.332319
CTGCCTATCAGATAAG_PEC_Yale_SingleCellRNAseq_RMB691_DFC	1	110	PFC	PEC_Yale_SingleCellRNAseq_RMB691_DFC_kOut	CGE_NR2F2/PROX1	9	851	0.999833	G1	0.594076	2761	1445	4206	0.656443	0.343557
AGTAGTCTCCTGCTTG_PEC_Yale_SingleCellRNAseq_RMB691_DFC	1	110	PFC	PEC_Yale_SingleCellRNAseq_RMB691_DFC_kOut	CGE_NR2F2/PROX1	9	1147	0.999712	G1	0.664197	2421	1772	4193	0.577391	0.422609
GTTCGGGAGCGTTCCG_PEC_Yale_SingleCellRNAseq_RMB691_DFC	1	110	PFC	PEC_Yale_SingleCellRNAseq_RMB691_DFC_kOut	CGE_NR2F2/PROX1	9	1030	0.999691	G1	0.673966	2515	1553	4068	0.61824	0.38176
CACAAACGTCCGAATT_PEC_Yale_SingleCellRNAseq_RMB691_DFC	1	110	PFC	PEC_Yale_SingleCellRNAseq_RMB691_DFC_kOut	CGE_NR2F2/PROX1	8	1172	0.99992	G1	0.283254	1904	2125	4029	0.472574	0.527426
TAAACCGTCTATCCTA_PEC_Yale_SingleCellRNAseq_RMB691_DFC	1	110	PFC	PEC_Yale_SingleCellRNAseq_RMB691_DFC_kOut	CGE_NR2F2/PROX1	9	859	0.999757	G1	0.586306	2722	1278	4000	0.6805	0.3195
CTAACTTGTTCTGGTA_PEC_Yale_SingleCellRNAseq_RMB691_DFC	1	110	PFC	PEC_Yale_SingleCellRNAseq_RMB691_DFC_kOut	CGE_NR2F2/PROX1	21	1045	0.999711	G1	0.486375	2399	1742	4141	0.579329	0.420671
CAGCTAATCCAAGTAC_PEC_Yale_SingleCellRNAseq_RMB691_DFC	1	110	PFC	PEC_Yale_SingleCellRNAseq_RMB691_DFC_kOut	CGE_NR2F2/PROX1	21	1021	0.999794	G1	0.474847	2419	1579	3998	0.605053	0.394947
CATATGGAGCTGAAAT_PEC_Yale_SingleCellRNAseq_RMB691_DFC	1	110	PFC	PEC_Yale_SingleCellRNAseq_RMB691_DFC_kOut	CGE_NR2F2/PROX1	9	1042	0.999744	G1	0.615406	2546	1632	4178	0.609382	0.390618
AACACGTCAATCTACG_PEC_Yale_SingleCellRNAseq_RMB691_DFC	1	110	PFC	PEC_Yale_SingleCellRNAseq_RMB691_DFC_kOut	CGE_NR2F2/PROX1	9	1048	0.999774	G1	0.696807	2550	1601	4151	0.61431	0.38569
ACGATACTCGCAGGCT_PEC_Yale_SingleCellRNAseq_RMB691_DFC	1	110	PFC	PEC_Yale_SingleCellRNAseq_RMB691_DFC_kOut	CGE_NR2F2/PROX1	21	924	0.999621	G1	0.668025	2704	1458	4162	0.649688	0.350312
CACATTTGTATCAGTC_PEC_Yale_SingleCellRNAseq_RMB691_DFC	1	110	PFC	PEC_Yale_SingleCellRNAseq_RMB691_DFC_kOut	MGE_LHX6/MAF	32	981	0.999677	G2M	0.310552	2365	1655	4020	0.588308	0.411692
GGCAATTGTACTTCTT_PEC_Yale_SingleCellRNAseq_RMB691_DFC	1	110	PFC	PEC_Yale_SingleCellRNAseq_RMB691_DFC_kOut	MGE_LHX6/MAF	32	850	0.999875	G1	0.197223	2550	1388	3938	0.647537	0.352463
TCGGGACCAGTGACAG_PEC_Yale_SingleCellRNAseq_RMB691_DFC	1	110	PFC	PEC_Yale_SingleCellRNAseq_RMB691_DFC_kOut	CGE_NR2F2/PROX1	9	1335	0.999845	G1	0.720176	2136	1986	4122	0.518195	0.481805
CGAATGTGTTGACGTT_PEC_Yale_SingleCellRNAseq_RMB691_DFC	1	110	PFC	PEC_Yale_SingleCellRNAseq_RMB691_DFC_kOut	CGE_NR2F2/PROX1	9	1141	0.99981	G1	0.675416	2418	1678	4096	0.590332	0.409668
CACCAGGCAGCCTTGG_PEC_Yale_SingleCellRNAseq_RMB691_DFC	1	110	PFC	PEC_Yale_SingleCellRNAseq_RMB691_DFC_kOut	CGE_NR2F2/PROX1	21	1256	0.999829	G1	0.644251	2039	1958	3997	0.510133	0.489867
CACAAACTCTCGATGA_PEC_Yale_SingleCellRNAseq_RMB691_DFC	1	110	PFC	PEC_Yale_SingleCellRNAseq_RMB691_DFC_kOut	CGE_NR2F2/PROX1	9	939	0.999667	G1	0.597471	2630	1467	4097	0.641933	0.358067
ACGGCCATCATGTAGC_PEC_Yale_SingleCellRNAseq_RMB691_DFC	1	110	PFC	PEC_Yale_SingleCellRNAseq_RMB691_DFC_kOut	CGE_NR2F2/PROX1	9	1195	0.999785	G1	0.723076	2357	1763	4120	0.572087	0.427913
ACACCCTTCCTGTAGA_PEC_Yale_SingleCellRNAseq_RMB691_DFC	1	110	PFC	PEC_Yale_SingleCellRNAseq_RMB691_DFC_kOut	CGE_NR2F2/PROX1	21	1079	0.999906	G1	0.378916	2117	1674	3791	0.558428	0.441572
CTGTTTAAGTAGGCCA_PEC_Yale_SingleCellRNAseq_RMB691_DFC	1	110	PFC	PEC_Yale_SingleCellRNAseq_RMB691_DFC_kOut	CGE_NR2F2/PROX1	9	1058	0.999715	G1	0.671262	2449	1649	4098	0.597609	0.402391
GAACATCTCACCTTAT_PEC_Yale_SingleCellRNAseq_RMB691_DFC	1	110	PFC	PEC_Yale_SingleCellRNAseq_RMB691_DFC_kOut	MGE_LHX6/MAF	32	833	0.999842	G2M	0.218385	2609	1341	3950	0.660506	0.339494
GATCTAGCATGGTCAT_PEC_Yale_SingleCellRNAseq_RMB691_DFC	1	110	PFC	PEC_Yale_SingleCellRNAseq_RMB691_DFC_kOut	CGE_NR2F2/PROX1	9	1084	0.99975	G1	0.576074	2399	1678	4077	0.588423	0.411577
CCGGGATCAAACTGCT_PEC_Yale_SingleCellRNAseq_RMB691_DFC	1	110	PFC	PEC_Yale_SingleCellRNAseq_RMB691_DFC_kOut	CGE_NR2F2/PROX1	9	1181	0.999853	G1	0.600674	2280	1847	4127	0.552459	0.447541
CATGGCGAGGGTCGAT_PEC_Yale_SingleCellRNAseq_RMB691_DFC	1	110	PFC	PEC_Yale_SingleCellRNAseq_RMB691_DFC_kOut	MGE_LHX6/MAF	26	1013	0.999917	G1	0.717475	2592	1419	4011	0.646223	0.353777
TCTCTAACAAGCTGAG_PEC_Yale_SingleCellRNAseq_RMB691_DFC	1	110	PFC	PEC_Yale_SingleCellRNAseq_RMB691_DFC_kOut	CGE_NR2F2/PROX1	9	1086	0.99977	G1	0.606703	2392	1694	4086	0.585414	0.414586
CTCTGGTGTATGCTTG_PEC_Yale_SingleCellRNAseq_RMB691_DFC	1	110	PFC	PEC_Yale_SingleCellRNAseq_RMB691_DFC_kOut	CGE_NR2F2/PROX1	9	1148	0.999769	G1	0.682255	2346	1725	4071	0.576271	0.423729
ACCTTTATCAGCTGGC_PEC_Yale_SingleCellRNAseq_RMB691_DFC	1	110	PFC	PEC_Yale_SingleCellRNAseq_RMB691_DFC_kOut	CGE_NR2F2/PROX1	9	1153	0.999828	G1	0.585526	2169	1863	4032	0.537946	0.462054
GCTTGAACAAGCTGAG_PEC_Yale_SingleCellRNAseq_RMB691_DFC	1	110	PFC	PEC_Yale_SingleCellRNAseq_RMB691_DFC_kOut	CGE_NR2F2/PROX1	9	958	0.999872	G1	0.689792	2530	1400	3930	0.643766	0.356234
TCAGATGAGGCACATG_PEC_Yale_SingleCellRNAseq_RMB691_DFC	1	110	PFC	PEC_Yale_SingleCellRNAseq_RMB691_DFC_kOut	CGE_NR2F2/PROX1	9	1039	0.999757	G1	0.580307	2593	1440	4033	0.642946	0.357054
CAGCTAATCATCGGAT_PEC_Yale_SingleCellRNAseq_RMB691_DFC	1	110	PFC	PEC_Yale_SingleCellRNAseq_RMB691_DFC_kOut	CGE_NR2F2/PROX1	9	1040	0.999757	G1	0.469555	2472	1517	3989	0.619704	0.380296
GATCAGTTCACCCGAG_PEC_Yale_SingleCellRNAseq_RMB691_DFC	1	110	PFC	PEC_Yale_SingleCellRNAseq_RMB691_DFC_kOut	CGE_NR2F2/PROX1	9	1128	0.999469	G1	0.619274	2270	1724	3994	0.568353	0.431647
CAGAATCGTATTCTCT_PEC_Yale_SingleCellRNAseq_RMB691_DFC	1	110	PFC	PEC_Yale_SingleCellRNAseq_RMB691_DFC_kOut	CGE_NR2F2/PROX1	21	1049	0.999778	G1	0.372703	2266	1656	3922	0.577766	0.422234
TTAACTCGTCTGATCA_PEC_Yale_SingleCellRNAseq_RMB691_DFC	1	110	PFC	PEC_Yale_SingleCellRNAseq_RMB691_DFC_kOut	CGE_NR2F2/PROX1	9	1353	0.999744	G1	0.727685	2055	2031	4086	0.502937	0.497063
TACCTATTCCCTAATT_PEC_Yale_SingleCellRNAseq_RMB691_DFC	1	110	PFC	PEC_Yale_SingleCellRNAseq_RMB691_DFC_kOut	MGE_LHX6/MAF	32	1039	0.999707	G2M	0.259796	2192	1704	3896	0.562628	0.437372
TGCCCATGTAGGCTGA_PEC_Yale_SingleCellRNAseq_RMB691_DFC	1	110	PFC	PEC_Yale_SingleCellRNAseq_RMB691_DFC_kOut	CGE_NR2F2/PROX1	9	1153	0.999764	G1	0.784759	2329	1692	4021	0.579209	0.420791
AATCCAGCATTGCGGC_PEC_Yale_SingleCellRNAseq_RMB691_DFC	1	110	PFC	PEC_Yale_SingleCellRNAseq_RMB691_DFC_kOut	CGE_NR2F2/PROX1	9	1109	0.999818	G1	0.679146	2290	1753	4043	0.566411	0.433589
CAAGTTGGTTCGGGCT_PEC_Yale_SingleCellRNAseq_RMB691_DFC	1	110	PFC	PEC_Yale_SingleCellRNAseq_RMB691_DFC_kOut	CGE_NR2F2/PROX1	9	1167	0.999924	G1	0.693684	2371	1687	4058	0.584278	0.415722
GCACTCTGTGAGTATA_PEC_Yale_SingleCellRNAseq_RMB691_DFC	1	110	PFC	PEC_Yale_SingleCellRNAseq_RMB691_DFC_kOut	CGE_NR2F2/PROX1	9	1154	0.999815	G1	0.655213	2289	1755	4044	0.566024	0.433976
GTGCGGTCAGGTCTCG_PEC_Yale_SingleCellRNAseq_RMB691_DFC	1	110	PFC	PEC_Yale_SingleCellRNAseq_RMB691_DFC_kOut	CGE_NR2F2/PROX1	9	1256	0.999791	G1	0.320717	2205	1847	4052	0.544176	0.455824
CACATTTGTATAGGTA_PEC_Yale_SingleCellRNAseq_RMB691_DFC	1	110	PFC	PEC_Yale_SingleCellRNAseq_RMB691_DFC_kOut	CGE_NR2F2/PROX1	21	1006	0.999721	G1	0.49106	2369	1639	4008	0.591068	0.408932
CACAAACTCTGATACG_PEC_Yale_SingleCellRNAseq_RMB691_DFC	1	110	PFC	PEC_Yale_SingleCellRNAseq_RMB691_DFC_kOut	CGE_NR2F2/PROX1	21	1053	0.999546	G1	0.492763	2425	1592	4017	0.603684	0.396316
CAGCTAATCCCGACTT_PEC_Yale_SingleCellRNAseq_RMB691_DFC	1	110	PFC	PEC_Yale_SingleCellRNAseq_RMB691_DFC_kOut	CGE_NR2F2/PROX1	39	1070	0.999857	G1	0.85533	2421	1521	3942	0.614155	0.385845
TTAACTCTCTAGAGTC_PEC_Yale_SingleCellRNAseq_RMB691_DFC	1	110	PFC	PEC_Yale_SingleCellRNAseq_RMB691_DFC_kOut	CGE_NR2F2/PROX1	9	1101	0.999793	G1	0.578617	2210	1760	3970	0.556675	0.443325
TCAGCTCTCCCTCTTT_PEC_Yale_SingleCellRNAseq_RMB691_DFC	1	110	PFC	PEC_Yale_SingleCellRNAseq_RMB691_DFC_kOut	MGE_LHX6/MAF	29	816	0.999856	G1	0.351878	2283	1329	3612	0.63206	0.36794
TTGAACGCAGTCTTCC_PEC_Yale_SingleCellRNAseq_RMB691_DFC	1	110	PFC	PEC_Yale_SingleCellRNAseq_RMB691_DFC_kOut	CGE_NR2F2/PROX1	9	1223	0.999724	G1	0.6858	2171	1840	4011	0.541262	0.458738
CGGGTCACAGTCAGAG_PEC_Yale_SingleCellRNAseq_RMB691_DFC	1	110	PFC	PEC_Yale_SingleCellRNAseq_RMB691_DFC_kOut	CGE_NR2F2/PROX1	9	1112	0.999713	G1	0.660387	2375	1642	4017	0.591237	0.408763
ACATCAGAGAATTGTG_PEC_Yale_SingleCellRNAseq_RMB691_DFC	1	110	PFC	PEC_Yale_SingleCellRNAseq_RMB691_DFC_kOut	CGE_NR2F2/PROX1	21	957	0.999878	G2M	0.505928	2382	1517	3899	0.610926	0.389074
CAAGATCGTTAAAGTG_PEC_Yale_SingleCellRNAseq_RMB691_DFC	1	110	PFC	PEC_Yale_SingleCellRNAseq_RMB691_DFC_kOut	CGE_NR2F2/PROX1	21	1086	0.999704	G1	0.539918	2204	1693	3897	0.565563	0.434437
TTGCGTCGTCCAGTTA_PEC_Yale_SingleCellRNAseq_RMB691_DFC	1	110	PFC	PEC_Yale_SingleCellRNAseq_RMB691_DFC_kOut	CGE_NR2F2/PROX1	9	1331	0.999773	G1	0.655554	2077	1952	4029	0.515513	0.484487
CTCGAGGCACTTCTGC_PEC_Yale_SingleCellRNAseq_RMB691_DFC	1	110	PFC	PEC_Yale_SingleCellRNAseq_RMB691_DFC_kOut	CGE_NR2F2/PROX1	9	1168	0.999774	G1	0.584329	2238	1738	3976	0.562877	0.437123
CAGATCAGTCGACTGC_PEC_Yale_SingleCellRNAseq_RMB691_DFC	1	110	PFC	PEC_Yale_SingleCellRNAseq_RMB691_DFC_kOut	CGE_NR2F2/PROX1	9	1214	0.999853	G1	0.626787	2124	1825	3949	0.537858	0.462142
ATTGGACAGAAGGTTT_PEC_Yale_SingleCellRNAseq_RMB691_DFC	1	110	PFC	PEC_Yale_SingleCellRNAseq_RMB691_DFC_kOut	CGE_NR2F2/PROX1	21	867	0.999547	G1	0.520441	2615	1333	3948	0.662361	0.337639
AACTTTCCAGGTTTCA_PEC_Yale_SingleCellRNAseq_RMB691_DFC	1	110	PFC	PEC_Yale_SingleCellRNAseq_RMB691_DFC_kOut	CGE_NR2F2/PROX1	9	1266	0.999833	G1	0.577794	2057	1923	3980	0.516834	0.483166
ATTTCTGTCAGTTGAC_PEC_Yale_SingleCellRNAseq_RMB691_DFC	1	110	PFC	PEC_Yale_SingleCellRNAseq_RMB691_DFC_kOut	CGE_NR2F2/PROX1	21	977	0.999658	G2M	0.65851	2486	1449	3935	0.631766	0.368234
TTGACTTCATAGAAAC_PEC_Yale_SingleCellRNAseq_RMB691_DFC	1	110	PFC	PEC_Yale_SingleCellRNAseq_RMB691_DFC_kOut	CGE_NR2F2/PROX1	9	948	0.999659	G1	0.635588	2577	1407	3984	0.646837	0.353163
ATCATCTCAGCGTAAG_PEC_Yale_SingleCellRNAseq_RMB691_DFC	1	110	PFC	PEC_Yale_SingleCellRNAseq_RMB691_DFC_kOut	CGE_NR2F2/PROX1	9	1261	0.999848	G1	0.654567	2099	1902	4001	0.524619	0.475381
CCACGGACAGGGATTG_PEC_Yale_SingleCellRNAseq_RMB691_DFC	1	110	PFC	PEC_Yale_SingleCellRNAseq_RMB691_DFC_kOut	CGE_NR2F2/PROX1	9	1192	0.999715	G1	0.706234	2187	1769	3956	0.552831	0.447169
TACAGTGAGCTCCTCT_PEC_Yale_SingleCellRNAseq_RMB691_DFC	1	110	PFC	PEC_Yale_SingleCellRNAseq_RMB691_DFC_kOut	CGE_NR2F2/PROX1	21	1167	0.999851	G1	0.5684	2173	1751	3924	0.553772	0.446228
AACTCAGTCCAGAAGG_PEC_Yale_SingleCellRNAseq_RMB691_DFC	1	110	PFC	PEC_Yale_SingleCellRNAseq_RMB691_DFC_kOut	CGE_NR2F2/PROX1	9	1112	0.999751	S	0.659256	2251	1736	3987	0.564585	0.435415
AAAGCAAAGCTGGAAC_PEC_Yale_SingleCellRNAseq_RMB691_DFC	1	110	PFC	PEC_Yale_SingleCellRNAseq_RMB691_DFC_kOut	MGE_LHX6/MAF	32	1111	0.999853	G1	0.416976	2163	1641	3804	0.568612	0.431388
GCTGCTTAGCCCTAAT_PEC_Yale_SingleCellRNAseq_RMB691_DFC	1	110	PFC	PEC_Yale_SingleCellRNAseq_RMB691_DFC_kOut	CGE_NR2F2/PROX1	9	905	0.999817	G1	0.672093	2599	1261	3860	0.673316	0.326684
TACAGTGTCTTTAGTC_PEC_Yale_SingleCellRNAseq_RMB691_DFC	1	110	PFC	PEC_Yale_SingleCellRNAseq_RMB691_DFC_kOut	CGE_NR2F2/PROX1	21	891	0.99987	G1	0.396551	2431	1396	3827	0.635223	0.364777
CAGCTGGTCAAGAAGT_PEC_Yale_SingleCellRNAseq_RMB691_DFC	1	110	PFC	PEC_Yale_SingleCellRNAseq_RMB691_DFC_kOut	CGE_NR2F2/PROX1	9	1123	0.999539	G1	0.628699	2315	1675	3990	0.580201	0.419799
CGTCTACCAATCAGAA_PEC_Yale_SingleCellRNAseq_RMB691_DFC	1	110	PFC	PEC_Yale_SingleCellRNAseq_RMB691_DFC_kOut	CGE_NR2F2/PROX1	9	964	0.999672	G1	0.596179	2412	1503	3915	0.616092	0.383908
TCAGCAATCTCGTATT_PEC_Yale_SingleCellRNAseq_RMB691_DFC	1	110	PFC	PEC_Yale_SingleCellRNAseq_RMB691_DFC_kOut	CGE_NR2F2/PROX1	21	1053	0.999872	G1	0.436626	2220	1646	3866	0.574237	0.425763
CTGAAGTAGTTAAGTG_PEC_Yale_SingleCellRNAseq_RMB691_DFC	1	110	PFC	PEC_Yale_SingleCellRNAseq_RMB691_DFC_kOut	CGE_NR2F2/PROX1	28	953	0.99972	G1	0.283589	2236	1528	3764	0.594049	0.405951
AGGGAGTAGGACACCA_PEC_Yale_SingleCellRNAseq_RMB691_DFC	1	110	PFC	PEC_Yale_SingleCellRNAseq_RMB691_DFC_kOut	CGE_NR2F2/PROX1	9	1128	0.999721	G1	0.685718	2239	1675	3914	0.572049	0.427951
GCGGGTTAGCGTGTCC_PEC_Yale_SingleCellRNAseq_RMB691_DFC	1	110	PFC	PEC_Yale_SingleCellRNAseq_RMB691_DFC_kOut	CGE_NR2F2/PROX1	9	1103	0.999738	G1	0.753509	2305	1621	3926	0.587112	0.412888
ACACTGACATACTACG_PEC_Yale_SingleCellRNAseq_RMB691_DFC	1	110	PFC	PEC_Yale_SingleCellRNAseq_RMB691_DFC_kOut	CGE_NR2F2/PROX1	9	858	0.999795	G1	0.591632	2532	1321	3853	0.65715	0.34285
CTTCTCTAGAGACTTA_PEC_Yale_SingleCellRNAseq_RMB691_DFC	1	110	PFC	PEC_Yale_SingleCellRNAseq_RMB691_DFC_kOut	CGE_NR2F2/PROX1	21	1047	0.999778	G1	0.430701	2133	1658	3791	0.562648	0.437352
CGCTATCCATCCCACT_PEC_Yale_SingleCellRNAseq_RMB691_DFC	1	110	PFC	PEC_Yale_SingleCellRNAseq_RMB691_DFC_kOut	CGE_NR2F2/PROX1	9	1023	0.999602	G1	0.652346	2254	1654	3908	0.576766	0.423234
GTAGGCCAGGGATACC_PEC_Yale_SingleCellRNAseq_RMB691_DFC	1	110	PFC	PEC_Yale_SingleCellRNAseq_RMB691_DFC_kOut	CGE_NR2F2/PROX1	9	1134	0.999779	G1	0.64946	2187	1728	3915	0.558621	0.441379
AACACGTTCAGTGCAT_PEC_Yale_SingleCellRNAseq_RMB691_DFC	1	110	PFC	PEC_Yale_SingleCellRNAseq_RMB691_DFC_kOut	CGE_NR2F2/PROX1	21	1096	0.999754	G1	0.494466	2105	1756	3861	0.545196	0.454804
CGTTCTGAGAGCTGCA_PEC_Yale_SingleCellRNAseq_RMB691_DFC	1	110	PFC	PEC_Yale_SingleCellRNAseq_RMB691_DFC_kOut	CGE_NR2F2/PROX1	9	1178	0.999833	S	0.637717	2116	1762	3878	0.545642	0.454358
ACTGAGTCATGCCTTC_PEC_Yale_SingleCellRNAseq_RMB691_DFC	1	110	PFC	PEC_Yale_SingleCellRNAseq_RMB691_DFC_kOut	CGE_NR2F2/PROX1	9	1031	0.999672	G1	0.630843	2269	1636	3905	0.58105	0.41895
GCTGCTTTCTTGTTTG_PEC_Yale_SingleCellRNAseq_RMB691_DFC	1	110	PFC	PEC_Yale_SingleCellRNAseq_RMB691_DFC_kOut	CGE_NR2F2/PROX1	9	907	0.999867	G1	0.610909	2616	1320	3936	0.664634	0.335366
TTTGCGCCATCGATTG_PEC_Yale_SingleCellRNAseq_RMB691_DFC	1	110	PFC	PEC_Yale_SingleCellRNAseq_RMB691_DFC_kOut	CGE_NR2F2/PROX1	9	1319	0.999791	G1	0.663113	1895	2037	3932	0.481943	0.518057
CTTTGCGTCATCGGAT_PEC_Yale_SingleCellRNAseq_RMB691_DFC	1	110	PFC	PEC_Yale_SingleCellRNAseq_RMB691_DFC_kOut	CGE_NR2F2/PROX1	9	1176	0.999825	G1	0.573399	2017	1899	3916	0.515066	0.484934
CGATTGAGTGAAATCA_PEC_Yale_SingleCellRNAseq_RMB691_DFC	1	110	PFC	PEC_Yale_SingleCellRNAseq_RMB691_DFC_kOut	CGE_NR2F2/PROX1	9	1122	0.999811	G1	0.682726	2111	1697	3808	0.554359	0.445641
CAGAGAGAGGTAGCCA_PEC_Yale_SingleCellRNAseq_RMB691_DFC	1	110	PFC	PEC_Yale_SingleCellRNAseq_RMB691_DFC_kOut	CGE_NR2F2/PROX1	9	937	0.999631	G1	0.726471	2626	1298	3924	0.669215	0.330785
GATCTAGCACGGTTTA_PEC_Yale_SingleCellRNAseq_RMB691_DFC	1	110	PFC	PEC_Yale_SingleCellRNAseq_RMB691_DFC_kOut	CGE_NR2F2/PROX1	21	1071	0.999789	G1	0.455525	2054	1681	3735	0.549933	0.450067
CACATAGGTTCAACCA_PEC_Yale_SingleCellRNAseq_RMB691_DFC	1	110	PFC	PEC_Yale_SingleCellRNAseq_RMB691_DFC_kOut	MGE_LHX6/MAF	32	943	0.999848	G2M	0.385451	2185	1508	3693	0.59166	0.40834
TCAATCTAGGTTACCT_PEC_Yale_SingleCellRNAseq_RMB691_DFC	1	110	PFC	PEC_Yale_SingleCellRNAseq_RMB691_DFC_kOut	MGE_LHX6/MAF	32	929	0.999641	G2M	0.375712	2253	1463	3716	0.606297	0.393703
CGGGTCAGTCAAACTC_PEC_Yale_SingleCellRNAseq_RMB691_DFC	1	110	PFC	PEC_Yale_SingleCellRNAseq_RMB691_DFC_kOut	CGE_NR2F2/PROX1	9	1277	0.999847	G1	0.695918	2019	1871	3890	0.519023	0.480977
GAATGAAAGGGCATGT_PEC_Yale_SingleCellRNAseq_RMB691_DFC	1	110	PFC	PEC_Yale_SingleCellRNAseq_RMB691_DFC_kOut	MGE_LHX6/MAF	32	1054	0.999836	G1	0.326827	2099	1636	3735	0.561981	0.438019
AGATCTGTCAGTTAGC_PEC_Yale_SingleCellRNAseq_RMB691_DFC	1	110	PFC	PEC_Yale_SingleCellRNAseq_RMB691_DFC_kOut	CGE_NR2F2/PROX1	18	1257	0.999836	G1	0.65757	1786	1970	3756	0.475506	0.524494
CAGTAACTCGTACGGC_PEC_Yale_SingleCellRNAseq_RMB691_DFC	1	110	PFC	PEC_Yale_SingleCellRNAseq_RMB691_DFC_kOut	CGE_NR2F2/PROX1	9	1119	0.999761	G1	0.616558	1966	1797	3763	0.522455	0.477545
TAAGCGTTCCCTGACT_PEC_Yale_SingleCellRNAseq_RMB691_DFC	1	110	PFC	PEC_Yale_SingleCellRNAseq_RMB691_DFC_kOut	MGE_LHX6/NPY	26	886	0.999904	G1	0.700552	2203	1291	3494	0.630509	0.369491
TTAGGCAAGTAGCGGT_PEC_Yale_SingleCellRNAseq_RMB691_DFC	1	110	PFC	PEC_Yale_SingleCellRNAseq_RMB691_DFC_kOut	CGE_NR2F2/PROX1	9	805	0.9998	G1	0.750004	2638	1175	3813	0.691844	0.308156
AAAGTAGGTACAGACG_PEC_Yale_SingleCellRNAseq_RMB691_DFC	1	110	PFC	PEC_Yale_SingleCellRNAseq_RMB691_DFC_kOut	CGE_NR2F2/PROX1	21	864	0.999671	S	0.503432	2500	1344	3844	0.650364	0.349636
TCAACGAAGATATGGT_PEC_Yale_SingleCellRNAseq_RMB691_DFC	1	110	PFC	PEC_Yale_SingleCellRNAseq_RMB691_DFC_kOut	CGE_NR2F2/PROX1	9	820	0.999777	G1	0.568377	2571	1262	3833	0.670754	0.329246
TCTCATACATAGTAAG_PEC_Yale_SingleCellRNAseq_RMB691_DFC	1	110	PFC	PEC_Yale_SingleCellRNAseq_RMB691_DFC_kOut	MGE_LHX6/MAF	32	897	0.999661	G1	0.30948	2256	1486	3742	0.602886	0.397114
ATCGAGTAGTACGTAA_PEC_Yale_SingleCellRNAseq_RMB691_DFC	1	110	PFC	PEC_Yale_SingleCellRNAseq_RMB691_DFC_kOut	CGE_NR2F2/PROX1	21	967	0.999625	G1	0.571371	2327	1483	3810	0.610761	0.389239
CTAGAGTAGTAGGTGC_PEC_Yale_SingleCellRNAseq_RMB691_DFC	1	110	PFC	PEC_Yale_SingleCellRNAseq_RMB691_DFC_kOut	MGE_LHX6/MAF	32	908	0.999896	G1	0.485012	2188	1337	3525	0.620709	0.379291
GCAGCCAAGTGAACAT_PEC_Yale_SingleCellRNAseq_RMB691_DFC	1	110	PFC	PEC_Yale_SingleCellRNAseq_RMB691_DFC_kOut	CGE_NR2F2/PROX1	9	1153	0.999756	S	0.614701	2103	1677	3780	0.556349	0.443651
CGTTCTGTCACTTACT_PEC_Yale_SingleCellRNAseq_RMB691_DFC	1	110	PFC	PEC_Yale_SingleCellRNAseq_RMB691_DFC_kOut	MGE_LHX6/MAF	32	981	0.999695	G1	0.293416	2149	1554	3703	0.58034	0.41966
TCAACGACACCCTATC_PEC_Yale_SingleCellRNAseq_RMB691_DFC	1	110	PFC	PEC_Yale_SingleCellRNAseq_RMB691_DFC_kOut	CGE_NR2F2/PROX1	21	1049	0.999885	G1	0.308094	1869	1658	3527	0.529912	0.470088
TAAGTGCGTGTCCTCT_PEC_Yale_SingleCellRNAseq_RMB691_DFC	1	110	PFC	PEC_Yale_SingleCellRNAseq_RMB691_DFC_kOut	CGE_NR2F2/PROX1	9	1069	0.999616	G1	0.725642	2249	1584	3833	0.586747	0.413253
ATCATCTCAAATACAG_PEC_Yale_SingleCellRNAseq_RMB691_DFC	1	110	PFC	PEC_Yale_SingleCellRNAseq_RMB691_DFC_kOut	MGE_LHX6/MAF	32	849	0.999698	S	0.348414	2313	1344	3657	0.632486	0.367514
TCGTACCGTCCTCCAT_PEC_Yale_SingleCellRNAseq_RMB691_DFC	1	110	PFC	PEC_Yale_SingleCellRNAseq_RMB691_DFC_kOut	CGE_NR2F2/PROX1	9	1067	0.999811	G1	0.563155	2120	1669	3789	0.559514	0.440486
TCACAAGCACTAAGTC_PEC_Yale_SingleCellRNAseq_RMB691_DFC	1	110	PFC	PEC_Yale_SingleCellRNAseq_RMB691_DFC_kOut	CGE_NR2F2/PROX1	9	1127	0.999829	G1	0.579328	2116	1709	3825	0.553203	0.446797
TGAGCCGTCATATCGG_PEC_Yale_SingleCellRNAseq_RMB691_DFC	1	110	PFC	PEC_Yale_SingleCellRNAseq_RMB691_DFC_kOut	CGE_NR2F2/PROX1	9	1108	0.99975	G1	0.626393	2112	1726	3838	0.550287	0.449713
ATGGGAGTCTGCGACG_PEC_Yale_SingleCellRNAseq_RMB691_DFC	1	110	PFC	PEC_Yale_SingleCellRNAseq_RMB691_DFC_kOut	CGE_NR2F2/PROX1	9	1147	0.999821	G1	0.650584	2216	1618	3834	0.577986	0.422014
CAACTAGAGCCAACAG_PEC_Yale_SingleCellRNAseq_RMB691_DFC	1	110	PFC	PEC_Yale_SingleCellRNAseq_RMB691_DFC_kOut	CGE_NR2F2/PROX1	9	944	0.999705	G1	0.652948	2426	1395	3821	0.634912	0.365088
CAGCCGATCAATAAGG_PEC_Yale_SingleCellRNAseq_RMB691_DFC	1	110	PFC	PEC_Yale_SingleCellRNAseq_RMB691_DFC_kOut	CGE_NR2F2/PROX1	9	1027	0.999792	G1	0.755676	2264	1537	3801	0.595633	0.404367
AGCTTGACATCTCGCT_PEC_Yale_SingleCellRNAseq_RMB691_DFC	1	110	PFC	PEC_Yale_SingleCellRNAseq_RMB691_DFC_kOut	CGE_NR2F2/PROX1	21	984	0.999791	S	0.397266	2157	1553	3710	0.581402	0.418598
GATCTAGGTTTGCATG_PEC_Yale_SingleCellRNAseq_RMB691_DFC	1	110	PFC	PEC_Yale_SingleCellRNAseq_RMB691_DFC_kOut	CGE_NR2F2/PROX1	21	1016	0.999897	G1	0.477188	2158	1505	3663	0.589135	0.410865
TTTATGCTCACCGTAA_PEC_Yale_SingleCellRNAseq_RMB691_DFC	1	110	PFC	PEC_Yale_SingleCellRNAseq_RMB691_DFC_kOut	CGE_NR2F2/PROX1	9	1086	0.99975	G1	0.316086	2092	1671	3763	0.555939	0.444061
GCTTGAAAGAGTTGGC_PEC_Yale_SingleCellRNAseq_RMB691_DFC	1	110	PFC	PEC_Yale_SingleCellRNAseq_RMB691_DFC_kOut	MGE_LHX6/NPY	26	813	0.999823	G1	0.674605	2398	1174	3572	0.671333	0.328667
CTCGTCATCAAACCAC_PEC_Yale_SingleCellRNAseq_RMB691_DFC	1	110	PFC	PEC_Yale_SingleCellRNAseq_RMB691_DFC_kOut	CGE_NR2F2/PROX1	21	1034	0.999864	G2M	0.472227	2162	1602	3764	0.574389	0.425611
CATTCGCGTTCACCTC_PEC_Yale_SingleCellRNAseq_RMB691_DFC	1	110	PFC	PEC_Yale_SingleCellRNAseq_RMB691_DFC_kOut	MGE_LHX6/MAF	32	990	0.999832	G1	0.274702	2144	1384	3528	0.60771	0.39229
TCAGCTCGTCAACATC_PEC_Yale_SingleCellRNAseq_RMB691_DFC	1	110	PFC	PEC_Yale_SingleCellRNAseq_RMB691_DFC_kOut	CGE_NR2F2/PROX1	21	1194	0.999731	G1	0.463497	1843	1884	3727	0.4945	0.5055
TCTCATAGTAACGCGA_PEC_Yale_SingleCellRNAseq_RMB691_DFC	1	110	PFC	PEC_Yale_SingleCellRNAseq_RMB691_DFC_kOut	CGE_NR2F2/PROX1	21	1090	0.999915	G2M	0.435431	2006	1803	3809	0.526647	0.473353
ACGTCAACAATGTTGC_PEC_Yale_SingleCellRNAseq_RMB691_DFC	1	110	PFC	PEC_Yale_SingleCellRNAseq_RMB691_DFC_kOut	CGE_NR2F2/PROX1	9	1071	0.999868	G1	0.570133	2037	1694	3731	0.545966	0.454034
GTCGTAAGTGAGGGTT_PEC_Yale_SingleCellRNAseq_RMB691_DFC	1	110	PFC	PEC_Yale_SingleCellRNAseq_RMB691_DFC_kOut	CGE_NR2F2/PROX1	9	1084	0.999823	G1	0.661065	2104	1679	3783	0.556172	0.443828
TCGAGGCTCACGAAGG_PEC_Yale_SingleCellRNAseq_RMB691_DFC	1	110	PFC	PEC_Yale_SingleCellRNAseq_RMB691_DFC_kOut	MGE_CRABP1/MAF	32	1031	0.999794	G1	0.483139	2140	1513	3653	0.58582	0.41418
CTCGAAAAGGATCGCA_PEC_Yale_SingleCellRNAseq_RMB691_DFC	1	110	PFC	PEC_Yale_SingleCellRNAseq_RMB691_DFC_kOut	CGE_NR2F2/PROX1	9	1031	0.999469	G1	0.577961	2280	1501	3781	0.603015	0.396985
CGTCACTCACGACGAA_PEC_Yale_SingleCellRNAseq_RMB691_DFC	1	110	PFC	PEC_Yale_SingleCellRNAseq_RMB691_DFC_kOut	CGE_NR2F2/PROX1	9	1139	0.999697	G2M	0.632602	2036	1781	3817	0.533403	0.466597
GAAACTCAGAAGATTC_PEC_Yale_SingleCellRNAseq_RMB691_DFC	1	110	PFC	PEC_Yale_SingleCellRNAseq_RMB691_DFC_kOut	CGE_NR2F2/PROX1	21	977	0.999797	S	0.525399	2220	1476	3696	0.600649	0.399351
CACATTTCATACCATG_PEC_Yale_SingleCellRNAseq_RMB691_DFC	1	110	PFC	PEC_Yale_SingleCellRNAseq_RMB691_DFC_kOut	MGE_LHX6/MAF	32	907	0.999671	G1	0.196407	2116	1515	3631	0.58276	0.41724
TACCTATGTAAAGGAG_PEC_Yale_SingleCellRNAseq_RMB691_DFC	1	110	PFC	PEC_Yale_SingleCellRNAseq_RMB691_DFC_kOut	MGE_LHX6/MAF	32	968	0.999783	G1	0.386411	2094	1543	3637	0.575749	0.424251
AAAGCAACAGATAATG_PEC_Yale_SingleCellRNAseq_RMB691_DFC	1	110	PFC	PEC_Yale_SingleCellRNAseq_RMB691_DFC_kOut	CGE_NR2F2/PROX1	21	880	0.999633	G1	0.549626	2290	1454	3744	0.611645	0.388355
ATCTACTTCACTTACT_PEC_Yale_SingleCellRNAseq_RMB691_DFC	1	110	PFC	PEC_Yale_SingleCellRNAseq_RMB691_DFC_kOut	CGE_NR2F2/PROX1	9	978	0.999663	G1	0.561205	2150	1568	3718	0.578268	0.421732
GTGAAGGTCAATACCG_PEC_Yale_SingleCellRNAseq_RMB691_DFC	1	110	PFC	PEC_Yale_SingleCellRNAseq_RMB691_DFC_kOut	MGE_LHX6/MAF	32	816	0.999807	G1	0.407316	2113	1306	3419	0.618017	0.381983
TTCTCCTGTAGAGGAA_PEC_Yale_SingleCellRNAseq_RMB691_DFC	1	110	PFC	PEC_Yale_SingleCellRNAseq_RMB691_DFC_kOut	CGE_NR2F2/PROX1	21	1010	0.999786	G1	0.570002	2143	1565	3708	0.57794	0.42206
ATGCGATTCTTGTACT_PEC_Yale_SingleCellRNAseq_RMB691_DFC	1	110	PFC	PEC_Yale_SingleCellRNAseq_RMB691_DFC_kOut	CGE_NR2F2/PROX1	21	958	0.99968	G1	0.35346	2109	1499	3608	0.584534	0.415466
CGGACGTGTCATGCCG_PEC_Yale_SingleCellRNAseq_RMB691_DFC	1	110	PFC	PEC_Yale_SingleCellRNAseq_RMB691_DFC_kOut	CGE_NR2F2/PROX1	39	1218	0.999797	G1	0.770635	1952	1817	3769	0.517909	0.482091
CGGAGTCGTTCCACGG_PEC_Yale_SingleCellRNAseq_RMB691_DFC	1	110	PFC	PEC_Yale_SingleCellRNAseq_RMB691_DFC_kOut	CGE_NR2F2/PROX1	9	1077	0.999839	G1	0.620609	2018	1640	3658	0.551668	0.448332
CGAGAAGAGTCAATAG_PEC_Yale_SingleCellRNAseq_RMB691_DFC	1	110	PFC	PEC_Yale_SingleCellRNAseq_RMB691_DFC_kOut	CGE_NR2F2/PROX1	9	1102	0.999641	S	0.567482	2082	1628	3710	0.561186	0.438814
CAACCTCTCTTCAACT_PEC_Yale_SingleCellRNAseq_RMB691_DFC	1	110	PFC	PEC_Yale_SingleCellRNAseq_RMB691_DFC_kOut	CGE_NR2F2/PROX1	21	928	0.999524	G1	0.387979	2288	1382	3670	0.623433	0.376567
GCATGCGAGAGTTGGC_PEC_Yale_SingleCellRNAseq_RMB691_DFC	1	110	PFC	PEC_Yale_SingleCellRNAseq_RMB691_DFC_kOut	CGE_NR2F2/PROX1	9	818	0.999732	G1	0.692637	2559	1219	3778	0.677343	0.322657
ACTTTCACACATTCGA_PEC_Yale_SingleCellRNAseq_RMB691_DFC	1	110	PFC	PEC_Yale_SingleCellRNAseq_RMB691_DFC_kOut	CGE_NR2F2/PROX1	21	997	0.999815	G1	0.458929	2027	1523	3550	0.570986	0.429014
ATAACGCTCCTGTAGA_PEC_Yale_SingleCellRNAseq_RMB691_DFC	1	110	PFC	PEC_Yale_SingleCellRNAseq_RMB691_DFC_kOut	CGE_NR2F2/PROX1	9	870	0.999726	G1	0.617361	2493	1254	3747	0.665332	0.334668
CCATTCGCACCCATGG_PEC_Yale_SingleCellRNAseq_RMB691_DFC	1	110	PFC	PEC_Yale_SingleCellRNAseq_RMB691_DFC_kOut	CGE_NR2F2/PROX1	9	1159	0.999665	G1	0.674014	1951	1786	3737	0.522077	0.477923
ACACTGAGTCTTGATG_PEC_Yale_SingleCellRNAseq_RMB691_DFC	1	110	PFC	PEC_Yale_SingleCellRNAseq_RMB691_DFC_kOut	MGE_LHX6/MAF	32	898	0.999702	G2M	0.453853	2209	1367	3576	0.617729	0.382271
GTAACGTAGTATGACA_PEC_Yale_SingleCellRNAseq_RMB691_DFC	1	110	PFC	PEC_Yale_SingleCellRNAseq_RMB691_DFC_kOut	CGE_NR2F2/PROX1	21	1047	0.999855	G1	0.577639	2032	1654	3686	0.551275	0.448725
TTAGGCAGTTCAACCA_PEC_Yale_SingleCellRNAseq_RMB691_DFC	1	110	PFC	PEC_Yale_SingleCellRNAseq_RMB691_DFC_kOut	Transition	25	910	0.999704	G1	0.108641	2177	1416	3593	0.6059	0.3941
AGGGAGTGTTCTCATT_PEC_Yale_SingleCellRNAseq_RMB691_DFC	1	110	PFC	PEC_Yale_SingleCellRNAseq_RMB691_DFC_kOut	CGE_NR2F2/PROX1	9	1015	0.999735	G1	0.669273	2116	1588	3704	0.571274	0.428726
GGTGCGTTCTTTACAC_PEC_Yale_SingleCellRNAseq_RMB691_DFC	1	110	PFC	PEC_Yale_SingleCellRNAseq_RMB691_DFC_kOut	CGE_NR2F2/PROX1	21	936	0.999743	G1	0.432798	2226	1448	3674	0.605879	0.394121
TTCGAAGGTAGCGTAG_PEC_Yale_SingleCellRNAseq_RMB691_DFC	1	110	PFC	PEC_Yale_SingleCellRNAseq_RMB691_DFC_kOut	CGE_NR2F2/PROX1	9	1088	0.999725	S	0.638198	2081	1650	3731	0.557759	0.442241
CAGTCCTTCACAGGCC_PEC_Yale_SingleCellRNAseq_RMB691_DFC	1	110	PFC	PEC_Yale_SingleCellRNAseq_RMB691_DFC_kOut	CGE_NR2F2/PROX1	21	1001	0.999788	G1	0.490877	2042	1534	3576	0.571029	0.428971
CCCAATCCATTCCTGC_PEC_Yale_SingleCellRNAseq_RMB691_DFC	1	110	PFC	PEC_Yale_SingleCellRNAseq_RMB691_DFC_kOut	CGE_NR2F2/PROX1	9	1115	0.999381	G1	0.670231	2021	1733	3754	0.538359	0.461641
CTAGAGTCATTACCTT_PEC_Yale_SingleCellRNAseq_RMB691_DFC	1	110	PFC	PEC_Yale_SingleCellRNAseq_RMB691_DFC_kOut	CGE_NR2F2/PROX1	21	959	0.999705	G1	0.271465	1963	1680	3643	0.538842	0.461158
CAGTAACAGGTTACCT_PEC_Yale_SingleCellRNAseq_RMB691_DFC	1	110	PFC	PEC_Yale_SingleCellRNAseq_RMB691_DFC_kOut	CGE_NR2F2/PROX1	21	1025	0.999782	G1	0.458256	2107	1572	3679	0.57271	0.42729
AATCGGTGTAGCGTAG_PEC_Yale_SingleCellRNAseq_RMB691_DFC	1	110	PFC	PEC_Yale_SingleCellRNAseq_RMB691_DFC_kOut	MGE_LHX6/MAF	29	927	0.99972	G1	0.539811	2294	1371	3665	0.625921	0.374079
CAAGTTGCATTAACCG_PEC_Yale_SingleCellRNAseq_RMB691_DFC	1	110	PFC	PEC_Yale_SingleCellRNAseq_RMB691_DFC_kOut	CGE_NR2F2/PROX1	21	891	0.999866	G1	0.567309	2302	1350	3652	0.63034	0.36966
GACTAACTCGACAGCC_PEC_Yale_SingleCellRNAseq_RMB691_DFC	1	110	PFC	PEC_Yale_SingleCellRNAseq_RMB691_DFC_kOut	CGE_NR2F2/PROX1	21	801	0.999815	G1	0.419784	2235	1232	3467	0.64465	0.35535
CAGATCACACGGTAGA_PEC_Yale_SingleCellRNAseq_RMB691_DFC	1	110	PFC	PEC_Yale_SingleCellRNAseq_RMB691_DFC_kOut	CGE_NR2F2/PROX1	21	1087	0.999739	G1	0.319281	1970	1670	3640	0.541209	0.458791
CTCGTACTCACATGCA_PEC_Yale_SingleCellRNAseq_RMB691_DFC	1	110	PFC	PEC_Yale_SingleCellRNAseq_RMB691_DFC_kOut	CGE_NR2F2/PROX1	9	979	0.999824	G1	0.578993	2199	1473	3672	0.598856	0.401144
CAGCTAACATTACGAC_PEC_Yale_SingleCellRNAseq_RMB691_DFC	1	110	PFC	PEC_Yale_SingleCellRNAseq_RMB691_DFC_kOut	CGE_NR2F2/PROX1	9	1070	0.999856	G1	0.538787	2015	1657	3672	0.548747	0.451253
CGAGAAGTCTATCCCG_PEC_Yale_SingleCellRNAseq_RMB691_DFC	1	110	PFC	PEC_Yale_SingleCellRNAseq_RMB691_DFC_kOut	CGE_NR2F2/PROX1	9	1105	0.999757	G1	0.689161	2140	1582	3722	0.57496	0.42504
GGGATGAAGTACATGA_PEC_Yale_SingleCellRNAseq_RMB691_DFC	1	110	PFC	PEC_Yale_SingleCellRNAseq_RMB691_DFC_kOut	CGE_NR2F2/PROX1	28	1165	0.999873	G1	0.123925	1789	1861	3650	0.490137	0.509863
ATCATGGTCGGCTACG_PEC_Yale_SingleCellRNAseq_RMB691_DFC	1	110	PFC	PEC_Yale_SingleCellRNAseq_RMB691_DFC_kOut	CGE_NR2F2/PROX1	9	1125	0.999779	G1	0.725614	2093	1620	3713	0.563695	0.436305
AGAATAGCAGCTGTAT_PEC_Yale_SingleCellRNAseq_RMB691_DFC	1	110	PFC	PEC_Yale_SingleCellRNAseq_RMB691_DFC_kOut	CGE_NR2F2/PROX1	21	894	0.999677	G1	0.487357	2236	1405	3641	0.614117	0.385883
TGGCCAGAGCTGAACG_PEC_Yale_SingleCellRNAseq_RMB691_DFC	1	110	PFC	PEC_Yale_SingleCellRNAseq_RMB691_DFC_kOut	CGE_NR2F2/PROX1	9	1049	0.999722	G1	0.579357	2090	1577	3667	0.569948	0.430052
TAAGAGATCATAAAGG_PEC_Yale_SingleCellRNAseq_RMB691_DFC	1	110	PFC	PEC_Yale_SingleCellRNAseq_RMB691_DFC_kOut	CGE_NR2F2/PROX1	9	1089	0.999807	G1	0.576506	2037	1583	3620	0.562707	0.437293
CCTATTATCCCAAGTA_PEC_Yale_SingleCellRNAseq_RMB691_DFC	1	110	PFC	PEC_Yale_SingleCellRNAseq_RMB691_DFC_kOut	CGE_NR2F2/PROX1	21	875	0.99955	G1	0.334965	2185	1444	3629	0.602094	0.397906
ACAGCTAAGACTTTCG_PEC_Yale_SingleCellRNAseq_RMB691_DFC	1	110	PFC	PEC_Yale_SingleCellRNAseq_RMB691_DFC_kOut	CGE_NR2F2/PROX1	21	959	0.999823	G1	0.490133	2126	1553	3679	0.577874	0.422126
TACCTATCAAGACACG_PEC_Yale_SingleCellRNAseq_RMB691_DFC	1	110	PFC	PEC_Yale_SingleCellRNAseq_RMB691_DFC_kOut	CGE_NR2F2/PROX1	21	1023	0.999633	G1	0.283301	1951	1646	3597	0.542396	0.457604
AAGCCGCTCTTAACCT_PEC_Yale_SingleCellRNAseq_RMB691_DFC	1	110	PFC	PEC_Yale_SingleCellRNAseq_RMB691_DFC_kOut	MGE_LHX6/MAF	29	883	0.999773	G1	0.56571	2015	1302	3317	0.607477	0.392523
CAACCTCTCTACTCAT_PEC_Yale_SingleCellRNAseq_RMB691_DFC	1	110	PFC	PEC_Yale_SingleCellRNAseq_RMB691_DFC_kOut	CGE_NR2F2/PROX1	21	860	0.999611	G1	0.32424	2240	1360	3600	0.622222	0.377778
GGGTCTGAGAGTTGGC_PEC_Yale_SingleCellRNAseq_RMB691_DFC	1	110	PFC	PEC_Yale_SingleCellRNAseq_RMB691_DFC_kOut	CGE_NR2F2/PROX1	9	1074	0.999784	G1	0.522329	2008	1632	3640	0.551648	0.448352
TTCTCCTCAGATCCAT_PEC_Yale_SingleCellRNAseq_RMB691_DFC	1	110	PFC	PEC_Yale_SingleCellRNAseq_RMB691_DFC_kOut	CGE_NR2F2/PROX1	9	844	0.999626	G1	0.507475	2375	1346	3721	0.638269	0.361731
CTGCTGTTCACTTACT_PEC_Yale_SingleCellRNAseq_RMB691_DFC	1	110	PFC	PEC_Yale_SingleCellRNAseq_RMB691_DFC_kOut	CGE_NR2F2/PROX1	21	949	0.999869	G1	0.423213	2036	1505	3541	0.574979	0.425021
CTCGTACCAATAGAGT_PEC_Yale_SingleCellRNAseq_RMB691_DFC	1	110	PFC	PEC_Yale_SingleCellRNAseq_RMB691_DFC_kOut	MGE_LHX6/MAF	32	848	0.999749	G2M	0.262314	2225	1280	3505	0.634807	0.365193
CAGGTGCTCGTAGATC_PEC_Yale_SingleCellRNAseq_RMB691_DFC	1	110	PFC	PEC_Yale_SingleCellRNAseq_RMB691_DFC_kOut	CGE_NR2F2/PROX1	9	921	0.999588	G1	0.740847	2301	1255	3556	0.647075	0.352925
TCTCATACATAAAGGT_PEC_Yale_SingleCellRNAseq_RMB691_DFC	1	110	PFC	PEC_Yale_SingleCellRNAseq_RMB691_DFC_kOut	CGE_NR2F2/PROX1	21	993	0.99957	G1	0.352597	2034	1608	3642	0.558484	0.441516
CAGCATAAGTAGATGT_PEC_Yale_SingleCellRNAseq_RMB691_DFC	1	110	PFC	PEC_Yale_SingleCellRNAseq_RMB691_DFC_kOut	MGE_LHX6/MAF	32	904	0.99971	G1	0.343316	2105	1343	3448	0.610499	0.389501
CTCTAATTCTTGTATC_PEC_Yale_SingleCellRNAseq_RMB691_DFC	1	110	PFC	PEC_Yale_SingleCellRNAseq_RMB691_DFC_kOut	CGE_NR2F2/PROX1	21	935	0.999631	G1	0.277083	2081	1561	3642	0.571389	0.428611
GCCTCTACACGGTAAG_PEC_Yale_SingleCellRNAseq_RMB691_DFC	1	110	PFC	PEC_Yale_SingleCellRNAseq_RMB691_DFC_kOut	CGE_NR2F2/PROX1	9	1135	0.999791	G1	0.665054	1972	1695	3667	0.537769	0.462231
AACTCTTGTACCAGTT_PEC_Yale_SingleCellRNAseq_RMB691_DFC	1	110	PFC	PEC_Yale_SingleCellRNAseq_RMB691_DFC_kOut	CGE_NR2F2/PROX1	9	1020	0.999618	G1	0.623722	2084	1592	3676	0.566921	0.433079
AACTCTTCATCTATGG_PEC_Yale_SingleCellRNAseq_RMB691_DFC	1	110	PFC	PEC_Yale_SingleCellRNAseq_RMB691_DFC_kOut	MGE_LHX6/MAF	32	862	0.999636	G1	0.33866	2119	1373	3492	0.606816	0.393184
GCAATCAGTGATGTGG_PEC_Yale_SingleCellRNAseq_RMB691_DFC	1	110	PFC	PEC_Yale_SingleCellRNAseq_RMB691_DFC_kOut	CGE_NR2F2/PROX1	9	1080	0.999793	G1	0.615283	2031	1609	3640	0.557967	0.442033
ATCATGGTCGACGGAA_PEC_Yale_SingleCellRNAseq_RMB691_DFC	1	110	PFC	PEC_Yale_SingleCellRNAseq_RMB691_DFC_kOut	MGE_LHX6/MAF	29	975	0.999792	S	0.36486	2001	1457	3458	0.578658	0.421342
CTTCTCTTCTTGACGA_PEC_Yale_SingleCellRNAseq_RMB691_DFC	1	110	PFC	PEC_Yale_SingleCellRNAseq_RMB691_DFC_kOut	CGE_NR2F2/PROX1	21	852	0.999675	G1	0.513694	2237	1315	3552	0.629786	0.370214
GGGAGATGTCCCTTGT_PEC_Yale_SingleCellRNAseq_RMB691_DFC	1	110	PFC	PEC_Yale_SingleCellRNAseq_RMB691_DFC_kOut	CGE_NR2F2/PROX1	9	1180	0.999764	G1	0.677599	1873	1693	3566	0.525238	0.474762
CTACCCACACATAACC_PEC_Yale_SingleCellRNAseq_RMB691_DFC	1	110	PFC	PEC_Yale_SingleCellRNAseq_RMB691_DFC_kOut	CGE_NR2F2/PROX1	21	974	0.999779	G1	0.312219	2075	1525	3600	0.576389	0.423611
CAGCAGCAGATCGATA_PEC_Yale_SingleCellRNAseq_RMB691_DFC	1	110	PFC	PEC_Yale_SingleCellRNAseq_RMB691_DFC_kOut	CGE_NR2F2/PROX1	9	978	0.999816	G1	0.521888	2052	1562	3614	0.567792	0.432208
GATTCAGAGTTAAGTG_PEC_Yale_SingleCellRNAseq_RMB691_DFC	1	110	PFC	PEC_Yale_SingleCellRNAseq_RMB691_DFC_kOut	CGE_NR2F2/PROX1	21	878	0.999799	G1	0.536467	2264	1328	3592	0.63029	0.36971
TAGTTGGTCTACCAGA_PEC_Yale_SingleCellRNAseq_RMB691_DFC	1	110	PFC	PEC_Yale_SingleCellRNAseq_RMB691_DFC_kOut	CGE_NR2F2/PROX1	9	1010	0.999837	G1	0.559297	2065	1513	3578	0.577138	0.422862
TTAGGACTCGTTTATC_PEC_Yale_SingleCellRNAseq_RMB691_DFC	1	110	PFC	PEC_Yale_SingleCellRNAseq_RMB691_DFC_kOut	CGE_NR2F2/PROX1	21	1009	0.999786	G1	0.529681	2048	1578	3626	0.56481	0.43519
AACACGTTCTTCCTTC_PEC_Yale_SingleCellRNAseq_RMB691_DFC	1	110	PFC	PEC_Yale_SingleCellRNAseq_RMB691_DFC_kOut	CGE_NR2F2/PROX1	21	820	0.999781	G1	0.45748	2261	1323	3584	0.630859	0.369141
GCAAACTCACGACTCG_PEC_Yale_SingleCellRNAseq_RMB691_DFC	1	110	PFC	PEC_Yale_SingleCellRNAseq_RMB691_DFC_kOut	CGE_NR2F2/PROX1	21	855	0.999608	G1	0.492386	2260	1316	3576	0.631991	0.368009
ACGATACCATAGTAAG_PEC_Yale_SingleCellRNAseq_RMB691_DFC	1	110	PFC	PEC_Yale_SingleCellRNAseq_RMB691_DFC_kOut	MGE_LHX6/MAF	32	850	0.999925	G1	0.279476	2035	1429	3464	0.587471	0.412529
AAGACCTGTGAGTATA_PEC_Yale_SingleCellRNAseq_RMB691_DFC	1	110	PFC	PEC_Yale_SingleCellRNAseq_RMB691_DFC_kOut	CGE_NR2F2/PROX1	9	819	0.999671	G1	0.696588	2395	1232	3627	0.660325	0.339675
GGATTACCATGATCCA_PEC_Yale_SingleCellRNAseq_RMB691_DFC	1	110	PFC	PEC_Yale_SingleCellRNAseq_RMB691_DFC_kOut	MGE_LHX6/MAF	32	926	0.999839	G2M	0.209711	2018	1448	3466	0.582227	0.417773
ATTATCCAGGCAATTA_PEC_Yale_SingleCellRNAseq_RMB691_DFC	1	110	PFC	PEC_Yale_SingleCellRNAseq_RMB691_DFC_kOut	CGE_NR2F2/PROX1	21	840	0.999834	G1	0.538747	2147	1308	3455	0.621418	0.378582
CGTTGGGTCAACACAC_PEC_Yale_SingleCellRNAseq_RMB691_DFC	1	110	PFC	PEC_Yale_SingleCellRNAseq_RMB691_DFC_kOut	CGE_NR2F2/PROX1	9	1109	0.999852	G1	0.53858	1882	1630	3512	0.535877	0.464123
TGCTGCTTCCGCATAA_PEC_Yale_SingleCellRNAseq_RMB691_DFC	1	110	PFC	PEC_Yale_SingleCellRNAseq_RMB691_DFC_kOut	CGE_NR2F2/PROX1	32	1011	0.999817	G1	0.461721	2010	1551	3561	0.564448	0.435552
CCTTTCTTCTGCAAGT_PEC_Yale_SingleCellRNAseq_RMB691_DFC	1	110	PFC	PEC_Yale_SingleCellRNAseq_RMB691_DFC_kOut	CGE_NR2F2/PROX1	21	992	0.99973	G1	0.562168	2107	1476	3583	0.588055	0.411945
CTCACACCATTCACTT_PEC_Yale_SingleCellRNAseq_RMB691_DFC	1	110	PFC	PEC_Yale_SingleCellRNAseq_RMB691_DFC_kOut	CGE_NR2F2/PROX1	21	838	0.999766	G1	0.586157	2246	1222	3468	0.647636	0.352364
CAACCAAGTCGACTGC_PEC_Yale_SingleCellRNAseq_RMB691_DFC	1	110	PFC	PEC_Yale_SingleCellRNAseq_RMB691_DFC_kOut	CGE_NR2F2/PROX1	9	994	0.999473	G1	0.63025	2108	1452	3560	0.592135	0.407865
ACCTTTAGTATGGTTC_PEC_Yale_SingleCellRNAseq_RMB691_DFC	1	110	PFC	PEC_Yale_SingleCellRNAseq_RMB691_DFC_kOut	MGE_LHX6/MAF	32	899	0.999601	G1	0.296861	1978	1509	3487	0.56725	0.43275
TACCTTACACTGTTAG_PEC_Yale_SingleCellRNAseq_RMB691_DFC	1	110	PFC	PEC_Yale_SingleCellRNAseq_RMB691_DFC_kOut	MGE_LHX6/MAF	32	875	0.999797	G1	0.399275	2056	1392	3448	0.596288	0.403712
GCATGTACAGTAAGAT_PEC_Yale_SingleCellRNAseq_RMB691_DFC	1	110	PFC	PEC_Yale_SingleCellRNAseq_RMB691_DFC_kOut	CGE_NR2F2/PROX1	21	854	0.999686	G1	0.346251	2162	1381	3543	0.610217	0.389783
CACCTTGGTAAGAGAG_PEC_Yale_SingleCellRNAseq_RMB691_DFC	1	110	PFC	PEC_Yale_SingleCellRNAseq_RMB691_DFC_kOut	CGE_NR2F2/PROX1	21	884	0.999644	G1	0.347848	2172	1419	3591	0.604845	0.395155
CGATGTATCCAGATCA_PEC_Yale_SingleCellRNAseq_RMB691_DFC	1	110	PFC	PEC_Yale_SingleCellRNAseq_RMB691_DFC_kOut	CGE_NR2F2/PROX1	21	976	0.999785	G1	0.464909	2014	1465	3479	0.578902	0.421098
GGCAATTTCGCCGTGA_PEC_Yale_SingleCellRNAseq_RMB691_DFC	1	110	PFC	PEC_Yale_SingleCellRNAseq_RMB691_DFC_kOut	MGE_LHX6/MAF	32	993	0.999635	G1	0.297372	1902	1522	3424	0.555491	0.444509
ACACCAAAGGATATAC_PEC_Yale_SingleCellRNAseq_RMB691_DFC	1	110	PFC	PEC_Yale_SingleCellRNAseq_RMB691_DFC_kOut	MGE_LHX6/MAF	32	906	0.999821	G2M	0.236472	1850	1449	3299	0.560776	0.439224
ACCTTTACATGTAAGA_PEC_Yale_SingleCellRNAseq_RMB691_DFC	1	110	PFC	PEC_Yale_SingleCellRNAseq_RMB691_DFC_kOut	CGE_NR2F2/PROX1	21	980	0.999601	G1	0.593488	1946	1657	3603	0.540105	0.459895
CTACCCATCAGAGCTT_PEC_Yale_SingleCellRNAseq_RMB691_DFC	1	110	PFC	PEC_Yale_SingleCellRNAseq_RMB691_DFC_kOut	CGE_NR2F2/PROX1	9	1030	0.999748	G1	0.4142	2041	1512	3553	0.574444	0.425556
GTATTCTGTGTAATGA_PEC_Yale_SingleCellRNAseq_RMB691_DFC	1	110	PFC	PEC_Yale_SingleCellRNAseq_RMB691_DFC_kOut	CGE_NR2F2/PROX1	21	958	0.999696	S	0.43758	2094	1464	3558	0.588533	0.411467
TTGACTTGTCCCTACT_PEC_Yale_SingleCellRNAseq_RMB691_DFC	1	110	PFC	PEC_Yale_SingleCellRNAseq_RMB691_DFC_kOut	CGE_NR2F2/PROX1	21	947	0.999806	G1	0.513911	2038	1481	3519	0.579142	0.420858
CCAATCCGTGGTGTAG_PEC_Yale_SingleCellRNAseq_RMB691_DFC	1	110	PFC	PEC_Yale_SingleCellRNAseq_RMB691_DFC_kOut	CGE_NR2F2/PROX1	21	974	0.999868	G1	0.356574	2065	1463	3528	0.585317	0.414683
CCTTCGAAGGCTATCT_PEC_Yale_SingleCellRNAseq_RMB691_DFC	1	110	PFC	PEC_Yale_SingleCellRNAseq_RMB691_DFC_kOut	CGE_NR2F2/PROX1	9	1015	0.99957	G1	0.510728	2073	1526	3599	0.575993	0.424007
CGGTTAACAGCTGCTG_PEC_Yale_SingleCellRNAseq_RMB691_DFC	1	110	PFC	PEC_Yale_SingleCellRNAseq_RMB691_DFC_kOut	CGE_NR2F2/PROX1	9	821	0.999694	G1	0.582145	2237	1250	3487	0.641526	0.358474
GGACAGACATCCGTGG_PEC_Yale_SingleCellRNAseq_RMB691_DFC	1	110	PFC	PEC_Yale_SingleCellRNAseq_RMB691_DFC_kOut	MGE_LHX6/MAF	29	945	0.999776	G1	0.447554	2091	1363	3454	0.605385	0.394615
TTTATGCCACGGCGTT_PEC_Yale_SingleCellRNAseq_RMB691_DFC	1	110	PFC	PEC_Yale_SingleCellRNAseq_RMB691_DFC_kOut	CGE_NR2F2/PROX1	18	1207	0.999902	G1	0.574653	1675	1796	3471	0.48257	0.51743
GTGCTTCGTCTGCAAT_PEC_Yale_SingleCellRNAseq_RMB691_DFC	1	110	PFC	PEC_Yale_SingleCellRNAseq_RMB691_DFC_kOut	MGE_LHX6/MAF	17	1078	0.999881	G1	0.41244	1752	1641	3393	0.516357	0.483643
ACGGAGAAGCCGATTT_PEC_Yale_SingleCellRNAseq_RMB691_DFC	1	110	PFC	PEC_Yale_SingleCellRNAseq_RMB691_DFC_kOut	CGE_NR2F2/PROX1	9	974	0.999764	G1	0.607805	2101	1464	3565	0.589341	0.410659
CATTCGCGTTAGATGA_PEC_Yale_SingleCellRNAseq_RMB691_DFC	1	110	PFC	PEC_Yale_SingleCellRNAseq_RMB691_DFC_kOut	MGE_LHX6/MAF	29	867	0.999683	G1	0.433772	2012	1353	3365	0.59792	0.40208
TTCTCAAGTTACAGAA_PEC_Yale_SingleCellRNAseq_RMB691_DFC	1	110	PFC	PEC_Yale_SingleCellRNAseq_RMB691_DFC_kOut	CGE_NR2F2/PROX1	21	803	0.999773	G1	0.438588	2197	1260	3457	0.635522	0.364478
ACTGAACCACGAAGCA_PEC_Yale_SingleCellRNAseq_RMB691_DFC	1	110	PFC	PEC_Yale_SingleCellRNAseq_RMB691_DFC_kOut	CGE_NR2F2/PROX1	21	1037	0.999828	G1	0.464611	1925	1558	3483	0.552685	0.447316
GTCTCGTGTAACGACG_PEC_Yale_SingleCellRNAseq_RMB691_DFC	1	110	PFC	PEC_Yale_SingleCellRNAseq_RMB691_DFC_kOut	MGE_LHX6/MAF	29	835	0.99975	G1	0.507664	2230	1313	3543	0.62941	0.37059
CTGCTGTCACGACGAA_PEC_Yale_SingleCellRNAseq_RMB691_DFC	1	110	PFC	PEC_Yale_SingleCellRNAseq_RMB691_DFC_kOut	CGE_NR2F2/PROX1	21	953	0.999893	G1	0.316189	1991	1409	3400	0.585588	0.414412
GGACAGAGTATTCGTG_PEC_Yale_SingleCellRNAseq_RMB691_DFC	1	110	PFC	PEC_Yale_SingleCellRNAseq_RMB691_DFC_kOut	MGE_LHX6/MAF	32	949	0.99983	G1	0.179619	1984	1456	3440	0.576744	0.423256
CCATTCGTCTTGAGAC_PEC_Yale_SingleCellRNAseq_RMB691_DFC	1	110	PFC	PEC_Yale_SingleCellRNAseq_RMB691_DFC_kOut	MGE_LHX6/MAF	32	996	0.999881	G1	0.4735	1754	1577	3331	0.526569	0.473431
ATCTACTAGGTGTTAA_PEC_Yale_SingleCellRNAseq_RMB691_DFC	1	110	PFC	PEC_Yale_SingleCellRNAseq_RMB691_DFC_kOut	CGE_NR2F2/PROX1	28	918	0.999786	G1	0.364421	1943	1457	3400	0.571471	0.428529
AGCTCTCCACATCCGG_PEC_Yale_SingleCellRNAseq_RMB691_DFC	1	110	PFC	PEC_Yale_SingleCellRNAseq_RMB691_DFC_kOut	CGE_NR2F2/PROX1	21	948	0.999676	G1	0.525203	2029	1518	3547	0.572033	0.427967
TGAGAGGCAGACGCTC_PEC_Yale_SingleCellRNAseq_RMB691_DFC	1	110	PFC	PEC_Yale_SingleCellRNAseq_RMB691_DFC_kOut	CGE_NR2F2/PROX1	21	1052	0.999926	G1	0.477138	1773	1593	3366	0.526738	0.473262
TGCCAAATCAGTGTTG_PEC_Yale_SingleCellRNAseq_RMB691_DFC	1	110	PFC	PEC_Yale_SingleCellRNAseq_RMB691_DFC_kOut	MGE_LHX6/MAF	0	1038	0.999788	G1	0.204127	1682	1615	3297	0.510161	0.489839
GCATGCGTCTAACTGG_PEC_Yale_SingleCellRNAseq_RMB691_DFC	1	110	PFC	PEC_Yale_SingleCellRNAseq_RMB691_DFC_kOut	CGE_NR2F2/PROX1	9	944	0.999924	G1	0.52875	2044	1451	3495	0.584835	0.415165
CCTTTCTTCCTCATTA_PEC_Yale_SingleCellRNAseq_RMB691_DFC	1	110	PFC	PEC_Yale_SingleCellRNAseq_RMB691_DFC_kOut	MGE_LHX6/MAF	6	844	0.999529	G2M	0.253508	2036	1364	3400	0.598824	0.401176
ATAGACCGTTCTCATT_PEC_Yale_SingleCellRNAseq_RMB691_DFC	1	110	PFC	PEC_Yale_SingleCellRNAseq_RMB691_DFC_kOut	CGE_NR2F2/PROX1	21	867	0.999748	G1	0.43467	2107	1396	3503	0.601484	0.398516
GTCAAGTGTATCTGCA_PEC_Yale_SingleCellRNAseq_RMB691_DFC	1	110	PFC	PEC_Yale_SingleCellRNAseq_RMB691_DFC_kOut	CGE_NR2F2/PROX1	21	865	0.999878	G1	0.358915	1940	1346	3286	0.590383	0.409617
CGCTGGAGTAGCCTCG_PEC_Yale_SingleCellRNAseq_RMB691_DFC	1	110	PFC	PEC_Yale_SingleCellRNAseq_RMB691_DFC_kOut	CGE_NR2F2/PROX1	9	1130	0.999797	G1	0.685954	1906	1642	3548	0.537204	0.462796
AGCATACGTATATGGA_PEC_Yale_SingleCellRNAseq_RMB691_DFC	1	110	PFC	PEC_Yale_SingleCellRNAseq_RMB691_DFC_kOut	CGE_NR2F2/PROX1	21	894	0.999597	G1	0.421969	2103	1419	3522	0.597104	0.402896
GTACTCCCACCTCGGA_PEC_Yale_SingleCellRNAseq_RMB691_DFC	1	110	PFC	PEC_Yale_SingleCellRNAseq_RMB691_DFC_kOut	CGE_NR2F2/PROX1	9	1141	0.999833	G1	0.674785	1926	1613	3539	0.544222	0.455778
GAATGAAAGTACTTGC_PEC_Yale_SingleCellRNAseq_RMB691_DFC	1	110	PFC	PEC_Yale_SingleCellRNAseq_RMB691_DFC_kOut	CGE_NR2F2/PROX1	28	936	0.999669	G1	0.19848	1889	1582	3471	0.544224	0.455776
CTGTTTAAGATCTGCT_PEC_Yale_SingleCellRNAseq_RMB691_DFC	1	110	PFC	PEC_Yale_SingleCellRNAseq_RMB691_DFC_kOut	CGE_NR2F2/PROX1	21	880	0.999735	G1	0.428139	2026	1310	3336	0.607314	0.392686
GTAGTCAGTTCAACCA_PEC_Yale_SingleCellRNAseq_RMB691_DFC	1	110	PFC	PEC_Yale_SingleCellRNAseq_RMB691_DFC_kOut	CGE_NR2F2/PROX1	9	976	0.999793	G1	0.652092	2034	1473	3507	0.579983	0.420017
CTCACACAGAGACTAT_PEC_Yale_SingleCellRNAseq_RMB691_DFC	1	110	PFC	PEC_Yale_SingleCellRNAseq_RMB691_DFC_kOut	MGE_LHX6/MAF	32	922	0.999859	G1	0.255224	1844	1522	3366	0.547831	0.452169
CACAGTATCACTGGGC_PEC_Yale_SingleCellRNAseq_RMB691_DFC	1	110	PFC	PEC_Yale_SingleCellRNAseq_RMB691_DFC_kOut	MGE_LHX6/MAF	32	994	0.999747	G1	0.383341	1915	1475	3390	0.564897	0.435103
CTCTGGTCAAGCGATG_PEC_Yale_SingleCellRNAseq_RMB691_DFC	1	110	PFC	PEC_Yale_SingleCellRNAseq_RMB691_DFC_kOut	CGE_NR2F2/PROX1	9	823	0.999686	G1	0.679841	2288	1196	3484	0.656716	0.343284
ATTATCCCAGACGCCT_PEC_Yale_SingleCellRNAseq_RMB691_DFC	1	110	PFC	PEC_Yale_SingleCellRNAseq_RMB691_DFC_kOut	MGE_LHX6/MAF	32	930	0.999694	G1	0.299443	1780	1468	3248	0.54803	0.45197
AAGACCTAGATCTGAA_PEC_Yale_SingleCellRNAseq_RMB691_DFC	1	110	PFC	PEC_Yale_SingleCellRNAseq_RMB691_DFC_kOut	CGE_NR2F2/PROX1	21	906	0.999827	G1	0.419728	1874	1438	3312	0.565821	0.434179
AAGGCAGTCACTTATC_PEC_Yale_SingleCellRNAseq_RMB691_DFC	1	110	PFC	PEC_Yale_SingleCellRNAseq_RMB691_DFC_kOut	CGE_NR2F2/PROX1	21	990	0.999825	G1	0.53688	1923	1509	3432	0.560315	0.439685
CTAATGGTCTACCAGA_PEC_Yale_SingleCellRNAseq_RMB691_DFC	1	110	PFC	PEC_Yale_SingleCellRNAseq_RMB691_DFC_kOut	CGE_NR2F2/PROX1	21	945	0.999789	G1	0.546424	2056	1409	3465	0.593362	0.406638
ATGTGTGCAGGTCTCG_PEC_Yale_SingleCellRNAseq_RMB691_DFC	1	110	PFC	PEC_Yale_SingleCellRNAseq_RMB691_DFC_kOut	CGE_NR2F2/PROX1	21	955	0.999874	G1	0.590568	2007	1393	3400	0.590294	0.409706
TGTATTCCAGGTCCAC_PEC_Yale_SingleCellRNAseq_RMB691_DFC	1	110	PFC	PEC_Yale_SingleCellRNAseq_RMB691_DFC_kOut	CGE_NR2F2/PROX1	21	943	0.99986	G1	0.551495	1861	1425	3286	0.566342	0.433658
TTCTACAGTTTAGGAA_PEC_Yale_SingleCellRNAseq_RMB691_DFC	1	110	PFC	PEC_Yale_SingleCellRNAseq_RMB691_DFC_kOut	MGE_LHX6/MAF	32	860	0.999821	G1	0.203581	1951	1416	3367	0.579448	0.420552
CGAGAAGAGAAACCAT_PEC_Yale_SingleCellRNAseq_RMB691_DFC	1	110	PFC	PEC_Yale_SingleCellRNAseq_RMB691_DFC_kOut	MGE_LHX6/MAF	32	821	0.999774	G1	0.250102	2068	1260	3328	0.621394	0.378606
ATCTACTCAAGTAATG_PEC_Yale_SingleCellRNAseq_RMB691_DFC	1	110	PFC	PEC_Yale_SingleCellRNAseq_RMB691_DFC_kOut	CGE_NR2F2/PROX1	28	906	0.999784	G1	0.36155	1984	1450	3434	0.577752	0.422248
TCTTTCCTCGTCTGCT_PEC_Yale_SingleCellRNAseq_RMB691_DFC	1	110	PFC	PEC_Yale_SingleCellRNAseq_RMB691_DFC_kOut	CGE_NR2F2/PROX1	21	981	0.999757	G1	0.346411	1866	1552	3418	0.545933	0.454067
CATATTCTCGTGACAT_PEC_Yale_SingleCellRNAseq_RMB691_DFC	1	110	PFC	PEC_Yale_SingleCellRNAseq_RMB691_DFC_kOut	CGE_NR2F2/PROX1	21	964	0.999814	G1	0.41949	1890	1466	3356	0.56317	0.43683
CTCATTAAGGATGTAT_PEC_Yale_SingleCellRNAseq_RMB691_DFC	1	110	PFC	PEC_Yale_SingleCellRNAseq_RMB691_DFC_kOut	CGE_NR2F2/PROX1	21	894	0.999737	G2M	0.419402	2060	1434	3494	0.589582	0.410418
TACAGTGTCTGTCTCG_PEC_Yale_SingleCellRNAseq_RMB691_DFC	1	110	PFC	PEC_Yale_SingleCellRNAseq_RMB691_DFC_kOut	CGE_NR2F2/PROX1	21	896	0.999732	G1	0.48305	2115	1354	3469	0.609686	0.390314
TCCCGATTCTATCGCC_PEC_Yale_SingleCellRNAseq_RMB691_DFC	1	110	PFC	PEC_Yale_SingleCellRNAseq_RMB691_DFC_kOut	CGE_NR2F2/PROX1	21	904	0.999732	G1	0.545919	2078	1395	3473	0.59833	0.40167
GATCGATTCTTACCTA_PEC_Yale_SingleCellRNAseq_RMB691_DFC	1	110	PFC	PEC_Yale_SingleCellRNAseq_RMB691_DFC_kOut	MGE_LHX6/MAF	32	910	0.999708	G2M	0.287947	1867	1479	3346	0.55798	0.44202
TCTATTGTCTCGCATC_PEC_Yale_SingleCellRNAseq_RMB691_DFC	1	110	PFC	PEC_Yale_SingleCellRNAseq_RMB691_DFC_kOut	CGE_NR2F2/PROX1	21	920	0.999779	G2M	0.45862	1989	1439	3428	0.580222	0.419778
TGTCCCACAATCAGAA_PEC_Yale_SingleCellRNAseq_RMB691_DFC	1	110	PFC	PEC_Yale_SingleCellRNAseq_RMB691_DFC_kOut	CGE_NR2F2/PROX1	9	1065	0.999812	G1	0.611506	1934	1523	3457	0.559445	0.440555
AACCATGAGTGGGCTA_PEC_Yale_SingleCellRNAseq_RMB691_DFC	1	110	PFC	PEC_Yale_SingleCellRNAseq_RMB691_DFC_kOut	CGE_NR2F2/PROX1	9	864	0.99975	G1	0.668655	2279	1243	3522	0.647076	0.352924
CACATTTGTACCTACA_PEC_Yale_SingleCellRNAseq_RMB691_DFC	1	110	PFC	PEC_Yale_SingleCellRNAseq_RMB691_DFC_kOut	CGE_NR2F2/PROX1	21	899	0.999748	G1	0.334577	1895	1461	3356	0.56466	0.43534
GACGTTAAGCTCCCAG_PEC_Yale_SingleCellRNAseq_RMB691_DFC	1	110	PFC	PEC_Yale_SingleCellRNAseq_RMB691_DFC_kOut	CGE_NR2F2/PROX1	21	953	0.999792	G1	0.400244	1915	1500	3415	0.560761	0.439239
GGGAATGTCAACGGCC_PEC_Yale_SingleCellRNAseq_RMB691_DFC	1	110	PFC	PEC_Yale_SingleCellRNAseq_RMB691_DFC_kOut	MGE_LHX6/MAF	6	904	0.999721	G1	0.377101	2064	1313	3377	0.611193	0.388807
TAGACCAGTGGTAACG_PEC_Yale_SingleCellRNAseq_RMB691_DFC	1	110	PFC	PEC_Yale_SingleCellRNAseq_RMB691_DFC_kOut	CGE_NR2F2/PROX1	9	927	0.999742	G1	0.643354	2001	1432	3433	0.582872	0.417128
CCCTCCTAGACTTGAA_PEC_Yale_SingleCellRNAseq_RMB691_DFC	1	110	PFC	PEC_Yale_SingleCellRNAseq_RMB691_DFC_kOut	CGE_NR2F2/PROX1	21	826	0.999537	G2M	0.330763	2101	1263	3364	0.624554	0.375446
CGACTTCTCTTTAGTC_PEC_Yale_SingleCellRNAseq_RMB691_DFC	1	110	PFC	PEC_Yale_SingleCellRNAseq_RMB691_DFC_kOut	CGE_NR2F2/PROX1	28	851	0.999701	G1	0.237225	1987	1354	3341	0.594732	0.405268
CCTTCGATCCCTTGCA_PEC_Yale_SingleCellRNAseq_RMB691_DFC	1	110	PFC	PEC_Yale_SingleCellRNAseq_RMB691_DFC_kOut	CGE_NR2F2/PROX1	21	1014	0.999629	G1	0.243209	1763	1628	3391	0.519906	0.480094
CCTCTGACAGCTGCTG_PEC_Yale_SingleCellRNAseq_RMB691_DFC	1	110	PFC	PEC_Yale_SingleCellRNAseq_RMB691_DFC_kOut	CGE_NR2F2/PROX1	9	1115	0.999793	G1	0.4053	1726	1700	3426	0.503795	0.496205
TAAACCGGTTGGTTTG_PEC_Yale_SingleCellRNAseq_RMB691_DFC	1	110	PFC	PEC_Yale_SingleCellRNAseq_RMB691_DFC_kOut	MGE_LHX6/MAF	32	871	0.999788	G1	0.428945	2037	1313	3350	0.60806	0.39194
CATGCCTTCAGCCTAA_PEC_Yale_SingleCellRNAseq_RMB691_DFC	1	110	PFC	PEC_Yale_SingleCellRNAseq_RMB691_DFC_kOut	CGE_NR2F2/PROX1	21	978	0.999754	G1	0.385375	1864	1467	3331	0.559592	0.440408
TACTCATTCACGAAGG_PEC_Yale_SingleCellRNAseq_RMB691_DFC	1	110	PFC	PEC_Yale_SingleCellRNAseq_RMB691_DFC_kOut	MGE_LHX6/MAF	32	809	0.999683	G1	0.324045	2095	1272	3367	0.622216	0.377784
GCCAAATCACATGACT_PEC_Yale_SingleCellRNAseq_RMB691_DFC	1	110	PFC	PEC_Yale_SingleCellRNAseq_RMB691_DFC_kOut	CGE_NR2F2/PROX1	9	882	0.999789	G1	0.608161	2094	1325	3419	0.61246	0.38754
TACTTACAGGTTCCTA_PEC_Yale_SingleCellRNAseq_RMB691_DFC	1	110	PFC	PEC_Yale_SingleCellRNAseq_RMB691_DFC_kOut	CGE_NR2F2/PROX1	21	824	0.999746	G1	0.377172	2126	1258	3384	0.628251	0.371749
GTACTTTAGAGCTATA_PEC_Yale_SingleCellRNAseq_RMB691_DFC	1	110	PFC	PEC_Yale_SingleCellRNAseq_RMB691_DFC_kOut	CGE_NR2F2/PROX1	25	927	0.999666	G1	0.103299	1797	1575	3372	0.532918	0.467082
TTATGCTAGTCCAGGA_PEC_Yale_SingleCellRNAseq_RMB691_DFC	1	110	PFC	PEC_Yale_SingleCellRNAseq_RMB691_DFC_kOut	CGE_NR2F2/PROX1	9	923	0.999724	G1	0.602894	2022	1412	3434	0.588818	0.411182
CCTAGCTGTGGTACAG_PEC_Yale_SingleCellRNAseq_RMB691_DFC	1	110	PFC	PEC_Yale_SingleCellRNAseq_RMB691_DFC_kOut	MGE_LHX6/MAF	17	955	0.999811	G1	0.376297	1887	1415	3302	0.571472	0.428528
CCATTCGGTCTAGAGG_PEC_Yale_SingleCellRNAseq_RMB691_DFC	1	110	PFC	PEC_Yale_SingleCellRNAseq_RMB691_DFC_kOut	MGE_LHX6/MAF	32	897	0.999589	G1	0.301734	2044	1290	3334	0.613077	0.386923
CTGAAGTTCACTATTC_PEC_Yale_SingleCellRNAseq_RMB691_DFC	1	110	PFC	PEC_Yale_SingleCellRNAseq_RMB691_DFC_kOut	CGE_NR2F2/PROX1	21	916	0.999887	G1	0.374507	2007	1422	3429	0.585302	0.414698
CTCTAATTCCATGAGT_PEC_Yale_SingleCellRNAseq_RMB691_DFC	1	110	PFC	PEC_Yale_SingleCellRNAseq_RMB691_DFC_kOut	CGE_NR2F2/PROX1	28	806	0.999666	G1	0.168229	1995	1321	3316	0.601629	0.398372
GGAAAGCCAGATTGCT_PEC_Yale_SingleCellRNAseq_RMB691_DFC	1	110	PFC	PEC_Yale_SingleCellRNAseq_RMB691_DFC_kOut	MGE_LHX6/MAF	32	881	0.999482	G1	0.355751	2040	1322	3362	0.606782	0.393218
CCCTCCTCACCTTGTC_PEC_Yale_SingleCellRNAseq_RMB691_DFC	1	110	PFC	PEC_Yale_SingleCellRNAseq_RMB691_DFC_kOut	MGE_LHX6/MAF	32	917	0.999758	G1	0.365813	1923	1406	3329	0.577651	0.422349
TGAGCCGAGTAGGCCA_PEC_Yale_SingleCellRNAseq_RMB691_DFC	1	110	PFC	PEC_Yale_SingleCellRNAseq_RMB691_DFC_kOut	CGE_NR2F2/PROX1	9	1056	0.999839	G1	0.55496	1898	1517	3415	0.555783	0.444217
CCAATCCGTTATCACG_PEC_Yale_SingleCellRNAseq_RMB691_DFC	1	110	PFC	PEC_Yale_SingleCellRNAseq_RMB691_DFC_kOut	MGE_LHX6/MAF	32	879	0.999726	G1	0.208541	1906	1367	3273	0.58234	0.41766
CACATAGCAGCTTAAC_PEC_Yale_SingleCellRNAseq_RMB691_DFC	1	110	PFC	PEC_Yale_SingleCellRNAseq_RMB691_DFC_kOut	CGE_NR2F2/PROX1	21	915	0.999721	G1	0.384021	1943	1389	3332	0.583133	0.416867
CTGATAGCACCAGATT_PEC_Yale_SingleCellRNAseq_RMB691_DFC	1	110	PFC	PEC_Yale_SingleCellRNAseq_RMB691_DFC_kOut	CGE_NR2F2/PROX1	21	813	0.999761	G1	0.498952	2172	1185	3357	0.647006	0.352994
TTTATGCCAATCAGAA_PEC_Yale_SingleCellRNAseq_RMB691_DFC	1	110	PFC	PEC_Yale_SingleCellRNAseq_RMB691_DFC_kOut	CGE_NR2F2/PROX1	9	910	0.999667	G1	0.611577	2072	1350	3422	0.605494	0.394506
GCAGTTACATGGGACA_PEC_Yale_SingleCellRNAseq_RMB691_DFC	1	110	PFC	PEC_Yale_SingleCellRNAseq_RMB691_DFC_kOut	CGE_NR2F2/PROX1	9	976	0.999616	G1	0.602963	1856	1548	3404	0.545241	0.454759
AAATGCCGTATAAACG_PEC_Yale_SingleCellRNAseq_RMB691_DFC	1	110	PFC	PEC_Yale_SingleCellRNAseq_RMB691_DFC_kOut	CGE_NR2F2/PROX1	21	1017	0.999735	G1	0.294792	1771	1627	3398	0.521189	0.478811
CAGCCGAGTACATGTC_PEC_Yale_SingleCellRNAseq_RMB691_DFC	1	110	PFC	PEC_Yale_SingleCellRNAseq_RMB691_DFC_kOut	CGE_NR2F2/PROX1	9	871	0.999629	G1	0.707075	2188	1203	3391	0.645237	0.354763
CTGAAGTCAGCTGTAT_PEC_Yale_SingleCellRNAseq_RMB691_DFC	1	110	PFC	PEC_Yale_SingleCellRNAseq_RMB691_DFC_kOut	CGE_NR2F2/PROX1	21	891	0.999696	G1	0.42384	2086	1308	3394	0.614614	0.385386
GATTCAGCACGTCTCT_PEC_Yale_SingleCellRNAseq_RMB691_DFC	1	110	PFC	PEC_Yale_SingleCellRNAseq_RMB691_DFC_kOut	CGE_NR2F2/PROX1	9	899	0.999787	G1	0.592933	2075	1310	3385	0.612999	0.387001
ATAGACCGTGTCTGAT_PEC_Yale_SingleCellRNAseq_RMB691_DFC	1	110	PFC	PEC_Yale_SingleCellRNAseq_RMB691_DFC_kOut	CGE_NR2F2/PROX1	21	842	0.999723	G1	0.523569	2089	1288	3377	0.618596	0.381404
TGGGAAGCACGTAAGG_PEC_Yale_SingleCellRNAseq_RMB691_DFC	1	110	PFC	PEC_Yale_SingleCellRNAseq_RMB691_DFC_kOut	CGE_NR2F2/PROX1	21	922	0.999804	S	0.407489	1935	1379	3314	0.583887	0.416113
GGAAAGCCAAGGTTTC_PEC_Yale_SingleCellRNAseq_RMB691_DFC	1	110	PFC	PEC_Yale_SingleCellRNAseq_RMB691_DFC_kOut	CGE_NR2F2/PROX1	9	801	0.999749	G1	0.638968	2247	1164	3411	0.658751	0.341249
ATAGACCCACGGTTTA_PEC_Yale_SingleCellRNAseq_RMB691_DFC	1	110	PFC	PEC_Yale_SingleCellRNAseq_RMB691_DFC_kOut	CGE_NR2F2/PROX1	21	921	0.99967	G1	0.345601	2009	1320	3329	0.603484	0.396515
CCACGGATCCCTTGCA_PEC_Yale_SingleCellRNAseq_RMB691_DFC	1	110	PFC	PEC_Yale_SingleCellRNAseq_RMB691_DFC_kOut	MGE_LHX6/MAF	32	983	0.999804	G1	0.395139	1821	1425	3246	0.560998	0.439002
CACAGTATCGTAGGAG_PEC_Yale_SingleCellRNAseq_RMB691_DFC	1	110	PFC	PEC_Yale_SingleCellRNAseq_RMB691_DFC_kOut	CGE_NR2F2/PROX1	21	947	0.999663	G1	0.380035	1986	1441	3427	0.579516	0.420484
TGGCTGGCAAGTCTAC_PEC_Yale_SingleCellRNAseq_RMB691_DFC	1	110	PFC	PEC_Yale_SingleCellRNAseq_RMB691_DFC_kOut	CGE_NR2F2/PROX1	9	1061	0.999843	G1	0.62421	1862	1537	3399	0.547808	0.452192
GTCGGGTGTATTAGCC_PEC_Yale_SingleCellRNAseq_RMB691_DFC	1	110	PFC	PEC_Yale_SingleCellRNAseq_RMB691_DFC_kOut	CGE_NR2F2/PROX1	21	1081	0.999887	G1	0.382799	1660	1670	3330	0.498499	0.501502
CCTCAGTAGGTGTGGT_PEC_Yale_SingleCellRNAseq_RMB691_DFC	1	110	PFC	PEC_Yale_SingleCellRNAseq_RMB691_DFC_kOut	MGE_LHX6/MAF	32	841	0.999807	G1	0.384657	1947	1214	3161	0.615944	0.384056
TGACAACCACTCAGGC_PEC_Yale_SingleCellRNAseq_RMB691_DFC	1	110	PFC	PEC_Yale_SingleCellRNAseq_RMB691_DFC_kOut	MGE_LHX6/MAF	32	855	0.99958	G1	0.284618	1921	1232	3153	0.609261	0.390739
TCGCGTTGTCGCCATG_PEC_Yale_SingleCellRNAseq_RMB691_DFC	1	110	PFC	PEC_Yale_SingleCellRNAseq_RMB691_DFC_kOut	CGE_NR2F2/PROX1	43	1106	0.999836	G1	0.531098	1799	1576	3375	0.533037	0.466963
AGAGCGAAGTACGCGA_PEC_Yale_SingleCellRNAseq_RMB691_DFC	1	110	PFC	PEC_Yale_SingleCellRNAseq_RMB691_DFC_kOut	CGE_NR2F2/PROX1	9	1025	0.999749	G1	0.595134	1881	1499	3380	0.556509	0.443491
CACACAAGTCCTCTTG_PEC_Yale_SingleCellRNAseq_RMB691_DFC	1	110	PFC	PEC_Yale_SingleCellRNAseq_RMB691_DFC_kOut	CGE_NR2F2/PROX1	21	928	0.999598	G1	0.20325	1903	1443	3346	0.568739	0.431261
TGCGCAGGTTATCACG_PEC_Yale_SingleCellRNAseq_RMB691_DFC	1	110	PFC	PEC_Yale_SingleCellRNAseq_RMB691_DFC_kOut	LGE_MEIS2/PAX6	28	872	0.999788	S	0.25708	1921	1290	3211	0.598256	0.401744
TACGGTAGTAGCCTCG_PEC_Yale_SingleCellRNAseq_RMB691_DFC	1	110	PFC	PEC_Yale_SingleCellRNAseq_RMB691_DFC_kOut	CGE_NR2F2/PROX1	9	1088	0.999706	G1	0.566657	1760	1685	3445	0.510885	0.489115
TCAGGTAGTCCGAACC_PEC_Yale_SingleCellRNAseq_RMB691_DFC	1	110	PFC	PEC_Yale_SingleCellRNAseq_RMB691_DFC_kOut	CGE_NR2F2/PROX1	21	954	0.99981	G1	0.547486	1898	1441	3339	0.568434	0.431566
CAACTAGGTAATCGTC_PEC_Yale_SingleCellRNAseq_RMB691_DFC	1	110	PFC	PEC_Yale_SingleCellRNAseq_RMB691_DFC_kOut	CGE_NR2F2/PROX1	21	974	0.999821	G1	0.360436	1834	1504	3338	0.549431	0.450569
ACATACGTCACCGTAA_PEC_Yale_SingleCellRNAseq_RMB691_DFC	1	110	PFC	PEC_Yale_SingleCellRNAseq_RMB691_DFC_kOut	CGE_NR2F2/PROX1	21	897	0.999815	G1	0.408376	2060	1328	3388	0.608028	0.391972
TTGGAACTCGGTGTCG_PEC_Yale_SingleCellRNAseq_RMB691_DFC	1	110	PFC	PEC_Yale_SingleCellRNAseq_RMB691_DFC_kOut	CGE_NR2F2/PROX1	9	982	0.999587	G1	0.578936	1983	1391	3374	0.58773	0.41227
TTGTAGGTCACATGCA_PEC_Yale_SingleCellRNAseq_RMB691_DFC	1	110	PFC	PEC_Yale_SingleCellRNAseq_RMB691_DFC_kOut	CGE_NR2F2/PROX1	9	976	0.99965	G1	0.638138	1975	1389	3364	0.587099	0.412901
TAAGAGAGTAGCGTGA_PEC_Yale_SingleCellRNAseq_RMB691_DFC	1	110	PFC	PEC_Yale_SingleCellRNAseq_RMB691_DFC_kOut	MGE_LHX6/MAF	32	969	0.999755	G2M	0.227646	1774	1413	3187	0.556636	0.443364
ACTGAACGTAATCACC_PEC_Yale_SingleCellRNAseq_RMB691_DFC	1	110	PFC	PEC_Yale_SingleCellRNAseq_RMB691_DFC_kOut	CGE_NR2F2/PROX1	21	833	0.999678	G1	0.323049	2010	1330	3340	0.601796	0.398204
ATAACGCTCAGGCCCA_PEC_Yale_SingleCellRNAseq_RMB691_DFC	1	110	PFC	PEC_Yale_SingleCellRNAseq_RMB691_DFC_kOut	CGE_NR2F2/PROX1	21	988	0.999874	G1	0.574799	1935	1425	3360	0.575893	0.424107
CCACGGACATCACGAT_PEC_Yale_SingleCellRNAseq_RMB691_DFC	1	110	PFC	PEC_Yale_SingleCellRNAseq_RMB691_DFC_kOut	CGE_NR2F2/PROX1	21	911	0.99974	G1	0.443007	1899	1438	3337	0.569074	0.430926
CTGGTCTTCCCTTGCA_PEC_Yale_SingleCellRNAseq_RMB691_DFC	1	110	PFC	PEC_Yale_SingleCellRNAseq_RMB691_DFC_kOut	CGE_NR2F2/PROX1	21	925	0.999623	G1	0.44422	1995	1412	3407	0.585559	0.414441
GAAACTCGTCCCTACT_PEC_Yale_SingleCellRNAseq_RMB691_DFC	1	110	PFC	PEC_Yale_SingleCellRNAseq_RMB691_DFC_kOut	CGE_NR2F2/PROX1	9	922	0.999697	G1	0.603129	2007	1365	3372	0.595196	0.404804
CTTAGGAAGTTCCACA_PEC_Yale_SingleCellRNAseq_RMB691_DFC	1	110	PFC	PEC_Yale_SingleCellRNAseq_RMB691_DFC_kOut	CGE_NR2F2/PROX1	28	891	0.999747	G1	0.217243	1798	1447	3245	0.554083	0.445917
TTTACTGTCGATCCCT_PEC_Yale_SingleCellRNAseq_RMB691_DFC	1	110	PFC	PEC_Yale_SingleCellRNAseq_RMB691_DFC_kOut	MGE_LHX6/MAF	29	940	0.999746	G1	0.389439	1938	1346	3284	0.590134	0.409866
GCTGCAGTCGCCCTTA_PEC_Yale_SingleCellRNAseq_RMB691_DFC	1	110	PFC	PEC_Yale_SingleCellRNAseq_RMB691_DFC_kOut	CGE_NR2F2/PROX1	9	1107	0.999829	G1	0.304628	1777	1606	3383	0.525273	0.474727
TCATTACGTCTCCATC_PEC_Yale_SingleCellRNAseq_RMB691_DFC	1	110	PFC	PEC_Yale_SingleCellRNAseq_RMB691_DFC_kOut	MGE_LHX6/MAF	32	861	0.999505	G1	0.332037	1912	1342	3254	0.587584	0.412415
TTGACTTCAGGAATCG_PEC_Yale_SingleCellRNAseq_RMB691_DFC	1	110	PFC	PEC_Yale_SingleCellRNAseq_RMB691_DFC_kOut	CGE_NR2F2/PROX1	21	846	0.999708	G1	0.379309	2068	1264	3332	0.620648	0.379352
AGAGTGGCATACAGCT_PEC_Yale_SingleCellRNAseq_RMB691_DFC	1	110	PFC	PEC_Yale_SingleCellRNAseq_RMB691_DFC_kOut	CGE_NR2F2/PROX1	9	1016	0.9998	G1	0.566621	1827	1550	3377	0.541013	0.458987
CAACCTCGTGCACTTA_PEC_Yale_SingleCellRNAseq_RMB691_DFC	1	110	PFC	PEC_Yale_SingleCellRNAseq_RMB691_DFC_kOut	CGE_NR2F2/PROX1	9	823	0.999779	G1	0.726177	2180	1203	3383	0.644398	0.355602
CCGGTAGCAGTCACTA_PEC_Yale_SingleCellRNAseq_RMB691_DFC	1	110	PFC	PEC_Yale_SingleCellRNAseq_RMB691_DFC_kOut	CGE_NR2F2/PROX1	9	821	0.999668	G1	0.606527	2104	1205	3309	0.635842	0.364158
CCTAGCTAGATAGTCA_PEC_Yale_SingleCellRNAseq_RMB691_DFC	1	110	PFC	PEC_Yale_SingleCellRNAseq_RMB691_DFC_kOut	Transition	21	822	0.999639	G1	0.384818	1983	1364	3347	0.592471	0.407529
AGTAGTCTCTTGTTTG_PEC_Yale_SingleCellRNAseq_RMB691_DFC	1	110	PFC	PEC_Yale_SingleCellRNAseq_RMB691_DFC_kOut	CGE_NR2F2/PROX1	21	864	0.999654	G1	0.301241	1886	1417	3303	0.570996	0.429004
TCAATCTAGTGGAGAA_PEC_Yale_SingleCellRNAseq_RMB691_DFC	1	110	PFC	PEC_Yale_SingleCellRNAseq_RMB691_DFC_kOut	CGE_NR2F2/PROX1	21	875	0.999802	G1	0.519192	2010	1361	3371	0.596262	0.403738
TAGACCAGTTGACGTT_PEC_Yale_SingleCellRNAseq_RMB691_DFC	1	110	PFC	PEC_Yale_SingleCellRNAseq_RMB691_DFC_kOut	CGE_NR2F2/PROX1	21	940	0.999733	G1	0.623044	1979	1366	3345	0.591629	0.408371
ACCAGTATCAATACCG_PEC_Yale_SingleCellRNAseq_RMB691_DFC	1	110	PFC	PEC_Yale_SingleCellRNAseq_RMB691_DFC_kOut	CGE_NR2F2/PROX1	21	968	0.999759	G1	0.388648	1737	1556	3293	0.527482	0.472517
CTCCTAGGTCTAGTCA_PEC_Yale_SingleCellRNAseq_RMB691_DFC	1	110	PFC	PEC_Yale_SingleCellRNAseq_RMB691_DFC_kOut	CGE_NR2F2/PROX1	21	916	0.999817	G1	0.363189	1856	1400	3256	0.570025	0.429975
GTCACAATCCTAGGGC_PEC_Yale_SingleCellRNAseq_RMB691_DFC	1	110	PFC	PEC_Yale_SingleCellRNAseq_RMB691_DFC_kOut	CGE_NR2F2/PROX1	28	1032	0.999745	G1	0.275704	1591	1595	3186	0.499372	0.500628
TAAGTGCCATCGGAAG_PEC_Yale_SingleCellRNAseq_RMB691_DFC	1	110	PFC	PEC_Yale_SingleCellRNAseq_RMB691_DFC_kOut	MGE_LHX6/MAF	17	914	0.999833	G1	0.324352	1594	1406	3000	0.531333	0.468667
CTTTGCGCATCACAAC_PEC_Yale_SingleCellRNAseq_RMB691_DFC	1	110	PFC	PEC_Yale_SingleCellRNAseq_RMB691_DFC_kOut	MGE_LHX6/MAF	28	906	0.999505	G1	0.142723	1701	1575	3276	0.519231	0.480769
TGCACCTAGACAGACC_PEC_Yale_SingleCellRNAseq_RMB691_DFC	1	110	PFC	PEC_Yale_SingleCellRNAseq_RMB691_DFC_kOut	CGE_NR2F2/PROX1	21	993	0.99921	G1	0.507684	1711	1532	3243	0.527598	0.472402
CTAGAGTAGAGATGAG_PEC_Yale_SingleCellRNAseq_RMB691_DFC	1	110	PFC	PEC_Yale_SingleCellRNAseq_RMB691_DFC_kOut	CGE_NR2F2/PROX1	21	836	0.999743	G1	0.378875	1963	1320	3283	0.597929	0.402071
TTATGCTAGCGATAGC_PEC_Yale_SingleCellRNAseq_RMB691_DFC	1	110	PFC	PEC_Yale_SingleCellRNAseq_RMB691_DFC_kOut	CGE_NR2F2/PROX1	21	962	0.999847	G1	0.529541	1927	1364	3291	0.585536	0.414464
GGTGAAGTCATCTGTT_PEC_Yale_SingleCellRNAseq_RMB691_DFC	1	110	PFC	PEC_Yale_SingleCellRNAseq_RMB691_DFC_kOut	MGE_LHX6/MAF	32	902	0.999785	G1	0.333979	1857	1447	3304	0.562046	0.437954
CACCAGGGTAGCAAAT_PEC_Yale_SingleCellRNAseq_RMB691_DFC	1	110	PFC	PEC_Yale_SingleCellRNAseq_RMB691_DFC_kOut	CGE_NR2F2/PROX1	21	937	0.999727	S	0.477009	1862	1387	3249	0.573099	0.426901
TCCCGATAGGGAAACA_PEC_Yale_SingleCellRNAseq_RMB691_DFC	1	110	PFC	PEC_Yale_SingleCellRNAseq_RMB691_DFC_kOut	CGE_NR2F2/PROX1	21	889	0.999676	G1	0.38739	1938	1423	3361	0.576614	0.423386
CGGACTGAGGCATGTG_PEC_Yale_SingleCellRNAseq_RMB691_DFC	1	110	PFC	PEC_Yale_SingleCellRNAseq_RMB691_DFC_kOut	CGE_NR2F2/PROX1	15	1026	0.999867	G2M	0.333281	1813	1556	3369	0.538142	0.461858
ATCGAGTCAACTGCTA_PEC_Yale_SingleCellRNAseq_RMB691_DFC	1	110	PFC	PEC_Yale_SingleCellRNAseq_RMB691_DFC_kOut	MGE_LHX6/MAF	32	883	0.999788	G1	0.447116	1847	1334	3181	0.580635	0.419365
ACACCAAAGTGTCCAT_PEC_Yale_SingleCellRNAseq_RMB691_DFC	1	110	PFC	PEC_Yale_SingleCellRNAseq_RMB691_DFC_kOut	CGE_NR2F2/PROX1	28	912	0.999899	G1	0.303803	1712	1450	3162	0.541429	0.45857
CGGACGTAGTGCAAGC_PEC_Yale_SingleCellRNAseq_RMB691_DFC	1	110	PFC	PEC_Yale_SingleCellRNAseq_RMB691_DFC_kOut	CGE_NR2F2/PROX1	9	908	0.999746	G1	0.660816	1994	1317	3311	0.602235	0.397765
ATAACGCGTTATTCTC_PEC_Yale_SingleCellRNAseq_RMB691_DFC	1	110	PFC	PEC_Yale_SingleCellRNAseq_RMB691_DFC_kOut	CGE_NR2F2/PROX1	21	888	0.999881	G1	0.393305	1890	1396	3286	0.575167	0.424833
CTGATAGTCAGGCGAA_PEC_Yale_SingleCellRNAseq_RMB691_DFC	1	110	PFC	PEC_Yale_SingleCellRNAseq_RMB691_DFC_kOut	MGE_LHX6/MAF	32	998	0.999742	G1	0.345404	1657	1525	3182	0.520742	0.479258
AAACGGGCACCGATAT_PEC_Yale_SingleCellRNAseq_RMB691_DFC	1	110	PFC	PEC_Yale_SingleCellRNAseq_RMB691_DFC_kOut	CGE_NR2F2/PROX1	40	1022	0.999668	G1	0.133677	1498	1730	3228	0.464064	0.535936
TTCCCAGAGACTTGAA_PEC_Yale_SingleCellRNAseq_RMB691_DFC	1	110	PFC	PEC_Yale_SingleCellRNAseq_RMB691_DFC_kOut	CGE_NR2F2/PROX1	21	810	0.999608	G1	0.452313	2071	1248	3319	0.623983	0.376017
CGATCGGAGAGGGATA_PEC_Yale_SingleCellRNAseq_RMB691_DFC	1	110	PFC	PEC_Yale_SingleCellRNAseq_RMB691_DFC_kOut	CGE_NR2F2/PROX1	28	1025	0.999527	G1	0.169954	1551	1621	3172	0.488966	0.511034
CAGCATACACAGGAGT_PEC_Yale_SingleCellRNAseq_RMB691_DFC	1	110	PFC	PEC_Yale_SingleCellRNAseq_RMB691_DFC_kOut	CGE_NR2F2/PROX1	21	917	0.999583	G2M	0.415289	1921	1371	3292	0.583536	0.416464
GTCAAGTAGCACACAG_PEC_Yale_SingleCellRNAseq_RMB691_DFC	1	110	PFC	PEC_Yale_SingleCellRNAseq_RMB691_DFC_kOut	MGE_LHX6/MAF	17	997	0.999834	G1	0.323466	1666	1513	3179	0.524064	0.475936
AAATGCCGTAAGAGAG_PEC_Yale_SingleCellRNAseq_RMB691_DFC	1	110	PFC	PEC_Yale_SingleCellRNAseq_RMB691_DFC_kOut	LGE_MEIS2/PAX6	28	825	0.99974	G1	0.243045	1942	1284	3226	0.601984	0.398016
CAGAGAGCAAATCCGT_PEC_Yale_SingleCellRNAseq_RMB691_DFC	1	110	PFC	PEC_Yale_SingleCellRNAseq_RMB691_DFC_kOut	CGE_NR2F2/PROX1	21	1035	0.999672	G1	0.472305	1717	1556	3273	0.524595	0.475405
CTGATCCTCAGAAATG_PEC_Yale_SingleCellRNAseq_RMB691_DFC	1	110	PFC	PEC_Yale_SingleCellRNAseq_RMB691_DFC_kOut	CGE_NR2F2/PROX1	28	864	0.999682	G1	0.257178	1816	1372	3188	0.569636	0.430364
CAGCCGAGTGTTTGGT_PEC_Yale_SingleCellRNAseq_RMB691_DFC	1	110	PFC	PEC_Yale_SingleCellRNAseq_RMB691_DFC_kOut	MGE_LHX6/MAF	17	958	0.999844	G1	0.475409	1784	1383	3167	0.563309	0.436691
GCATACACAGGAACGT_PEC_Yale_SingleCellRNAseq_RMB691_DFC	1	110	PFC	PEC_Yale_SingleCellRNAseq_RMB691_DFC_kOut	CGE_NR2F2/PROX1	9	1098	0.999866	G1	0.49369	1524	1682	3206	0.475359	0.524641
TCACGAAAGTCACGCC_PEC_Yale_SingleCellRNAseq_RMB691_DFC	1	110	PFC	PEC_Yale_SingleCellRNAseq_RMB691_DFC_kOut	CGE_NR2F2/PROX1	21	913	0.999771	G1	0.471191	1982	1337	3319	0.597168	0.402832
CTCTAATTCGACGGAA_PEC_Yale_SingleCellRNAseq_RMB691_DFC	1	110	PFC	PEC_Yale_SingleCellRNAseq_RMB691_DFC_kOut	LGE_MEIS2/PAX6	30	1036	0.999702	G1	0.245318	1506	1772	3278	0.459427	0.540574
CATCAGAGTTTACTCT_PEC_Yale_SingleCellRNAseq_RMB691_DFC	1	110	PFC	PEC_Yale_SingleCellRNAseq_RMB691_DFC_kOut	CGE_NR2F2/PROX1	28	921	0.999481	S	0.110966	1786	1458	3244	0.550555	0.449445
CCCTCCTAGATCCGAG_PEC_Yale_SingleCellRNAseq_RMB691_DFC	1	110	PFC	PEC_Yale_SingleCellRNAseq_RMB691_DFC_kOut	CGE_NR2F2/PROX1	21	932	0.999867	G1	0.429221	1889	1352	3241	0.582845	0.417155
TTCTTAGCATCCGCGA_PEC_Yale_SingleCellRNAseq_RMB691_DFC	1	110	PFC	PEC_Yale_SingleCellRNAseq_RMB691_DFC_kOut	CGE_NR2F2/PROX1	9	868	0.999672	G1	0.577543	2035	1276	3311	0.614618	0.385382
CGGAGCTAGTGGTAAT_PEC_Yale_SingleCellRNAseq_RMB691_DFC	1	110	PFC	PEC_Yale_SingleCellRNAseq_RMB691_DFC_kOut	CGE_NR2F2/PROX1	21	962	0.999703	G1	0.455902	1872	1470	3342	0.560144	0.439856
AAGACCTCATCGGGTC_PEC_Yale_SingleCellRNAseq_RMB691_DFC	1	110	PFC	PEC_Yale_SingleCellRNAseq_RMB691_DFC_kOut	CGE_NR2F2/PROX1	9	816	0.999751	G1	0.382573	2064	1225	3289	0.627546	0.372454
GGACAAGAGACTGTAA_PEC_Yale_SingleCellRNAseq_RMB691_DFC	1	110	PFC	PEC_Yale_SingleCellRNAseq_RMB691_DFC_kOut	CGE_NR2F2/PROX1	28	934	0.999661	G1	0.221744	1721	1541	3262	0.52759	0.47241
CACCACTTCGCAGGCT_PEC_Yale_SingleCellRNAseq_RMB691_DFC	1	110	PFC	PEC_Yale_SingleCellRNAseq_RMB691_DFC_kOut	CGE_NR2F2/PROX1	21	875	0.999801	G1	0.324582	1884	1356	3240	0.581481	0.418519
AACGTTGGTTGCCTCT_PEC_Yale_SingleCellRNAseq_RMB691_DFC	1	110	PFC	PEC_Yale_SingleCellRNAseq_RMB691_DFC_kOut	MGE_LHX6/MAF	32	942	0.999718	G1	0.398485	1839	1400	3239	0.567768	0.432232
GGGACCTCATATGGTC_PEC_Yale_SingleCellRNAseq_RMB691_DFC	1	110	PFC	PEC_Yale_SingleCellRNAseq_RMB691_DFC_kOut	MGE_LHX6/MAF	32	992	0.9999	G1	0.310086	1555	1627	3182	0.488686	0.511314
AAGGTTCCACCCTATC_PEC_Yale_SingleCellRNAseq_RMB691_DFC	1	110	PFC	PEC_Yale_SingleCellRNAseq_RMB691_DFC_kOut	CGE_NR2F2/PROX1	21	849	0.999839	G1	0.412773	1960	1242	3202	0.612117	0.387883
CCGGGATTCCCTAATT_PEC_Yale_SingleCellRNAseq_RMB691_DFC	1	110	PFC	PEC_Yale_SingleCellRNAseq_RMB691_DFC_kOut	CGE_NR2F2/PROX1	21	965	0.999777	G1	0.459645	1869	1414	3283	0.569296	0.430704
TTAGGCAGTGAAAGAG_PEC_Yale_SingleCellRNAseq_RMB691_DFC	1	110	PFC	PEC_Yale_SingleCellRNAseq_RMB691_DFC_kOut	MGE_LHX6/MAF	32	824	0.999791	G1	0.307492	1876	1268	3144	0.596692	0.403308
TAGTTGGCATGGGAAC_PEC_Yale_SingleCellRNAseq_RMB691_DFC	1	110	PFC	PEC_Yale_SingleCellRNAseq_RMB691_DFC_kOut	CGE_NR2F2/PROX1	32	992	0.999708	G1	0.379304	1787	1487	3274	0.545816	0.454184
ACTTTCATCCTTTCGG_PEC_Yale_SingleCellRNAseq_RMB691_DFC	1	110	PFC	PEC_Yale_SingleCellRNAseq_RMB691_DFC_kOut	MGE_LHX6/MAF	32	941	0.999385	G1	0.33472	1801	1473	3274	0.550092	0.449908
GGTATTGTCCAGTAGT_PEC_Yale_SingleCellRNAseq_RMB691_DFC	1	110	PFC	PEC_Yale_SingleCellRNAseq_RMB691_DFC_kOut	CGE_NR2F2/PROX1	21	853	0.999732	G1	0.350542	1819	1359	3178	0.572373	0.427627
CACACTCAGTCCATAC_PEC_Yale_SingleCellRNAseq_RMB691_DFC	1	110	PFC	PEC_Yale_SingleCellRNAseq_RMB691_DFC_kOut	CGE_NR2F2/PROX1	21	856	0.999832	G1	0.504097	1940	1257	3197	0.606819	0.393181
ACCAGTAAGTGTCCCG_PEC_Yale_SingleCellRNAseq_RMB691_DFC	1	110	PFC	PEC_Yale_SingleCellRNAseq_RMB691_DFC_kOut	CGE_NR2F2/PROX1	9	964	0.999596	G1	0.643593	1921	1434	3355	0.572578	0.427422
TTTGCGCCAATCGGTT_PEC_Yale_SingleCellRNAseq_RMB691_DFC	1	110	PFC	PEC_Yale_SingleCellRNAseq_RMB691_DFC_kOut	CGE_NR2F2/PROX1	9	892	0.999673	G1	0.606743	1961	1330	3291	0.595867	0.404133
CTAGTGATCCGAGCCA_PEC_Yale_SingleCellRNAseq_RMB691_DFC	1	110	PFC	PEC_Yale_SingleCellRNAseq_RMB691_DFC_kOut	CGE_NR2F2/PROX1	9	936	0.999679	G1	0.621909	1929	1347	3276	0.588828	0.411172
GACGTGCGTCTAAACC_PEC_Yale_SingleCellRNAseq_RMB691_DFC	1	110	PFC	PEC_Yale_SingleCellRNAseq_RMB691_DFC_kOut	CGE_NR2F2/PROX1	9	920	0.999434	G1	0.438892	1922	1347	3269	0.587947	0.412053
TGGCGCATCGTCTGCT_PEC_Yale_SingleCellRNAseq_RMB691_DFC	1	110	PFC	PEC_Yale_SingleCellRNAseq_RMB691_DFC_kOut	MGE_LHX6/MAF	32	1173	0.999784	G1	0.409179	1461	1773	3234	0.451763	0.548238
ACACCAATCTTGACGA_PEC_Yale_SingleCellRNAseq_RMB691_DFC	1	110	PFC	PEC_Yale_SingleCellRNAseq_RMB691_DFC_kOut	CGE_NR2F2/PROX1	21	820	0.99955	G1	0.346823	2029	1265	3294	0.615968	0.384032
ATTCTACGTCTCGTTC_PEC_Yale_SingleCellRNAseq_RMB691_DFC	1	110	PFC	PEC_Yale_SingleCellRNAseq_RMB691_DFC_kOut	CGE_NR2F2/PROX1	21	862	0.99975	G1	0.452235	1883	1315	3198	0.588805	0.411195
GATGAGGTCTGGCGAC_PEC_Yale_SingleCellRNAseq_RMB691_DFC	1	110	PFC	PEC_Yale_SingleCellRNAseq_RMB691_DFC_kOut	MGE_LHX6/MAF	32	811	0.999671	G1	0.394982	1923	1240	3163	0.607967	0.392033
CGCTTCAGTGAAATCA_PEC_Yale_SingleCellRNAseq_RMB691_DFC	1	110	PFC	PEC_Yale_SingleCellRNAseq_RMB691_DFC_kOut	CGE_NR2F2/PROX1	21	889	0.99981	G1	0.345994	1798	1352	3150	0.570794	0.429206
CACCACTTCCTTGACC_PEC_Yale_SingleCellRNAseq_RMB691_DFC	1	110	PFC	PEC_Yale_SingleCellRNAseq_RMB691_DFC_kOut	CGE_NR2F2/PROX1	21	857	0.999635	G1	0.404714	1966	1268	3234	0.607916	0.392084
GGAATAAAGGAATCGC_PEC_Yale_SingleCellRNAseq_RMB691_DFC	1	110	PFC	PEC_Yale_SingleCellRNAseq_RMB691_DFC_kOut	CGE_NR2F2/PROX1	9	938	0.999765	G1	0.60434	1836	1357	3193	0.575008	0.424992
ACATCAGCACCACCAG_PEC_Yale_SingleCellRNAseq_RMB691_DFC	1	110	PFC	PEC_Yale_SingleCellRNAseq_RMB691_DFC_kOut	CGE_NR2F2/PROX1	21	936	0.999799	G1	0.433647	1799	1397	3196	0.562891	0.437109
TTCGAAGAGACCTTTG_PEC_Yale_SingleCellRNAseq_RMB691_DFC	1	110	PFC	PEC_Yale_SingleCellRNAseq_RMB691_DFC_kOut	CGE_NR2F2/PROX1	21	801	0.999839	S	0.423769	2020	1165	3185	0.634223	0.365777
TAAGCGTGTTACGACT_PEC_Yale_SingleCellRNAseq_RMB691_DFC	1	110	PFC	PEC_Yale_SingleCellRNAseq_RMB691_DFC_kOut	MGE_LHX6/MAF	32	881	0.999666	G1	0.405378	1851	1303	3154	0.586874	0.413126
ATAGACCGTGTCCTCT_PEC_Yale_SingleCellRNAseq_RMB691_DFC	1	110	PFC	PEC_Yale_SingleCellRNAseq_RMB691_DFC_kOut	CGE_NR2F2/PROX1	9	977	0.999729	G1	0.534554	1801	1452	3253	0.553643	0.446357
AGCAGCCGTCTCCATC_PEC_Yale_SingleCellRNAseq_RMB691_DFC	1	110	PFC	PEC_Yale_SingleCellRNAseq_RMB691_DFC_kOut	CGE_NR2F2/PROX1	21	874	0.999485	G1	0.393459	1923	1319	3242	0.593152	0.406848
ACACCGGAGAAGGACA_PEC_Yale_SingleCellRNAseq_RMB691_DFC	1	110	PFC	PEC_Yale_SingleCellRNAseq_RMB691_DFC_kOut	MGE_LHX6/MAF	32	846	0.999755	G1	0.319672	1765	1318	3083	0.572494	0.427506
ATTTCTGGTTACGGAG_PEC_Yale_SingleCellRNAseq_RMB691_DFC	1	110	PFC	PEC_Yale_SingleCellRNAseq_RMB691_DFC_kOut	MGE_LHX6/MAF	32	804	0.999454	G1	0.3167	1988	1164	3152	0.630711	0.369289
ACTGATGGTCAATACC_PEC_Yale_SingleCellRNAseq_RMB691_DFC	1	110	PFC	PEC_Yale_SingleCellRNAseq_RMB691_DFC_kOut	CGE_NR2F2/PROX1	28	846	0.999777	G1	0.180087	1744	1352	3096	0.563307	0.436692
TGGTTAGAGTGAAGAG_PEC_Yale_SingleCellRNAseq_RMB691_DFC	1	110	PFC	PEC_Yale_SingleCellRNAseq_RMB691_DFC_kOut	CGE_NR2F2/PROX1	21	963	0.999912	G1	0.445776	1640	1484	3124	0.524968	0.475032
GGATTACTCAAGCCTA_PEC_Yale_SingleCellRNAseq_RMB691_DFC	1	110	PFC	PEC_Yale_SingleCellRNAseq_RMB691_DFC_kOut	CGE_NR2F2/PROX1	21	1008	0.999718	G1	0.440759	1777	1476	3253	0.546265	0.453735
ACACCAAAGGACTGGT_PEC_Yale_SingleCellRNAseq_RMB691_DFC	1	110	PFC	PEC_Yale_SingleCellRNAseq_RMB691_DFC_kOut	MGE_LHX6/MAF	32	861	0.999824	G1	0.322612	1816	1337	3153	0.575959	0.424041
CATCCACAGTCCGGTC_PEC_Yale_SingleCellRNAseq_RMB691_DFC	1	110	PFC	PEC_Yale_SingleCellRNAseq_RMB691_DFC_kOut	CGE_NR2F2/PROX1	9	942	0.999831	G1	0.56816	1832	1468	3300	0.555152	0.444848
CCGTGGAGTACTCAAC_PEC_Yale_SingleCellRNAseq_RMB691_DFC	1	110	PFC	PEC_Yale_SingleCellRNAseq_RMB691_DFC_kOut	CGE_NR2F2/PROX1	21	951	0.999772	G1	0.42657	1764	1445	3209	0.549704	0.450296
CACACAATCACGATGT_PEC_Yale_SingleCellRNAseq_RMB691_DFC	1	110	PFC	PEC_Yale_SingleCellRNAseq_RMB691_DFC_kOut	MGE_LHX6/MAF	32	835	0.999569	G1	0.296102	1800	1351	3151	0.571247	0.428753
GTTCATTGTACAGTTC_PEC_Yale_SingleCellRNAseq_RMB691_DFC	1	110	PFC	PEC_Yale_SingleCellRNAseq_RMB691_DFC_kOut	CGE_NR2F2/PROX1	28	887	0.99976	G1	0.242947	1740	1427	3167	0.549416	0.450584
CCTTCCCAGCTGTTCA_PEC_Yale_SingleCellRNAseq_RMB691_DFC	1	110	PFC	PEC_Yale_SingleCellRNAseq_RMB691_DFC_kOut	CGE_NR2F2/PROX1	9	899	0.999741	G1	0.526433	1859	1339	3198	0.581301	0.418699
AAAGTAGAGCGGATCA_PEC_Yale_SingleCellRNAseq_RMB691_DFC	1	110	PFC	PEC_Yale_SingleCellRNAseq_RMB691_DFC_kOut	CGE_NR2F2/PROX1	21	854	0.999765	G1	0.461243	1890	1248	3138	0.602294	0.397706
TACGGATAGGCAGTCA_PEC_Yale_SingleCellRNAseq_RMB691_DFC	1	110	PFC	PEC_Yale_SingleCellRNAseq_RMB691_DFC_kOut	CGE_NR2F2/PROX1	9	987	0.999724	G1	0.514602	1765	1448	3213	0.549331	0.450669
TAGACCAAGGTCATCT_PEC_Yale_SingleCellRNAseq_RMB691_DFC	1	110	PFC	PEC_Yale_SingleCellRNAseq_RMB691_DFC_kOut	CGE_NR2F2/PROX1	9	970	0.999674	G1	0.567598	1758	1542	3300	0.532727	0.467273
CAAGGCCCAATGAAAC_PEC_Yale_SingleCellRNAseq_RMB691_DFC	1	110	PFC	PEC_Yale_SingleCellRNAseq_RMB691_DFC_kOut	CGE_NR2F2/PROX1	21	970	0.999853	G1	0.483961	1759	1460	3219	0.546443	0.453557
AAACCTGGTCGGCACT_PEC_Yale_SingleCellRNAseq_RMB691_DFC	1	110	PFC	PEC_Yale_SingleCellRNAseq_RMB691_DFC_kOut	CGE_NR2F2/PROX1	9	970	0.999848	G1	0.604439	1797	1460	3257	0.551735	0.448265
AGCGGTCAGACATAAC_PEC_Yale_SingleCellRNAseq_RMB691_DFC	1	110	PFC	PEC_Yale_SingleCellRNAseq_RMB691_DFC_kOut	CGE_NR2F2/PROX1	21	859	0.999544	G1	0.272208	1788	1320	3108	0.57529	0.42471
TCGGTAAGTAGAGGAA_PEC_Yale_SingleCellRNAseq_RMB691_DFC	1	110	PFC	PEC_Yale_SingleCellRNAseq_RMB691_DFC_kOut	CGE_NR2F2/PROX1	9	909	0.999565	G1	0.567631	1888	1376	3264	0.578431	0.421569
CTCCTAGTCCCGGATG_PEC_Yale_SingleCellRNAseq_RMB691_DFC	1	110	PFC	PEC_Yale_SingleCellRNAseq_RMB691_DFC_kOut	CGE_NR2F2/PROX1	9	893	0.999683	G1	0.495055	1952	1298	3250	0.600615	0.399385
AACTCCCAGGGCATGT_PEC_Yale_SingleCellRNAseq_RMB691_DFC	1	110	PFC	PEC_Yale_SingleCellRNAseq_RMB691_DFC_kOut	MGE_LHX6/MAF	32	842	0.999758	G1	0.363305	1750	1246	2996	0.584112	0.415888
ACCAGTAGTGCAGGTA_PEC_Yale_SingleCellRNAseq_RMB691_DFC	1	110	PFC	PEC_Yale_SingleCellRNAseq_RMB691_DFC_kOut	CGE_NR2F2/PROX1	9	828	0.999674	G1	0.534648	2050	1194	3244	0.631936	0.368064
CTCTGGTCATTGGTAC_PEC_Yale_SingleCellRNAseq_RMB691_DFC	1	110	PFC	PEC_Yale_SingleCellRNAseq_RMB691_DFC_kOut	CGE_NR2F2/PROX1	21	844	0.999655	G1	0.332147	1813	1322	3135	0.578309	0.421691
ATGTGTGAGACGCTTT_PEC_Yale_SingleCellRNAseq_RMB691_DFC	1	110	PFC	PEC_Yale_SingleCellRNAseq_RMB691_DFC_kOut	CGE_NR2F2/PROX1	9	825	0.999637	G1	0.541225	1971	1239	3210	0.614019	0.385981
CGGGTCATCGTTTGCC_PEC_Yale_SingleCellRNAseq_RMB691_DFC	1	110	PFC	PEC_Yale_SingleCellRNAseq_RMB691_DFC_kOut	CGE_NR2F2/PROX1	9	1002	0.999739	G1	0.647575	1750	1504	3254	0.5378	0.4622
AGTTGGTAGTAGTGCG_PEC_Yale_SingleCellRNAseq_RMB691_DFC	1	110	PFC	PEC_Yale_SingleCellRNAseq_RMB691_DFC_kOut	CGE_NR2F2/PROX1	21	960	0.999819	G1	0.43514	1688	1462	3150	0.535873	0.464127
TAAGTGCCAGACAAAT_PEC_Yale_SingleCellRNAseq_RMB691_DFC	1	110	PFC	PEC_Yale_SingleCellRNAseq_RMB691_DFC_kOut	LGE_MEIS2/PAX6	21	837	0.999753	G1	0.336645	1819	1334	3153	0.576911	0.423089
CGTTAGAGTCTGGAGA_PEC_Yale_SingleCellRNAseq_RMB691_DFC	1	110	PFC	PEC_Yale_SingleCellRNAseq_RMB691_DFC_kOut	CGE_NR2F2/PROX1	21	859	0.999749	G2M	0.415011	1915	1273	3188	0.60069	0.39931
TTTACTGGTCGAACAG_PEC_Yale_SingleCellRNAseq_RMB691_DFC	1	110	PFC	PEC_Yale_SingleCellRNAseq_RMB691_DFC_kOut	CGE_NR2F2/PROX1	28	932	0.999793	G1	0.248479	1603	1554	3157	0.50776	0.492239
CTCCTAGGTCTAAACC_PEC_Yale_SingleCellRNAseq_RMB691_DFC	1	110	PFC	PEC_Yale_SingleCellRNAseq_RMB691_DFC_kOut	CGE_NR2F2/PROX1	21	818	0.999005	G1	0.265664	1833	1275	3108	0.589768	0.410232
TCAGCTCCAATGCCAT_PEC_Yale_SingleCellRNAseq_RMB691_DFC	1	110	PFC	PEC_Yale_SingleCellRNAseq_RMB691_DFC_kOut	MGE_LHX6/MAF	32	897	0.999786	G1	0.412385	1781	1316	3097	0.575073	0.424927
TGAGGGACAGTAAGCG_PEC_Yale_SingleCellRNAseq_RMB691_DFC	1	110	PFC	PEC_Yale_SingleCellRNAseq_RMB691_DFC_kOut	CGE_NR2F2/PROX1	21	955	0.999751	G1	0.558006	1797	1395	3192	0.56297	0.43703
TCGGGACCAGCCAATT_PEC_Yale_SingleCellRNAseq_RMB691_DFC	1	110	PFC	PEC_Yale_SingleCellRNAseq_RMB691_DFC_kOut	MGE_LHX6/MAF	32	880	0.999714	G1	0.400932	1748	1293	3041	0.574811	0.425189
TACTTGTAGTTGCAGG_PEC_Yale_SingleCellRNAseq_RMB691_DFC	1	110	PFC	PEC_Yale_SingleCellRNAseq_RMB691_DFC_kOut	LGE_MEIS2/PAX6	21	873	0.999834	G1	0.351114	1802	1322	3124	0.576825	0.423175
CGTGTCTGTGAGGGTT_PEC_Yale_SingleCellRNAseq_RMB691_DFC	1	110	PFC	PEC_Yale_SingleCellRNAseq_RMB691_DFC_kOut	CGE_NR2F2/PROX1	9	905	0.999774	G1	0.638559	1883	1282	3165	0.594945	0.405055
GAAATGATCACGAAGG_PEC_Yale_SingleCellRNAseq_RMB691_DFC	1	110	PFC	PEC_Yale_SingleCellRNAseq_RMB691_DFC_kOut	CGE_NR2F2/PROX1	21	823	0.999771	G2M	0.344248	1861	1254	3115	0.597432	0.402568
AACTCTTGTGGCAAAC_PEC_Yale_SingleCellRNAseq_RMB691_DFC	1	110	PFC	PEC_Yale_SingleCellRNAseq_RMB691_DFC_kOut	MGE_LHX6/MAF	32	896	0.999462	G1	0.30498	1734	1318	3052	0.568152	0.431848
GGGATGACACCAGATT_PEC_Yale_SingleCellRNAseq_RMB691_DFC	1	110	PFC	PEC_Yale_SingleCellRNAseq_RMB691_DFC_kOut	CGE_NR2F2/PROX1	21	879	0.999705	G1	0.367483	1840	1332	3172	0.580076	0.419924
CACACTCAGTTGAGAT_PEC_Yale_SingleCellRNAseq_RMB691_DFC	1	110	PFC	PEC_Yale_SingleCellRNAseq_RMB691_DFC_kOut	MGE_LHX6/MAF	32	996	0.999794	G1	0.217405	1571	1552	3123	0.503042	0.496958
TTCTCAATCACGATGT_PEC_Yale_SingleCellRNAseq_RMB691_DFC	1	110	PFC	PEC_Yale_SingleCellRNAseq_RMB691_DFC_kOut	CGE_NR2F2/PROX1	21	833	0.999866	G1	0.355692	1793	1329	3122	0.574311	0.425689
TGAGCCGGTCGCTTCT_PEC_Yale_SingleCellRNAseq_RMB691_DFC	1	110	PFC	PEC_Yale_SingleCellRNAseq_RMB691_DFC_kOut	CGE_NR2F2/PROX1	9	870	0.999794	G1	0.630408	1983	1270	3253	0.609591	0.390409
CTGATAGCATGGTCTA_PEC_Yale_SingleCellRNAseq_RMB691_DFC	1	110	PFC	PEC_Yale_SingleCellRNAseq_RMB691_DFC_kOut	MGE_LHX6/MAF	32	801	0.999812	G1	0.383517	1873	1232	3105	0.603221	0.396779
TCAATCTGTGGAAAGA_PEC_Yale_SingleCellRNAseq_RMB691_DFC	1	110	PFC	PEC_Yale_SingleCellRNAseq_RMB691_DFC_kOut	CGE_NR2F2/PROX1	28	835	0.999679	G1	0.232286	1735	1397	3132	0.553959	0.446041
AGCGTATTCAGTACGT_PEC_Yale_SingleCellRNAseq_RMB691_DFC	1	110	PFC	PEC_Yale_SingleCellRNAseq_RMB691_DFC_kOut	CGE_NR2F2/PROX1	9	996	0.999673	G1	0.716968	1805	1438	3243	0.556583	0.443417
ACAGCTAAGCTGATAA_PEC_Yale_SingleCellRNAseq_RMB691_DFC	1	110	PFC	PEC_Yale_SingleCellRNAseq_RMB691_DFC_kOut	MGE_LHX6/MAF	32	1020	0.999739	G2M	0.181406	1488	1620	3108	0.478764	0.521235
GATCAGTTCGTTTATC_PEC_Yale_SingleCellRNAseq_RMB691_DFC	1	110	PFC	PEC_Yale_SingleCellRNAseq_RMB691_DFC_kOut	CGE_NR2F2/PROX1	21	895	0.999701	G1	0.38461	1824	1352	3176	0.574307	0.425693
GACTAACGTCTCGTTC_PEC_Yale_SingleCellRNAseq_RMB691_DFC	1	110	PFC	PEC_Yale_SingleCellRNAseq_RMB691_DFC_kOut	CGE_NR2F2/PROX1	9	845	0.999625	G1	0.578817	1912	1289	3201	0.597313	0.402687
GGGCACTGTGCTGTAT_PEC_Yale_SingleCellRNAseq_RMB691_DFC	1	110	PFC	PEC_Yale_SingleCellRNAseq_RMB691_DFC_kOut	CGE_NR2F2/PROX1	40	905	0.999886	G1	0.282034	1505	1456	2961	0.508274	0.491726
GGTGAAGGTTCCGTCT_PEC_Yale_SingleCellRNAseq_RMB691_DFC	1	110	PFC	PEC_Yale_SingleCellRNAseq_RMB691_DFC_kOut	MGE_LHX6/MAF	32	935	0.999781	G1	0.366931	1662	1390	3052	0.544561	0.455439
CGGTTAAGTACCGCTG_PEC_Yale_SingleCellRNAseq_RMB691_DFC	1	110	PFC	PEC_Yale_SingleCellRNAseq_RMB691_DFC_kOut	CGE_NR2F2/PROX1	21	875	0.999858	G1	0.477243	1877	1294	3171	0.591927	0.408073
GAGCAGACAGGTTTCA_PEC_Yale_SingleCellRNAseq_RMB691_DFC	1	110	PFC	PEC_Yale_SingleCellRNAseq_RMB691_DFC_kOut	CGE_NR2F2/PROX1	9	922	0.999622	G1	0.630717	1830	1378	3208	0.570449	0.429551
GGTGCGTAGTTGAGAT_PEC_Yale_SingleCellRNAseq_RMB691_DFC	1	110	PFC	PEC_Yale_SingleCellRNAseq_RMB691_DFC_kOut	CGE_NR2F2/PROX1	21	977	0.999285	G1	0.394886	1594	1561	3155	0.50523	0.49477
GTCAAGTAGAAGGTGA_PEC_Yale_SingleCellRNAseq_RMB691_DFC	1	110	PFC	PEC_Yale_SingleCellRNAseq_RMB691_DFC_kOut	CGE_NR2F2/PROX1	21	901	0.999144	G1	0.369319	1720	1405	3125	0.5504	0.4496
CGTGTAACAAAGGAAG_PEC_Yale_SingleCellRNAseq_RMB691_DFC	1	110	PFC	PEC_Yale_SingleCellRNAseq_RMB691_DFC_kOut	CGE_NR2F2/PROX1	9	896	0.999648	G1	0.585964	1825	1303	3128	0.58344	0.41656
AAAGATGTCACCGGGT_PEC_Yale_SingleCellRNAseq_RMB691_DFC	1	110	PFC	PEC_Yale_SingleCellRNAseq_RMB691_DFC_kOut	CGE_NR2F2/PROX1	21	910	0.999806	G1	0.298626	1686	1330	3016	0.559019	0.440981
TTGGAACGTGTTCTTT_PEC_Yale_SingleCellRNAseq_RMB691_DFC	1	110	PFC	PEC_Yale_SingleCellRNAseq_RMB691_DFC_kOut	CGE_NR2F2/PROX1	9	995	0.999749	G1	0.705144	1752	1463	3215	0.544946	0.455054
CTGAAACTCCGTTGTC_PEC_Yale_SingleCellRNAseq_RMB691_DFC	1	110	PFC	PEC_Yale_SingleCellRNAseq_RMB691_DFC_kOut	CGE_NR2F2/PROX1	21	870	0.999698	G1	0.347219	1795	1388	3183	0.563933	0.436067
GACGTGCCAATGAATG_PEC_Yale_SingleCellRNAseq_RMB691_DFC	1	110	PFC	PEC_Yale_SingleCellRNAseq_RMB691_DFC_kOut	CGE_NR2F2/PROX1	21	945	0.999815	G1	0.526101	1839	1340	3179	0.578484	0.421516
GACACGCCAATGCCAT_PEC_Yale_SingleCellRNAseq_RMB691_DFC	1	110	PFC	PEC_Yale_SingleCellRNAseq_RMB691_DFC_kOut	MGE_LHX6/MAF	32	851	0.999534	G1	0.272793	1771	1257	3028	0.584874	0.415125
CAGTCCTGTTCCACGG_PEC_Yale_SingleCellRNAseq_RMB691_DFC	1	110	PFC	PEC_Yale_SingleCellRNAseq_RMB691_DFC_kOut	CGE_NR2F2/PROX1	21	834	0.999809	G1	0.348857	1891	1272	3163	0.59785	0.40215
CTGTGCTTCTGCGGCA_PEC_Yale_SingleCellRNAseq_RMB691_DFC	1	110	PFC	PEC_Yale_SingleCellRNAseq_RMB691_DFC_kOut	MGE_LHX6/MAF	32	838	0.999761	G1	0.281648	1836	1186	3022	0.607545	0.392455
AGACGTTAGGTGTTAA_PEC_Yale_SingleCellRNAseq_RMB691_DFC	1	110	PFC	PEC_Yale_SingleCellRNAseq_RMB691_DFC_kOut	CGE_NR2F2/PROX1	21	822	0.999858	G1	0.404098	1899	1292	3191	0.595111	0.404889
CCTACACTCGGCATCG_PEC_Yale_SingleCellRNAseq_RMB691_DFC	1	110	PFC	PEC_Yale_SingleCellRNAseq_RMB691_DFC_kOut	CGE_NR2F2/PROX1	9	878	0.999696	G1	0.556773	1816	1261	3077	0.590185	0.409815
CACCAGGTCTGCGACG_PEC_Yale_SingleCellRNAseq_RMB691_DFC	1	110	PFC	PEC_Yale_SingleCellRNAseq_RMB691_DFC_kOut	CGE_NR2F2/PROX1	9	1062	0.999864	G1	0.610205	1609	1616	3225	0.498915	0.501085
ATCTGCCCAGTATAAG_PEC_Yale_SingleCellRNAseq_RMB691_DFC	1	110	PFC	PEC_Yale_SingleCellRNAseq_RMB691_DFC_kOut	CGE_NR2F2/PROX1	21	810	0.9997	G1	0.37967	1939	1211	3150	0.615556	0.384444
ACTGATGTCATGTCCC_PEC_Yale_SingleCellRNAseq_RMB691_DFC	1	110	PFC	PEC_Yale_SingleCellRNAseq_RMB691_DFC_kOut	CGE_NR2F2/PROX1	21	898	0.999853	G1	0.259305	1631	1378	3009	0.542041	0.457959
CGATGGCCAGAGTGTG_PEC_Yale_SingleCellRNAseq_RMB691_DFC	1	110	PFC	PEC_Yale_SingleCellRNAseq_RMB691_DFC_kOut	MGE_LHX6/MAF	32	839	0.999778	G1	0.415277	1807	1202	3009	0.600532	0.399468
CGGACGTAGGACAGCT_PEC_Yale_SingleCellRNAseq_RMB691_DFC	1	110	PFC	PEC_Yale_SingleCellRNAseq_RMB691_DFC_kOut	MGE_LHX6/NPY	32	835	0.999718	G1	0.322891	1712	1210	2922	0.5859	0.4141
GCTGCGAAGTACGTTC_PEC_Yale_SingleCellRNAseq_RMB691_DFC	1	110	PFC	PEC_Yale_SingleCellRNAseq_RMB691_DFC_kOut	CGE_NR2F2/PROX1	21	936	0.999864	G1	0.355529	1700	1423	3123	0.544348	0.455652
AACTCAGTCGAATGGG_PEC_Yale_SingleCellRNAseq_RMB691_DFC	1	110	PFC	PEC_Yale_SingleCellRNAseq_RMB691_DFC_kOut	MGE_LHX6/MAF	32	829	0.99969	G1	0.333257	1814	1262	3076	0.589727	0.410273
ACATGGTAGGACGAAA_PEC_Yale_SingleCellRNAseq_RMB691_DFC	1	110	PFC	PEC_Yale_SingleCellRNAseq_RMB691_DFC_kOut	CGE_NR2F2/PROX1	21	811	0.99982	G1	0.417023	1939	1209	3148	0.615947	0.384053
GAGCAGAAGGTGGGTT_PEC_Yale_SingleCellRNAseq_RMB691_DFC	1	110	PFC	PEC_Yale_SingleCellRNAseq_RMB691_DFC_kOut	MGE_LHX6/MAF	29	864	0.999668	G2M	0.485562	1714	1275	2989	0.573436	0.426564
GACGTGCAGTACATGA_PEC_Yale_SingleCellRNAseq_RMB691_DFC	1	110	PFC	PEC_Yale_SingleCellRNAseq_RMB691_DFC_kOut	CGE_NR2F2/PROX1	32	909	0.999758	G1	0.272237	1644	1377	3021	0.544191	0.455809
ATGAGGGCAAACCCAT_PEC_Yale_SingleCellRNAseq_RMB691_DFC	1	110	PFC	PEC_Yale_SingleCellRNAseq_RMB691_DFC_kOut	CGE_NR2F2/PROX1	21	1035	0.999808	G1	0.587156	1674	1516	3190	0.524765	0.475235
ATCATGGTCGGGAGTA_PEC_Yale_SingleCellRNAseq_RMB691_DFC	1	110	PFC	PEC_Yale_SingleCellRNAseq_RMB691_DFC_kOut	MGE_LHX6/MAF	32	843	0.9998	G1	0.41871	1756	1300	3056	0.574607	0.425393
CCTTCGAGTGTGCGTC_PEC_Yale_SingleCellRNAseq_RMB691_DFC	1	110	PFC	PEC_Yale_SingleCellRNAseq_RMB691_DFC_kOut	MGE_LHX6/MAF	32	820	0.999732	G1	0.329159	1734	1239	2973	0.583249	0.416751
TTAGGACCAGATCTGT_PEC_Yale_SingleCellRNAseq_RMB691_DFC	1	110	PFC	PEC_Yale_SingleCellRNAseq_RMB691_DFC_kOut	CGE_NR2F2/PROX1	9	807	0.999799	G1	0.549689	1888	1244	3132	0.60281	0.39719
GCTGGGTCACACAGAG_PEC_Yale_SingleCellRNAseq_RMB691_DFC	1	110	PFC	PEC_Yale_SingleCellRNAseq_RMB691_DFC_kOut	MGE_LHX6/MAF	32	863	0.999686	G1	0.366241	1759	1273	3032	0.580145	0.419855
CCAATCCCACGAAACG_PEC_Yale_SingleCellRNAseq_RMB691_DFC	1	110	PFC	PEC_Yale_SingleCellRNAseq_RMB691_DFC_kOut	CGE_NR2F2/PROX1	9	810	0.999457	G1	0.611074	1962	1210	3172	0.618537	0.381463
TGAGCATGTTGAACTC_PEC_Yale_SingleCellRNAseq_RMB691_DFC	1	110	PFC	PEC_Yale_SingleCellRNAseq_RMB691_DFC_kOut	MGE_LHX6/MAF	32	814	0.999309	G1	0.309271	1801	1247	3048	0.590879	0.409121
TAGTGGTAGAGCCTAG_PEC_Yale_SingleCellRNAseq_RMB691_DFC	1	110	PFC	PEC_Yale_SingleCellRNAseq_RMB691_DFC_kOut	CGE_NR2F2/PROX1	21	815	0.99989	G1	0.419817	1900	1131	3031	0.626856	0.373144
ACGAGCCAGCGCTTAT_PEC_Yale_SingleCellRNAseq_RMB691_DFC	1	110	PFC	PEC_Yale_SingleCellRNAseq_RMB691_DFC_kOut	CGE_NR2F2/PROX1	9	1018	0.999723	G1	0.634346	1675	1486	3161	0.529896	0.470104
CGAGAAGCATACTACG_PEC_Yale_SingleCellRNAseq_RMB691_DFC	1	110	PFC	PEC_Yale_SingleCellRNAseq_RMB691_DFC_kOut	CGE_NR2F2/PROX1	21	864	0.999754	G1	0.566681	1854	1282	3136	0.591199	0.408801
TTTGTCAAGCGAGAAA_PEC_Yale_SingleCellRNAseq_RMB691_DFC	1	110	PFC	PEC_Yale_SingleCellRNAseq_RMB691_DFC_kOut	CGE_NR2F2/PROX1	21	899	0.999657	G1	0.418678	1794	1346	3140	0.571338	0.428662
CTGTGCTGTGTTAAGA_PEC_Yale_SingleCellRNAseq_RMB691_DFC	1	110	PFC	PEC_Yale_SingleCellRNAseq_RMB691_DFC_kOut	CGE_NR2F2/PROX1	21	857	0.99968	G1	0.380583	1812	1316	3128	0.579284	0.420716
ATGAGGGGTGATAAGT_PEC_Yale_SingleCellRNAseq_RMB691_DFC	1	110	PFC	PEC_Yale_SingleCellRNAseq_RMB691_DFC_kOut	CGE_NR2F2/PROX1	28	910	0.999893	G1	0.19438	1630	1439	3069	0.531118	0.468882
ACTGAACTCGGACAAG_PEC_Yale_SingleCellRNAseq_RMB691_DFC	1	110	PFC	PEC_Yale_SingleCellRNAseq_RMB691_DFC_kOut	CGE_NR2F2/PROX1	9	974	0.999216	G1	0.657003	1719	1402	3121	0.550785	0.449215
TGCCCATCACGAGGTA_PEC_Yale_SingleCellRNAseq_RMB691_DFC	1	110	PFC	PEC_Yale_SingleCellRNAseq_RMB691_DFC_kOut	CGE_NR2F2/PROX1	9	979	0.999612	G1	0.527625	1740	1415	3155	0.551506	0.448494
CCGTACTTCCGATATG_PEC_Yale_SingleCellRNAseq_RMB691_DFC	1	110	PFC	PEC_Yale_SingleCellRNAseq_RMB691_DFC_kOut	LGE_MEIS2/PAX6	21	804	0.999719	G1	0.32269	1758	1376	3134	0.560944	0.439056
GGATGTTAGCTAGTTC_PEC_Yale_SingleCellRNAseq_RMB691_DFC	1	110	PFC	PEC_Yale_SingleCellRNAseq_RMB691_DFC_kOut	CGE_NR2F2/PROX1	21	930	0.999853	G1	0.547322	1685	1435	3120	0.540064	0.459936
CTCGGAGTCACGATGT_PEC_Yale_SingleCellRNAseq_RMB691_DFC	1	110	PFC	PEC_Yale_SingleCellRNAseq_RMB691_DFC_kOut	MGE_LHX6/MAF	32	871	0.999817	G1	0.389178	1744	1290	3034	0.574819	0.425181
CAACTAGGTCCATCCT_PEC_Yale_SingleCellRNAseq_RMB691_DFC	1	110	PFC	PEC_Yale_SingleCellRNAseq_RMB691_DFC_kOut	CGE_NR2F2/PROX1	21	929	0.999648	G1	0.391014	1690	1455	3145	0.537361	0.462639
GCACTCTAGGCGTACA_PEC_Yale_SingleCellRNAseq_RMB691_DFC	1	110	PFC	PEC_Yale_SingleCellRNAseq_RMB691_DFC_kOut	CGE_NR2F2/PROX1	21	921	0.99945	G1	0.229896	1726	1357	3083	0.559844	0.440156
TTTGTCACACACCGCA_PEC_Yale_SingleCellRNAseq_RMB691_DFC	1	110	PFC	PEC_Yale_SingleCellRNAseq_RMB691_DFC_kOut	CGE_NR2F2/PROX1	9	848	0.999478	G1	0.706761	1807	1250	3057	0.591102	0.408898
CCTTCGATCCTTCAAT_PEC_Yale_SingleCellRNAseq_RMB691_DFC	1	110	PFC	PEC_Yale_SingleCellRNAseq_RMB691_DFC_kOut	LGE_MEIS2/PAX6	21	872	0.999631	G1	0.297435	1690	1364	3054	0.553373	0.446627
TACGGTACACACAGAG_PEC_Yale_SingleCellRNAseq_RMB691_DFC	1	110	PFC	PEC_Yale_SingleCellRNAseq_RMB691_DFC_kOut	CGE_NR2F2/PROX1	21	971	0.999849	G1	0.44993	1620	1451	3071	0.527516	0.472485
CCTCAGTAGACTGGGT_PEC_Yale_SingleCellRNAseq_RMB691_DFC	1	110	PFC	PEC_Yale_SingleCellRNAseq_RMB691_DFC_kOut	CGE_NR2F2/PROX1	9	871	0.999726	G1	0.594185	1820	1311	3131	0.581284	0.418716
GAACGGAAGAGGGATA_PEC_Yale_SingleCellRNAseq_RMB691_DFC	1	110	PFC	PEC_Yale_SingleCellRNAseq_RMB691_DFC_kOut	CGE_NR2F2/PROX1	21	821	0.999752	G1	0.552286	1896	1168	3064	0.618799	0.381201
CGCGTTTAGATAGTCA_PEC_Yale_SingleCellRNAseq_RMB691_DFC	1	110	PFC	PEC_Yale_SingleCellRNAseq_RMB691_DFC_kOut	CGE_NR2F2/PROX1	21	849	0.999649	G1	0.368334	1762	1313	3075	0.573008	0.426992
CGGGTCAGTGATAAGT_PEC_Yale_SingleCellRNAseq_RMB691_DFC	1	110	PFC	PEC_Yale_SingleCellRNAseq_RMB691_DFC_kOut	MGE_LHX6/MAF	32	857	0.999782	G1	0.242761	1669	1276	2945	0.566723	0.433277
TAAGAGAGTATTACCG_PEC_Yale_SingleCellRNAseq_RMB691_DFC	1	110	PFC	PEC_Yale_SingleCellRNAseq_RMB691_DFC_kOut	CGE_NR2F2/PROX1	21	861	0.999662	G1	0.344813	1808	1309	3117	0.580045	0.419955
CTGATAGAGTCCTCCT_PEC_Yale_SingleCellRNAseq_RMB691_DFC	1	110	PFC	PEC_Yale_SingleCellRNAseq_RMB691_DFC_kOut	CGE_NR2F2/PROX1	21	815	0.999453	G1	0.35709	1833	1246	3079	0.595323	0.404677
TCGTAGAGTTGTGGCC_PEC_Yale_SingleCellRNAseq_RMB691_DFC	1	110	PFC	PEC_Yale_SingleCellRNAseq_RMB691_DFC_kOut	CGE_NR2F2/PROX1	21	901	0.999777	G1	0.482816	1861	1316	3177	0.585773	0.414227
TCAGGATTCGTTTGCC_PEC_Yale_SingleCellRNAseq_RMB691_DFC	1	110	PFC	PEC_Yale_SingleCellRNAseq_RMB691_DFC_kOut	CGE_NR2F2/PROX1	9	962	0.999709	G1	0.619409	1710	1429	3139	0.544759	0.455241
TCGTACCAGATGTCGG_PEC_Yale_SingleCellRNAseq_RMB691_DFC	1	110	PFC	PEC_Yale_SingleCellRNAseq_RMB691_DFC_kOut	CGE_NR2F2/PROX1	21	872	0.999696	G1	0.690418	1871	1274	3145	0.594913	0.405087
CGAGCCAAGAAGCCCA_PEC_Yale_SingleCellRNAseq_RMB691_DFC	1	110	PFC	PEC_Yale_SingleCellRNAseq_RMB691_DFC_kOut	MGE_LHX6/MAF	32	916	0.999737	G1	0.447148	1596	1374	2970	0.537374	0.462626
CAAGGCCTCCGTACAA_PEC_Yale_SingleCellRNAseq_RMB691_DFC	1	110	PFC	PEC_Yale_SingleCellRNAseq_RMB691_DFC_kOut	CGE_NR2F2/PROX1	21	849	0.999741	G1	0.551971	1827	1292	3119	0.585765	0.414235
ACTGAACGTGGCAAAC_PEC_Yale_SingleCellRNAseq_RMB691_DFC	1	110	PFC	PEC_Yale_SingleCellRNAseq_RMB691_DFC_kOut	CGE_NR2F2/PROX1	21	818	0.999703	G1	0.529671	1896	1203	3099	0.61181	0.38819
GATCGATTCCAAACAC_PEC_Yale_SingleCellRNAseq_RMB691_DFC	1	110	PFC	PEC_Yale_SingleCellRNAseq_RMB691_DFC_kOut	CGE_NR2F2/PROX1	21	859	0.999679	G1	0.355587	1701	1293	2994	0.568136	0.431864
TGGTTCCGTTCAGTAC_PEC_Yale_SingleCellRNAseq_RMB691_DFC	1	110	PFC	PEC_Yale_SingleCellRNAseq_RMB691_DFC_kOut	CGE_NR2F2/PROX1	21	858	0.999631	G1	0.428832	1826	1278	3104	0.588273	0.411727
CCTACACGTCTAGTGT_PEC_Yale_SingleCellRNAseq_RMB691_DFC	1	110	PFC	PEC_Yale_SingleCellRNAseq_RMB691_DFC_kOut	CGE_NR2F2/PROX1	21	868	0.999586	G1	0.405695	1796	1314	3110	0.577492	0.422508
GCTGGGTTCGACCAGC_PEC_Yale_SingleCellRNAseq_RMB691_DFC	1	110	PFC	PEC_Yale_SingleCellRNAseq_RMB691_DFC_kOut	MGE_LHX6/MAF	32	838	0.999786	G1	0.362129	1782	1214	2996	0.594793	0.405207
CAAGATCAGATCCCAT_PEC_Yale_SingleCellRNAseq_RMB691_DFC	1	110	PFC	PEC_Yale_SingleCellRNAseq_RMB691_DFC_kOut	CGE_NR2F2/PROX1	21	866	0.9995	G1	0.4288	1770	1307	3077	0.575236	0.424764
GGGACCTAGAAGGGTA_PEC_Yale_SingleCellRNAseq_RMB691_DFC	1	110	PFC	PEC_Yale_SingleCellRNAseq_RMB691_DFC_kOut	CGE_NR2F2/PROX1	9	871	0.999794	G1	0.522072	1816	1274	3090	0.587702	0.412298
GATCAGTTCTGCGACG_PEC_Yale_SingleCellRNAseq_RMB691_DFC	1	110	PFC	PEC_Yale_SingleCellRNAseq_RMB691_DFC_kOut	CGE_NR2F2/PROX1	30	920	0.999886	G1	0.194728	1510	1441	2951	0.511691	0.488309
AGGCCGTGTGCTTCTC_PEC_Yale_SingleCellRNAseq_RMB691_DFC	1	110	PFC	PEC_Yale_SingleCellRNAseq_RMB691_DFC_kOut	CGE_NR2F2/PROX1	21	976	0.999787	G1	0.515401	1705	1418	3123	0.545949	0.454051
CCATGTCAGTTGAGAT_PEC_Yale_SingleCellRNAseq_RMB691_DFC	1	110	PFC	PEC_Yale_SingleCellRNAseq_RMB691_DFC_kOut	CGE_NR2F2/PROX1	21	905	0.999849	S	0.330129	1735	1339	3074	0.564411	0.435589
CAGCAGCAGAAGAAGC_PEC_Yale_SingleCellRNAseq_RMB691_DFC	1	110	PFC	PEC_Yale_SingleCellRNAseq_RMB691_DFC_kOut	CGE_NR2F2/PROX1	9	834	0.999652	G1	0.588102	2050	1103	3153	0.650174	0.349826
TTCTACAGTTACGGAG_PEC_Yale_SingleCellRNAseq_RMB691_DFC	1	110	PFC	PEC_Yale_SingleCellRNAseq_RMB691_DFC_kOut	CGE_NR2F2/PROX1	21	959	0.999763	G1	0.388636	1663	1439	3102	0.536106	0.463894
CGCGTTTCATCCTAGA_PEC_Yale_SingleCellRNAseq_RMB691_DFC	1	110	PFC	PEC_Yale_SingleCellRNAseq_RMB691_DFC_kOut	CGE_NR2F2/PROX1	21	1001	0.999751	G1	0.263536	1499	1599	3098	0.483861	0.516139
GATCGTAGTAAATGAC_PEC_Yale_SingleCellRNAseq_RMB691_DFC	1	110	PFC	PEC_Yale_SingleCellRNAseq_RMB691_DFC_kOut	MGE_LHX6/MAF	32	800	0.99978	G1	0.349286	1751	1253	3004	0.582889	0.417111
TGAGGGACATGCCCGA_PEC_Yale_SingleCellRNAseq_RMB691_DFC	1	110	PFC	PEC_Yale_SingleCellRNAseq_RMB691_DFC_kOut	MGE_LHX6/MAF	32	849	0.999687	G2M	0.262836	1797	1198	2995	0.6	0.4
CACAGGCTCTAACGGT_PEC_Yale_SingleCellRNAseq_RMB691_DFC	1	110	PFC	PEC_Yale_SingleCellRNAseq_RMB691_DFC_kOut	MGE_LHX6/MAF	32	824	0.999642	G1	0.2132	1699	1308	3007	0.565015	0.434985
ACTGATGAGGCAGGTT_PEC_Yale_SingleCellRNAseq_RMB691_DFC	1	110	PFC	PEC_Yale_SingleCellRNAseq_RMB691_DFC_kOut	CGE_NR2F2/PROX1	28	989	0.999597	G1	0.254961	1621	1454	3075	0.527154	0.472846
ACGGCCACATTCGACA_PEC_Yale_SingleCellRNAseq_RMB691_DFC	1	110	PFC	PEC_Yale_SingleCellRNAseq_RMB691_DFC_kOut	CGE_NR2F2/PROX1	21	889	0.999863	G1	0.373985	1785	1269	3054	0.584479	0.415521
TGCGCAGTCGTAGATC_PEC_Yale_SingleCellRNAseq_RMB691_DFC	1	110	PFC	PEC_Yale_SingleCellRNAseq_RMB691_DFC_kOut	CGE_NR2F2/PROX1	21	917	0.999726	G1	0.454127	1717	1372	3089	0.555843	0.444157
TACGGTAAGTGGGATC_PEC_Yale_SingleCellRNAseq_RMB691_DFC	1	110	PFC	PEC_Yale_SingleCellRNAseq_RMB691_DFC_kOut	CGE_NR2F2/PROX1	21	859	0.999804	G1	0.464123	1815	1266	3081	0.589094	0.410906
GGACATTTCGGAATCT_PEC_Yale_SingleCellRNAseq_RMB691_DFC	1	110	PFC	PEC_Yale_SingleCellRNAseq_RMB691_DFC_kOut	CGE_NR2F2/PROX1	21	860	0.999826	G1	0.464544	1757	1294	3051	0.575877	0.424123
TGCCCTACACGGTAGA_PEC_Yale_SingleCellRNAseq_RMB691_DFC	1	110	PFC	PEC_Yale_SingleCellRNAseq_RMB691_DFC_kOut	CGE_NR2F2/PROX1	22	1085	0.999839	G1	0.0934919	1352	1643	2995	0.451419	0.548581
GTAGGCCCATCATCCC_PEC_Yale_SingleCellRNAseq_RMB691_DFC	1	110	PFC	PEC_Yale_SingleCellRNAseq_RMB691_DFC_kOut	CGE_NR2F2/PROX1	9	928	0.999719	G1	0.621419	1744	1334	3078	0.566602	0.433398
CGATTGAAGGGTGTTG_PEC_Yale_SingleCellRNAseq_RMB691_DFC	1	110	PFC	PEC_Yale_SingleCellRNAseq_RMB691_DFC_kOut	CGE_NR2F2/PROX1	21	838	0.999774	G1	0.334324	1803	1226	3029	0.595246	0.404754
TGTGTTTTCGAGAGCA_PEC_Yale_SingleCellRNAseq_RMB691_DFC	1	110	PFC	PEC_Yale_SingleCellRNAseq_RMB691_DFC_kOut	MGE_LHX6/MAF	32	818	0.999726	G1	0.351812	1777	1228	3005	0.591348	0.408652
CAGCAGCCAGGGAGAG_PEC_Yale_SingleCellRNAseq_RMB691_DFC	1	110	PFC	PEC_Yale_SingleCellRNAseq_RMB691_DFC_kOut	CGE_NR2F2/PROX1	9	898	0.999714	G1	0.442114	1742	1303	3045	0.572085	0.427915
ACTGATGTCGCACTCT_PEC_Yale_SingleCellRNAseq_RMB691_DFC	1	110	PFC	PEC_Yale_SingleCellRNAseq_RMB691_DFC_kOut	CGE_NR2F2/PROX1	21	816	0.999766	G1	0.401507	1796	1193	2989	0.60087	0.39913
AAAGATGCAGGTTTCA_PEC_Yale_SingleCellRNAseq_RMB691_DFC	1	110	PFC	PEC_Yale_SingleCellRNAseq_RMB691_DFC_kOut	CGE_NR2F2/PROX1	21	826	0.99981	G1	0.305515	1686	1275	2961	0.569402	0.430598
GGACAAGTCGTTACGA_PEC_Yale_SingleCellRNAseq_RMB691_DFC	1	110	PFC	PEC_Yale_SingleCellRNAseq_RMB691_DFC_kOut	CGE_NR2F2/PROX1	9	822	0.999661	G1	0.53493	1858	1193	3051	0.608981	0.391019
CAGCTAATCGTTTGCC_PEC_Yale_SingleCellRNAseq_RMB691_DFC	1	110	PFC	PEC_Yale_SingleCellRNAseq_RMB691_DFC_kOut	LGE_MEIS2/PAX6	21	850	0.999435	G1	0.237471	1745	1301	3046	0.572882	0.427118
TAGACCAGTTGTGGCC_PEC_Yale_SingleCellRNAseq_RMB691_DFC	1	110	PFC	PEC_Yale_SingleCellRNAseq_RMB691_DFC_kOut	CGE_NR2F2/PROX1	21	829	0.999744	G1	0.47721	1928	1141	3069	0.628218	0.371782
CATGGCGAGAACAATC_PEC_Yale_SingleCellRNAseq_RMB691_DFC	1	110	PFC	PEC_Yale_SingleCellRNAseq_RMB691_DFC_kOut	CGE_NR2F2/PROX1	23	884	0.999587	G1	0.175615	1550	1447	2997	0.517184	0.482816
TGCTACCGTTGTACAC_PEC_Yale_SingleCellRNAseq_RMB691_DFC	1	110	PFC	PEC_Yale_SingleCellRNAseq_RMB691_DFC_kOut	CGE_NR2F2/PROX1	21	938	0.999682	G1	0.399914	1618	1364	2982	0.542589	0.457411
TGACGGCCAAGGTTTC_PEC_Yale_SingleCellRNAseq_RMB691_DFC	1	110	PFC	PEC_Yale_SingleCellRNAseq_RMB691_DFC_kOut	CGE_NR2F2/PROX1	9	897	0.99985	G1	0.57239	1763	1306	3069	0.574454	0.425546
ACATGGTCAGGCTCAC_PEC_Yale_SingleCellRNAseq_RMB691_DFC	1	110	PFC	PEC_Yale_SingleCellRNAseq_RMB691_DFC_kOut	CGE_NR2F2/PROX1	21	898	0.999749	G1	0.349952	1638	1410	3048	0.537402	0.462598
TCGCGTTTCCATGAGT_PEC_Yale_SingleCellRNAseq_RMB691_DFC	1	110	PFC	PEC_Yale_SingleCellRNAseq_RMB691_DFC_kOut	CGE_NR2F2/PROX1	21	849	0.99986	G1	0.448724	1799	1252	3051	0.589643	0.410357
CATGGCGAGACCGGAT_PEC_Yale_SingleCellRNAseq_RMB691_DFC	1	110	PFC	PEC_Yale_SingleCellRNAseq_RMB691_DFC_kOut	MGE_LHX6/MAF	32	881	0.999668	G1	0.292993	1579	1356	2935	0.53799	0.46201
GGTATTGTCCTCATTA_PEC_Yale_SingleCellRNAseq_RMB691_DFC	1	110	PFC	PEC_Yale_SingleCellRNAseq_RMB691_DFC_kOut	CGE_NR2F2/PROX1	21	920	0.999796	G1	0.366353	1577	1466	3043	0.518239	0.481761
GTGCATACATCCGTGG_PEC_Yale_SingleCellRNAseq_RMB691_DFC	1	110	PFC	PEC_Yale_SingleCellRNAseq_RMB691_DFC_kOut	MGE_LHX6/MAF	32	896	0.999744	G1	0.177909	1609	1362	2971	0.541569	0.458431
GCACTCTTCCACGTGG_PEC_Yale_SingleCellRNAseq_RMB691_DFC	1	110	PFC	PEC_Yale_SingleCellRNAseq_RMB691_DFC_kOut	CGE_NR2F2/PROX1	21	879	0.999742	G1	0.366093	1634	1367	3001	0.544485	0.455515
CGCTTCAGTGGCCCTA_PEC_Yale_SingleCellRNAseq_RMB691_DFC	1	110	PFC	PEC_Yale_SingleCellRNAseq_RMB691_DFC_kOut	MGE_LHX6/MAF	32	876	0.999614	G1	0.276234	1658	1287	2945	0.562988	0.437012
CAACCTCGTGGTCCGT_PEC_Yale_SingleCellRNAseq_RMB691_DFC	1	110	PFC	PEC_Yale_SingleCellRNAseq_RMB691_DFC_kOut	MGE_LHX6/MAF	32	823	0.999502	G1	0.25402	1643	1294	2937	0.559414	0.440586
CTAATGGTCGATCCCT_PEC_Yale_SingleCellRNAseq_RMB691_DFC	1	110	PFC	PEC_Yale_SingleCellRNAseq_RMB691_DFC_kOut	MGE_LHX6/MAF	32	926	0.999598	G1	0.381837	1591	1340	2931	0.542818	0.457182
GACTGCGTCCATGAGT_PEC_Yale_SingleCellRNAseq_RMB691_DFC	1	110	PFC	PEC_Yale_SingleCellRNAseq_RMB691_DFC_kOut	CGE_NR2F2/PROX1	21	936	0.999842	G1	0.461748	1637	1375	3012	0.543493	0.456507
GCGCGATCATGACGGA_PEC_Yale_SingleCellRNAseq_RMB691_DFC	1	110	PFC	PEC_Yale_SingleCellRNAseq_RMB691_DFC_kOut	MGE_LHX6/MAF	32	858	0.999308	G1	0.382712	1724	1281	3005	0.573711	0.42629
CGCGTTTGTTTGTTTC_PEC_Yale_SingleCellRNAseq_RMB691_DFC	1	110	PFC	PEC_Yale_SingleCellRNAseq_RMB691_DFC_kOut	CGE_NR2F2/PROX1	21	865	0.999713	G1	0.377237	1798	1281	3079	0.583956	0.416044
AGCTCTCGTGAGGGTT_PEC_Yale_SingleCellRNAseq_RMB691_DFC	1	110	PFC	PEC_Yale_SingleCellRNAseq_RMB691_DFC_kOut	CGE_NR2F2/PROX1	21	848	0.999747	G1	0.347053	1695	1217	2912	0.582074	0.417926
CAGAGAGCACCCATTC_PEC_Yale_SingleCellRNAseq_RMB691_DFC	1	110	PFC	PEC_Yale_SingleCellRNAseq_RMB691_DFC_kOut	CGE_NR2F2/PROX1	21	862	0.999711	G1	0.520806	1729	1284	3013	0.573847	0.426153
AGCTCTCAGACTGGGT_PEC_Yale_SingleCellRNAseq_RMB691_DFC	1	110	PFC	PEC_Yale_SingleCellRNAseq_RMB691_DFC_kOut	MGE_LHX6/MAF	32	820	0.999767	G2M	0.273063	1634	1200	2834	0.57657	0.42343
CGAATGTCACTAGTAC_PEC_Yale_SingleCellRNAseq_RMB691_DFC	1	110	PFC	PEC_Yale_SingleCellRNAseq_RMB691_DFC_kOut	CGE_NR2F2/PROX1	21	810	0.999657	G1	0.332504	1723	1207	2930	0.588055	0.411945
TTCGGTCCACAAGTAA_PEC_Yale_SingleCellRNAseq_RMB691_DFC	1	110	PFC	PEC_Yale_SingleCellRNAseq_RMB691_DFC_kOut	MGE_LHX6/MAF	32	829	0.999632	G1	0.410566	1695	1300	2995	0.565943	0.434057
ACACTGACACACTGCG_PEC_Yale_SingleCellRNAseq_RMB691_DFC	1	110	PFC	PEC_Yale_SingleCellRNAseq_RMB691_DFC_kOut	CGE_NR2F2/PROX1	21	907	0.999758	G1	0.292029	1628	1304	2932	0.555252	0.444748
GTCATTTCACACCGAC_PEC_Yale_SingleCellRNAseq_RMB691_DFC	1	110	PFC	PEC_Yale_SingleCellRNAseq_RMB691_DFC_kOut	CGE_NR2F2/PROX1	28	870	0.999639	G1	0.169867	1632	1326	2958	0.551724	0.448276
GTCTTCGAGATCACGG_PEC_Yale_SingleCellRNAseq_RMB691_DFC	1	110	PFC	PEC_Yale_SingleCellRNAseq_RMB691_DFC_kOut	MGE_LHX6/MAF	32	967	0.999516	G1	0.459625	1552	1434	2986	0.519759	0.480241
GGGAGATAGATCGGGT_PEC_Yale_SingleCellRNAseq_RMB691_DFC	1	110	PFC	PEC_Yale_SingleCellRNAseq_RMB691_DFC_kOut	MGE_LHX6/MAF	32	962	0.999598	G1	0.326491	1604	1371	2975	0.53916	0.46084
CTGCCTAAGAAGGTGA_PEC_Yale_SingleCellRNAseq_RMB691_DFC	1	110	PFC	PEC_Yale_SingleCellRNAseq_RMB691_DFC_kOut	CGE_NR2F2/PROX1	21	912	0.999803	G1	0.321916	1573	1376	2949	0.533401	0.466599
TGTATTCGTGTATGGG_PEC_Yale_SingleCellRNAseq_RMB691_DFC	1	110	PFC	PEC_Yale_SingleCellRNAseq_RMB691_DFC_kOut	CGE_NR2F2/PROX1	28	825	0.999651	G1	0.208875	1680	1262	2942	0.57104	0.42896
TCTTCGGAGAAGCCCA_PEC_Yale_SingleCellRNAseq_RMB691_DFC	1	110	PFC	PEC_Yale_SingleCellRNAseq_RMB691_DFC_kOut	CGE_NR2F2/PROX1	21	964	0.999757	G1	0.437519	1551	1348	2899	0.535012	0.464988
GCAAACTGTCAGAAGC_PEC_Yale_SingleCellRNAseq_RMB691_DFC	1	110	PFC	PEC_Yale_SingleCellRNAseq_RMB691_DFC_kOut	CGE_NR2F2/PROX1	21	892	0.999631	G1	0.428845	1697	1300	2997	0.566233	0.433767
CGCTGGACATCCCACT_PEC_Yale_SingleCellRNAseq_RMB691_DFC	1	110	PFC	PEC_Yale_SingleCellRNAseq_RMB691_DFC_kOut	MGE_LHX6/MAF	32	838	0.999698	G1	0.336513	1632	1257	2889	0.564901	0.435099
AACTCCCTCACTGGGC_PEC_Yale_SingleCellRNAseq_RMB691_DFC	1	110	PFC	PEC_Yale_SingleCellRNAseq_RMB691_DFC_kOut	CGE_NR2F2/PROX1	21	804	0.999682	G1	0.428162	1805	1187	2992	0.603275	0.396725
GGGAGATAGACCGGAT_PEC_Yale_SingleCellRNAseq_RMB691_DFC	1	110	PFC	PEC_Yale_SingleCellRNAseq_RMB691_DFC_kOut	CGE_NR2F2/PROX1	21	920	0.999767	G1	0.280374	1573	1430	3003	0.52381	0.47619
CGGAGCTTCGTCTGCT_PEC_Yale_SingleCellRNAseq_RMB691_DFC	1	110	PFC	PEC_Yale_SingleCellRNAseq_RMB691_DFC_kOut	CGE_NR2F2/PROX1	9	875	0.999682	G1	0.590503	1752	1231	2983	0.587328	0.412672
GACGGCTAGTGACATA_PEC_Yale_SingleCellRNAseq_RMB691_DFC	1	110	PFC	PEC_Yale_SingleCellRNAseq_RMB691_DFC_kOut	CGE_NR2F2/PROX1	9	903	0.999535	G1	0.552114	1686	1320	3006	0.560878	0.439122
GCGGGTTCATTTGCTT_PEC_Yale_SingleCellRNAseq_RMB691_DFC	1	110	PFC	PEC_Yale_SingleCellRNAseq_RMB691_DFC_kOut	CGE_NR2F2/PROX1	21	814	0.999751	G1	0.508412	1733	1186	2919	0.593696	0.406304
TGGCCAGCATCATCCC_PEC_Yale_SingleCellRNAseq_RMB691_DFC	1	110	PFC	PEC_Yale_SingleCellRNAseq_RMB691_DFC_kOut	CGE_NR2F2/PROX1	21	803	0.999515	G1	0.574101	1848	1142	2990	0.61806	0.38194
GGGATGACAGCGTAAG_PEC_Yale_SingleCellRNAseq_RMB691_DFC	1	110	PFC	PEC_Yale_SingleCellRNAseq_RMB691_DFC_kOut	CGE_NR2F2/PROX1	21	833	0.999792	G1	0.345766	1595	1299	2894	0.55114	0.44886
CGACCTTGTCTTCGTC_PEC_Yale_SingleCellRNAseq_RMB691_DFC	1	110	PFC	PEC_Yale_SingleCellRNAseq_RMB691_DFC_kOut	CGE_NR2F2/PROX1	21	848	0.999684	G2M	0.521123	1742	1264	3006	0.579508	0.420492
CTCTGGTTCTGGTTCC_PEC_Yale_SingleCellRNAseq_RMB691_DFC	1	110	PFC	PEC_Yale_SingleCellRNAseq_RMB691_DFC_kOut	MGE_LHX6/MAF	32	829	0.999631	G1	0.388733	1671	1311	2982	0.560362	0.439638
ACAGCTAAGGTGACCA_PEC_Yale_SingleCellRNAseq_RMB691_DFC	1	110	PFC	PEC_Yale_SingleCellRNAseq_RMB691_DFC_kOut	CGE_NR2F2/PROX1	21	907	0.999572	G1	0.405844	1676	1320	2996	0.559413	0.440587
ACAGCCGCAAGAAAGG_PEC_Yale_SingleCellRNAseq_RMB691_DFC	1	110	PFC	PEC_Yale_SingleCellRNAseq_RMB691_DFC_kOut	CGE_NR2F2/PROX1	28	802	0.999826	G1	0.236711	1558	1248	2806	0.555239	0.444761
CGATTGAGTACCGTAT_PEC_Yale_SingleCellRNAseq_RMB691_DFC	1	110	PFC	PEC_Yale_SingleCellRNAseq_RMB691_DFC_kOut	MGE_LHX6/MAF	32	909	0.999624	G1	0.296269	1548	1372	2920	0.530137	0.469863
ACTGTCCAGGAATCGC_PEC_Yale_SingleCellRNAseq_RMB691_DFC	1	110	PFC	PEC_Yale_SingleCellRNAseq_RMB691_DFC_kOut	CGE_NR2F2/PROX1	21	867	0.999551	G1	0.351938	1702	1247	2949	0.577145	0.422855
TTGGAACAGAGTCGGT_PEC_Yale_SingleCellRNAseq_RMB691_DFC	1	110	PFC	PEC_Yale_SingleCellRNAseq_RMB691_DFC_kOut	CGE_NR2F2/PROX1	21	827	0.999731	G1	0.429415	1768	1183	2951	0.599119	0.400881
AGCTTGAAGACAAAGG_PEC_Yale_SingleCellRNAseq_RMB691_DFC	1	110	PFC	PEC_Yale_SingleCellRNAseq_RMB691_DFC_kOut	CGE_NR2F2/PROX1	21	809	0.999807	G1	0.442259	1695	1284	2979	0.568983	0.431017
TGTGTTTAGCTAGTGG_PEC_Yale_SingleCellRNAseq_RMB691_DFC	1	110	PFC	PEC_Yale_SingleCellRNAseq_RMB691_DFC_kOut	CGE_NR2F2/PROX1	21	844	0.999676	G1	0.420388	1720	1260	2980	0.577181	0.422819
AAGGCAGTCTTGGGTA_PEC_Yale_SingleCellRNAseq_RMB691_DFC	1	110	PFC	PEC_Yale_SingleCellRNAseq_RMB691_DFC_kOut	CGE_NR2F2/PROX1	21	846	0.99972	G1	0.371877	1632	1265	2897	0.563341	0.436659
TTGACTTTCTGGAGCC_PEC_Yale_SingleCellRNAseq_RMB691_DFC	1	110	PFC	PEC_Yale_SingleCellRNAseq_RMB691_DFC_kOut	MGE_LHX6/MAF	32	806	0.999628	G1	0.336024	1587	1187	2774	0.572098	0.427902
TACTCATTCACGCGGT_PEC_Yale_SingleCellRNAseq_RMB691_DFC	1	110	PFC	PEC_Yale_SingleCellRNAseq_RMB691_DFC_kOut	CGE_NR2F2/PROX1	21	848	0.999733	G1	0.545963	1814	1165	2979	0.608929	0.391071
AACCATGGTCACAAGG_PEC_Yale_SingleCellRNAseq_RMB691_DFC	1	110	PFC	PEC_Yale_SingleCellRNAseq_RMB691_DFC_kOut	CGE_NR2F2/PROX1	21	925	0.999714	G1	0.562255	1646	1373	3019	0.545214	0.454786
TACGGGCGTTGGGACA_PEC_Yale_SingleCellRNAseq_RMB691_DFC	1	110	PFC	PEC_Yale_SingleCellRNAseq_RMB691_DFC_kOut	MGE_LHX6/MAF	29	842	0.999727	G1	0.587381	1620	1195	2815	0.575488	0.424512
GGTGAAGCAAGCTGTT_PEC_Yale_SingleCellRNAseq_RMB691_DFC	1	110	PFC	PEC_Yale_SingleCellRNAseq_RMB691_DFC_kOut	CGE_NR2F2/PROX1	21	829	0.999651	G1	0.390799	1730	1161	2891	0.598409	0.401591
GCACTCTGTGTGAATA_PEC_Yale_SingleCellRNAseq_RMB691_DFC	1	110	PFC	PEC_Yale_SingleCellRNAseq_RMB691_DFC_kOut	CGE_NR2F2/PROX1	21	813	0.999421	G1	0.22796	1647	1293	2940	0.560204	0.439796
CTAATGGCAGGAATCG_PEC_Yale_SingleCellRNAseq_RMB691_DFC	1	110	PFC	PEC_Yale_SingleCellRNAseq_RMB691_DFC_kOut	MGE_LHX6/MAF	32	845	0.99962	G1	0.392041	1609	1207	2816	0.571378	0.428622
GTTCTCGTCCCTGACT_PEC_Yale_SingleCellRNAseq_RMB691_DFC	1	110	PFC	PEC_Yale_SingleCellRNAseq_RMB691_DFC_kOut	CGE_NR2F2/PROX1	21	811	0.999792	G1	0.296398	1660	1205	2865	0.579407	0.420593
ATGTGTGCACATAACC_PEC_Yale_SingleCellRNAseq_RMB691_DFC	1	110	PFC	PEC_Yale_SingleCellRNAseq_RMB691_DFC_kOut	CGE_NR2F2/PROX1	21	866	0.999719	G1	0.463659	1639	1282	2921	0.561109	0.438891
TGAAAGAGTACTCGCG_PEC_Yale_SingleCellRNAseq_RMB691_DFC	1	110	PFC	PEC_Yale_SingleCellRNAseq_RMB691_DFC_kOut	CGE_NR2F2/PROX1	21	956	0.999619	G1	0.322142	1549	1419	2968	0.5219	0.4781
ATTGGTGGTCAAAGCG_PEC_Yale_SingleCellRNAseq_RMB691_DFC	1	110	PFC	PEC_Yale_SingleCellRNAseq_RMB691_DFC_kOut	CGE_NR2F2/PROX1	21	933	0.999461	G1	0.425762	1621	1358	2979	0.544142	0.455858
TGAGGGACAAGCGAGT_PEC_Yale_SingleCellRNAseq_RMB691_DFC	1	110	PFC	PEC_Yale_SingleCellRNAseq_RMB691_DFC_kOut	CGE_NR2F2/PROX1	21	940	0.999521	G1	0.399183	1544	1378	2922	0.528405	0.471595
GTGGGTCGTTGAGTTC_PEC_Yale_SingleCellRNAseq_RMB691_DFC	1	110	PFC	PEC_Yale_SingleCellRNAseq_RMB691_DFC_kOut	CGE_NR2F2/PROX1	21	936	0.999733	G1	0.403118	1567	1393	2960	0.529392	0.470608
GTGGGTCAGCGATTCT_PEC_Yale_SingleCellRNAseq_RMB691_DFC	1	110	PFC	PEC_Yale_SingleCellRNAseq_RMB691_DFC_kOut	CGE_NR2F2/PROX1	9	844	0.999667	G1	0.703869	1797	1238	3035	0.592092	0.407908
ATCATCTCAAAGGCGT_PEC_Yale_SingleCellRNAseq_RMB691_DFC	1	110	PFC	PEC_Yale_SingleCellRNAseq_RMB691_DFC_kOut	CGE_NR2F2/PROX1	21	878	0.999532	G1	0.383974	1732	1246	2978	0.581598	0.418402
CCGTTCAAGTGAATTG_PEC_Yale_SingleCellRNAseq_RMB691_DFC	1	110	PFC	PEC_Yale_SingleCellRNAseq_RMB691_DFC_kOut	CGE_NR2F2/PROX1	21	894	0.99986	G1	0.29633	1556	1361	2917	0.533425	0.466575
CAAGAAACACGGCGTT_PEC_Yale_SingleCellRNAseq_RMB691_DFC	1	110	PFC	PEC_Yale_SingleCellRNAseq_RMB691_DFC_kOut	MGE_LHX6/MAF	32	921	0.999625	G1	0.210677	1564	1364	2928	0.534153	0.465847
TGATTTCTCTTCCTTC_PEC_Yale_SingleCellRNAseq_RMB691_DFC	1	110	PFC	PEC_Yale_SingleCellRNAseq_RMB691_DFC_kOut	CGE_NR2F2/PROX1	21	816	0.999694	G2M	0.270376	1641	1282	2923	0.56141	0.43859
CTCGGAGTCAACGAAA_PEC_Yale_SingleCellRNAseq_RMB691_DFC	1	110	PFC	PEC_Yale_SingleCellRNAseq_RMB691_DFC_kOut	CGE_NR2F2/PROX1	9	849	0.99986	G1	0.658298	1692	1215	2907	0.582043	0.417957
CTAGCCTCATCCCACT_PEC_Yale_SingleCellRNAseq_RMB691_DFC	1	110	PFC	PEC_Yale_SingleCellRNAseq_RMB691_DFC_kOut	CGE_NR2F2/PROX1	13	902	0.999459	G1	0.298034	1425	1443	2868	0.496862	0.503138
GGCCGATCACAGCGTC_PEC_Yale_SingleCellRNAseq_RMB691_DFC	1	110	PFC	PEC_Yale_SingleCellRNAseq_RMB691_DFC_kOut	CGE_NR2F2/PROX1	9	876	0.999537	G1	0.455796	1704	1340	3044	0.55979	0.44021
CCTACACTCCAAATGC_PEC_Yale_SingleCellRNAseq_RMB691_DFC	1	110	PFC	PEC_Yale_SingleCellRNAseq_RMB691_DFC_kOut	MGE_LHX6/MAF	25	832	0.999668	G1	0.102956	1695	1173	2868	0.591004	0.408996
GTGAAGGCACAAGTAA_PEC_Yale_SingleCellRNAseq_RMB691_DFC	1	110	PFC	PEC_Yale_SingleCellRNAseq_RMB691_DFC_kOut	MGE_LHX6/MAF	32	929	0.999518	G1	0.395614	1589	1297	2886	0.550589	0.449411
TCAGGATAGCCACGCT_PEC_Yale_SingleCellRNAseq_RMB691_DFC	1	110	PFC	PEC_Yale_SingleCellRNAseq_RMB691_DFC_kOut	CGE_NR2F2/PROX1	21	816	0.99976	G1	0.326783	1572	1290	2862	0.549266	0.450734
AGACGTTGTCTCCACT_PEC_Yale_SingleCellRNAseq_RMB691_DFC	1	110	PFC	PEC_Yale_SingleCellRNAseq_RMB691_DFC_kOut	CGE_NR2F2/PROX1	21	844	0.999783	G1	0.274137	1541	1272	2813	0.547814	0.452186
GCGCAGTAGTGCGTGA_PEC_Yale_SingleCellRNAseq_RMB691_DFC	1	110	PFC	PEC_Yale_SingleCellRNAseq_RMB691_DFC_kOut	CGE_NR2F2/PROX1	21	897	0.999766	G1	0.357252	1493	1318	2811	0.531128	0.468872
CATGGCGTCGCCAAAT_PEC_Yale_SingleCellRNAseq_RMB691_DFC	1	110	PFC	PEC_Yale_SingleCellRNAseq_RMB691_DFC_kOut	Transition	38	851	0.999682	G1	0.200032	1615	1237	2852	0.566269	0.433731
AACCGCGCAGCGTAAG_PEC_Yale_SingleCellRNAseq_RMB691_DFC	1	110	PFC	PEC_Yale_SingleCellRNAseq_RMB691_DFC_kOut	CGE_NR2F2/PROX1	21	802	0.999469	G1	0.35429	1673	1236	2909	0.575112	0.424888
ACCCACTAGTAGTGCG_PEC_Yale_SingleCellRNAseq_RMB691_DFC	1	110	PFC	PEC_Yale_SingleCellRNAseq_RMB691_DFC_kOut	MGE_LHX6/MAF	32	822	0.999679	G1	0.236805	1665	1184	2849	0.584416	0.415584
CTCGGAGAGACACTAA_PEC_Yale_SingleCellRNAseq_RMB691_DFC	1	110	PFC	PEC_Yale_SingleCellRNAseq_RMB691_DFC_kOut	MGE_LHX6/MAF	29	838	0.999717	G1	0.653088	1710	1196	2906	0.588438	0.411562
CTCTACGGTGAGTGAC_PEC_Yale_SingleCellRNAseq_RMB691_DFC	1	110	PFC	PEC_Yale_SingleCellRNAseq_RMB691_DFC_kOut	CGE_NR2F2/PROX1	21	812	0.99979	G1	0.462683	1654	1200	2854	0.579538	0.420463
CCCATACTCTATCGCC_PEC_Yale_SingleCellRNAseq_RMB691_DFC	1	110	PFC	PEC_Yale_SingleCellRNAseq_RMB691_DFC_kOut	CGE_NR2F2/PROX1	21	934	0.99958	G1	0.453043	1484	1427	2911	0.50979	0.49021
CACAGTAAGCCACGTC_PEC_Yale_SingleCellRNAseq_RMB691_DFC	1	110	PFC	PEC_Yale_SingleCellRNAseq_RMB691_DFC_kOut	CGE_NR2F2/PROX1	21	914	0.999841	G1	0.236164	1481	1413	2894	0.511748	0.488252
GATCGTAGTGACGCCT_PEC_Yale_SingleCellRNAseq_RMB691_DFC	1	110	PFC	PEC_Yale_SingleCellRNAseq_RMB691_DFC_kOut	CGE_NR2F2/PROX1	28	925	0.999587	G1	0.199703	1496	1374	2870	0.521254	0.478746
CCAGCGACATTGGTAC_PEC_Yale_SingleCellRNAseq_RMB691_DFC	1	110	PFC	PEC_Yale_SingleCellRNAseq_RMB691_DFC_kOut	CGE_NR2F2/PROX1	21	904	0.999035	G1	0.432026	1543	1393	2936	0.525545	0.474455
CTGCTGTAGGCTATCT_PEC_Yale_SingleCellRNAseq_RMB691_DFC	1	110	PFC	PEC_Yale_SingleCellRNAseq_RMB691_DFC_kOut	MGE_LHX6/MAF	32	809	0.999529	G1	0.344304	1621	1206	2827	0.573399	0.426601
TCTTTCCGTCTCCACT_PEC_Yale_SingleCellRNAseq_RMB691_DFC	1	110	PFC	PEC_Yale_SingleCellRNAseq_RMB691_DFC_kOut	MGE_LHX6/MAF	32	811	0.999741	G1	0.390077	1608	1195	2803	0.573671	0.426329
GGCGTGTCACAACGTT_PEC_Yale_SingleCellRNAseq_RMB691_DFC	1	110	PFC	PEC_Yale_SingleCellRNAseq_RMB691_DFC_kOut	CGE_NR2F2/PROX1	21	828	0.999802	G1	0.4195	1664	1182	2846	0.58468	0.41532
GCGAGAATCCTACAGA_PEC_Yale_SingleCellRNAseq_RMB691_DFC	1	110	PFC	PEC_Yale_SingleCellRNAseq_RMB691_DFC_kOut	CGE_NR2F2/PROX1	21	926	0.999813	G1	0.325073	1432	1394	2826	0.506723	0.493277
GATCGCGTCATAAAGG_PEC_Yale_SingleCellRNAseq_RMB691_DFC	1	110	PFC	PEC_Yale_SingleCellRNAseq_RMB691_DFC_kOut	CGE_NR2F2/PROX1	21	834	0.999879	G1	0.404706	1645	1193	2838	0.579634	0.420366
GTCATTTCAAAGCGGT_PEC_Yale_SingleCellRNAseq_RMB691_DFC	1	110	PFC	PEC_Yale_SingleCellRNAseq_RMB691_DFC_kOut	CGE_NR2F2/PROX1	21	828	0.999646	G1	0.417645	1650	1218	2868	0.575314	0.424686
CGCGGTAAGAAGGGTA_PEC_Yale_SingleCellRNAseq_RMB691_DFC	1	110	PFC	PEC_Yale_SingleCellRNAseq_RMB691_DFC_kOut	CGE_NR2F2/PROX1	21	833	0.999632	G1	0.369221	1686	1206	2892	0.582988	0.417012
CTGGTCTTCTCAAACG_PEC_Yale_SingleCellRNAseq_RMB691_DFC	1	110	PFC	PEC_Yale_SingleCellRNAseq_RMB691_DFC_kOut	MGE_LHX6/MAF	32	801	0.99972	G1	0.19933	1446	1231	2677	0.540157	0.459843
ACACCGGAGTTGTAGA_PEC_Yale_SingleCellRNAseq_RMB691_DFC	1	110	PFC	PEC_Yale_SingleCellRNAseq_RMB691_DFC_kOut	CGE_NR2F2/PROX1	21	893	0.999671	G1	0.242267	1580	1323	2903	0.544265	0.455735
CACCAGGCAACTGGCC_PEC_Yale_SingleCellRNAseq_RMB691_DFC	1	110	PFC	PEC_Yale_SingleCellRNAseq_RMB691_DFC_kOut	CGE_NR2F2/PROX1	21	930	0.999716	G1	0.313881	1425	1340	2765	0.515371	0.484629
CAGGTGCTCTATCGCC_PEC_Yale_SingleCellRNAseq_RMB691_DFC	1	110	PFC	PEC_Yale_SingleCellRNAseq_RMB691_DFC_kOut	Transition	25	949	0.999832	G1	0.0806882	1270	1492	2762	0.459812	0.540188
GATCGTACATGGTCAT_PEC_Yale_SingleCellRNAseq_RMB691_DFC	1	110	PFC	PEC_Yale_SingleCellRNAseq_RMB691_DFC_kOut	Transition	16	815	0.999523	G1	0.271372	1628	1195	2823	0.576691	0.423309
CATCGAAGTCATACTG_PEC_Yale_SingleCellRNAseq_RMB691_DFC	1	110	PFC	PEC_Yale_SingleCellRNAseq_RMB691_DFC_kOut	CGE_NR2F2/PROX1	21	808	0.999731	G1	0.291527	1604	1251	2855	0.561821	0.438179
GCATGCGTCGTCTGCT_PEC_Yale_SingleCellRNAseq_RMB691_DFC	1	110	PFC	PEC_Yale_SingleCellRNAseq_RMB691_DFC_kOut	MGE_LHX6/MAF	32	933	0.99982	G1	0.393474	1486	1343	2829	0.525274	0.474726
CACCACTGTCCTGCTT_PEC_Yale_SingleCellRNAseq_RMB691_DFC	1	110	PFC	PEC_Yale_SingleCellRNAseq_RMB691_DFC_kOut	CGE_NR2F2/PROX1	21	866	0.999766	G1	0.281176	1592	1284	2876	0.553547	0.446453
GCACATAGTACGAAAT_PEC_Yale_SingleCellRNAseq_RMB691_DFC	1	110	PFC	PEC_Yale_SingleCellRNAseq_RMB691_DFC_kOut	CGE_NR2F2/PROX1	28	821	0.999487	G1	0.198478	1583	1278	2861	0.553303	0.446697
GGGTCTGGTCGCATCG_PEC_Yale_SingleCellRNAseq_RMB691_DFC	1	110	PFC	PEC_Yale_SingleCellRNAseq_RMB691_DFC_kOut	CGE_NR2F2/PROX1	9	877	0.99972	G1	0.745276	1584	1318	2902	0.54583	0.45417
GTATCTTCAGCCTATA_PEC_Yale_SingleCellRNAseq_RMB691_DFC	1	110	PFC	PEC_Yale_SingleCellRNAseq_RMB691_DFC_kOut	CGE_NR2F2/PROX1	21	801	0.999565	G2M	0.413221	1666	1199	2865	0.581501	0.418499
TCTGGAAGTGCCTGCA_PEC_Yale_SingleCellRNAseq_RMB691_DFC	1	110	PFC	PEC_Yale_SingleCellRNAseq_RMB691_DFC_kOut	LGE_MEIS2/PAX6	21	843	0.999835	G1	0.400196	1636	1193	2829	0.578296	0.421704
CGATGGCTCCTGCTTG_PEC_Yale_SingleCellRNAseq_RMB691_DFC	1	110	PFC	PEC_Yale_SingleCellRNAseq_RMB691_DFC_kOut	CGE_NR2F2/PROX1	9	897	0.99963	S	0.644095	1653	1292	2945	0.56129	0.43871
CCGTGGAGTACAGTTC_PEC_Yale_SingleCellRNAseq_RMB691_DFC	1	110	PFC	PEC_Yale_SingleCellRNAseq_RMB691_DFC_kOut	CGE_NR2F2/PROX1	21	892	0.999714	G1	0.356965	1559	1307	2866	0.543964	0.456036
CTGGTCTTCTGCCCTA_PEC_Yale_SingleCellRNAseq_RMB691_DFC	1	110	PFC	PEC_Yale_SingleCellRNAseq_RMB691_DFC_kOut	LGE_MEIS2/PAX6	21	866	0.999632	G1	0.423929	1508	1400	2908	0.518569	0.481431
TATCAGGGTCTAGCCG_PEC_Yale_SingleCellRNAseq_RMB691_DFC	1	110	PFC	PEC_Yale_SingleCellRNAseq_RMB691_DFC_kOut	CGE_NR2F2/PROX1	21	808	0.999486	G1	0.42168	1697	1157	2854	0.594604	0.405396
TAGAGCTTCAATCACG_PEC_Yale_SingleCellRNAseq_RMB691_DFC	1	110	PFC	PEC_Yale_SingleCellRNAseq_RMB691_DFC_kOut	CGE_NR2F2/PROX1	21	823	0.99978	G1	0.360474	1621	1196	2817	0.575435	0.424565
CAGAGAGGTCCTAGCG_PEC_Yale_SingleCellRNAseq_RMB691_DFC	1	110	PFC	PEC_Yale_SingleCellRNAseq_RMB691_DFC_kOut	CGE_NR2F2/PROX1	21	826	0.999618	G1	0.314281	1645	1216	2861	0.574974	0.425026
ACGCCAGTCACATAGC_PEC_Yale_SingleCellRNAseq_RMB691_DFC	1	110	PFC	PEC_Yale_SingleCellRNAseq_RMB691_DFC_kOut	CGE_NR2F2/PROX1	21	807	0.99977	G1	0.329064	1654	1187	2841	0.582189	0.417811
GCTGCTTAGGTGACCA_PEC_Yale_SingleCellRNAseq_RMB691_DFC	1	110	PFC	PEC_Yale_SingleCellRNAseq_RMB691_DFC_kOut	MGE_LHX6/MAF	32	887	0.99972	G1	0.35243	1487	1251	2738	0.543097	0.456903
ATCACGATCGCGGATC_PEC_Yale_SingleCellRNAseq_RMB691_DFC	1	110	PFC	PEC_Yale_SingleCellRNAseq_RMB691_DFC_kOut	CGE_NR2F2/PROX1	40	917	0.999644	G1	0.250317	1437	1385	2822	0.509213	0.490787
CGTCTACGTGGCGAAT_PEC_Yale_SingleCellRNAseq_RMB691_DFC	1	110	PFC	PEC_Yale_SingleCellRNAseq_RMB691_DFC_kOut	CGE_NR2F2/PROX1	9	829	0.99969	G1	0.535236	1626	1248	2874	0.565762	0.434238
CCTAGCTAGCGTAATA_PEC_Yale_SingleCellRNAseq_RMB691_DFC	1	110	PFC	PEC_Yale_SingleCellRNAseq_RMB691_DFC_kOut	MGE_LHX6/MAF	32	843	0.999585	G1	0.307545	1563	1190	2753	0.567744	0.432256
CGCCAAGAGTGTGGCA_PEC_Yale_SingleCellRNAseq_RMB691_DFC	1	110	PFC	PEC_Yale_SingleCellRNAseq_RMB691_DFC_kOut	MGE_LHX6/MAF	32	850	0.999674	G1	0.282409	1502	1261	2763	0.543612	0.456388
GTCACAAGTTACGCGC_PEC_Yale_SingleCellRNAseq_RMB691_DFC	1	110	PFC	PEC_Yale_SingleCellRNAseq_RMB691_DFC_kOut	CGE_NR2F2/PROX1	9	867	0.999682	G1	0.608162	1614	1250	2864	0.563547	0.436453
GACGCGTCATCTATGG_PEC_Yale_SingleCellRNAseq_RMB691_DFC	1	110	PFC	PEC_Yale_SingleCellRNAseq_RMB691_DFC_kOut	CGE_NR2F2/PROX1	21	810	0.999763	G1	0.294566	1533	1202	2735	0.560512	0.439488
TCCCGATCATATGAGA_PEC_Yale_SingleCellRNAseq_RMB691_DFC	1	110	PFC	PEC_Yale_SingleCellRNAseq_RMB691_DFC_kOut	CGE_NR2F2/PROX1	28	847	0.999717	G1	0.177196	1507	1301	2808	0.536681	0.463319
ATAAGAGCAGCTCGAC_PEC_Yale_SingleCellRNAseq_RMB691_DFC	1	110	PFC	PEC_Yale_SingleCellRNAseq_RMB691_DFC_kOut	MGE_LHX6/MAF	32	833	0.999657	G1	0.207568	1431	1252	2683	0.533358	0.466642
GTACGTACACGCGAAA_PEC_Yale_SingleCellRNAseq_RMB691_DFC	1	110	PFC	PEC_Yale_SingleCellRNAseq_RMB691_DFC_kOut	MGE_LHX6/MAF	32	832	0.999794	G1	0.424203	1481	1206	2687	0.551172	0.448828
GTTCGGGTCGGATGTT_PEC_Yale_SingleCellRNAseq_RMB691_DFC	1	110	PFC	PEC_Yale_SingleCellRNAseq_RMB691_DFC_kOut	CGE_NR2F2/PROX1	21	840	0.999723	G1	0.357874	1604	1208	2812	0.570412	0.429587
TGCGTGGTCGCATGAT_PEC_Yale_SingleCellRNAseq_RMB691_DFC	1	110	PFC	PEC_Yale_SingleCellRNAseq_RMB691_DFC_kOut	MGE_LHX6/MAF	32	845	0.999844	G1	0.360448	1512	1233	2745	0.55082	0.44918
ACAGCTAAGCCCAGCT_PEC_Yale_SingleCellRNAseq_RMB691_DFC	1	110	PFC	PEC_Yale_SingleCellRNAseq_RMB691_DFC_kOut	CGE_NR2F2/PROX1	28	805	0.999706	G1	0.165894	1505	1276	2781	0.541172	0.458828
GTGCGGTAGCGAGAAA_PEC_Yale_SingleCellRNAseq_RMB691_DFC	1	110	PFC	PEC_Yale_SingleCellRNAseq_RMB691_DFC_kOut	CGE_NR2F2/PROX1	21	810	0.999819	G1	0.560165	1616	1121	2737	0.590427	0.409573
CCTTCGAGTAAACGCG_PEC_Yale_SingleCellRNAseq_RMB691_DFC	1	110	PFC	PEC_Yale_SingleCellRNAseq_RMB691_DFC_kOut	LGE_MEIS2/PAX6	16	847	0.999645	G1	0.255284	1451	1301	2752	0.527253	0.472747
ACCGTAAAGCGTAGTG_PEC_Yale_SingleCellRNAseq_RMB691_DFC	1	110	PFC	PEC_Yale_SingleCellRNAseq_RMB691_DFC_kOut	Transition	28	810	0.999663	G1	0.274612	1552	1219	2771	0.560087	0.439913
GTATCTTAGAAACCAT_PEC_Yale_SingleCellRNAseq_RMB691_DFC	1	110	PFC	PEC_Yale_SingleCellRNAseq_RMB691_DFC_kOut	CGE_NR2F2/PROX1	28	826	0.999638	G1	0.228751	1482	1320	2802	0.528908	0.471092
GAGGTGAAGATTACCC_PEC_Yale_SingleCellRNAseq_RMB691_DFC	1	110	PFC	PEC_Yale_SingleCellRNAseq_RMB691_DFC_kOut	CGE_NR2F2/PROX1	28	827	0.999526	G1	0.279299	1445	1264	2709	0.533407	0.466593
ACATACGCAGCGAACA_PEC_Yale_SingleCellRNAseq_RMB691_DFC	1	110	PFC	PEC_Yale_SingleCellRNAseq_RMB691_DFC_kOut	CGE_NR2F2/PROX1	21	803	0.99954	G1	0.397787	1603	1196	2799	0.572705	0.427295
TGACTAGGTCGAAAGC_PEC_Yale_SingleCellRNAseq_RMB691_DFC	1	110	PFC	PEC_Yale_SingleCellRNAseq_RMB691_DFC_kOut	CGE_NR2F2/PROX1	21	861	0.999566	G1	0.350367	1540	1268	2808	0.548433	0.451567
TGAGGGAAGGTAGCCA_PEC_Yale_SingleCellRNAseq_RMB691_DFC	1	110	PFC	PEC_Yale_SingleCellRNAseq_RMB691_DFC_kOut	MGE_LHX6/MAF	32	854	0.999847	G1	0.30934	1503	1219	2722	0.552168	0.447832
CTGATAGCAAAGCGGT_PEC_Yale_SingleCellRNAseq_RMB691_DFC	1	110	PFC	PEC_Yale_SingleCellRNAseq_RMB691_DFC_kOut	CGE_NR2F2/PROX1	21	840	0.999579	G1	0.344568	1490	1253	2743	0.543201	0.456799
AACACGTCATGCCACG_PEC_Yale_SingleCellRNAseq_RMB691_DFC	1	110	PFC	PEC_Yale_SingleCellRNAseq_RMB691_DFC_kOut	CGE_NR2F2/PROX1	21	818	0.999299	G1	0.298968	1583	1213	2796	0.566166	0.433834
AACCATGAGCGAGAAA_PEC_Yale_SingleCellRNAseq_RMB691_DFC	1	110	PFC	PEC_Yale_SingleCellRNAseq_RMB691_DFC_kOut	CGE_NR2F2/PROX1	21	835	0.999746	G1	0.411715	1560	1241	2801	0.556944	0.443056
CAGCTGGGTACCGCTG_PEC_Yale_SingleCellRNAseq_RMB691_DFC	1	110	PFC	PEC_Yale_SingleCellRNAseq_RMB691_DFC_kOut	CGE_NR2F2/PROX1	28	832	0.999642	G1	0.12573	1427	1263	2690	0.530483	0.469517
TATCAGGGTCAGATAA_PEC_Yale_SingleCellRNAseq_RMB691_DFC	1	110	PFC	PEC_Yale_SingleCellRNAseq_RMB691_DFC_kOut	CGE_NR2F2/PROX1	28	825	0.999719	G1	0.148942	1437	1327	2764	0.519899	0.480101
AGCGTATCAGGGTACA_PEC_Yale_SingleCellRNAseq_RMB691_DFC	1	110	PFC	PEC_Yale_SingleCellRNAseq_RMB691_DFC_kOut	CGE_NR2F2/PROX1	28	801	0.999319	G1	0.272887	1558	1176	2734	0.569861	0.430139
AGGGTGAGTTCCCGAG_PEC_Yale_SingleCellRNAseq_RMB691_DFC	1	110	PFC	PEC_Yale_SingleCellRNAseq_RMB691_DFC_kOut	CGE_NR2F2/PROX1	28	943	0.999597	G1	0.30174	1314	1405	2719	0.483266	0.516734
ATAGACCGTAGCTGCC_PEC_Yale_SingleCellRNAseq_RMB691_DFC	1	110	PFC	PEC_Yale_SingleCellRNAseq_RMB691_DFC_kOut	CGE_NR2F2/PROX1	21	856	0.999763	G1	0.435435	1614	1191	2805	0.575401	0.424599
ATTGGACTCTACCTGC_PEC_Yale_SingleCellRNAseq_RMB691_DFC	1	110	PFC	PEC_Yale_SingleCellRNAseq_RMB691_DFC_kOut	CGE_NR2F2/PROX1	21	810	0.999666	G1	0.331162	1555	1184	2739	0.567725	0.432275
GTAGTCATCGCAAACT_PEC_Yale_SingleCellRNAseq_RMB691_DFC	1	110	PFC	PEC_Yale_SingleCellRNAseq_RMB691_DFC_kOut	CGE_NR2F2/PROX1	21	804	0.999893	G1	0.392604	1581	1166	2747	0.575537	0.424463
GCGGGTTAGCTGAACG_PEC_Yale_SingleCellRNAseq_RMB691_DFC	1	110	PFC	PEC_Yale_SingleCellRNAseq_RMB691_DFC_kOut	MGE_LHX6/MAF	32	810	0.99961	G1	0.309668	1517	1175	2692	0.563522	0.436478
TGGACGCAGACCTTTG_PEC_Yale_SingleCellRNAseq_RMB691_DFC	1	110	PFC	PEC_Yale_SingleCellRNAseq_RMB691_DFC_kOut	CGE_NR2F2/PROX1	21	860	0.99968	G1	0.396531	1456	1329	2785	0.522801	0.477199
TCTATTGCAGTCGTGC_PEC_Yale_SingleCellRNAseq_RMB691_DFC	1	110	PFC	PEC_Yale_SingleCellRNAseq_RMB691_DFC_kOut	MGE_LHX6/MAF	32	887	0.999775	G1	0.318987	1394	1287	2681	0.519955	0.480045
CAGAATCTCCGGGTGT_PEC_Yale_SingleCellRNAseq_RMB691_DFC	1	110	PFC	PEC_Yale_SingleCellRNAseq_RMB691_DFC_kOut	CGE_NR2F2/PROX1	21	888	0.999772	G1	0.253779	1443	1303	2746	0.525492	0.474508
GCATGCGAGTCTTGCA_PEC_Yale_SingleCellRNAseq_RMB691_DFC	1	110	PFC	PEC_Yale_SingleCellRNAseq_RMB691_DFC_kOut	MGE_LHX6/MAF	32	848	0.999733	G1	0.330268	1401	1288	2689	0.521012	0.478988
TAGCCGGGTGTGTGCC_PEC_Yale_SingleCellRNAseq_RMB691_DFC	1	110	PFC	PEC_Yale_SingleCellRNAseq_RMB691_DFC_kOut	CGE_NR2F2/PROX1	21	841	0.999702	G1	0.354588	1473	1301	2774	0.531002	0.468998
CGGAGCTGTGAAATCA_PEC_Yale_SingleCellRNAseq_RMB691_DFC	1	110	PFC	PEC_Yale_SingleCellRNAseq_RMB691_DFC_kOut	CGE_NR2F2/PROX1	21	821	0.999577	G1	0.358782	1482	1222	2704	0.548077	0.451923
GGACGTCTCACTCTTA_PEC_Yale_SingleCellRNAseq_RMB691_DFC	1	110	PFC	PEC_Yale_SingleCellRNAseq_RMB691_DFC_kOut	CGE_NR2F2/PROX1	21	826	0.999784	G1	0.254673	1431	1243	2674	0.535153	0.464847
ACGATGTCAAGCCCAC_PEC_Yale_SingleCellRNAseq_RMB691_DFC	1	110	PFC	PEC_Yale_SingleCellRNAseq_RMB691_DFC_kOut	CGE_NR2F2/PROX1	21	840	0.999536	G1	0.163153	1459	1231	2690	0.542379	0.457621
GCTGCAGCATACGCCG_PEC_Yale_SingleCellRNAseq_RMB691_DFC	1	110	PFC	PEC_Yale_SingleCellRNAseq_RMB691_DFC_kOut	CGE_NR2F2/PROX1	21	847	0.999648	G1	0.514939	1483	1328	2811	0.52757	0.47243
CTGAAGTTCGGACAAG_PEC_Yale_SingleCellRNAseq_RMB691_DFC	1	110	PFC	PEC_Yale_SingleCellRNAseq_RMB691_DFC_kOut	CGE_NR2F2/PROX1	21	809	0.999663	G1	0.311986	1510	1217	2727	0.553722	0.446278
CTGCTGTGTGGTCTCG_PEC_Yale_SingleCellRNAseq_RMB691_DFC	1	110	PFC	PEC_Yale_SingleCellRNAseq_RMB691_DFC_kOut	Transition	25	915	0.999618	G1	0.0567357	1317	1352	2669	0.493443	0.506557
CAGCAGCTCAGTTGAC_PEC_Yale_SingleCellRNAseq_RMB691_DFC	1	110	PFC	PEC_Yale_SingleCellRNAseq_RMB691_DFC_kOut	CGE_NR2F2/PROX1	21	808	0.999768	G1	0.332982	1498	1223	2721	0.550533	0.449467
CTCGTACAGTCTCGGC_PEC_Yale_SingleCellRNAseq_RMB691_DFC	1	110	PFC	PEC_Yale_SingleCellRNAseq_RMB691_DFC_kOut	CGE_NR2F2/PROX1	21	811	0.999397	G1	0.417121	1529	1198	2727	0.560689	0.439311
AGAGTGGAGACTGGGT_PEC_Yale_SingleCellRNAseq_RMB691_DFC	1	110	PFC	PEC_Yale_SingleCellRNAseq_RMB691_DFC_kOut	MGE_LHX6/MAF	0	805	0.999731	G1	0.218316	1441	1217	2658	0.542137	0.457863
GTCCTCAAGCGTCAAG_PEC_Yale_SingleCellRNAseq_RMB691_DFC	1	110	PFC	PEC_Yale_SingleCellRNAseq_RMB691_DFC_kOut	CGE_NR2F2/PROX1	21	885	0.999718	G1	0.285516	1359	1352	2711	0.501291	0.498709
CACCTTGTCCTAGGGC_PEC_Yale_SingleCellRNAseq_RMB691_DFC	1	110	PFC	PEC_Yale_SingleCellRNAseq_RMB691_DFC_kOut	CGE_NR2F2/PROX1	21	806	0.999702	S	0.34638	1508	1212	2720	0.554412	0.445588
CTGGTCTGTTCCAACA_PEC_Yale_SingleCellRNAseq_RMB691_DFC	1	110	PFC	PEC_Yale_SingleCellRNAseq_RMB691_DFC_kOut	CGE_NR2F2/PROX1	21	810	0.999594	G1	0.410758	1508	1199	2707	0.557074	0.442926
GAACATCAGCAGCGTA_PEC_Yale_SingleCellRNAseq_RMB691_DFC	1	110	PFC	PEC_Yale_SingleCellRNAseq_RMB691_DFC_kOut	CGE_NR2F2/PROX1	28	934	0.999584	G1	0.112046	1215	1449	2664	0.456081	0.543919
TTAGGCATCCGCGTTT_PEC_Yale_SingleCellRNAseq_RMB691_DFC	1	110	PFC	PEC_Yale_SingleCellRNAseq_RMB691_DFC_kOut	CGE_NR2F2/PROX1	21	825	0.999705	G1	0.306357	1491	1202	2693	0.553658	0.446342
AAGGCAGCAAGCCGCT_PEC_Yale_SingleCellRNAseq_RMB691_DFC	1	110	PFC	PEC_Yale_SingleCellRNAseq_RMB691_DFC_kOut	CGE_NR2F2/PROX1	21	830	0.999506	G1	0.38663	1450	1251	2701	0.536838	0.463162
TGGTTAGGTGCACGAA_PEC_Yale_SingleCellRNAseq_RMB691_DFC	1	110	PFC	PEC_Yale_SingleCellRNAseq_RMB691_DFC_kOut	CGE_NR2F2/PROX1	28	843	0.999627	G1	0.142326	1408	1262	2670	0.527341	0.472659
AGTAGTCCACGAAACG_PEC_Yale_SingleCellRNAseq_RMB691_DFC	1	110	PFC	PEC_Yale_SingleCellRNAseq_RMB691_DFC_kOut	MGE_LHX6/MAF	32	843	0.99975	G1	0.188852	1334	1296	2630	0.507224	0.492776
AGGCCACAGCATCATC_PEC_Yale_SingleCellRNAseq_RMB691_DFC	1	110	PFC	PEC_Yale_SingleCellRNAseq_RMB691_DFC_kOut	MGE_LHX6/MAF	32	811	0.999661	G1	0.215433	1380	1293	2673	0.516274	0.483726
CGTTGGGTCGCGATCG_PEC_Yale_SingleCellRNAseq_RMB691_DFC	1	110	PFC	PEC_Yale_SingleCellRNAseq_RMB691_DFC_kOut	CGE_NR2F2/PROX1	21	852	0.999677	G1	0.172334	1367	1301	2668	0.512369	0.487631
CGTGTAAAGTCGTACT_PEC_Yale_SingleCellRNAseq_RMB691_DFC	1	110	PFC	PEC_Yale_SingleCellRNAseq_RMB691_DFC_kOut	CGE_NR2F2/PROX1	21	816	0.999545	S	0.614089	1475	1182	2657	0.555137	0.444863
AACCATGGTTCGTCTC_PEC_Yale_SingleCellRNAseq_RMB691_DFC	1	110	PFC	PEC_Yale_SingleCellRNAseq_RMB691_DFC_kOut	MGE_LHX6/MAF	32	863	0.999777	G1	0.278462	1326	1285	2611	0.507851	0.492149
TGAGCCGGTTGGGACA_PEC_Yale_SingleCellRNAseq_RMB691_DFC	1	110	PFC	PEC_Yale_SingleCellRNAseq_RMB691_DFC_kOut	LGE_MEIS2/PAX6	38	888	0.999656	G1	0.273453	1339	1342	2681	0.499441	0.50056
GACTAACGTTACGCGC_PEC_Yale_SingleCellRNAseq_RMB691_DFC	1	110	PFC	PEC_Yale_SingleCellRNAseq_RMB691_DFC_kOut	CGE_NR2F2/PROX1	21	808	0.999466	G1	0.240591	1367	1248	2615	0.522753	0.477247
ACGGGTCTCAACTCTT_PEC_Yale_SingleCellRNAseq_RMB691_DFC	1	110	PFC	PEC_Yale_SingleCellRNAseq_RMB691_DFC_kOut	CGE_NR2F2/PROX1	21	848	0.999619	G1	0.246868	1386	1279	2665	0.520075	0.479925
TACGGTATCGACAGCC_PEC_Yale_SingleCellRNAseq_RMB691_DFC	1	110	PFC	PEC_Yale_SingleCellRNAseq_RMB691_DFC_kOut	CGE_NR2F2/PROX1	9	819	0.999666	G1	0.547339	1466	1201	2667	0.549681	0.450319
TTTGCGCAGAAGGACA_PEC_Yale_SingleCellRNAseq_RMB691_DFC	1	110	PFC	PEC_Yale_SingleCellRNAseq_RMB691_DFC_kOut	CGE_NR2F2/PROX1	21	833	0.999764	G1	0.398401	1357	1232	2589	0.524141	0.475859
CACCAGGGTTACGCGC_PEC_Yale_SingleCellRNAseq_RMB691_DFC	1	110	PFC	PEC_Yale_SingleCellRNAseq_RMB691_DFC_kOut	CGE_NR2F2/PROX1	21	821	0.999404	G1	0.297483	1379	1267	2646	0.521164	0.478836
GCTTCCAAGTAGGTGC_PEC_Yale_SingleCellRNAseq_RMB691_DFC	1	110	PFC	PEC_Yale_SingleCellRNAseq_RMB691_DFC_kOut	CGE_NR2F2/PROX1	21	832	0.99946	G1	0.293646	1369	1222	2591	0.528367	0.471633
AACCGCGTCACCGTAA_PEC_Yale_SingleCellRNAseq_RMB691_DFC	1	110	PFC	PEC_Yale_SingleCellRNAseq_RMB691_DFC_kOut	MGE_LHX6/MAF	32	805	0.999686	G1	0.281158	1432	1159	2591	0.552682	0.447318
GCGACCAGTTGGTGGA_PEC_Yale_SingleCellRNAseq_RMB691_DFC	1	110	PFC	PEC_Yale_SingleCellRNAseq_RMB691_DFC_kOut	CGE_NR2F2/PROX1	21	956	0.999577	G2M	0.170868	1250	1361	2611	0.478744	0.521256
TTGCGTCTCTGAAAGA_PEC_Yale_SingleCellRNAseq_RMB691_DFC	1	110	PFC	PEC_Yale_SingleCellRNAseq_RMB691_DFC_kOut	CGE_NR2F2/PROX1	21	848	0.999792	G1	0.329835	1284	1287	2571	0.499417	0.500583
AGAGCGACAACTGCTA_PEC_Yale_SingleCellRNAseq_RMB691_DFC	1	110	PFC	PEC_Yale_SingleCellRNAseq_RMB691_DFC_kOut	CGE_NR2F2/PROX1	21	828	0.999553	G1	0.366038	1454	1214	2668	0.544978	0.455022
CGATTGACACGCGAAA_PEC_Yale_SingleCellRNAseq_RMB691_DFC	1	110	PFC	PEC_Yale_SingleCellRNAseq_RMB691_DFC_kOut	CGE_NR2F2/PROX1	21	836	0.999656	G1	0.206318	1332	1215	2547	0.522968	0.477032
GCTTCCATCACGGTTA_PEC_Yale_SingleCellRNAseq_RMB691_DFC	1	110	PFC	PEC_Yale_SingleCellRNAseq_RMB691_DFC_kOut	CGE_NR2F2/PROX1	21	822	0.999615	G1	0.327191	1378	1237	2615	0.52696	0.47304
ATAACGCAGTGCCAGA_PEC_Yale_SingleCellRNAseq_RMB691_DFC	1	110	PFC	PEC_Yale_SingleCellRNAseq_RMB691_DFC_kOut	CGE_NR2F2/PROX1	21	825	0.999723	G2M	0.279424	1384	1200	2584	0.535604	0.464396
GTGCATAAGGCTCAGA_PEC_Yale_SingleCellRNAseq_RMB691_DFC	1	110	PFC	PEC_Yale_SingleCellRNAseq_RMB691_DFC_kOut	CGE_NR2F2/PROX1	28	811	0.999688	G1	0.192931	1329	1206	2535	0.52426	0.47574
CTCGGGAAGTGTCCCG_PEC_Yale_SingleCellRNAseq_RMB691_DFC	1	110	PFC	PEC_Yale_SingleCellRNAseq_RMB691_DFC_kOut	CGE_NR2F2/PROX1	21	842	0.99976	G1	0.325959	1343	1267	2610	0.514559	0.485441
GGCTGGTGTATTCGTG_PEC_Yale_SingleCellRNAseq_RMB691_DFC	1	110	PFC	PEC_Yale_SingleCellRNAseq_RMB691_DFC_kOut	CGE_NR2F2/PROX1	21	815	0.999685	G1	0.234571	1435	1130	2565	0.559454	0.440546
AGACGTTTCCGCAGTG_PEC_Yale_SingleCellRNAseq_RMB691_DFC	1	110	PFC	PEC_Yale_SingleCellRNAseq_RMB691_DFC_kOut	CGE_NR2F2/PROX1	21	840	0.999752	G1	0.526844	1446	1176	2622	0.551487	0.448513
CATGGCGCAAAGCAAT_PEC_Yale_SingleCellRNAseq_RMB691_DFC	1	110	PFC	PEC_Yale_SingleCellRNAseq_RMB691_DFC_kOut	CGE_NR2F2/PROX1	21	978	0.999903	G1	0.420791	1044	1468	2512	0.415605	0.584395
AAGCCGCGTAGAGTGC_PEC_Yale_SingleCellRNAseq_RMB691_DFC	1	110	PFC	PEC_Yale_SingleCellRNAseq_RMB691_DFC_kOut	CGE_NR2F2/PROX1	21	838	0.999798	G1	0.385871	1380	1197	2577	0.535506	0.464494
ATGGGAGTCGTTGCCT_PEC_Yale_SingleCellRNAseq_RMB691_DFC	1	110	PFC	PEC_Yale_SingleCellRNAseq_RMB691_DFC_kOut	MGE_LHX6/MAF	32	824	0.999671	G1	0.204805	1331	1218	2549	0.522166	0.477834
TGAGCCGGTCGCGTGT_PEC_Yale_SingleCellRNAseq_RMB691_DFC	1	110	PFC	PEC_Yale_SingleCellRNAseq_RMB691_DFC_kOut	CGE_NR2F2/PROX1	13	847	0.999813	G1	0.2604	1253	1266	2519	0.49742	0.50258
CGTGAGCCAGTTCATG_PEC_Yale_SingleCellRNAseq_RMB691_DFC	1	110	PFC	PEC_Yale_SingleCellRNAseq_RMB691_DFC_kOut	CGE_NR2F2/PROX1	21	863	0.999575	G1	0.379476	1264	1286	2550	0.495686	0.504314
AGGTCCGAGGTGACCA_PEC_Yale_SingleCellRNAseq_RMB691_DFC	1	110	PFC	PEC_Yale_SingleCellRNAseq_RMB691_DFC_kOut	CGE_NR2F2/PROX1	21	830	0.999667	G1	0.355724	1387	1164	2551	0.543708	0.456292
AGACGTTGTTACGGAG_PEC_Yale_SingleCellRNAseq_RMB691_DFC	1	110	PFC	PEC_Yale_SingleCellRNAseq_RMB691_DFC_kOut	CGE_NR2F2/PROX1	21	802	0.999664	G1	0.281137	1240	1261	2501	0.495802	0.504198
TAGCCGGGTGTCGCTG_PEC_Yale_SingleCellRNAseq_RMB691_DFC	1	110	PFC	PEC_Yale_SingleCellRNAseq_RMB691_DFC_kOut	MGE_LHX6/MAF	35	842	0.999798	G1	0.343684	1157	1341	2498	0.463171	0.536829
GGACAGAAGGACACCA_PEC_Yale_SingleCellRNAseq_RMB691_DFC	1	110	PFC	PEC_Yale_SingleCellRNAseq_RMB691_DFC_kOut	CGE_NR2F2/PROX1	21	813	0.999687	S	0.279702	1250	1191	2441	0.512085	0.487915
CTAGCCTAGCATGGCA_PEC_Yale_SingleCellRNAseq_RMB691_DFC	1	110	PFC	PEC_Yale_SingleCellRNAseq_RMB691_DFC_kOut	CGE_NR2F2/PROX1	28	802	0.999484	S	0.235	1276	1219	2495	0.511423	0.488577
GCATGCGTCGCAAGCC_PEC_Yale_SingleCellRNAseq_RMB691_DFC	1	110	PFC	PEC_Yale_SingleCellRNAseq_RMB691_DFC_kOut	CGE_NR2F2/PROX1	21	801	0.999778	G1	0.298711	1273	1127	2400	0.530417	0.469583
GTCGGGTCAGGTCTCG_PEC_Yale_SingleCellRNAseq_RMB691_DFC	1	110	PFC	PEC_Yale_SingleCellRNAseq_RMB691_DFC_kOut	MGE_LHX6/MAF	32	821	0.999625	G1	0.372552	1275	1163	2438	0.52297	0.47703
GTAACGTAGTCCCACG_PEC_Yale_SingleCellRNAseq_RMB691_DFC	1	110	PFC	PEC_Yale_SingleCellRNAseq_RMB691_DFC_kOut	CGE_NR2F2/PROX1	28	858	0.999415	G1	0.253298	1048	1217	2265	0.462693	0.537307
CATTATCAGCGTAGTG_E50_motor	2	50	Motor	E50_motor_kOut	RMTW_ZIC1/RELN	41	3440	0.999961	G1	0.434008	6169	7825	13994	0.440832	0.559168
GCATGATCACGACTCG_E50_motor	2	50	Motor	E50_motor_kOut	RMTW_ZIC1/RELN	41	2895	0.999842	G1	0.67034	4430	6312	10742	0.4124	0.5876
CTCGAGGGTCTTTCAT_E50_motor	2	50	Motor	E50_motor_kOut	RMTW_ZIC1/RELN	41	2701	0.999841	G1	0.553771	4690	5423	10113	0.463759	0.53624
GACACGCTCTCTTGAT_E50_motor	2	50	Motor	E50_motor_kOut	RMTW_ZIC1/RELN	41	2412	0.999838	G1	0.432512	4552	4316	8868	0.513306	0.486694
AGTGAGGGTAGCGCTC_E50_motor	2	50	Motor	E50_motor_kOut	RMTW_ZIC1/RELN	41	2407	0.999713	G1	0.400495	3642	4610	8252	0.441348	0.558652
GAGTCCGGTTCACGGC_E50_motor	2	50	Motor	E50_motor_kOut	RMTW_ZIC1/RELN	41	2111	0.999762	G1	0.544967	3288	3537	6825	0.481758	0.518242
TAGACCATCACGATGT_E50_motor	2	50	Motor	E50_motor_kOut	MGE_LHX6/NPY	18	1859	0.999846	G1	0.813918	3469	2880	6349	0.546385	0.453615
TCTTTCCTCTCTAGGA_E50_motor	2	50	Motor	E50_motor_kOut	RMTW_ZIC1/RELN	41	2010	0.999809	G1	0.436806	2789	3576	6365	0.438178	0.561823
ACAGCCGGTCCGAATT_E50_motor	2	50	Motor	E50_motor_kOut	MGE_LHX6/MAF	18	1649	0.99984	G2M	0.20551	3414	2535	5949	0.573878	0.426122
CAGTCCTGTAAGTGGC_E50_motor	2	50	Motor	E50_motor_kOut	MGE_LHX6/NPY	18	1298	0.999876	G1	0.846785	2817	1886	4703	0.598979	0.401021
GCTTGAATCGAGAACG_E50_motor	2	50	Motor	E50_motor_kOut	VMF_ZIC1/ZIC2	41	985	0.999838	G1	0.643055	3271	1490	4761	0.687041	0.312959
AGTGTCATCTTAACCT_E50_motor	2	50	Motor	E50_motor_kOut	MGE_LHX6/MAF	29	902	0.999842	G1	0.515987	2842	1272	4114	0.690812	0.309188
CACATAGAGCGCTCCA_E50_motor	2	50	Motor	E50_motor_kOut	MGE_LHX6/NPY	26	1111	0.999738	G1	0.836125	2238	1525	3763	0.594738	0.405262
TGCACCTCAAAGAATC_E50_motor	2	50	Motor	E50_motor_kOut	MGE_LHX6/NPY	26	1007	0.999653	G1	0.851508	2265	1373	3638	0.622595	0.377405
CAACCTCGTATCAGTC_E50_motor	2	50	Motor	E50_motor_kOut	MGE_LHX6/NPY	26	816	0.999905	G1	0.850408	2597	1142	3739	0.694571	0.305429
GCTGCAGGTCTTGCGG_E50_motor	2	50	Motor	E50_motor_kOut	CGE_NR2F2/PROX1	3	824	0.999445	G2M	0.180477	2442	1084	3526	0.692569	0.30743
TCACGAAAGGTGATAT_E50_motor	2	50	Motor	E50_motor_kOut	MGE_LHX6/NPY	26	1013	0.999592	G1	0.888669	2217	1345	3562	0.622403	0.377597
CAGTCCTCATGCGCAC_E50_motor	2	50	Motor	E50_motor_kOut	LGE_FOXP1/ISL1	12	1023	0.999614	G1	0.724175	2001	1498	3499	0.571878	0.428122
CAGCAGCAGTAACCCT_E50_motor	2	50	Motor	E50_motor_kOut	MGE_LHX6/NPY	17	863	0.999571	G1	0.540751	1994	1213	3207	0.621765	0.378235
GAGCAGAAGGGTTCCC_E50_motor	2	50	Motor	E50_motor_kOut	MGE_LHX6/MAF	30	1040	0.99934	G1	0.155391	1748	1475	3223	0.542352	0.457648
TCGCGTTCACCGATAT_E50_motor	2	50	Motor	E50_motor_kOut	MGE_LHX6/NPY	26	987	0.999838	G1	0.806986	1933	1303	3236	0.597342	0.402658
CACTCCAAGTGAAGTT_E50_motor	2	50	Motor	E50_motor_kOut	MGE_LHX6/MAF	29	830	0.999425	G1	0.427835	1897	1093	2990	0.634448	0.365552
TGGCCAGAGACGCACA_E50_motor	2	50	Motor	E50_motor_kOut	MGE_LHX6/MAF	35	1031	0.999549	G1	0.390258	1685	1476	3161	0.533059	0.466941
CGCCAAGAGCAGGCTA_E50_motor	2	50	Motor	E50_motor_kOut	MGE_LHX6/MAF	17	992	0.999644	G1	0.560012	1846	1356	3202	0.576515	0.423485
TACAGTGCAAGCTGAG_E50_motor	2	50	Motor	E50_motor_kOut	MGE_LHX6/NPY	35	809	0.999805	G1	0.426081	1952	1072	3024	0.645503	0.354497
TCCCGATGTTACCGAT_E50_motor	2	50	Motor	E50_motor_kOut	CGE_NR2F2/PROX1	21	936	0.99967	G1	0.409177	1709	1319	3028	0.564399	0.435601
CTCATTAAGGGTTCCC_E50_motor	2	50	Motor	E50_motor_kOut	MGE_LHX6/MAF	26	801	0.999625	G1	0.625251	1936	1071	3007	0.643831	0.356169
TACTTACGTAAATACG_E50_motor	2	50	Motor	E50_motor_kOut	MGE_LHX6/NPY	42	995	0.999504	G1	0.518897	1652	1417	3069	0.538286	0.461714
CATCGAAGTCCATCCT_E50_motor	2	50	Motor	E50_motor_kOut	MGE_LHX6/MAF	26	872	0.999657	G1	0.523347	1839	1154	2993	0.614434	0.385566
CCAATCCTCCAAATGC_E50_motor	2	50	Motor	E50_motor_kOut	MGE_LHX6/MAF	32	884	0.999758	G1	0.388605	1846	1181	3027	0.609845	0.390155
GCTGCTTTCACAGTAC_E50_motor	2	50	Motor	E50_motor_kOut	MGE_LHX6/MAF	35	955	0.99944	G1	0.343427	1535	1342	2877	0.533542	0.466458
TGACGGCAGCTACCTA_E50_motor	2	50	Motor	E50_motor_kOut	MGE_LHX6/NPY	35	852	0.99961	G1	0.610193	1762	1133	2895	0.608636	0.391364
AAGGTTCGTAGAGTGC_E50_motor	2	50	Motor	E50_motor_kOut	MGE_LHX6/NPY	26	893	0.999577	G1	0.619669	1723	1172	2895	0.595164	0.404836
CAAGAAAGTCGACTGC_E50_motor	2	50	Motor	E50_motor_kOut	MGE_LHX6/NPY	35	995	0.999464	G1	0.525122	1614	1340	2954	0.546378	0.453622
GATGCTAAGGATGGTC_E50_motor	2	50	Motor	E50_motor_kOut	CGE_NR2F2/PROX1	39	875	0.99956	G1	0.782737	1755	1146	2901	0.604964	0.395036
ACTTACTCAAGCCGTC_E50_motor	2	50	Motor	E50_motor_kOut	CGE_NR2F2/PROX1	40	927	0.99933	G1	0.339092	1561	1304	2865	0.544852	0.455148
CTTCTCTAGAGACGAA_E50_motor	2	50	Motor	E50_motor_kOut	MGE_LHX6/MAF	35	990	0.999547	G1	0.602561	1645	1293	2938	0.559905	0.440095
GGGACCTGTAAACGCG_E50_motor	2	50	Motor	E50_motor_kOut	MGE_LHX6/NPY	35	843	0.999429	G1	0.384066	1662	1152	2814	0.590618	0.409382
CACCTTGAGATCCCAT_E50_motor	2	50	Motor	E50_motor_kOut	MGE_LHX6/MAF	35	842	0.999562	G1	0.486	1712	1168	2880	0.594444	0.405556
GCAAACTCACTGTCGG_E50_motor	2	50	Motor	E50_motor_kOut	MGE_LHX6/NPY	35	863	0.9996	G1	0.330022	1625	1172	2797	0.58098	0.41902
AAAGCAACAAACTGTC_E50_motor	2	50	Motor	E50_motor_kOut	MGE_LHX6/MAF	32	803	0.999516	G1	0.264744	1626	1107	2733	0.594951	0.405049
GCGAGAACAATGAATG_E50_motor	2	50	Motor	E50_motor_kOut	CGE_NR2F2/PROX1	40	895	0.999397	G1	0.1947	1575	1252	2827	0.557128	0.442872
ACCCACTCACAGCGTC_E50_motor	2	50	Motor	E50_motor_kOut	MGE_LHX6/MAF	17	862	0.99941	G1	0.468053	1480	1237	2717	0.544718	0.455282
TGATTTCGTGTGAATA_E50_motor	2	50	Motor	E50_motor_kOut	CGE_NR2F2/PROX1	21	853	0.99944	G1	0.489527	1601	1124	2725	0.587523	0.412477
GAAACTCGTCGGCACT_E50_motor	2	50	Motor	E50_motor_kOut	MGE_LHX6/MAF	32	977	0.999232	G1	0.28872	1453	1362	2815	0.516163	0.483837
TACAGTGGTCCTCTTG_E50_motor	2	50	Motor	E50_motor_kOut	MGE_LHX6/NPY	26	834	0.999541	G1	0.781039	1688	1053	2741	0.615834	0.384166
CTCATTAAGACCACGA_E50_motor	2	50	Motor	E50_motor_kOut	MGE_LHX6/NPY	35	810	0.999494	G1	0.666805	1535	1105	2640	0.581439	0.418561
GGATTACAGCGCTTAT_E50_motor	2	50	Motor	E50_motor_kOut	MGE_LHX6/MAF	26	860	0.999576	G1	0.517148	1431	1113	2544	0.5625	0.4375
CTGAAACCACGACTCG_E50_motor	2	50	Motor	E50_motor_kOut	MGE_LHX6/MAF	28	803	0.999586	G1	0.237666	1481	1097	2578	0.574476	0.425524
GGCGACTAGCTAACAA_E50_motor	2	50	Motor	E50_motor_kOut	MGE_LHX6/NPY	32	832	0.999345	G1	0.250045	1404	1163	2567	0.546942	0.453058
GGTATTGCACGGCGTT_E50_motor	2	50	Motor	E50_motor_kOut	MGE_LHX6/MAF	35	879	0.999524	G1	0.390607	1386	1182	2568	0.53972	0.46028
TTTATGCTCGAGCCCA_E50_motor	2	50	Motor	E50_motor_kOut	CGE_NR2F2/PROX1	4	983	0.999349	S	0.118987	1259	1267	2526	0.498416	0.501583
CCTTCGATCTCTTATG_E50_motor	2	50	Motor	E50_motor_kOut	MGE_LHX6/MAF	32	855	0.99941	G1	0.267587	1335	1126	2461	0.542462	0.457538
TTGTAGGTCAGGTAAA_E50_motor	2	50	Motor	E50_motor_kOut	MGE_LHX6/MAF	40	814	0.99928	G1	0.237103	1186	1201	2387	0.496858	0.503142
AAACGGGGTGCGGTAA_E50_motor	2	50	Motor	E50_motor_kOut	MGE_LHX6/MAF	32	843	0.999731	G1	0.290349	1157	1126	2283	0.506789	0.493211
AACTCTTGTTGTCGCG_E50_motor	2	50	Motor	E50_motor_kOut	MGE_LHX6/MAF	35	827	0.999215	G1	0.615299	1114	1073	2187	0.509374	0.490626
TCAGATGAGTACCGGA_PEC_Yale_SingleCellRNAseq_RMB691_AMY	3	110	Amygdala	PEC_Yale_SingleCellRNAseq_RMB691_AMY_kOut	MGE_LHX6/NPY	35	2796	0.999975	G1	0.729391	16308	5666	21974	0.74215	0.25785
CCTCTGAAGAATAGGG_PEC_Yale_SingleCellRNAseq_RMB691_AMY	3	110	Amygdala	PEC_Yale_SingleCellRNAseq_RMB691_AMY_kOut	CGE_NR2F2/PROX1	34	1949	0.999915	G1	0.364997	13915	3927	17842	0.779901	0.220099
AAATGCCCACGACGAA_PEC_Yale_SingleCellRNAseq_RMB691_AMY	3	110	Amygdala	PEC_Yale_SingleCellRNAseq_RMB691_AMY_kOut	LGE_FOXP1/ISL1	34	3403	0.999833	G2M	0.600712	12314	6195	18509	0.665298	0.334702
GGTGTTAGTAAGGGCT_PEC_Yale_SingleCellRNAseq_RMB691_AMY	3	110	Amygdala	PEC_Yale_SingleCellRNAseq_RMB691_AMY_kOut	MGE_CRABP1/MAF	11	3673	0.999954	G1	0.788538	9722	7805	17527	0.554687	0.445313
GTTACAGCACTACAGT_PEC_Yale_SingleCellRNAseq_RMB691_AMY	3	110	Amygdala	PEC_Yale_SingleCellRNAseq_RMB691_AMY_kOut	CGE_NR2F2/PROX1	16	1924	0.999881	G2M	0.270553	12476	4153	16629	0.750256	0.249744
GACTGCGTCGCCATAA_PEC_Yale_SingleCellRNAseq_RMB691_AMY	3	110	Amygdala	PEC_Yale_SingleCellRNAseq_RMB691_AMY_kOut	MGE_LHX6/NPY	35	2275	0.999827	G1	0.695066	12092	4373	16465	0.734406	0.265594
TACTTACTCAACACCA_PEC_Yale_SingleCellRNAseq_RMB691_AMY	3	110	Amygdala	PEC_Yale_SingleCellRNAseq_RMB691_AMY_kOut	CGE_NR2F2/PROX1	15	1657	0.999899	G1	0.49433	12894	3113	16007	0.805523	0.194477
CATATGGAGTTCGCAT_PEC_Yale_SingleCellRNAseq_RMB691_AMY	3	110	Amygdala	PEC_Yale_SingleCellRNAseq_RMB691_AMY_kOut	LGE_FOXP1/ISL1	12	2413	0.999842	G1	0.786318	10530	4201	14731	0.714819	0.285181
CACATTTGTTTGACTG_PEC_Yale_SingleCellRNAseq_RMB691_AMY	3	110	Amygdala	PEC_Yale_SingleCellRNAseq_RMB691_AMY_kOut	LGE_FOXP1/ISL1	12	2258	0.999775	G1	0.8586	9631	4540	14171	0.679627	0.320373
CTTAGGATCAGCCTAA_PEC_Yale_SingleCellRNAseq_RMB691_AMY	3	110	Amygdala	PEC_Yale_SingleCellRNAseq_RMB691_AMY_kOut	MGE_LHX6/NPY	35	2661	0.999889	G1	0.803652	7940	5047	12987	0.611381	0.388619
TGTATTCTCTCTTATG_PEC_Yale_SingleCellRNAseq_RMB691_AMY	3	110	Amygdala	PEC_Yale_SingleCellRNAseq_RMB691_AMY_kOut	CGE_NR2F2/PROX1	2	2536	0.999915	G1	0.164832	6684	6102	12786	0.522759	0.477241
TCAGCTCCACGGTGTC_PEC_Yale_SingleCellRNAseq_RMB691_AMY	3	110	Amygdala	PEC_Yale_SingleCellRNAseq_RMB691_AMY_kOut	MGE_LHX6/NPY	7	3114	0.99996	G1	0.882057	5322	7405	12727	0.418166	0.581834
TCGAGGCAGACGACGT_PEC_Yale_SingleCellRNAseq_RMB691_AMY	3	110	Amygdala	PEC_Yale_SingleCellRNAseq_RMB691_AMY_kOut	MGE_LHX6/NPY	35	3069	0.999957	G1	0.770206	5519	7052	12571	0.439026	0.560974
AGGGTGAGTCACACGC_PEC_Yale_SingleCellRNAseq_RMB691_AMY	3	110	Amygdala	PEC_Yale_SingleCellRNAseq_RMB691_AMY_kOut	MGE_CRABP1/MAF	34	3050	0.999901	G1	0.54968	6578	5489	12067	0.545123	0.454877
CACATTTAGTCCAGGA_PEC_Yale_SingleCellRNAseq_RMB691_AMY	3	110	Amygdala	PEC_Yale_SingleCellRNAseq_RMB691_AMY_kOut	CGE_NR2F2/PROX1	21	988	0.99978	G1	0.472032	9546	1892	11438	0.834586	0.165414
GGATGTTGTGACCAAG_PEC_Yale_SingleCellRNAseq_RMB691_AMY	3	110	Amygdala	PEC_Yale_SingleCellRNAseq_RMB691_AMY_kOut	MGE_CRABP1/MAF	34	2763	0.99988	G1	0.585179	7066	4708	11774	0.600136	0.399864
CCTTCCCAGTACATGA_PEC_Yale_SingleCellRNAseq_RMB691_AMY	3	110	Amygdala	PEC_Yale_SingleCellRNAseq_RMB691_AMY_kOut	MGE_LHX6/NPY	35	2494	0.999934	G1	0.815803	5525	5926	11451	0.482491	0.517509
CAGCATACAAAGTCAA_PEC_Yale_SingleCellRNAseq_RMB691_AMY	3	110	Amygdala	PEC_Yale_SingleCellRNAseq_RMB691_AMY_kOut	MGE_CRABP1/MAF	34	2844	0.9999	G1	0.511753	6004	5494	11498	0.522178	0.477822
AAGGAGCCAAGTAGTA_PEC_Yale_SingleCellRNAseq_RMB691_AMY	3	110	Amygdala	PEC_Yale_SingleCellRNAseq_RMB691_AMY_kOut	MGE_CRABP1/MAF	11	2922	0.999924	G1	0.685894	5757	5581	11338	0.507762	0.492239
CGGTTAATCCTTAATC_PEC_Yale_SingleCellRNAseq_RMB691_AMY	3	110	Amygdala	PEC_Yale_SingleCellRNAseq_RMB691_AMY_kOut	MGE_CRABP1/MAF	11	2076	0.999842	G1	0.452643	7064	4047	11111	0.635766	0.364234
TCACAAGCAACAACCT_PEC_Yale_SingleCellRNAseq_RMB691_AMY	3	110	Amygdala	PEC_Yale_SingleCellRNAseq_RMB691_AMY_kOut	MGE_CRABP1/TAC3	11	2002	0.999886	G1	0.807394	7756	3274	11030	0.703173	0.296827
AACTTTCTCGCCAGCA_PEC_Yale_SingleCellRNAseq_RMB691_AMY	3	110	Amygdala	PEC_Yale_SingleCellRNAseq_RMB691_AMY_kOut	MGE_CRABP1/MAF	11	2499	0.999875	G1	0.634772	6498	4523	11021	0.589602	0.410398
CGACTTCAGTGCAAGC_PEC_Yale_SingleCellRNAseq_RMB691_AMY	3	110	Amygdala	PEC_Yale_SingleCellRNAseq_RMB691_AMY_kOut	MGE_LHX6/NPY	26	1448	0.999845	G1	0.818608	8207	2390	10597	0.774465	0.225536
GACACGCAGTTAGCGG_PEC_Yale_SingleCellRNAseq_RMB691_AMY	3	110	Amygdala	PEC_Yale_SingleCellRNAseq_RMB691_AMY_kOut	MGE_LHX6/NPY	35	2745	0.999891	G1	0.855767	4778	6124	10902	0.438268	0.561732
ACTGAACCAGGACCCT_PEC_Yale_SingleCellRNAseq_RMB691_AMY	3	110	Amygdala	PEC_Yale_SingleCellRNAseq_RMB691_AMY_kOut	LGE_FOXP1/ISL1	12	1788	0.999857	G1	0.902653	7105	3502	10607	0.669841	0.330159
AAGGAGCAGATGCGAC_PEC_Yale_SingleCellRNAseq_RMB691_AMY	3	110	Amygdala	PEC_Yale_SingleCellRNAseq_RMB691_AMY_kOut	LGE_FOXP1/ISL1	12	1965	0.999818	G1	0.877283	6894	3618	10512	0.655822	0.344178
GTAACGTTCTGTCTCG_PEC_Yale_SingleCellRNAseq_RMB691_AMY	3	110	Amygdala	PEC_Yale_SingleCellRNAseq_RMB691_AMY_kOut	LGE_FOXP2/TSHZ1	36	2404	0.999925	G1	0.735121	5973	4346	10319	0.578835	0.421165
CCATTCGGTTGAACTC_PEC_Yale_SingleCellRNAseq_RMB691_AMY	3	110	Amygdala	PEC_Yale_SingleCellRNAseq_RMB691_AMY_kOut	Transition	25	2186	0.999934	G1	0.135434	5635	4391	10026	0.562039	0.437961
CGTTCTGTCCACGTTC_PEC_Yale_SingleCellRNAseq_RMB691_AMY	3	110	Amygdala	PEC_Yale_SingleCellRNAseq_RMB691_AMY_kOut	MGE_LHX6/NPY	35	2703	0.99993	G1	0.679392	4608	5579	10187	0.452341	0.547659
GTTTCTACAGCAGTTT_PEC_Yale_SingleCellRNAseq_RMB691_AMY	3	110	Amygdala	PEC_Yale_SingleCellRNAseq_RMB691_AMY_kOut	CGE_NR2F2/PROX1	15	1564	0.999834	G1	0.467816	7170	2679	9849	0.727993	0.272007
AGGCCGTCAGTGGAGT_PEC_Yale_SingleCellRNAseq_RMB691_AMY	3	110	Amygdala	PEC_Yale_SingleCellRNAseq_RMB691_AMY_kOut	MGE_CRABP1/MAF	11	2391	0.999925	G1	0.502023	5703	4426	10129	0.563037	0.436963
CGAGAAGTCAGCGATT_PEC_Yale_SingleCellRNAseq_RMB691_AMY	3	110	Amygdala	PEC_Yale_SingleCellRNAseq_RMB691_AMY_kOut	LGE_MEIS2/PAX6	16	1102	0.999876	G1	0.357467	7494	1935	9429	0.794782	0.205218
TTCGAAGGTAGAGGAA_PEC_Yale_SingleCellRNAseq_RMB691_AMY	3	110	Amygdala	PEC_Yale_SingleCellRNAseq_RMB691_AMY_kOut	CGE_NR2F2/PROX1	34	834	0.999722	G1	0.37397	7854	1634	9488	0.827782	0.172218
CGCTATCCAGGATCGA_PEC_Yale_SingleCellRNAseq_RMB691_AMY	3	110	Amygdala	PEC_Yale_SingleCellRNAseq_RMB691_AMY_kOut	LGE_FOXP1/ISL1	12	3032	0.999912	G1	0.902076	4242	5834	10076	0.421	0.579
CTCACACGTCGGCTCA_PEC_Yale_SingleCellRNAseq_RMB691_AMY	3	110	Amygdala	PEC_Yale_SingleCellRNAseq_RMB691_AMY_kOut	MGE_LHX6/NPY	35	2530	0.999915	G1	0.756619	4181	5811	9992	0.418435	0.581565
CCTCTGATCTTCCTTC_PEC_Yale_SingleCellRNAseq_RMB691_AMY	3	110	Amygdala	PEC_Yale_SingleCellRNAseq_RMB691_AMY_kOut	MGE_CRABP1/MAF	11	2566	0.999901	G1	0.787298	5498	4478	9976	0.551123	0.448877
AGACGTTAGACCTAGG_PEC_Yale_SingleCellRNAseq_RMB691_AMY	3	110	Amygdala	PEC_Yale_SingleCellRNAseq_RMB691_AMY_kOut	MGE_CRABP1/MAF	11	2459	0.999881	G1	0.65457	5797	4114	9911	0.584906	0.415094
GAGTCCGCATTAACCG_PEC_Yale_SingleCellRNAseq_RMB691_AMY	3	110	Amygdala	PEC_Yale_SingleCellRNAseq_RMB691_AMY_kOut	LGE_FOXP2/TSHZ1	36	2643	0.999885	G1	0.876857	5204	4752	9956	0.5227	0.4773
CCCAGTTAGTTCCACA_PEC_Yale_SingleCellRNAseq_RMB691_AMY	3	110	Amygdala	PEC_Yale_SingleCellRNAseq_RMB691_AMY_kOut	CGE_NR2F2/PROX1	28	1877	0.999938	G1	0.18735	5686	3632	9318	0.610217	0.389783
GACGTGCGTTGCGCAC_PEC_Yale_SingleCellRNAseq_RMB691_AMY	3	110	Amygdala	PEC_Yale_SingleCellRNAseq_RMB691_AMY_kOut	MGE_CRABP1/MAF	11	2549	0.999908	G1	0.706788	5365	4362	9727	0.551558	0.448443
GTGCGGTCAAGCTGGA_PEC_Yale_SingleCellRNAseq_RMB691_AMY	3	110	Amygdala	PEC_Yale_SingleCellRNAseq_RMB691_AMY_kOut	LGE_FOXP2/TSHZ1	36	2234	0.999923	G1	0.764979	5524	4050	9574	0.576979	0.423021
CGGAGCTAGTGGGCTA_PEC_Yale_SingleCellRNAseq_RMB691_AMY	3	110	Amygdala	PEC_Yale_SingleCellRNAseq_RMB691_AMY_kOut	MGE_CRABP1/MAF	11	1344	0.99992	G1	0.634259	7083	2121	9204	0.769557	0.230443
TCTTTCCTCGTTTAGG_PEC_Yale_SingleCellRNAseq_RMB691_AMY	3	110	Amygdala	PEC_Yale_SingleCellRNAseq_RMB691_AMY_kOut	LGE_FOXP2/TSHZ1	36	2453	0.999861	G1	0.846731	5335	4258	9593	0.556135	0.443865
GAACGGAGTTCACCTC_PEC_Yale_SingleCellRNAseq_RMB691_AMY	3	110	Amygdala	PEC_Yale_SingleCellRNAseq_RMB691_AMY_kOut	MGE_CRABP1/MAF	11	1570	0.999843	G1	0.636454	6955	2495	9450	0.735979	0.264021
AACTCCCAGATAGTCA_PEC_Yale_SingleCellRNAseq_RMB691_AMY	3	110	Amygdala	PEC_Yale_SingleCellRNAseq_RMB691_AMY_kOut	MGE_CRABP1/MAF	11	1717	0.999838	G1	0.655283	6140	3015	9155	0.670672	0.329328
CGAGCCACATACTCTT_PEC_Yale_SingleCellRNAseq_RMB691_AMY	3	110	Amygdala	PEC_Yale_SingleCellRNAseq_RMB691_AMY_kOut	MGE_CRABP1/MAF	11	1896	0.999851	G1	0.63178	6185	3045	9230	0.670098	0.329902
GGTGTTATCACGATGT_PEC_Yale_SingleCellRNAseq_RMB691_AMY	3	110	Amygdala	PEC_Yale_SingleCellRNAseq_RMB691_AMY_kOut	MGE_CRABP1/MAF	29	873	0.999815	G1	0.452859	7558	1339	8897	0.8495	0.1505
ACAGCTATCTCGCATC_PEC_Yale_SingleCellRNAseq_RMB691_AMY	3	110	Amygdala	PEC_Yale_SingleCellRNAseq_RMB691_AMY_kOut	MGE_LHX6/MAF	28	1822	0.999952	G1	0.216042	5425	3558	8983	0.603919	0.396081
TAAGCGTAGAGGGATA_PEC_Yale_SingleCellRNAseq_RMB691_AMY	3	110	Amygdala	PEC_Yale_SingleCellRNAseq_RMB691_AMY_kOut	LGE_MEIS2/PAX6	28	1642	0.999862	G2M	0.165258	5667	2931	8598	0.659107	0.340893
AGCAGCCGTGGTTTCA_PEC_Yale_SingleCellRNAseq_RMB691_AMY	3	110	Amygdala	PEC_Yale_SingleCellRNAseq_RMB691_AMY_kOut	MGE_CRABP1/TAC3	29	1015	0.99983	S	0.512047	7217	1485	8702	0.82935	0.17065
TAGCCGGTCTAAGCCA_PEC_Yale_SingleCellRNAseq_RMB691_AMY	3	110	Amygdala	PEC_Yale_SingleCellRNAseq_RMB691_AMY_kOut	MGE_LHX6/NPY	35	2266	0.999849	G1	0.834896	4251	4794	9045	0.469983	0.530017
CCGTGGAGTCCCGACA_PEC_Yale_SingleCellRNAseq_RMB691_AMY	3	110	Amygdala	PEC_Yale_SingleCellRNAseq_RMB691_AMY_kOut	LGE_FOXP2/TSHZ1	36	1335	0.999728	G2M	0.558183	6712	2095	8807	0.762121	0.237879
AGGGTGAAGAGGGCTT_PEC_Yale_SingleCellRNAseq_RMB691_AMY	3	110	Amygdala	PEC_Yale_SingleCellRNAseq_RMB691_AMY_kOut	LGE_FOXP2/TSHZ1	10	2496	0.99984	G1	0.893484	4735	4364	9099	0.520387	0.479613
ATTTCTGTCCGCAGTG_PEC_Yale_SingleCellRNAseq_RMB691_AMY	3	110	Amygdala	PEC_Yale_SingleCellRNAseq_RMB691_AMY_kOut	MGE_LHX6/NPY	35	2131	0.99988	G1	0.848517	4329	4544	8873	0.487885	0.512115
ACTGATGCATTCACTT_PEC_Yale_SingleCellRNAseq_RMB691_AMY	3	110	Amygdala	PEC_Yale_SingleCellRNAseq_RMB691_AMY_kOut	CGE_NR2F2/PROX1	21	904	0.999843	G1	0.501591	7011	1604	8615	0.813813	0.186187
ACGGGCTGTGCCTGTG_PEC_Yale_SingleCellRNAseq_RMB691_AMY	3	110	Amygdala	PEC_Yale_SingleCellRNAseq_RMB691_AMY_kOut	LGE_FOXP2/TSHZ1	10	2414	0.999835	G1	0.834275	4558	4337	8895	0.512423	0.487577
GTAACGTGTATTACCG_PEC_Yale_SingleCellRNAseq_RMB691_AMY	3	110	Amygdala	PEC_Yale_SingleCellRNAseq_RMB691_AMY_kOut	LGE_FOXP2/TSHZ1	36	2384	0.999894	G1	0.776836	4506	4313	8819	0.510942	0.489058
TGCACCTGTAACGACG_PEC_Yale_SingleCellRNAseq_RMB691_AMY	3	110	Amygdala	PEC_Yale_SingleCellRNAseq_RMB691_AMY_kOut	CGE_NR2F2/PROX1	18	1378	0.999871	G1	0.321406	5751	2462	8213	0.700231	0.299769
CTCGAGGAGTGTCCCG_PEC_Yale_SingleCellRNAseq_RMB691_AMY	3	110	Amygdala	PEC_Yale_SingleCellRNAseq_RMB691_AMY_kOut	MGE_LHX6/NPY	35	2531	0.999967	G1	0.79252	3163	5367	8530	0.370809	0.629191
GGGATGAGTAGATTAG_PEC_Yale_SingleCellRNAseq_RMB691_AMY	3	110	Amygdala	PEC_Yale_SingleCellRNAseq_RMB691_AMY_kOut	LGE_FOXP2/TSHZ1	36	2335	0.999871	G1	0.740098	4440	4236	8676	0.511757	0.488243
AAGGCAGAGGATCGCA_PEC_Yale_SingleCellRNAseq_RMB691_AMY	3	110	Amygdala	PEC_Yale_SingleCellRNAseq_RMB691_AMY_kOut	MGE_LHX6/NPY	35	1729	0.999872	G1	0.763626	5400	3167	8567	0.630326	0.369674
CTTAGGAAGTATGACA_PEC_Yale_SingleCellRNAseq_RMB691_AMY	3	110	Amygdala	PEC_Yale_SingleCellRNAseq_RMB691_AMY_kOut	Transition	25	1878	0.99993	G1	0.120791	4605	3918	8523	0.540303	0.459697
CCAATCCTCCAAACAC_PEC_Yale_SingleCellRNAseq_RMB691_AMY	3	110	Amygdala	PEC_Yale_SingleCellRNAseq_RMB691_AMY_kOut	MGE_CRABP1/MAF	11	2375	0.9999	G1	0.780293	4442	4102	8544	0.519897	0.480103
TATCTCAGTAACGACG_PEC_Yale_SingleCellRNAseq_RMB691_AMY	3	110	Amygdala	PEC_Yale_SingleCellRNAseq_RMB691_AMY_kOut	MGE_CRABP1/MAF	11	1824	0.999901	G1	0.558842	5135	3173	8308	0.618079	0.381921
AATCGGTTCTACGAGT_PEC_Yale_SingleCellRNAseq_RMB691_AMY	3	110	Amygdala	PEC_Yale_SingleCellRNAseq_RMB691_AMY_kOut	MGE_CRABP1/MAF	11	2216	0.999872	G1	0.749531	4719	3795	8514	0.554264	0.445736
CTGCTGTCAGGGTATG_PEC_Yale_SingleCellRNAseq_RMB691_AMY	3	110	Amygdala	PEC_Yale_SingleCellRNAseq_RMB691_AMY_kOut	MGE_CRABP1/MAF	34	2263	0.999937	G1	0.438758	4770	3751	8521	0.559794	0.440207
CAAGGCCTCGAGGTAG_PEC_Yale_SingleCellRNAseq_RMB691_AMY	3	110	Amygdala	PEC_Yale_SingleCellRNAseq_RMB691_AMY_kOut	MGE_CRABP1/MAF	11	2095	0.999895	G1	0.715944	4897	3507	8404	0.582699	0.417301
GAACATCGTGTATGGG_PEC_Yale_SingleCellRNAseq_RMB691_AMY	3	110	Amygdala	PEC_Yale_SingleCellRNAseq_RMB691_AMY_kOut	CGE_NR2F2/PROX1	28	958	0.999713	G1	0.319132	5988	1899	7887	0.759224	0.240776
CTGCCTAAGCCCAGCT_PEC_Yale_SingleCellRNAseq_RMB691_AMY	3	110	Amygdala	PEC_Yale_SingleCellRNAseq_RMB691_AMY_kOut	CGE_NR2F2/PROX1	39	2508	0.999877	G1	0.89294	3930	4571	8501	0.462299	0.537701
ACACCCTGTGACTACT_PEC_Yale_SingleCellRNAseq_RMB691_AMY	3	110	Amygdala	PEC_Yale_SingleCellRNAseq_RMB691_AMY_kOut	Transition	16	1201	0.999879	G1	0.324989	6031	1918	7949	0.758712	0.241288
ACGATACCAATGAATG_PEC_Yale_SingleCellRNAseq_RMB691_AMY	3	110	Amygdala	PEC_Yale_SingleCellRNAseq_RMB691_AMY_kOut	CGE_NR2F2/PROX1	3	1089	0.999855	G2M	0.179291	5981	1820	7801	0.766697	0.233303
ACTGAGTCAGCAGTTT_PEC_Yale_SingleCellRNAseq_RMB691_AMY	3	110	Amygdala	PEC_Yale_SingleCellRNAseq_RMB691_AMY_kOut	Transition	34	921	0.999821	S	0.327183	6379	1594	7973	0.800075	0.199925
CTTAACTGTTTGCATG_PEC_Yale_SingleCellRNAseq_RMB691_AMY	3	110	Amygdala	PEC_Yale_SingleCellRNAseq_RMB691_AMY_kOut	CGE_NR2F2/PROX1	28	1595	0.999846	G1	0.218203	4772	2939	7711	0.618856	0.381144
TTGGCAAGTGAGCGAT_PEC_Yale_SingleCellRNAseq_RMB691_AMY	3	110	Amygdala	PEC_Yale_SingleCellRNAseq_RMB691_AMY_kOut	CGE_NR2F2/PROX1	28	1754	0.999942	G1	0.195154	4470	3199	7669	0.582866	0.417134
CAGCCGAGTTAGGGTG_PEC_Yale_SingleCellRNAseq_RMB691_AMY	3	110	Amygdala	PEC_Yale_SingleCellRNAseq_RMB691_AMY_kOut	CGE_NR2F2/PROX1	9	2246	0.999869	G1	0.72693	4513	3701	8214	0.549428	0.450572
CTAGAGTCAGCTGCTG_PEC_Yale_SingleCellRNAseq_RMB691_AMY	3	110	Amygdala	PEC_Yale_SingleCellRNAseq_RMB691_AMY_kOut	Transition	47	1577	0.999868	G1	0.247623	5486	2484	7970	0.688331	0.311669
GCTCCTAGTCATGCAT_PEC_Yale_SingleCellRNAseq_RMB691_AMY	3	110	Amygdala	PEC_Yale_SingleCellRNAseq_RMB691_AMY_kOut	LGE_FOXP2/TSHZ1	36	2112	0.999918	G1	0.841978	4409	3707	8116	0.543248	0.456752
CCACGGAAGGGATCTG_PEC_Yale_SingleCellRNAseq_RMB691_AMY	3	110	Amygdala	PEC_Yale_SingleCellRNAseq_RMB691_AMY_kOut	CGE_NR2F2/PROX1	21	1019	0.999849	G1	0.467425	6152	1575	7727	0.796169	0.203831
CTGTTTATCATTTGGG_PEC_Yale_SingleCellRNAseq_RMB691_AMY	3	110	Amygdala	PEC_Yale_SingleCellRNAseq_RMB691_AMY_kOut	Transition	25	1772	0.999843	G1	0.118286	4689	3134	7823	0.599386	0.400614
CTGAAACTCATAGCAC_PEC_Yale_SingleCellRNAseq_RMB691_AMY	3	110	Amygdala	PEC_Yale_SingleCellRNAseq_RMB691_AMY_kOut	MGE_CRABP1/MAF	11	1642	0.999826	G1	0.699134	5456	2624	8080	0.675248	0.324752
ATGTGTGGTCGAGTTT_PEC_Yale_SingleCellRNAseq_RMB691_AMY	3	110	Amygdala	PEC_Yale_SingleCellRNAseq_RMB691_AMY_kOut	CGE_NR2F2/PROX1	39	2314	0.999864	G1	0.872119	4193	3929	8122	0.516252	0.483748
TCGTAGAGTAGCGCAA_PEC_Yale_SingleCellRNAseq_RMB691_AMY	3	110	Amygdala	PEC_Yale_SingleCellRNAseq_RMB691_AMY_kOut	LGE_FOXP2/TSHZ1	36	2084	0.999895	G1	0.680894	4376	3584	7960	0.549749	0.450251
TTGCGTCAGAAGATTC_PEC_Yale_SingleCellRNAseq_RMB691_AMY	3	110	Amygdala	PEC_Yale_SingleCellRNAseq_RMB691_AMY_kOut	MGE_CRABP1/MAF	11	2031	0.999854	G1	0.714878	4948	3053	8001	0.618423	0.381577
AGTGTCACAATAGCGG_PEC_Yale_SingleCellRNAseq_RMB691_AMY	3	110	Amygdala	PEC_Yale_SingleCellRNAseq_RMB691_AMY_kOut	MGE_CRABP1/MAF	11	2418	0.999897	G1	0.772828	3763	4308	8071	0.466237	0.533763
TACTTGTAGTACGCGA_PEC_Yale_SingleCellRNAseq_RMB691_AMY	3	110	Amygdala	PEC_Yale_SingleCellRNAseq_RMB691_AMY_kOut	MGE_LHX6/NPY	35	2092	0.999758	G1	0.817648	4147	3886	8033	0.516246	0.483755
TCTCATAAGAGTAAGG_PEC_Yale_SingleCellRNAseq_RMB691_AMY	3	110	Amygdala	PEC_Yale_SingleCellRNAseq_RMB691_AMY_kOut	CGE_NR2F2/PROX1	28	973	0.999848	G1	0.238296	5554	1856	7410	0.749528	0.250472
AGACGTTTCTGAAAGA_PEC_Yale_SingleCellRNAseq_RMB691_AMY	3	110	Amygdala	PEC_Yale_SingleCellRNAseq_RMB691_AMY_kOut	CGE_NR2F2/PROX1	28	1554	0.999884	G1	0.115979	4729	2899	7628	0.619953	0.380047
CACACAATCATTGCGA_PEC_Yale_SingleCellRNAseq_RMB691_AMY	3	110	Amygdala	PEC_Yale_SingleCellRNAseq_RMB691_AMY_kOut	LGE_FOXP2/TSHZ1	36	1382	0.999844	G1	0.823459	5567	2196	7763	0.71712	0.28288
AACTTTCGTGAAATCA_PEC_Yale_SingleCellRNAseq_RMB691_AMY	3	110	Amygdala	PEC_Yale_SingleCellRNAseq_RMB691_AMY_kOut	MGE_CRABP1/TAC3	11	1716	0.999843	G1	0.478398	4823	2997	7820	0.616752	0.383248
GTTCATTTCTGCGGCA_PEC_Yale_SingleCellRNAseq_RMB691_AMY	3	110	Amygdala	PEC_Yale_SingleCellRNAseq_RMB691_AMY_kOut	MGE_CRABP1/MAF	11	2222	0.999885	G1	0.734907	3930	3938	7868	0.499492	0.500508
CTGATCCGTGCTGTAT_PEC_Yale_SingleCellRNAseq_RMB691_AMY	3	110	Amygdala	PEC_Yale_SingleCellRNAseq_RMB691_AMY_kOut	MGE_LHX6/NPY	35	2181	0.999874	G1	0.742559	3933	4013	7946	0.494966	0.505034
TCGCGAGTCGCAGGCT_PEC_Yale_SingleCellRNAseq_RMB691_AMY	3	110	Amygdala	PEC_Yale_SingleCellRNAseq_RMB691_AMY_kOut	MGE_CRABP1/MAF	11	1890	0.99984	S	0.607943	5108	2738	7846	0.651032	0.348968
GCACTCTAGACAATAC_PEC_Yale_SingleCellRNAseq_RMB691_AMY	3	110	Amygdala	PEC_Yale_SingleCellRNAseq_RMB691_AMY_kOut	LGE_FOXP2/TSHZ1	10	1993	0.999765	G1	0.812077	4330	3521	7851	0.551522	0.448478
CTCGTACAGTGGTAGC_PEC_Yale_SingleCellRNAseq_RMB691_AMY	3	110	Amygdala	PEC_Yale_SingleCellRNAseq_RMB691_AMY_kOut	CGE_NR2F2/PROX1	2	1859	0.999895	G1	0.167059	3724	4070	7794	0.477803	0.522197
CATTATCGTGACAAAT_PEC_Yale_SingleCellRNAseq_RMB691_AMY	3	110	Amygdala	PEC_Yale_SingleCellRNAseq_RMB691_AMY_kOut	MGE_CRABP1/MAF	11	2028	0.999867	G1	0.692513	4400	3384	7784	0.565262	0.434738
CGGAGTCAGTTCGATC_PEC_Yale_SingleCellRNAseq_RMB691_AMY	3	110	Amygdala	PEC_Yale_SingleCellRNAseq_RMB691_AMY_kOut	Transition	25	1901	0.999911	G1	0.143806	4094	3636	7730	0.529625	0.470375
CAGAATCCAGGTGCCT_PEC_Yale_SingleCellRNAseq_RMB691_AMY	3	110	Amygdala	PEC_Yale_SingleCellRNAseq_RMB691_AMY_kOut	LGE_FOXP2/TSHZ1	36	2079	0.999926	G1	0.770832	4192	3588	7780	0.538817	0.461182
TGACAACGTCACCTAA_PEC_Yale_SingleCellRNAseq_RMB691_AMY	3	110	Amygdala	PEC_Yale_SingleCellRNAseq_RMB691_AMY_kOut	CGE_NR2F2/PROX1	28	1802	0.999906	G1	0.136408	4111	3421	7532	0.545805	0.454195
GTTCGGGAGAAGGTTT_PEC_Yale_SingleCellRNAseq_RMB691_AMY	3	110	Amygdala	PEC_Yale_SingleCellRNAseq_RMB691_AMY_kOut	LGE_FOXP2/TSHZ1	36	2025	0.999827	G1	0.804919	4298	3388	7686	0.559199	0.440801
GAACCTAAGCGATATA_PEC_Yale_SingleCellRNAseq_RMB691_AMY	3	110	Amygdala	PEC_Yale_SingleCellRNAseq_RMB691_AMY_kOut	MGE_CRABP1/MAF	11	2115	0.999909	G1	0.717984	3929	3789	7718	0.50907	0.49093
AGAGTGGAGTGAACAT_PEC_Yale_SingleCellRNAseq_RMB691_AMY	3	110	Amygdala	PEC_Yale_SingleCellRNAseq_RMB691_AMY_kOut	LGE_FOXP2/TSHZ1	36	1927	0.999897	G1	0.771368	4371	3317	7688	0.568548	0.431452
GATCAGTAGGTGATTA_PEC_Yale_SingleCellRNAseq_RMB691_AMY	3	110	Amygdala	PEC_Yale_SingleCellRNAseq_RMB691_AMY_kOut	CGE_NR2F2/PROX1	28	1429	0.999917	G1	0.178342	4422	2779	7201	0.614081	0.385919
ACTGATGTCGAATGCT_PEC_Yale_SingleCellRNAseq_RMB691_AMY	3	110	Amygdala	PEC_Yale_SingleCellRNAseq_RMB691_AMY_kOut	MGE_CRABP1/TAC3	11	2049	0.999902	G1	0.640105	4102	3432	7534	0.544465	0.455535
CATGGCGTCTAACTCT_PEC_Yale_SingleCellRNAseq_RMB691_AMY	3	110	Amygdala	PEC_Yale_SingleCellRNAseq_RMB691_AMY_kOut	CGE_NR2F2/PROX1	16	1256	0.999869	G1	0.206066	4777	2212	6989	0.683503	0.316497
TGAGCATCAGCGATCC_PEC_Yale_SingleCellRNAseq_RMB691_AMY	3	110	Amygdala	PEC_Yale_SingleCellRNAseq_RMB691_AMY_kOut	MGE_LHX6/NPY	26	2222	0.999872	G1	0.864568	3866	3692	7558	0.511511	0.488489
TAAGTGCAGTTAGGTA_PEC_Yale_SingleCellRNAseq_RMB691_AMY	3	110	Amygdala	PEC_Yale_SingleCellRNAseq_RMB691_AMY_kOut	MGE_LHX6/NPY	35	1337	0.999749	G1	0.819878	4965	2464	7429	0.668327	0.331673
CTTCTCTTCAACGCTA_PEC_Yale_SingleCellRNAseq_RMB691_AMY	3	110	Amygdala	PEC_Yale_SingleCellRNAseq_RMB691_AMY_kOut	CGE_NR2F2/PROX1	28	1417	0.999838	G1	0.186192	4577	2574	7151	0.64005	0.35995
CGCTTCACATAAAGGT_PEC_Yale_SingleCellRNAseq_RMB691_AMY	3	110	Amygdala	PEC_Yale_SingleCellRNAseq_RMB691_AMY_kOut	LGE_MEIS2/PAX6	28	1700	0.999935	G1	0.152155	3857	3294	7151	0.539365	0.460635
GATCAGTAGGCGATAC_PEC_Yale_SingleCellRNAseq_RMB691_AMY	3	110	Amygdala	PEC_Yale_SingleCellRNAseq_RMB691_AMY_kOut	MGE_CRABP1/TAC3	11	1135	0.999868	G1	0.681416	5749	1671	7420	0.774798	0.225202
GAAGCAGCAAGAAAGG_PEC_Yale_SingleCellRNAseq_RMB691_AMY	3	110	Amygdala	PEC_Yale_SingleCellRNAseq_RMB691_AMY_kOut	MGE_CRABP1/MAF	11	1424	0.999845	G1	0.512762	5084	2169	7253	0.700951	0.299049
GTGTGCGGTGCAACGA_PEC_Yale_SingleCellRNAseq_RMB691_AMY	3	110	Amygdala	PEC_Yale_SingleCellRNAseq_RMB691_AMY_kOut	CGE_NR2F2/PROX1	39	1470	0.999705	G1	0.829556	5053	2438	7491	0.674543	0.325457
TAGAGCTTCTGTCTCG_PEC_Yale_SingleCellRNAseq_RMB691_AMY	3	110	Amygdala	PEC_Yale_SingleCellRNAseq_RMB691_AMY_kOut	Transition	25	1869	0.999916	G1	0.140214	3803	3506	7309	0.520317	0.479683
GTACTCCAGTATCGAA_PEC_Yale_SingleCellRNAseq_RMB691_AMY	3	110	Amygdala	PEC_Yale_SingleCellRNAseq_RMB691_AMY_kOut	LGE_FOXP2/TSHZ1	36	1523	0.999884	G1	0.499384	4714	2553	7267	0.648686	0.351314
CTACCCATCTCGTTTA_PEC_Yale_SingleCellRNAseq_RMB691_AMY	3	110	Amygdala	PEC_Yale_SingleCellRNAseq_RMB691_AMY_kOut	CGE_NR2F2/PROX1	28	1658	0.999868	G1	0.160582	4047	3093	7140	0.566807	0.433193
GTGGGTCTCGTCCAGG_PEC_Yale_SingleCellRNAseq_RMB691_AMY	3	110	Amygdala	PEC_Yale_SingleCellRNAseq_RMB691_AMY_kOut	MGE_CRABP1/MAF	11	1571	0.999835	G1	0.673638	4927	2315	7242	0.680337	0.319663
GGACAGAAGCTGGAAC_PEC_Yale_SingleCellRNAseq_RMB691_AMY	3	110	Amygdala	PEC_Yale_SingleCellRNAseq_RMB691_AMY_kOut	MGE_CRABP1/TAC3	11	2059	0.999871	G1	0.701333	3894	3465	7359	0.529148	0.470852
AATCGGTGTTATCACG_PEC_Yale_SingleCellRNAseq_RMB691_AMY	3	110	Amygdala	PEC_Yale_SingleCellRNAseq_RMB691_AMY_kOut	MGE_LHX6/NPY	35	1671	0.999643	G1	0.784435	4193	3133	7326	0.572345	0.427655
CGGGTCAAGTGTTTGC_PEC_Yale_SingleCellRNAseq_RMB691_AMY	3	110	Amygdala	PEC_Yale_SingleCellRNAseq_RMB691_AMY_kOut	MGE_LHX6/MAF	38	1635	0.999903	G1	0.231945	4486	2684	7170	0.625663	0.374338
AACCGCGAGCTTTGGT_PEC_Yale_SingleCellRNAseq_RMB691_AMY	3	110	Amygdala	PEC_Yale_SingleCellRNAseq_RMB691_AMY_kOut	CGE_NR2F2/PROX1	28	1394	0.999899	G1	0.216473	4582	2425	7007	0.653918	0.346082
CCATGTCGTAGTACCT_PEC_Yale_SingleCellRNAseq_RMB691_AMY	3	110	Amygdala	PEC_Yale_SingleCellRNAseq_RMB691_AMY_kOut	MGE_CRABP1/MAF	11	1843	0.999915	G1	0.376296	4069	3183	7252	0.561087	0.438913
TGCCCATGTATTCTCT_PEC_Yale_SingleCellRNAseq_RMB691_AMY	3	110	Amygdala	PEC_Yale_SingleCellRNAseq_RMB691_AMY_kOut	MGE_CRABP1/MAF	11	2016	0.999914	G1	0.705363	3874	3421	7295	0.531049	0.468951
AGAGTGGTCACCATAG_PEC_Yale_SingleCellRNAseq_RMB691_AMY	3	110	Amygdala	PEC_Yale_SingleCellRNAseq_RMB691_AMY_kOut	MGE_CRABP1/MAF	22	1945	0.999927	G1	0.321185	4058	3312	7370	0.550611	0.449389
TCATTTGAGAATTCCC_PEC_Yale_SingleCellRNAseq_RMB691_AMY	3	110	Amygdala	PEC_Yale_SingleCellRNAseq_RMB691_AMY_kOut	LGE_FOXP2/TSHZ1	36	1782	0.999813	G1	0.722178	4357	2923	7280	0.598489	0.401511
CCACCTACACATGTGT_PEC_Yale_SingleCellRNAseq_RMB691_AMY	3	110	Amygdala	PEC_Yale_SingleCellRNAseq_RMB691_AMY_kOut	MGE_CRABP1/MAF	11	1285	0.999878	G1	0.50202	4982	2127	7109	0.700802	0.299198
GACCTGGAGCGTAGTG_PEC_Yale_SingleCellRNAseq_RMB691_AMY	3	110	Amygdala	PEC_Yale_SingleCellRNAseq_RMB691_AMY_kOut	MGE_CRABP1/MAF	11	2213	0.999832	G1	0.749345	3496	3848	7344	0.476035	0.523965
ACCCACTAGGGTCTCC_PEC_Yale_SingleCellRNAseq_RMB691_AMY	3	110	Amygdala	PEC_Yale_SingleCellRNAseq_RMB691_AMY_kOut	MGE_CRABP1/MAF	11	1925	0.99986	G1	0.696989	4071	3149	7220	0.56385	0.43615
GGAGCAACATTGGGCC_PEC_Yale_SingleCellRNAseq_RMB691_AMY	3	110	Amygdala	PEC_Yale_SingleCellRNAseq_RMB691_AMY_kOut	CGE_NR2F2/PROX1	25	1785	0.999913	G1	0.134954	3989	3039	7028	0.567587	0.432413
GGTATTGCACATCTTT_PEC_Yale_SingleCellRNAseq_RMB691_AMY	3	110	Amygdala	PEC_Yale_SingleCellRNAseq_RMB691_AMY_kOut	CGE_NR2F2/PROX1	28	1351	0.99986	G1	0.177335	4375	2416	6791	0.644235	0.355765
CTCGGAGGTGTGCGTC_PEC_Yale_SingleCellRNAseq_RMB691_AMY	3	110	Amygdala	PEC_Yale_SingleCellRNAseq_RMB691_AMY_kOut	LGE_MEIS2/PAX6	25	2027	0.999954	G1	0.352578	3484	3636	7120	0.489326	0.510674
GACAGAGCACCAGCAC_PEC_Yale_SingleCellRNAseq_RMB691_AMY	3	110	Amygdala	PEC_Yale_SingleCellRNAseq_RMB691_AMY_kOut	LGE_FOXP2/TSHZ1	36	1584	0.999899	G1	0.561527	4326	2635	6961	0.621462	0.378538
CACAGTACATGGTCTA_PEC_Yale_SingleCellRNAseq_RMB691_AMY	3	110	Amygdala	PEC_Yale_SingleCellRNAseq_RMB691_AMY_kOut	CGE_NR2F2/PROX1	28	1256	0.999837	G1	0.218526	4410	2250	6660	0.662162	0.337838
ATTCTACGTGTGGTTT_PEC_Yale_SingleCellRNAseq_RMB691_AMY	3	110	Amygdala	PEC_Yale_SingleCellRNAseq_RMB691_AMY_kOut	CGE_NR2F2/PROX1	21	1151	0.999834	G1	0.422993	5054	1890	6944	0.727823	0.272177
CAGCATACATCCTTGC_PEC_Yale_SingleCellRNAseq_RMB691_AMY	3	110	Amygdala	PEC_Yale_SingleCellRNAseq_RMB691_AMY_kOut	CGE_NR2F2/PROX1	28	1243	0.999923	G1	0.210778	4303	2253	6556	0.656345	0.343655
CTGGTCTCACTTCTGC_PEC_Yale_SingleCellRNAseq_RMB691_AMY	3	110	Amygdala	PEC_Yale_SingleCellRNAseq_RMB691_AMY_kOut	MGE_CRABP1/MAF	11	1549	0.999906	G1	0.507517	4575	2457	7032	0.650597	0.349403
ACATACGGTCTCTTAT_PEC_Yale_SingleCellRNAseq_RMB691_AMY	3	110	Amygdala	PEC_Yale_SingleCellRNAseq_RMB691_AMY_kOut	CGE_NR2F2/PROX1	42	1511	0.999882	G1	0.444157	4417	2514	6931	0.637282	0.362718
GAACATCGTAATAGCA_PEC_Yale_SingleCellRNAseq_RMB691_AMY	3	110	Amygdala	PEC_Yale_SingleCellRNAseq_RMB691_AMY_kOut	MGE_CRABP1/MAF	11	1930	0.999815	G1	0.691109	3970	3204	7174	0.553387	0.446613
TGTATTCCACAGACAG_PEC_Yale_SingleCellRNAseq_RMB691_AMY	3	110	Amygdala	PEC_Yale_SingleCellRNAseq_RMB691_AMY_kOut	MGE_CRABP1/MAF	11	1938	0.999907	G1	0.70354	3708	3407	7115	0.521153	0.478847
TTGCCGTTCTCGCTTG_PEC_Yale_SingleCellRNAseq_RMB691_AMY	3	110	Amygdala	PEC_Yale_SingleCellRNAseq_RMB691_AMY_kOut	MGE_CRABP1/MAF	11	1281	0.999818	G1	0.801209	4823	2337	7160	0.673603	0.326397
GGTGAAGGTATCGCAT_PEC_Yale_SingleCellRNAseq_RMB691_AMY	3	110	Amygdala	PEC_Yale_SingleCellRNAseq_RMB691_AMY_kOut	LGE_FOXP2/TSHZ1	36	1997	0.999867	G1	0.772447	3811	3261	7072	0.538886	0.461114
AGCCTAAGTACCGTAT_PEC_Yale_SingleCellRNAseq_RMB691_AMY	3	110	Amygdala	PEC_Yale_SingleCellRNAseq_RMB691_AMY_kOut	LGE_MEIS2/PAX6	25	1691	0.999866	S	0.14904	3870	3053	6923	0.559006	0.440994
GCGCAGTAGAGCTTCT_PEC_Yale_SingleCellRNAseq_RMB691_AMY	3	110	Amygdala	PEC_Yale_SingleCellRNAseq_RMB691_AMY_kOut	MGE_CRABP1/MAF	11	2297	0.999858	G1	0.690471	3239	3955	7194	0.450236	0.549764
GACTAACGTTCACGGC_PEC_Yale_SingleCellRNAseq_RMB691_AMY	3	110	Amygdala	PEC_Yale_SingleCellRNAseq_RMB691_AMY_kOut	CGE_NR2F2/PROX1	25	1781	0.999878	G1	0.151254	3889	3020	6909	0.562889	0.437111
GATCGTACACGCGAAA_PEC_Yale_SingleCellRNAseq_RMB691_AMY	3	110	Amygdala	PEC_Yale_SingleCellRNAseq_RMB691_AMY_kOut	LGE_MEIS2/PAX6	3	1861	0.999918	S	0.175352	3842	3092	6934	0.554081	0.445919
AGTAGTCAGTCGTACT_PEC_Yale_SingleCellRNAseq_RMB691_AMY	3	110	Amygdala	PEC_Yale_SingleCellRNAseq_RMB691_AMY_kOut	Transition	25	1665	0.999878	G1	0.131692	3946	2866	6812	0.579272	0.420728
AGCATACTCCTTCAAT_PEC_Yale_SingleCellRNAseq_RMB691_AMY	3	110	Amygdala	PEC_Yale_SingleCellRNAseq_RMB691_AMY_kOut	CGE_NR2F2/PROX1	28	1335	0.999838	G1	0.180279	3958	2670	6628	0.597164	0.402836
GAAATGAAGCGTAGTG_PEC_Yale_SingleCellRNAseq_RMB691_AMY	3	110	Amygdala	PEC_Yale_SingleCellRNAseq_RMB691_AMY_kOut	MGE_CRABP1/MAF	11	2059	0.999869	G1	0.738546	3633	3359	6992	0.519594	0.480406
TCAACGACATCACGTA_PEC_Yale_SingleCellRNAseq_RMB691_AMY	3	110	Amygdala	PEC_Yale_SingleCellRNAseq_RMB691_AMY_kOut	CGE_NR2F2/PROX1	28	1341	0.999913	G1	0.1757	3836	2560	6396	0.59975	0.40025
TTAGTTCGTAGAGCTG_PEC_Yale_SingleCellRNAseq_RMB691_AMY	3	110	Amygdala	PEC_Yale_SingleCellRNAseq_RMB691_AMY_kOut	MGE_LHX6/NPY	35	1900	0.999734	G1	0.808187	3569	3451	7020	0.508405	0.491595
CGGTTAAAGGAGTTTA_PEC_Yale_SingleCellRNAseq_RMB691_AMY	3	110	Amygdala	PEC_Yale_SingleCellRNAseq_RMB691_AMY_kOut	LGE_MEIS2/PAX6	28	1567	0.99987	G1	0.139809	3905	2902	6807	0.573674	0.426326
CTGAAGTAGCAGATCG_PEC_Yale_SingleCellRNAseq_RMB691_AMY	3	110	Amygdala	PEC_Yale_SingleCellRNAseq_RMB691_AMY_kOut	CGE_NR2F2/PROX1	21	974	0.999911	G1	0.489708	4975	1545	6520	0.763037	0.236963
AGGGTGACAGATAATG_PEC_Yale_SingleCellRNAseq_RMB691_AMY	3	110	Amygdala	PEC_Yale_SingleCellRNAseq_RMB691_AMY_kOut	CGE_NR2F2/PROX1	28	1512	0.999865	G1	0.139605	3841	2856	6697	0.57354	0.42646
TGAGAGGGTTGTTTGG_PEC_Yale_SingleCellRNAseq_RMB691_AMY	3	110	Amygdala	PEC_Yale_SingleCellRNAseq_RMB691_AMY_kOut	CGE_NR2F2/PROX1	28	1191	0.999919	G1	0.174476	4359	1999	6358	0.685593	0.314407
GAATGAAAGACAATAC_PEC_Yale_SingleCellRNAseq_RMB691_AMY	3	110	Amygdala	PEC_Yale_SingleCellRNAseq_RMB691_AMY_kOut	CGE_NR2F2/PROX1	28	829	0.999855	G1	0.288008	4852	1591	6443	0.753065	0.246935
AGATCTGGTCCCGACA_PEC_Yale_SingleCellRNAseq_RMB691_AMY	3	110	Amygdala	PEC_Yale_SingleCellRNAseq_RMB691_AMY_kOut	LGE_MEIS2/PAX6	25	1797	0.999892	G1	0.107341	3615	3250	6865	0.526584	0.473416
GGTGAAGAGGTGTTAA_PEC_Yale_SingleCellRNAseq_RMB691_AMY	3	110	Amygdala	PEC_Yale_SingleCellRNAseq_RMB691_AMY_kOut	MGE_CRABP1/MAF	11	1574	0.999899	G1	0.440641	4098	2649	6747	0.607381	0.392619
CTCCTAGGTCTCAACA_PEC_Yale_SingleCellRNAseq_RMB691_AMY	3	110	Amygdala	PEC_Yale_SingleCellRNAseq_RMB691_AMY_kOut	MGE_LHX6/MAF	6	822	0.999873	G2M	0.28193	5080	1377	6457	0.786743	0.213257
GGTGTTAGTCCAGTAT_PEC_Yale_SingleCellRNAseq_RMB691_AMY	3	110	Amygdala	PEC_Yale_SingleCellRNAseq_RMB691_AMY_kOut	CGE_NR2F2/PROX1	28	1144	0.999868	G1	0.255405	4337	2093	6430	0.674495	0.325505
CATGACAAGTCCGGTC_PEC_Yale_SingleCellRNAseq_RMB691_AMY	3	110	Amygdala	PEC_Yale_SingleCellRNAseq_RMB691_AMY_kOut	Transition	28	1567	0.999921	G1	0.141495	3736	2844	6580	0.567781	0.432219
ACGGGCTAGCCCGAAA_PEC_Yale_SingleCellRNAseq_RMB691_AMY	3	110	Amygdala	PEC_Yale_SingleCellRNAseq_RMB691_AMY_kOut	LGE_FOXP2/TSHZ1	36	1782	0.999867	G1	0.735962	3876	2887	6763	0.573118	0.426882
AGATTGCTCAAGAAGT_PEC_Yale_SingleCellRNAseq_RMB691_AMY	3	110	Amygdala	PEC_Yale_SingleCellRNAseq_RMB691_AMY_kOut	MGE_CRABP1/MAF	11	1799	0.999827	G1	0.699851	3944	2892	6836	0.576946	0.423054
ACTATCTGTAAACGCG_PEC_Yale_SingleCellRNAseq_RMB691_AMY	3	110	Amygdala	PEC_Yale_SingleCellRNAseq_RMB691_AMY_kOut	MGE_CRABP1/MAF	11	1444	0.999827	G1	0.767726	4496	2385	6881	0.653393	0.346607
ACTTGTTTCAATAAGG_PEC_Yale_SingleCellRNAseq_RMB691_AMY	3	110	Amygdala	PEC_Yale_SingleCellRNAseq_RMB691_AMY_kOut	CGE_NR2F2/PROX1	28	1238	0.99989	G1	0.200057	4136	2369	6505	0.635819	0.364181
CCTACACCACATGACT_PEC_Yale_SingleCellRNAseq_RMB691_AMY	3	110	Amygdala	PEC_Yale_SingleCellRNAseq_RMB691_AMY_kOut	Transition	21	1029	0.999927	G1	0.494463	4877	1652	6529	0.746975	0.253025
GTAGTCAGTATGGTTC_PEC_Yale_SingleCellRNAseq_RMB691_AMY	3	110	Amygdala	PEC_Yale_SingleCellRNAseq_RMB691_AMY_kOut	CGE_NR2F2/PROX1	28	1352	0.999876	G1	0.1618	4062	2444	6506	0.624347	0.375653
CTACCCATCATCTGTT_PEC_Yale_SingleCellRNAseq_RMB691_AMY	3	110	Amygdala	PEC_Yale_SingleCellRNAseq_RMB691_AMY_kOut	CGE_NR2F2/PROX1	28	1279	0.999841	G1	0.184004	4090	2340	6430	0.636081	0.363919
GAACATCGTCACTTCC_PEC_Yale_SingleCellRNAseq_RMB691_AMY	3	110	Amygdala	PEC_Yale_SingleCellRNAseq_RMB691_AMY_kOut	CGE_NR2F2/PROX1	28	1297	0.999881	G1	0.276738	4253	2226	6479	0.656428	0.343572
CGTCTACCAGTAAGAT_PEC_Yale_SingleCellRNAseq_RMB691_AMY	3	110	Amygdala	PEC_Yale_SingleCellRNAseq_RMB691_AMY_kOut	MGE_CRABP1/MAF	11	1813	0.999878	G1	0.676633	3831	2934	6765	0.566297	0.433703
CATTATCAGGAGTAGA_PEC_Yale_SingleCellRNAseq_RMB691_AMY	3	110	Amygdala	PEC_Yale_SingleCellRNAseq_RMB691_AMY_kOut	CGE_NR2F2/PROX1	28	1074	0.99985	G1	0.184743	4331	2028	6359	0.681082	0.318918
GGCTGGTAGGGCTTGA_PEC_Yale_SingleCellRNAseq_RMB691_AMY	3	110	Amygdala	PEC_Yale_SingleCellRNAseq_RMB691_AMY_kOut	Transition	16	1121	0.999871	G1	0.442242	4633	1768	6401	0.723793	0.276207
ATGGGAGTCAAGGCTT_PEC_Yale_SingleCellRNAseq_RMB691_AMY	3	110	Amygdala	PEC_Yale_SingleCellRNAseq_RMB691_AMY_kOut	MGE_CRABP1/MAF	11	1850	0.999833	G1	0.73762	3796	2915	6711	0.565639	0.434362
GACGCGTCACGACGAA_PEC_Yale_SingleCellRNAseq_RMB691_AMY	3	110	Amygdala	PEC_Yale_SingleCellRNAseq_RMB691_AMY_kOut	MGE_CRABP1/MAF	11	2023	0.999864	G1	0.689173	3555	3199	6754	0.526355	0.473645
TTATGCTAGACAAAGG_PEC_Yale_SingleCellRNAseq_RMB691_AMY	3	110	Amygdala	PEC_Yale_SingleCellRNAseq_RMB691_AMY_kOut	LGE_MEIS2/PAX6	28	1372	0.999878	G1	0.131314	3836	2627	6463	0.593532	0.406468
TCAATCTAGATCCTGT_PEC_Yale_SingleCellRNAseq_RMB691_AMY	3	110	Amygdala	PEC_Yale_SingleCellRNAseq_RMB691_AMY_kOut	CGE_NR2F2/PROX1	28	1117	0.999871	G2M	0.222968	4227	2116	6343	0.666404	0.333596
GGAGCAAGTATATGGA_PEC_Yale_SingleCellRNAseq_RMB691_AMY	3	110	Amygdala	PEC_Yale_SingleCellRNAseq_RMB691_AMY_kOut	CGE_NR2F2/PROX1	28	1329	0.999894	G1	0.231798	4059	2283	6342	0.640019	0.359981
CCACTACTCACTCTTA_PEC_Yale_SingleCellRNAseq_RMB691_AMY	3	110	Amygdala	PEC_Yale_SingleCellRNAseq_RMB691_AMY_kOut	LGE_FOXP2/TSHZ1	36	1031	0.999897	G1	0.76865	4815	1783	6598	0.729767	0.270233
GTTCTCGGTTCACCTC_PEC_Yale_SingleCellRNAseq_RMB691_AMY	3	110	Amygdala	PEC_Yale_SingleCellRNAseq_RMB691_AMY_kOut	MGE_CRABP1/MAF	11	2049	0.999853	G1	0.717152	3335	3454	6789	0.491236	0.508764
TACCTTATCTCCAACC_PEC_Yale_SingleCellRNAseq_RMB691_AMY	3	110	Amygdala	PEC_Yale_SingleCellRNAseq_RMB691_AMY_kOut	CGE_NR2F2/PROX1	21	1173	0.999856	G1	0.420848	4140	2167	6307	0.656413	0.343587
ATCCGAATCTTTAGTC_PEC_Yale_SingleCellRNAseq_RMB691_AMY	3	110	Amygdala	PEC_Yale_SingleCellRNAseq_RMB691_AMY_kOut	CGE_NR2F2/PROX1	28	1161	0.999791	G1	0.223366	4197	2075	6272	0.669165	0.330835
GGCTGGTGTTTGACAC_PEC_Yale_SingleCellRNAseq_RMB691_AMY	3	110	Amygdala	PEC_Yale_SingleCellRNAseq_RMB691_AMY_kOut	MGE_CRABP1/MAF	11	869	0.999911	G1	0.720355	5328	1274	6602	0.807028	0.192972
GCAAACTAGCGTTGCC_PEC_Yale_SingleCellRNAseq_RMB691_AMY	3	110	Amygdala	PEC_Yale_SingleCellRNAseq_RMB691_AMY_kOut	LGE_MEIS2/PAX6	28	1548	0.99993	G1	0.155216	3890	2599	6489	0.599476	0.400524
CTAACTTAGTGCCAGA_PEC_Yale_SingleCellRNAseq_RMB691_AMY	3	110	Amygdala	PEC_Yale_SingleCellRNAseq_RMB691_AMY_kOut	CGE_NR2F2/PROX1	28	1531	0.999913	G1	0.133073	3606	2751	6357	0.567249	0.432751
GGCTCGACAGCTTCGG_PEC_Yale_SingleCellRNAseq_RMB691_AMY	3	110	Amygdala	PEC_Yale_SingleCellRNAseq_RMB691_AMY_kOut	MGE_LHX6/NPY	35	1950	0.999818	G1	0.822303	3148	3628	6776	0.464581	0.535419
ATCATCTTCTCCTATA_PEC_Yale_SingleCellRNAseq_RMB691_AMY	3	110	Amygdala	PEC_Yale_SingleCellRNAseq_RMB691_AMY_kOut	CGE_NR2F2/PROX1	28	1005	0.99991	G1	0.24765	4415	1808	6223	0.709465	0.290535
TGTCCCAAGCTAACTC_PEC_Yale_SingleCellRNAseq_RMB691_AMY	3	110	Amygdala	PEC_Yale_SingleCellRNAseq_RMB691_AMY_kOut	CGE_NR2F2/PROX1	28	1584	0.999915	G1	0.14198	3443	2921	6364	0.541012	0.458988
AACGTTGAGAACAATC_PEC_Yale_SingleCellRNAseq_RMB691_AMY	3	110	Amygdala	PEC_Yale_SingleCellRNAseq_RMB691_AMY_kOut	CGE_NR2F2/PROX1	28	1222	0.999853	G1	0.216891	3924	2247	6171	0.635877	0.364123
AGTGAGGTCCGCGTTT_PEC_Yale_SingleCellRNAseq_RMB691_AMY	3	110	Amygdala	PEC_Yale_SingleCellRNAseq_RMB691_AMY_kOut	CGE_NR2F2/PROX1	25	1730	0.999908	G1	0.146902	3419	3063	6482	0.527461	0.472539
CATCCACCAAGCCATT_PEC_Yale_SingleCellRNAseq_RMB691_AMY	3	110	Amygdala	PEC_Yale_SingleCellRNAseq_RMB691_AMY_kOut	Transition	28	1288	0.999925	G1	0.16234	3934	2274	6208	0.633698	0.366302
ACCGTAACAAGTAATG_PEC_Yale_SingleCellRNAseq_RMB691_AMY	3	110	Amygdala	PEC_Yale_SingleCellRNAseq_RMB691_AMY_kOut	CGE_NR2F2/PROX1	28	1319	0.999875	G1	0.184791	3910	2399	6309	0.61975	0.38025
TCAATCTCAGCTGTTA_PEC_Yale_SingleCellRNAseq_RMB691_AMY	3	110	Amygdala	PEC_Yale_SingleCellRNAseq_RMB691_AMY_kOut	CGE_NR2F2/PROX1	28	1329	0.999889	G1	0.213938	3951	2277	6228	0.634393	0.365607
CGTGTAAAGTGAAGAG_PEC_Yale_SingleCellRNAseq_RMB691_AMY	3	110	Amygdala	PEC_Yale_SingleCellRNAseq_RMB691_AMY_kOut	MGE_LHX6/MAF	32	1747	0.99981	S	0.265222	3663	2882	6545	0.559664	0.440336
GTTCATTTCACAGTAC_PEC_Yale_SingleCellRNAseq_RMB691_AMY	3	110	Amygdala	PEC_Yale_SingleCellRNAseq_RMB691_AMY_kOut	MGE_CRABP1/MAF	11	933	0.999882	G1	0.500298	4749	1524	6273	0.757054	0.242946
TTCTACAAGTCATCCA_PEC_Yale_SingleCellRNAseq_RMB691_AMY	3	110	Amygdala	PEC_Yale_SingleCellRNAseq_RMB691_AMY_kOut	Transition	28	1160	0.999869	G1	0.194854	4148	2020	6168	0.672503	0.327497
CGTTAGAGTATGGTTC_PEC_Yale_SingleCellRNAseq_RMB691_AMY	3	110	Amygdala	PEC_Yale_SingleCellRNAseq_RMB691_AMY_kOut	CGE_NR2F2/PROX1	28	958	0.999846	G1	0.211961	4212	1802	6014	0.700366	0.299634
GCGACCAGTCTGGTCG_PEC_Yale_SingleCellRNAseq_RMB691_AMY	3	110	Amygdala	PEC_Yale_SingleCellRNAseq_RMB691_AMY_kOut	CGE_NR2F2/PROX1	34	1147	0.999888	G1	0.276456	3945	2220	6165	0.639903	0.360097
AGCGTATGTCTCACCT_PEC_Yale_SingleCellRNAseq_RMB691_AMY	3	110	Amygdala	PEC_Yale_SingleCellRNAseq_RMB691_AMY_kOut	LGE_MEIS2/PAX6	25	1770	0.999899	G1	0.118247	3484	2978	6462	0.539152	0.460848
GGTGAAGTCTCCAGGG_PEC_Yale_SingleCellRNAseq_RMB691_AMY	3	110	Amygdala	PEC_Yale_SingleCellRNAseq_RMB691_AMY_kOut	MGE_CRABP1/MAF	11	1995	0.999869	G1	0.747487	3365	3237	6602	0.509694	0.490306
CCACTACGTAGTAGTA_PEC_Yale_SingleCellRNAseq_RMB691_AMY	3	110	Amygdala	PEC_Yale_SingleCellRNAseq_RMB691_AMY_kOut	CGE_NR2F2/PROX1	28	1426	0.999873	G1	0.172458	3833	2546	6379	0.600878	0.399122
CCCATACAGGTAGCCA_PEC_Yale_SingleCellRNAseq_RMB691_AMY	3	110	Amygdala	PEC_Yale_SingleCellRNAseq_RMB691_AMY_kOut	LGE_MEIS2/PAX6	25	1755	0.999925	G1	0.0973996	3191	3212	6403	0.49836	0.50164
CGAATGTAGGCTACGA_PEC_Yale_SingleCellRNAseq_RMB691_AMY	3	110	Amygdala	PEC_Yale_SingleCellRNAseq_RMB691_AMY_kOut	LGE_MEIS2/PAX6	25	1655	0.999887	G1	0.115974	3518	2899	6417	0.548231	0.451769
AACTCAGAGAGGTTGC_PEC_Yale_SingleCellRNAseq_RMB691_AMY	3	110	Amygdala	PEC_Yale_SingleCellRNAseq_RMB691_AMY_kOut	Transition	25	1647	0.999909	G1	0.134692	3340	2977	6317	0.528732	0.471268
ACGCCGATCCTCAATT_PEC_Yale_SingleCellRNAseq_RMB691_AMY	3	110	Amygdala	PEC_Yale_SingleCellRNAseq_RMB691_AMY_kOut	MGE_CRABP1/TAC3	34	1091	0.999911	G1	0.50223	4333	1865	6198	0.699097	0.300904
CTCATTAAGAGAACAG_PEC_Yale_SingleCellRNAseq_RMB691_AMY	3	110	Amygdala	PEC_Yale_SingleCellRNAseq_RMB691_AMY_kOut	Transition	28	1203	0.999882	G2M	0.137192	4280	2044	6324	0.676787	0.323213
GATCGCGAGTACGCGA_PEC_Yale_SingleCellRNAseq_RMB691_AMY	3	110	Amygdala	PEC_Yale_SingleCellRNAseq_RMB691_AMY_kOut	CGE_NR2F2/PROX1	28	1451	0.999936	G1	0.150525	3477	2636	6113	0.568788	0.431212
TGGTTCCTCCCTCAGT_PEC_Yale_SingleCellRNAseq_RMB691_AMY	3	110	Amygdala	PEC_Yale_SingleCellRNAseq_RMB691_AMY_kOut	MGE_LHX6/MAF	28	1426	0.99989	G1	0.212281	3812	2351	6163	0.61853	0.38147
TCCACACTCGGACAAG_PEC_Yale_SingleCellRNAseq_RMB691_AMY	3	110	Amygdala	PEC_Yale_SingleCellRNAseq_RMB691_AMY_kOut	MGE_CRABP1/TAC3	11	1231	0.999887	G1	0.585566	4236	1922	6158	0.687886	0.312114
CATATGGAGCTGCAAG_PEC_Yale_SingleCellRNAseq_RMB691_AMY	3	110	Amygdala	PEC_Yale_SingleCellRNAseq_RMB691_AMY_kOut	VMF_ZIC1/ZIC2	7	1899	0.999864	G1	0.830868	3486	2979	6465	0.539211	0.460789
AGAGCGACAGCCAATT_PEC_Yale_SingleCellRNAseq_RMB691_AMY	3	110	Amygdala	PEC_Yale_SingleCellRNAseq_RMB691_AMY_kOut	LGE_FOXP1/ISL1	12	1224	0.999813	G1	0.867648	4327	2153	6480	0.667747	0.332253
GCAATCATCGGCTACG_PEC_Yale_SingleCellRNAseq_RMB691_AMY	3	110	Amygdala	PEC_Yale_SingleCellRNAseq_RMB691_AMY_kOut	LGE_MEIS2/PAX6	25	1655	0.999923	G1	0.144071	3486	2896	6382	0.546224	0.453776
CACAGGCCAGACGCCT_PEC_Yale_SingleCellRNAseq_RMB691_AMY	3	110	Amygdala	PEC_Yale_SingleCellRNAseq_RMB691_AMY_kOut	CGE_NR2F2/PROX1	28	1652	0.999919	G1	0.245381	3044	3135	6179	0.492636	0.507364
TGACAACCATGCAATC_PEC_Yale_SingleCellRNAseq_RMB691_AMY	3	110	Amygdala	PEC_Yale_SingleCellRNAseq_RMB691_AMY_kOut	Transition	28	1575	0.999923	G1	0.150071	3384	2810	6194	0.546335	0.453665
ACGCCGATCGAATGCT_PEC_Yale_SingleCellRNAseq_RMB691_AMY	3	110	Amygdala	PEC_Yale_SingleCellRNAseq_RMB691_AMY_kOut	Transition	28	1472	0.999854	G1	0.16436	3617	2602	6219	0.581605	0.418395
ACGCCGAAGGCTCTTA_PEC_Yale_SingleCellRNAseq_RMB691_AMY	3	110	Amygdala	PEC_Yale_SingleCellRNAseq_RMB691_AMY_kOut	MGE_CRABP1/TAC3	11	1635	0.999863	G1	0.615747	3805	2545	6350	0.599213	0.400787
CACACCTAGTGACATA_PEC_Yale_SingleCellRNAseq_RMB691_AMY	3	110	Amygdala	PEC_Yale_SingleCellRNAseq_RMB691_AMY_kOut	Transition	16	987	0.999875	G1	0.360161	4383	1664	6047	0.724822	0.275178
CTGTGCTTCTATGTGG_PEC_Yale_SingleCellRNAseq_RMB691_AMY	3	110	Amygdala	PEC_Yale_SingleCellRNAseq_RMB691_AMY_kOut	MGE_CRABP1/MAF	11	1724	0.999811	G1	0.701851	3777	2603	6380	0.592006	0.407994
TGGACGCGTAGAAAGG_PEC_Yale_SingleCellRNAseq_RMB691_AMY	3	110	Amygdala	PEC_Yale_SingleCellRNAseq_RMB691_AMY_kOut	CGE_NR2F2/PROX1	25	1739	0.999893	G1	0.112245	3112	3126	6238	0.498878	0.501122
AGAATAGTCCCAAGAT_PEC_Yale_SingleCellRNAseq_RMB691_AMY	3	110	Amygdala	PEC_Yale_SingleCellRNAseq_RMB691_AMY_kOut	CGE_NR2F2/PROX1	28	1291	0.999901	G1	0.188556	4224	2023	6247	0.676165	0.323835
CCTACACGTATATCCG_PEC_Yale_SingleCellRNAseq_RMB691_AMY	3	110	Amygdala	PEC_Yale_SingleCellRNAseq_RMB691_AMY_kOut	MGE_LHX6/MAF	26	1397	0.999916	G1	0.742682	4190	2195	6385	0.656226	0.343774
AACTGGTAGCTGTTCA_PEC_Yale_SingleCellRNAseq_RMB691_AMY	3	110	Amygdala	PEC_Yale_SingleCellRNAseq_RMB691_AMY_kOut	Transition	25	1492	0.999864	G1	0.12525	3682	2538	6220	0.591961	0.408039
TTAGGACCATAGGATA_PEC_Yale_SingleCellRNAseq_RMB691_AMY	3	110	Amygdala	PEC_Yale_SingleCellRNAseq_RMB691_AMY_kOut	CGE_NR2F2/PROX1	28	1195	0.999879	G1	0.16331	3803	2187	5990	0.634892	0.365109
GACGCGTTCCAGTAGT_PEC_Yale_SingleCellRNAseq_RMB691_AMY	3	110	Amygdala	PEC_Yale_SingleCellRNAseq_RMB691_AMY_kOut	CGE_NR2F2/PROX1	34	898	0.999799	G1	0.279256	4588	1423	6011	0.763267	0.236733
TGGTTCCAGTTACGGG_PEC_Yale_SingleCellRNAseq_RMB691_AMY	3	110	Amygdala	PEC_Yale_SingleCellRNAseq_RMB691_AMY_kOut	CGE_NR2F2/PROX1	28	1426	0.999848	G1	0.173127	3552	2560	6112	0.581152	0.418848
CCTACACAGCTAGCCC_PEC_Yale_SingleCellRNAseq_RMB691_AMY	3	110	Amygdala	PEC_Yale_SingleCellRNAseq_RMB691_AMY_kOut	CGE_NR2F2/PROX1	28	1297	0.999883	G1	0.258354	3818	2185	6003	0.636015	0.363985
TTCTACACACTTAACG_PEC_Yale_SingleCellRNAseq_RMB691_AMY	3	110	Amygdala	PEC_Yale_SingleCellRNAseq_RMB691_AMY_kOut	MGE_CRABP1/MAF	11	1413	0.999811	G1	0.74137	4079	2222	6301	0.647358	0.352642
GGCTGGTCATGGTCAT_PEC_Yale_SingleCellRNAseq_RMB691_AMY	3	110	Amygdala	PEC_Yale_SingleCellRNAseq_RMB691_AMY_kOut	CGE_NR2F2/PROX1	28	1365	0.999898	G1	0.165241	3456	2525	5981	0.57783	0.42217
[truncated: 107,112 more rows]

## Sheet: MouseDevCellMetadata
	dataset_name	batch_name	timepoint	region	class	leiden	n_genes	latent_cell_probability	phase	latent_time
ATGACGATTATC_e14-WT9-1	GSE123335_cortex	e14-WT9-1	14	cortex	VMF_CRABP1/LHX8	14	3367	0.99994	G1	0.802102
TAAGTAACTATC_e14-WT9-1	GSE123335_cortex	e14-WT9-1	14	cortex	G2-M_UBE2C/ASPM	9	3239	0.999931	G2M	0.285098
ACCCGGCGAGGC_e14-WT9-1	GSE123335_cortex	e14-WT9-1	14	cortex	RMTW_ZIC1/RELN	46	3548	0.999939	G1	0.628754
TACAGCCAACGT_e14-WT9-1	GSE123335_cortex	e14-WT9-1	14	cortex	RMTW_ZIC1/RELN	46	3306	0.999939	G1	0.599059
TATCAACTCGTT_e14-WT9-1	GSE123335_cortex	e14-WT9-1	14	cortex	VMF_NR2F2/LHX6	54	3174	0.999934	G1	0.742852
ATGGCGCAGTCG_e14-WT9-1	GSE123335_cortex	e14-WT9-1	14	cortex	S-phase_MCM4/H43C	6	3203	0.999929	S	0.307927
CGCATTAGAATG_e14-WT9-1	GSE123335_cortex	e14-WT9-1	14	cortex	RMTW_ZIC1/RELN	46	3280	0.999922	G1	0.55779
CAGAAAGGCATT_e14-WT9-1	GSE123335_cortex	e14-WT9-1	14	cortex	VMF_NR2F2/LHX6	17	3040	0.999917	G1	0.744888
GCAACCCCACGC_e14-WT9-1	GSE123335_cortex	e14-WT9-1	14	cortex	VMF_TMEM163/OTP	46	3077	0.999924	G1	0.520567
CATCAGAACTCA_e14-WT9-1	GSE123335_cortex	e14-WT9-1	14	cortex	LGE_FOXP1/ISL1/NPY1R	27	2918	0.999918	G1	0.959382
CCGCCTAGCCTA_e14-WT9-1	GSE123335_cortex	e14-WT9-1	14	cortex	LGE_FOXP1/ISL1	8	2985	0.999921	G1	0.713082
TTACCCGTCTAT_e14-WT9-1	GSE123335_cortex	e14-WT9-1	14	cortex	LGE_FOXP1/ISL1	0	2959	0.999927	G1	0.878435
ACAGCCTCGTTC_e14-WT9-1	GSE123335_cortex	e14-WT9-1	14	cortex	LGE_FOXP1/ISL1	8	2791	0.999909	G1	0.663273
CGCCGACCCCCT_e14-WT9-1	GSE123335_cortex	e14-WT9-1	14	cortex	LGE_FOXP1/ISL1	8	2840	0.999904	G1	0.566865
GCCCTTGAGCAT_e14-WT9-1	GSE123335_cortex	e14-WT9-1	14	cortex	MGE_LHX6/NPY	38	2863	0.999899	G1	0.809835
GCATTACATTCG_e14-WT9-1	GSE123335_cortex	e14-WT9-1	14	cortex	VMF_NR2F2/LHX6	54	2929	0.999908	G1	0.948611
CACTTCCACGTC_e14-WT9-1	GSE123335_cortex	e14-WT9-1	14	cortex	S-phase_MCM4/H43C	6	2662	0.999902	S	0.346949
TCTTAGCCGCGT_e14-WT9-1	GSE123335_cortex	e14-WT9-1	14	cortex	S-phase_MCM4/H43C	1	2890	0.999888	G2M	0.318245
CGAATTCATCTT_e14-WT9-1	GSE123335_cortex	e14-WT9-1	14	cortex	S-phase_MCM4/H43C	1	2600	0.999894	G2M	0.34992
ATGGTTATGCGA_e14-WT9-1	GSE123335_cortex	e14-WT9-1	14	cortex	VMF_TMEM163/OTP	25	2800	0.99992	G1	0.69746
ATGTGCTGAGTT_e14-WT9-1	GSE123335_cortex	e14-WT9-1	14	cortex	G2-M_UBE2C/ASPM	30	2586	0.999921	G2M	0.343831
GGTAGGACGACC_e14-WT9-1	GSE123335_cortex	e14-WT9-1	14	cortex	S-phase_MCM4/H43C	1	2744	0.999909	S	0.354177
CGGAGGCCGGCA_e14-WT9-1	GSE123335_cortex	e14-WT9-1	14	cortex	S-phase_MCM4/H43C	1	2632	0.999879	S	0.401415
TTTCTTCGCCAA_e14-WT9-1	GSE123335_cortex	e14-WT9-1	14	cortex	G2-M_UBE2C/ASPM	9	2670	0.999882	G2M	0.272754
AGCATATCCAGT_e14-WT9-1	GSE123335_cortex	e14-WT9-1	14	cortex	VMF_CRABP1/LHX8	14	2461	0.999878	G1	0.548937
AGTGCCTCTAGT_e14-WT9-1	GSE123335_cortex	e14-WT9-1	14	cortex	G2-M_UBE2C/ASPM	30	2588	0.999886	G2M	0.320791
GGATGGTTCGCT_e14-WT9-1	GSE123335_cortex	e14-WT9-1	14	cortex	VMF_TMEM163/OTP	46	2736	0.999876	G1	0.573367
AGAATTGTGAAA_e14-WT9-1	GSE123335_cortex	e14-WT9-1	14	cortex	LGE_FOXP1/ISL1	8	2479	0.99987	G1	0.5323
GTCAGCCCCATG_e14-WT9-1	GSE123335_cortex	e14-WT9-1	14	cortex	VMF_NR2F2/LHX6	54	2584	0.999892	G1	0.674466
AACGGACTGGAT_e14-WT9-1	GSE123335_cortex	e14-WT9-1	14	cortex	VMF_ZIC1/ZIC2	42	2461	0.999876	G1	0.336311
GTCCACCAAACG_e14-WT9-1	GSE123335_cortex	e14-WT9-1	14	cortex	S-phase_MCM4/H43C	6	2457	0.999855	S	0.319638
TGTCAATGCCAT_e14-WT9-1	GSE123335_cortex	e14-WT9-1	14	cortex	LGE_FOXP2/TSHZ1	20	2500	0.999881	G1	0.57377
TTTATCTAGTGT_e14-WT9-1	GSE123335_cortex	e14-WT9-1	14	cortex	S-phase_MCM4/H43C	6	2499	0.999886	S	0.257107
TCCTCCGCATCC_e14-WT9-1	GSE123335_cortex	e14-WT9-1	14	cortex	VMF_ZIC1/ZIC2	42	2363	0.999881	G1	0.216281
AGGCCTGGGGGA_e14-WT9-1	GSE123335_cortex	e14-WT9-1	14	cortex	VMF_TMEM163/OTP	25	2560	0.999882	G1	0.728041
CCGCCTGTTCCC_e14-WT9-1	GSE123335_cortex	e14-WT9-1	14	cortex	LGE_FOXP1/PENK	19	2431	0.999868	G1	0.503274
TCCTGTTAATTT_e14-WT9-1	GSE123335_cortex	e14-WT9-1	14	cortex	MGE_LHX6/MAF	22	2281	0.999839	G1	0.67311
GCACGTAATCAT_e14-WT9-1	GSE123335_cortex	e14-WT9-1	14	cortex	LGE_FOXP1/ISL1	0	2406	0.999874	G1	0.870713
ACTCCTCCCGAC_e14-WT9-1	GSE123335_cortex	e14-WT9-1	14	cortex	G2-M_UBE2C/ASPM	9	2354	0.999865	G2M	0.294439
ATTTATAATACG_e14-WT9-1	GSE123335_cortex	e14-WT9-1	14	cortex	VMF_TMEM163/OTP	25	2496	0.99987	G1	0.947396
TGCGATATTAGT_e14-WT9-1	GSE123335_cortex	e14-WT9-1	14	cortex	Transition	15	2129	0.999822	S	0.141373
GGAGCCCTCAGC_e14-WT9-1	GSE123335_cortex	e14-WT9-1	14	cortex	S-phase_MCM4/H43C	1	2319	0.999868	G2M	0.370755
TTCCGGGATGAG_e14-WT9-1	GSE123335_cortex	e14-WT9-1	14	cortex	S-phase_MCM4/H43C	1	2297	0.999859	G2M	0.371913
AACCAAACACAC_e14-WT9-1	GSE123335_cortex	e14-WT9-1	14	cortex	MGE_LHX6/MAF	22	2247	0.999823	G1	0.625436
GCCCAGCCAGAT_e14-WT9-1	GSE123335_cortex	e14-WT9-1	14	cortex	VMF_NR2F2/LHX6	25	2475	0.999859	G1	0.649794
ATCGGTTTCTTG_e14-WT9-1	GSE123335_cortex	e14-WT9-1	14	cortex	VMF_NR2F2/LHX6	54	2241	0.999855	G1	0.757201
GATCAATTGCGA_e14-WT9-1	GSE123335_cortex	e14-WT9-1	14	cortex	S-phase_MCM4/H43C	6	2361	0.999869	S	0.298019
TTTAGCTGGCAC_e14-WT9-1	GSE123335_cortex	e14-WT9-1	14	cortex	G2-M_UBE2C/ASPM	9	2352	0.999857	G2M	0.325399
GACTGTAGTCCT_e14-WT9-1	GSE123335_cortex	e14-WT9-1	14	cortex	S-phase_MCM4/H43C	1	2249	0.999835	G2M	0.381889
AAACGTAAGATT_e14-WT9-1	GSE123335_cortex	e14-WT9-1	14	cortex	VMF_ZIC1/ZIC2	42	2177	0.999815	G1	0.578336
GCACGCGGCAGC_e14-WT9-1	GSE123335_cortex	e14-WT9-1	14	cortex	LGE_FOXP1/ISL1	8	2357	0.999851	G1	0.732997
AAGAGGCACGAA_e14-WT9-1	GSE123335_cortex	e14-WT9-1	14	cortex	VMF_TMEM163/OTP	25	2387	0.999859	G1	0.852722
GCTCTCTCTACC_e14-WT9-1	GSE123335_cortex	e14-WT9-1	14	cortex	G2-M_UBE2C/ASPM	30	2342	0.999869	G2M	0.299493
TACTCTCACTAC_e14-WT9-1	GSE123335_cortex	e14-WT9-1	14	cortex	LGE_FOXP1/ISL1	8	2280	0.999854	G1	0.544017
TCCCGACCTGTC_e14-WT9-1	GSE123335_cortex	e14-WT9-1	14	cortex	VMF_CRABP1/LHX8	14	2239	0.999846	G1	0.511425
GTGTCAAAGATT_e14-WT9-1	GSE123335_cortex	e14-WT9-1	14	cortex	S-phase_MCM4/H43C	6	2183	0.999839	S	0.269775
TACTGTCTGCAT_e14-WT9-1	GSE123335_cortex	e14-WT9-1	14	cortex	LGE_MEIS2/PAX6	33	2267	0.999841	G1	0.467896
CCCGCGGGGAAT_e14-WT9-1	GSE123335_cortex	e14-WT9-1	14	cortex	Transition	15	2187	0.999813	S	0.11717
CAGGCTTATAAA_e14-WT9-1	GSE123335_cortex	e14-WT9-1	14	cortex	VMF_NR2F2/LHX6	54	2285	0.999864	G1	0.855276
ATTAGACTGAAG_e14-WT9-1	GSE123335_cortex	e14-WT9-1	14	cortex	RMTW_ZIC1/RELN	46	2341	0.999836	G1	0.605706
CGCAGCTGGTGT_e14-WT9-1	GSE123335_cortex	e14-WT9-1	14	cortex	G2-M_UBE2C/ASPM	9	2186	0.999832	G2M	0.342857
GATTTTACAACT_e14-WT9-1	GSE123335_cortex	e14-WT9-1	14	cortex	S-phase_MCM4/H43C	1	2203	0.99983	G2M	0.308284
TAATAATGTCCC_e14-WT9-1	GSE123335_cortex	e14-WT9-1	14	cortex	LGE_FOXP1/ISL1	27	2113	0.999852	G1	0.453295
GATAAGATATGA_e14-WT9-1	GSE123335_cortex	e14-WT9-1	14	cortex	VMF_CRABP1/LHX8	14	2154	0.999831	G1	0.784494
TCTGATCGACTT_e14-WT9-1	GSE123335_cortex	e14-WT9-1	14	cortex	RMTW_ZIC1/RELN	46	2333	0.999814	G1	0.341992
GCACAATCCCAA_e14-WT9-1	GSE123335_cortex	e14-WT9-1	14	cortex	S-phase_MCM4/H43C	6	2194	0.999843	S	0.40088
GCGCCTGGTTCT_e14-WT9-1	GSE123335_cortex	e14-WT9-1	14	cortex	RMTW_ZIC1/RELN	46	2238	0.999877	G1	0.498197
AAGCCATGTAAT_e14-WT9-1	GSE123335_cortex	e14-WT9-1	14	cortex	LGE_FOXP1/ISL1/NPY1R	27	2156	0.999829	G1	0.573778
CTTGTTTCTCAT_e14-WT9-1	GSE123335_cortex	e14-WT9-1	14	cortex	G2-M_UBE2C/ASPM	30	2186	0.999837	G2M	0.330768
ACAAGGACGTGG_e14-WT9-1	GSE123335_cortex	e14-WT9-1	14	cortex	G2-M_UBE2C/ASPM	34	2067	0.999832	G2M	0.226953
TCCAACTTAAGG_e14-WT9-1	GSE123335_cortex	e14-WT9-1	14	cortex	S-phase_MCM4/H43C	6	2094	0.999848	S	0.312359
ACATCGAAAGAG_e14-WT9-1	GSE123335_cortex	e14-WT9-1	14	cortex	MGE_LHX6/MAF	48	2008	0.999838	G1	0.563274
CTCAAGTCCGCT_e14-WT9-1	GSE123335_cortex	e14-WT9-1	14	cortex	Transition	15	1966	0.99984	G2M	0.160276
ATCCCTATAAAA_e14-WT9-1	GSE123335_cortex	e14-WT9-1	14	cortex	VMF_TMEM163/OTP	25	2097	0.999845	G1	0.777868
GAGTATACTTAA_e14-WT9-1	GSE123335_cortex	e14-WT9-1	14	cortex	S-phase_MCM4/H43C	15	1926	0.999799	S	0.0825235
GCCGATCGAAGG_e14-WT9-1	GSE123335_cortex	e14-WT9-1	14	cortex	VMF_NR2F2/LHX6	49	2200	0.999867	G1	0.615968
CGATGCTGGCTC_e14-WT9-1	GSE123335_cortex	e14-WT9-1	14	cortex	RMTW_ZIC1/RELN	46	2123	0.999848	G1	0.487179
AGCCACCACAAG_e14-WT9-1	GSE123335_cortex	e14-WT9-1	14	cortex	S-phase_MCM4/H43C	1	2076	0.999816	G2M	0.317192
TGGAGGCGCGCT_e14-WT9-1	GSE123335_cortex	e14-WT9-1	14	cortex	S-phase_MCM4/H43C	6	2002	0.999827	S	0.247722
GAGAACAGCAGC_e14-WT9-1	GSE123335_cortex	e14-WT9-1	14	cortex	G2-M_UBE2C/ASPM	9	2064	0.999799	G2M	0.314573
CTTGTAGCACCA_e14-WT9-1	GSE123335_cortex	e14-WT9-1	14	cortex	LGE_FOXP1/PENK	5	2150	0.999822	G1	0.754141
AAACCCCATGAT_e14-WT9-1	GSE123335_cortex	e14-WT9-1	14	cortex	G2-M_UBE2C/ASPM	30	2097	0.999831	G2M	0.325677
TTAACTTTTAGA_e14-WT9-1	GSE123335_cortex	e14-WT9-1	14	cortex	LGE_MEIS2/PAX6	53	1816	0.999784	G1	0.331771
TTTATTGTTCAC_e14-WT9-1	GSE123335_cortex	e14-WT9-1	14	cortex	MGE_LHX6/MAF	22	2064	0.999835	G1	0.782866
CAAGCCGATGAA_e14-WT9-1	GSE123335_cortex	e14-WT9-1	14	cortex	S-phase_MCM4/H43C	1	1993	0.999825	G2M	0.281653
GTTTGATATTAC_e14-WT9-1	GSE123335_cortex	e14-WT9-1	14	cortex	LGE_FOXP1/ISL1	11	1905	0.999814	G1	0.342993
GGACCCCTTAGA_e14-WT9-1	GSE123335_cortex	e14-WT9-1	14	cortex	LGE_FOXP1/ISL1	8	1986	0.999837	G1	0.706757
ACGACTCCGATG_e14-WT9-1	GSE123335_cortex	e14-WT9-1	14	cortex	LGE_FOXP1/ISL1	8	1972	0.999804	G1	0.615887
GCCCAACTTGAT_e14-WT9-1	GSE123335_cortex	e14-WT9-1	14	cortex	S-phase_MCM4/H43C	1	2076	0.999821	G2M	0.364058
CAAAGAACTTTA_e14-WT9-1	GSE123335_cortex	e14-WT9-1	14	cortex	LGE_FOXP1/ISL1	0	1801	0.99979	G1	0.954541
GGTTCTATTAGG_e14-WT9-1	GSE123335_cortex	e14-WT9-1	14	cortex	MGE_LHX6/MAF	14	1851	0.999793	G1	0.493642
GATTCTCTCTCA_e14-WT9-1	GSE123335_cortex	e14-WT9-1	14	cortex	S-phase_MCM4/H43C	1	1968	0.999823	G2M	0.394858
GCGTTAACGGGT_e14-WT9-1	GSE123335_cortex	e14-WT9-1	14	cortex	S-phase_MCM4/H43C	1	1879	0.999791	G2M	0.349855
TAATGTTCAGTT_e14-WT9-1	GSE123335_cortex	e14-WT9-1	14	cortex	VMF_TMEM163/OTP	46	1892	0.999788	G1	0.50826
CAACGATATTGA_e14-WT9-1	GSE123335_cortex	e14-WT9-1	14	cortex	MGE_LHX6/MAF	47	1849	0.99971	S	0.132522
ATGATGAAGTGC_e14-WT9-1	GSE123335_cortex	e14-WT9-1	14	cortex	LGE_FOXP1/ISL1	8	1954	0.999801	G1	0.545131
TGCCGTCTTACC_e14-WT9-1	GSE123335_cortex	e14-WT9-1	14	cortex	LGE_FOXP1/ISL1/NPY1R	27	1813	0.999807	G2M	0.402141
ATGTGAGACCTT_e14-WT9-1	GSE123335_cortex	e14-WT9-1	14	cortex	VMF_NR2F2/LHX6	49	1858	0.999781	G1	0.542132
ACTAACTGCCGT_e14-WT9-1	GSE123335_cortex	e14-WT9-1	14	cortex	VMF_TMEM163/OTP	25	1991	0.999771	G1	0.783527
CCCAGCAGGCAG_e14-WT9-1	GSE123335_cortex	e14-WT9-1	14	cortex	VMF_ZIC1/ZIC2	42	1978	0.999785	G1	0.272113
CGAGCGAAGACT_e14-WT9-1	GSE123335_cortex	e14-WT9-1	14	cortex	LGE_FOXP1/ISL1	8	1844	0.999798	G1	0.658156
CGATAAGCATAT_e14-WT9-1	GSE123335_cortex	e14-WT9-1	14	cortex	CGE_NR2F2/PROX1	37	1817	0.999803	G1	0.385386
GCAGGTCACGAT_e14-WT9-1	GSE123335_cortex	e14-WT9-1	14	cortex	MGE_LHX6/MAF	29	1974	0.999798	G1	0.469456
TCCGGTATCCCA_e14-WT9-1	GSE123335_cortex	e14-WT9-1	14	cortex	VMF_TMEM163/OTP	60	1939	0.999805	G1	0.559453
TAAGATGCTGAT_e14-WT9-1	GSE123335_cortex	e14-WT9-1	14	cortex	G2-M_UBE2C/ASPM	34	1762	0.999784	G2M	0.236713
CTGACATGCACC_e14-WT9-1	GSE123335_cortex	e14-WT9-1	14	cortex	LGE_FOXP1/ISL1/NPY1R	54	1811	0.999745	G1	0.748413
TCCGCCCACGCT_e14-WT9-1	GSE123335_cortex	e14-WT9-1	14	cortex	S-phase_MCM4/H43C	1	1863	0.999784	G2M	0.285619
TTCTCATTCAGC_e14-WT9-1	GSE123335_cortex	e14-WT9-1	14	cortex	S-phase_MCM4/H43C	40	1931	0.999745	G1	0.0471235
TCAAGGTGTAAG_e14-WT9-1	GSE123335_cortex	e14-WT9-1	14	cortex	G2-M_UBE2C/ASPM	9	1878	0.999777	G2M	0.308491
AATCACCTAGAC_e14-WT9-1	GSE123335_cortex	e14-WT9-1	14	cortex	S-phase_MCM4/H43C	6	1875	0.999783	S	0.210442
GCACCGCAGTTC_e14-WT9-1	GSE123335_cortex	e14-WT9-1	14	cortex	LGE_FOXP1/ISL1	8	1888	0.999808	G1	0.680038
GGCAAGCCGTCT_e14-WT9-1	GSE123335_cortex	e14-WT9-1	14	cortex	S-phase_MCM4/H43C	37	1892	0.999765	G2M	0.435472
TGCGGTTCTTTG_e14-WT9-1	GSE123335_cortex	e14-WT9-1	14	cortex	LGE_FOXP1/PENK	31	1862	0.999763	G2M	0.256044
TTTTCGGTAGCT_e14-WT9-1	GSE123335_cortex	e14-WT9-1	14	cortex	CGE_NR2F2/PROX1	49	1803	0.99976	G1	0.456157
TGTAAATACCAT_e14-WT9-1	GSE123335_cortex	e14-WT9-1	14	cortex	S-phase_MCM4/H43C	6	1773	0.999721	S	0.351131
CTTTCGCTAGCG_e14-WT9-1	GSE123335_cortex	e14-WT9-1	14	cortex	S-phase_MCM4/H43C	1	1935	0.99976	G2M	0.26473
TCACATAATTTG_e14-WT9-1	GSE123335_cortex	e14-WT9-1	14	cortex	LGE_FOXP1/ISL1	11	1791	0.999734	G1	0.439171
AGTGCCGAGCGG_e14-WT9-1	GSE123335_cortex	e14-WT9-1	14	cortex	VMF_LHX1/POU6F2	32	1882	0.999755	G1	0.341066
ATCCCAAATTTA_e14-WT9-1	GSE123335_cortex	e14-WT9-1	14	cortex	MGE_LHX6/MAF	48	1757	0.999712	G1	0.44224
GCTAAACGGGTG_e14-WT9-1	GSE123335_cortex	e14-WT9-1	14	cortex	VMF_NR2F2/LHX6	54	1889	0.999816	G1	0.725733
CCCAAGTTGTAT_e14-WT9-1	GSE123335_cortex	e14-WT9-1	14	cortex	S-phase_MCM4/H43C	1	1844	0.999709	G2M	0.318357
CCTGCTGCCAGT_e14-WT9-1	GSE123335_cortex	e14-WT9-1	14	cortex	VMF_NR2F2/LHX6	54	1831	0.999808	G1	0.616576
CCGGACCCACTC_e14-WT9-1	GSE123335_cortex	e14-WT9-1	14	cortex	VMF_ZIC1/ZIC2	42	1915	0.999736	G1	0.365762
AACGATGTGCTT_e14-WT9-1	GSE123335_cortex	e14-WT9-1	14	cortex	S-phase_MCM4/H43C	6	1785	0.99974	S	0.392916
CTAAGTAATTCG_e14-WT9-1	GSE123335_cortex	e14-WT9-1	14	cortex	G2-M_UBE2C/ASPM	30	1707	0.999773	G2M	0.355279
GCTAAGCATCTC_e14-WT9-1	GSE123335_cortex	e14-WT9-1	14	cortex	S-phase_MCM4/H43C	1	1801	0.999771	S	0.228177
ATAATTCAGCAG_e14-WT9-1	GSE123335_cortex	e14-WT9-1	14	cortex	LGE_FOXP1/PENK	19	1566	0.99973	G1	0.47486
GGGCCAACGGTT_e14-WT9-1	GSE123335_cortex	e14-WT9-1	14	cortex	LGE_FOXP1/ISL1	31	1637	0.999767	G1	0.216423
GCGCCATCCTGC_e14-WT9-1	GSE123335_cortex	e14-WT9-1	14	cortex	MGE_LHX6/MAF	48	1839	0.99978	G1	0.573875
ACGTCCGGGCCT_e14-WT9-1	GSE123335_cortex	e14-WT9-1	14	cortex	VMF_TMEM163/OTP	25	1872	0.999779	G1	0.767953
CTGATAGTAGAT_e14-WT9-1	GSE123335_cortex	e14-WT9-1	14	cortex	LGE_FOXP1/PENK	5	1717	0.999769	G1	0.722995
CGCGGGACCCTT_e14-WT9-1	GSE123335_cortex	e14-WT9-1	14	cortex	MGE_LHX6/MAF	47	1726	0.999737	G1	0.22298
AGACTTGCATTA_e14-WT9-1	GSE123335_cortex	e14-WT9-1	14	cortex	MGE_LHX6/MAF	2	1807	0.999694	G1	0.886153
GTACAGAGCGTG_e14-WT9-1	GSE123335_cortex	e14-WT9-1	14	cortex	S-phase_MCM4/H43C	1	1770	0.999708	S	0.370922
ACTCCGGCTTGA_e14-WT9-1	GSE123335_cortex	e14-WT9-1	14	cortex	LGE_FOXP1/ISL1	31	1623	0.999727	G1	0.259678
CGAAAAAAGCCT_e14-WT9-1	GSE123335_cortex	e14-WT9-1	14	cortex	RMTW_ZIC1/RELN	46	1748	0.999717	G1	0.370179
CTTGACATACGG_e14-WT9-1	GSE123335_cortex	e14-WT9-1	14	cortex	VMF_NR2F2/LHX6	54	1859	0.999777	G1	0.639437
GGTATTATCCTC_e14-WT9-1	GSE123335_cortex	e14-WT9-1	14	cortex	CGE_NR2F2/PROX1	49	1595	0.999741	G1	0.333912
CCAGCCGATGAG_e14-WT9-1	GSE123335_cortex	e14-WT9-1	14	cortex	S-phase_MCM4/H43C	6	1743	0.999737	S	0.204495
ACCCTCTCCCGA_e14-WT9-1	GSE123335_cortex	e14-WT9-1	14	cortex	LGE_FOXP1/ISL1	8	1752	0.999766	G1	0.580419
ACTTTAGTGGAA_e14-WT9-1	GSE123335_cortex	e14-WT9-1	14	cortex	LGE_FOXP1/ISL1	0	1675	0.99974	G1	0.905458
CTCCGTCAACAA_e14-WT9-1	GSE123335_cortex	e14-WT9-1	14	cortex	S-phase_MCM4/H43C	6	1621	0.99964	S	0.286449
CGCCTGGAATTG_e14-WT9-1	GSE123335_cortex	e14-WT9-1	14	cortex	G2-M_UBE2C/ASPM	34	1637	0.999728	G2M	0.25128
AACATGGTGACT_e14-WT9-1	GSE123335_cortex	e14-WT9-1	14	cortex	VMF_LHX1/POU6F2	54	1758	0.999769	G1	0.636243
ATTTACCAATGT_e14-WT9-1	GSE123335_cortex	e14-WT9-1	14	cortex	LGE_FOXP1/ISL1/NPY1R	27	1679	0.999766	G1	0.619792
ATGTTTGAGGAT_e14-WT9-1	GSE123335_cortex	e14-WT9-1	14	cortex	MGE_LHX6/MAF	22	1720	0.999763	G1	0.74152
GCCAGCTAGACT_e14-WT9-1	GSE123335_cortex	e14-WT9-1	14	cortex	LGE_MEIS2/PAX6	53	1651	0.999748	G1	0.273717
CCAGGGCTTCGG_e14-WT9-1	GSE123335_cortex	e14-WT9-1	14	cortex	LGE_FOXP1/ISL1	11	1644	0.999754	G1	0.413849
CAGGTACTCTCT_e14-WT9-1	GSE123335_cortex	e14-WT9-1	14	cortex	G2-M_UBE2C/ASPM	34	1606	0.999734	G2M	0.167527
TCACCCTCTGTG_e14-WT9-1	GSE123335_cortex	e14-WT9-1	14	cortex	LGE_FOXP1/ISL1	31	1650	0.999736	G1	0.239019
CACGAGCGTCTC_e14-WT9-1	GSE123335_cortex	e14-WT9-1	14	cortex	MGE_LHX6/NPY	38	1678	0.999783	G1	0.726157
CCTTACGCTCAT_e14-WT9-1	GSE123335_cortex	e14-WT9-1	14	cortex	S-phase_MCM4/H43C	6	1713	0.999707	S	0.171137
GCCGGATAATGC_e14-WT9-1	GSE123335_cortex	e14-WT9-1	14	cortex	VMF_NR2F2/LHX6	49	1630	0.999706	G1	0.478726
AACAAGTAACTT_e14-WT9-1	GSE123335_cortex	e14-WT9-1	14	cortex	LGE_FOXP1/ISL1	8	1580	0.999708	G1	0.542177
TAGAAGCTACCG_e14-WT9-1	GSE123335_cortex	e14-WT9-1	14	cortex	MGE_LHX6/MAF	48	1628	0.999706	S	0.586576
AGCATGTCGACA_e14-WT9-1	GSE123335_cortex	e14-WT9-1	14	cortex	VMF_TMEM163/OTP	46	1603	0.999704	G1	0.479767
AGGCGCGAGGTC_e14-WT9-1	GSE123335_cortex	e14-WT9-1	14	cortex	Transition	34	1574	0.999657	G2M	0.169271
TAACGATGTAGA_e14-WT9-1	GSE123335_cortex	e14-WT9-1	14	cortex	VMF_TMEM163/OTP	25	1571	0.999667	G1	0.501898
AGGAACGTGATT_e14-WT9-1	GSE123335_cortex	e14-WT9-1	14	cortex	G2-M_UBE2C/ASPM	9	1585	0.999696	G2M	0.31723
TAATTGTAACCA_e14-WT9-1	GSE123335_cortex	e14-WT9-1	14	cortex	MGE_LHX6/MAF	37	1537	0.999676	G1	0.494485
TAACCAGCTGGA_e14-WT9-1	GSE123335_cortex	e14-WT9-1	14	cortex	MGE_LHX6/MAF	48	1588	0.99966	G1	0.626514
AATAGCCTAGTG_e14-WT9-1	GSE123335_cortex	e14-WT9-1	14	cortex	S-phase_MCM4/H43C	6	1529	0.999646	S	0.289918
CACACCGTGGCA_e14-WT9-1	GSE123335_cortex	e14-WT9-1	14	cortex	RMTW_ZIC1/RELN	46	1638	0.9997	G1	0.505231
GAGAGCAATCGG_e14-WT9-1	GSE123335_cortex	e14-WT9-1	14	cortex	LGE_FOXP1/ISL1	8	1646	0.999697	G1	0.598448
TGAGCTACGAGA_e14-WT9-1	GSE123335_cortex	e14-WT9-1	14	cortex	LGE_FOXP1/PENK	31	1527	0.999684	G1	0.245108
ACGCGACAGATT_e14-WT9-1	GSE123335_cortex	e14-WT9-1	14	cortex	LGE_FOXP1/ISL1	8	1521	0.999705	G1	0.607885
CTACCAAAGCTT_e14-WT9-1	GSE123335_cortex	e14-WT9-1	14	cortex	MGE_LHX6/MAF	48	1529	0.999632	G1	0.587471
ACAGCTTACGTC_e14-WT9-1	GSE123335_cortex	e14-WT9-1	14	cortex	LGE_MEIS2/PAX6	53	1474	0.999707	G2M	0.319474
TTCCAGACTATA_e14-WT9-1	GSE123335_cortex	e14-WT9-1	14	cortex	G2-M_UBE2C/ASPM	9	1538	0.999591	G2M	0.277908
TGGTACCCGATC_e14-WT9-1	GSE123335_cortex	e14-WT9-1	14	cortex	S-phase_MCM4/H43C	24	1588	0.999672	G2M	0.0534967
CTTTTTGTCCCA_e14-WT9-1	GSE123335_cortex	e14-WT9-1	14	cortex	S-phase_MCM4/H43C	24	1503	0.999649	G1	0.0403128
CGTAAGACACGC_e14-WT9-1	GSE123335_cortex	e14-WT9-1	14	cortex	VMF_TMEM163/OTP	25	1644	0.999705	G1	0.786998
GGCACTTACTTT_e14-WT9-1	GSE123335_cortex	e14-WT9-1	14	cortex	LGE_FOXP1/ISL1	11	1550	0.999709	S	0.398042
GAATCATTACCA_e14-WT9-1	GSE123335_cortex	e14-WT9-1	14	cortex	LGE_FOXP1/ISL1	8	1503	0.999701	G1	0.774979
ATAGCATAGATC_e14-WT9-1	GSE123335_cortex	e14-WT9-1	14	cortex	RMTW_ZIC1/RELN	46	1562	0.999743	G1	0.246692
AAACCCACCGAC_e14-WT9-1	GSE123335_cortex	e14-WT9-1	14	cortex	G2-M_UBE2C/ASPM	34	1485	0.999609	G2M	0.156299
TAAACAACCCTT_e14-WT9-1	GSE123335_cortex	e14-WT9-1	14	cortex	S-phase_MCM4/H43C	6	1506	0.999671	S	0.311269
CACACTGATGTT_e14-WT9-1	GSE123335_cortex	e14-WT9-1	14	cortex	LGE_MEIS2/PAX6	53	1570	0.999643	G1	0.33738
CCTAATTTCGTA_e14-WT9-1	GSE123335_cortex	e14-WT9-1	14	cortex	LGE_FOXP1/ISL1/NPY1R	27	1495	0.999716	G1	0.519116
AACCTACCGTTG_e14-WT9-1	GSE123335_cortex	e14-WT9-1	14	cortex	MGE_LHX6/MAF	22	1451	0.999618	G1	0.681886
ATAGACCTGCTC_e14-WT9-1	GSE123335_cortex	e14-WT9-1	14	cortex	MGE_LHX6/MAF	48	1548	0.99965	G1	0.418333
TGGCTTTAAAGG_e14-WT9-1	GSE123335_cortex	e14-WT9-1	14	cortex	LGE_MEIS2/PAX6	53	1426	0.999596	G1	0.288272
GAGCCATAGATC_e14-WT9-1	GSE123335_cortex	e14-WT9-1	14	cortex	G2-M_UBE2C/ASPM	30	1558	0.999713	G2M	0.296342
TAGGATAGCATC_e14-WT9-1	GSE123335_cortex	e14-WT9-1	14	cortex	MGE_LHX6/MAF	47	1463	0.999701	G1	0.227119
CATGAGATTCGC_e14-WT9-1	GSE123335_cortex	e14-WT9-1	14	cortex	MGE_LHX6/MAF	12	1513	0.999717	G1	0.417362
GGGTACGGTCGA_e14-WT9-1	GSE123335_cortex	e14-WT9-1	14	cortex	VMF_TMEM163/OTP	25	1524	0.999651	G1	0.722409
CACTATCCTGTG_e14-WT9-1	GSE123335_cortex	e14-WT9-1	14	cortex	MGE_LHX6/MAF	48	1469	0.999675	G1	0.520881
GCATGACATCGT_e14-WT9-1	GSE123335_cortex	e14-WT9-1	14	cortex	G2-M_UBE2C/ASPM	9	1513	0.999665	G2M	0.329466
TATCGAGTCGCA_e14-WT9-1	GSE123335_cortex	e14-WT9-1	14	cortex	MGE_LHX6/MAF	48	1527	0.99968	G1	0.564309
TACGTCACTCGC_e14-WT9-1	GSE123335_cortex	e14-WT9-1	14	cortex	LGE_FOXP1/PENK	5	1510	0.999633	G1	0.738544
GGGTCAGTAGAA_e14-WT9-1	GSE123335_cortex	e14-WT9-1	14	cortex	MGE_LHX6/MAF	47	1390	0.999691	G1	0.138863
CTTGCACAAGCA_e14-WT9-1	GSE123335_cortex	e14-WT9-1	14	cortex	Transition	15	1469	0.999644	G2M	0.113552
ACTAGAGCGTGT_e14-WT9-1	GSE123335_cortex	e14-WT9-1	14	cortex	LGE_FOXP1/ISL1	31	1457	0.999637	G1	0.264057
AGTATATTTGTG_e14-WT9-1	GSE123335_cortex	e14-WT9-1	14	cortex	CGE_NR2F2/PROX1	49	1407	0.999652	G1	0.448746
TTTAGGTTTGTT_e14-WT9-1	GSE123335_cortex	e14-WT9-1	14	cortex	LGE_FOXP1/ISL1/NPY1R	27	1465	0.999695	G1	0.413507
GTAGGATAAAAG_e14-WT9-1	GSE123335_cortex	e14-WT9-1	14	cortex	LGE_FOXP2/TSHZ1	20	1470	0.999634	G1	0.681733
ACACAAGACGCA_e14-WT9-1	GSE123335_cortex	e14-WT9-1	14	cortex	S-phase_MCM4/H43C	1	1446	0.999697	G2M	0.359583
TAGATAATACTG_e14-WT9-1	GSE123335_cortex	e14-WT9-1	14	cortex	MGE_LHX6/MAF	48	1302	0.999674	G1	0.485529
GTTCGCAGAGGC_e14-WT9-1	GSE123335_cortex	e14-WT9-1	14	cortex	G2-M_UBE2C/ASPM	34	1513	0.999637	G2M	0.293459
TGACGGTTCTCT_e14-WT9-1	GSE123335_cortex	e14-WT9-1	14	cortex	VMF_ZIC1/ZIC2	33	1418	0.999699	G1	0.368231
GGGACCTACGGT_e14-WT9-1	GSE123335_cortex	e14-WT9-1	14	cortex	LGE_FOXP1/ISL1	11	1453	0.999671	G1	0.562522
CAGAAGGCACAT_e14-WT9-1	GSE123335_cortex	e14-WT9-1	14	cortex	MGE_LHX6/MAF	26	1432	0.999625	G1	0.558552
CTTCCTCTCTTA_e14-WT9-1	GSE123335_cortex	e14-WT9-1	14	cortex	MGE_LHX6/MAF	48	1425	0.999655	S	0.449166
CGGGAACATGAA_e14-WT9-1	GSE123335_cortex	e14-WT9-1	14	cortex	LGE_MEIS2/PAX6	42	1418	0.999674	G1	0.316054
TCTCAGCTATTT_e14-WT9-1	GSE123335_cortex	e14-WT9-1	14	cortex	S-phase_MCM4/H43C	6	1348	0.999634	S	0.234551
GCCATGTAACGG_e14-WT9-1	GSE123335_cortex	e14-WT9-1	14	cortex	Transition	15	1352	0.999604	G2M	0.169594
TGTCTTTGGTAT_e14-WT9-1	GSE123335_cortex	e14-WT9-1	14	cortex	MGE_LHX6/MAF	48	1447	0.999564	G1	0.324352
ACGCTGACTGCC_e14-WT9-1	GSE123335_cortex	e14-WT9-1	14	cortex	VMF_TMEM163/OTP	60	1440	0.999663	G1	0.413395
TGGAAGACGTTA_e14-WT9-1	GSE123335_cortex	e14-WT9-1	14	cortex	G2-M_UBE2C/ASPM	34	1372	0.999605	G2M	0.165034
TTCGAATGAGTA_e14-WT9-1	GSE123335_cortex	e14-WT9-1	14	cortex	S-phase_MCM4/H43C	6	1357	0.999579	S	0.225238
CGAGTCCCTAGG_e14-WT9-1	GSE123335_cortex	e14-WT9-1	14	cortex	LGE_FOXP1/ISL1	8	1405	0.999613	G1	0.480663
TCCAGATGCAGA_e14-WT9-1	GSE123335_cortex	e14-WT9-1	14	cortex	MGE_LHX6/MAF	47	1430	0.999689	G1	0.16665
CTCGGTTATGAG_e14-WT9-1	GSE123335_cortex	e14-WT9-1	14	cortex	G2-M_UBE2C/ASPM	1	1451	0.999692	G2M	0.405686
TCAAAATGACCG_e14-WT9-1	GSE123335_cortex	e14-WT9-1	14	cortex	S-phase_MCM4/H43C	6	1341	0.999598	S	0.280901
CACTCAGGCAGG_e14-WT9-1	GSE123335_cortex	e14-WT9-1	14	cortex	G2-M_UBE2C/ASPM	9	1442	0.999548	G2M	0.313828
GTCACAGAGCTA_e14-WT9-1	GSE123335_cortex	e14-WT9-1	14	cortex	VMF_NR2F2/LHX6	49	1456	0.999643	G1	0.446881
ACCGCACAATAC_e14-WT9-1	GSE123335_cortex	e14-WT9-1	14	cortex	S-phase_MCM4/H43C	24	1381	0.999642	G1	0.0218591
CTATCGATGCAG_e14-WT9-1	GSE123335_cortex	e14-WT9-1	14	cortex	G2-M_UBE2C/ASPM	9	1300	0.999477	G2M	0.277101
TAGCTAGCCGCT_e14-WT9-1	GSE123335_cortex	e14-WT9-1	14	cortex	S-phase_MCM4/H43C	6	1357	0.999655	S	0.180899
CTACCGCTTTGG_e14-WT9-1	GSE123335_cortex	e14-WT9-1	14	cortex	LGE_FOXP1/ISL1	11	1378	0.99955	G1	0.344161
GAGGGCCAACCC_e14-WT9-1	GSE123335_cortex	e14-WT9-1	14	cortex	G2-M_UBE2C/ASPM	34	1361	0.999644	G2M	0.276929
GGACACTAATGC_e14-WT9-1	GSE123335_cortex	e14-WT9-1	14	cortex	Transition	15	1332	0.999583	G1	0.163517
CCCACAACCAAC_e14-WT9-1	GSE123335_cortex	e14-WT9-1	14	cortex	MGE_LHX6/MAF	48	1424	0.999574	S	0.476593
ATTCTCACCCCC_e14-WT9-1	GSE123335_cortex	e14-WT9-1	14	cortex	LGE_FOXP1/ISL1	31	1323	0.999536	G1	0.224491
TGGCACAAATGC_e14-WT9-1	GSE123335_cortex	e14-WT9-1	14	cortex	LGE_FOXP1/ISL1	11	1373	0.999501	G1	0.340578
CGAGGGAACACC_e14-WT9-1	GSE123335_cortex	e14-WT9-1	14	cortex	CGE_NR2F2/PROX1	18	1349	0.999641	G1	0.282219
AGGCCGGCGTCT_e14-WT9-1	GSE123335_cortex	e14-WT9-1	14	cortex	MGE_LHX6/MAF	37	1335	0.999588	G1	0.467306
GCACAGGTACGT_e14-WT9-1	GSE123335_cortex	e14-WT9-1	14	cortex	LGE_FOXP1/ISL1	8	1408	0.999543	G1	0.698233
ACCGCGCGCAAA_e14-WT9-1	GSE123335_cortex	e14-WT9-1	14	cortex	S-phase_MCM4/H43C	34	1325	0.999669	S	0.217325
GTTCGTAACGAG_e14-WT9-1	GSE123335_cortex	e14-WT9-1	14	cortex	VMF_NR2F2/LHX6	54	1416	0.99962	G1	0.67347
GGGTGAAGACCC_e14-WT9-1	GSE123335_cortex	e14-WT9-1	14	cortex	VMF_TMEM163/OTP	39	1270	0.999578	G2M	0.754641
CAGACTAACCCT_e14-WT9-1	GSE123335_cortex	e14-WT9-1	14	cortex	MGE_LHX6/MAF	48	1330	0.999577	S	0.532516
GGCATTTTTCTC_e14-WT9-1	GSE123335_cortex	e14-WT9-1	14	cortex	CGE_NR2F2/PROX1	49	1319	0.999602	G2M	0.303337
GATCAACGTTCA_e14-WT9-1	GSE123335_cortex	e14-WT9-1	14	cortex	LGE_FOXP1/ISL1	8	1345	0.999524	G1	0.657536
CAAGACTAGGCT_e14-WT9-1	GSE123335_cortex	e14-WT9-1	14	cortex	MGE_LHX6/MAF	48	1309	0.999711	G1	0.360341
GCTTCCATTACA_e14-WT9-1	GSE123335_cortex	e14-WT9-1	14	cortex	G2-M_UBE2C/ASPM	34	1301	0.999568	G2M	0.161169
TAATCCTCGTAT_e14-WT9-1	GSE123335_cortex	e14-WT9-1	14	cortex	LGE_FOXP2/TSHZ1	20	1315	0.999553	G1	0.525219
GCAAGAGGTGAT_e14-WT9-1	GSE123335_cortex	e14-WT9-1	14	cortex	MGE_LHX6/MAF	29	1270	0.999482	G1	0.34459
AGGATGAAATGG_e14-WT9-1	GSE123335_cortex	e14-WT9-1	14	cortex	S-phase_MCM4/H43C	6	1164	0.999615	S	0.281437
AAAACGCGCCCC_e14-WT9-1	GSE123335_cortex	e14-WT9-1	14	cortex	LGE_FOXP1/ISL1	11	1264	0.9996	G1	0.315198
CGGCATCCAGTT_e14-WT9-1	GSE123335_cortex	e14-WT9-1	14	cortex	LGE_FOXP1/ISL1/NPY1R	27	1347	0.999647	G1	0.699785
GCAGCCTTTAGC_e14-WT9-1	GSE123335_cortex	e14-WT9-1	14	cortex	CGE_NR2F2/PROX1	49	1321	0.999564	G1	0.560269
GGCTCCCCCATC_e14-WT9-1	GSE123335_cortex	e14-WT9-1	14	cortex	CGE_NR2F2/PROX1	49	1287	0.999474	G1	0.63551
TTTCCCATGTAG_e14-WT9-1	GSE123335_cortex	e14-WT9-1	14	cortex	LGE_FOXP1/PENK	19	1278	0.999634	G1	0.457674
CCCAAAGGTAGG_e14-WT9-1	GSE123335_cortex	e14-WT9-1	14	cortex	LGE_FOXP1/ISL1	8	1152	0.999515	S	0.431556
AAAAGATCGGAC_e14-WT9-1	GSE123335_cortex	e14-WT9-1	14	cortex	LGE_FOXP1/ISL1	11	1240	0.999443	G2M	0.378933
GCATACGCGCCA_e14-WT9-1	GSE123335_cortex	e14-WT9-1	14	cortex	LGE_FOXP1/PENK	13	1235	0.999449	G1	0.252614
CCGAGTGCGGTG_e14-WT9-1	GSE123335_cortex	e14-WT9-1	14	cortex	MGE_LHX6/MAF	22	1254	0.999638	G1	0.65966
AGTACCAAACTC_e14-WT9-1	GSE123335_cortex	e14-WT9-1	14	cortex	LGE_MEIS2/PAX6	53	1184	0.999577	G1	0.27159
GAACTCAAATAA_e14-WT9-1	GSE123335_cortex	e14-WT9-1	14	cortex	S-phase_MCM4/H43C	6	1195	0.999522	S	0.127304
CCAACGATTCAC_e14-WT9-1	GSE123335_cortex	e14-WT9-1	14	cortex	LGE_FOXP1/PENK	19	1302	0.999646	G1	0.335691
AATAGACGGACG_e14-WT9-1	GSE123335_cortex	e14-WT9-1	14	cortex	LGE_FOXP1/ISL1	11	1224	0.999641	G1	0.288026
TGCGACCACTAG_e14-WT9-1	GSE123335_cortex	e14-WT9-1	14	cortex	MGE_LHX6/MAF	22	1328	0.999619	G1	0.670318
AGCTGTCGTCCG_e14-WT9-1	GSE123335_cortex	e14-WT9-1	14	cortex	LGE_FOXP1/ISL1	31	1266	0.999588	G1	0.240025
ACTAACGACGCT_e14-WT9-1	GSE123335_cortex	e14-WT9-1	14	cortex	LGE_MEIS2/PAX6	53	1258	0.999561	G1	0.364332
CTCAAAGCTAGT_e14-WT9-1	GSE123335_cortex	e14-WT9-1	14	cortex	Transition	24	1251	0.99953	G1	0.0731973
GTTGAGAATGTG_e14-WT9-1	GSE123335_cortex	e14-WT9-1	14	cortex	LGE_FOXP1/ISL1	31	1192	0.999535	S	0.302594
GTTATAACTATC_e14-WT9-1	GSE123335_cortex	e14-WT9-1	14	cortex	LGE_MEIS2/PAX6	53	1122	0.999446	G1	0.321126
TACTGGCCATCC_e14-WT9-1	GSE123335_cortex	e14-WT9-1	14	cortex	MGE_LHX6/MAF	47	1212	0.999535	G1	0.177425
GGCCGGATTCGT_e14-WT9-1	GSE123335_cortex	e14-WT9-1	14	cortex	S-phase_MCM4/H43C	24	1238	0.999552	G1	0.0196811
TCAGAAGCCGAA_e14-WT9-1	GSE123335_cortex	e14-WT9-1	14	cortex	S-phase_MCM4/H43C	6	1293	0.99948	S	0.324009
GCACTCCGTTAA_e14-WT9-1	GSE123335_cortex	e14-WT9-1	14	cortex	VMF_LHX1/POU6F2	32	1208	0.99953	G1	0.478498
CAGAATGAACGT_e14-WT9-1	GSE123335_cortex	e14-WT9-1	14	cortex	LGE_FOXP1/ISL1/NPY1R	27	1246	0.999609	G1	0.579419
TGCGTTCAGCGT_e14-WT9-1	GSE123335_cortex	e14-WT9-1	14	cortex	MGE_LHX6/MAF	22	1291	0.999503	S	0.68737
GTTTTGAACCTG_e14-WT9-1	GSE123335_cortex	e14-WT9-1	14	cortex	MGE_LHX6/MAF	48	1216	0.999612	G1	0.444542
AAACATGTCTGC_e14-WT9-1	GSE123335_cortex	e14-WT9-1	14	cortex	G2-M_UBE2C/ASPM	9	1210	0.999446	G2M	0.332737
GCCTGGGAACGC_e14-WT9-1	GSE123335_cortex	e14-WT9-1	14	cortex	S-phase_MCM4/H43C	6	1280	0.99949	S	0.207069
TCATGTTCCCTC_e14-WT9-1	GSE123335_cortex	e14-WT9-1	14	cortex	LGE_FOXP1/ISL1	8	1173	0.999488	G1	0.549853
GTTGTTAATCTC_e14-WT9-1	GSE123335_cortex	e14-WT9-1	14	cortex	MGE_LHX6/MAF	2	1170	0.999428	G1	0.847765
AGTCCCGGTGGG_e14-WT9-1	GSE123335_cortex	e14-WT9-1	14	cortex	LGE_MEIS2/PAX6	53	1216	0.999503	G1	0.401038
TTCCATACGCAC_e14-WT9-1	GSE123335_cortex	e14-WT9-1	14	cortex	LGE_MEIS2/PAX6	53	1132	0.99964	G1	0.321129
TGTACAACCGAC_e14-WT9-1	GSE123335_cortex	e14-WT9-1	14	cortex	CGE_NR2F2/PROX1	49	1168	0.999304	G1	0.512686
ACCCCTAGGAGC_e14-WT9-1	GSE123335_cortex	e14-WT9-1	14	cortex	LGE_FOXP1/ISL1	8	1242	0.999549	S	0.526371
ACAGTAGGACAC_e14-WT9-1	GSE123335_cortex	e14-WT9-1	14	cortex	LGE_FOXP2/TSHZ1	27	1208	0.999543	G1	0.437992
CCTCAACCTCAC_e14-WT9-1	GSE123335_cortex	e14-WT9-1	14	cortex	MGE_LHX6/MAF	41	1207	0.999471	G1	0.308703
CATTACGCTAGT_e14-WT9-1	GSE123335_cortex	e14-WT9-1	14	cortex	MGE_LHX6/MAF	48	1196	0.999489	G2M	0.455024
TTGAGAAAACGG_e14-WT9-1	GSE123335_cortex	e14-WT9-1	14	cortex	LGE_FOXP1/ISL1	0	1176	0.999533	G1	0.856581
TTATATTTAAGA_e14-WT9-1	GSE123335_cortex	e14-WT9-1	14	cortex	LGE_FOXP1/PENK	13	1191	0.99949	G1	0.257523
CTGTGCGGTTGC_e14-WT9-1	GSE123335_cortex	e14-WT9-1	14	cortex	LGE_FOXP1/PENK	13	1178	0.999392	G1	0.357883
GTCCCGTCTCAG_e14-WT9-1	GSE123335_cortex	e14-WT9-1	14	cortex	MGE_LHX6/MAF	48	1194	0.999434	S	0.44052
CCTTCGGACCAT_e14-WT9-1	GSE123335_cortex	e14-WT9-1	14	cortex	MGE_LHX6/MAF	41	1135	0.99956	G1	0.323014
AGGTGTCTGCTA_e14-WT9-1	GSE123335_cortex	e14-WT9-1	14	cortex	MGE_LHX6/MAF	48	1162	0.999503	G1	0.484126
CCACAGTAGACT_e14-WT9-1	GSE123335_cortex	e14-WT9-1	14	cortex	CGE_NR2F2/PROX1	18	1179	0.999474	G1	0.222206
TCTAAAAGCCCT_e14-WT9-1	GSE123335_cortex	e14-WT9-1	14	cortex	MGE_LHX6/MAF	12	1177	0.999555	G1	0.440778
CCGCAGCTGGGT_e14-WT9-1	GSE123335_cortex	e14-WT9-1	14	cortex	Transition	15	1154	0.999574	S	0.160106
CCTGTGCTCGTA_e14-WT9-1	GSE123335_cortex	e14-WT9-1	14	cortex	S-phase_MCM4/H43C	40	1194	0.999554	G1	0.03404
CGCCTATGGACG_e14-WT9-1	GSE123335_cortex	e14-WT9-1	14	cortex	VMF_TMEM163/OTP	25	1176	0.999529	G1	0.467309
CTTCTGCTATCC_e14-WT9-1	GSE123335_cortex	e14-WT9-1	14	cortex	LGE_FOXP1/ISL1	27	1161	0.999597	G1	0.420294
ACCGCATCCTAT_e14-WT9-1	GSE123335_cortex	e14-WT9-1	14	cortex	MGE_LHX6/MAF	37	1123	0.999555	G1	0.480988
TGCACACGATCA_e14-WT9-1	GSE123335_cortex	e14-WT9-1	14	cortex	VMF_CRABP1/LHX8	54	1125	0.999451	G1	0.79456
TGCCCGCCGGAG_e14-WT9-1	GSE123335_cortex	e14-WT9-1	14	cortex	S-phase_MCM4/H43C	40	1180	0.999523	S	0.0504361
TCCCGAGCCGCG_e14-WT9-1	GSE123335_cortex	e14-WT9-1	14	cortex	S-phase_MCM4/H43C	1	1146	0.999437	S	0.378734
CCTGCGCAAATA_e14-WT9-1	GSE123335_cortex	e14-WT9-1	14	cortex	CGE_NR2F2/PROX1	18	1118	0.999493	G1	0.276688
GTTAACGCTTCA_e14-WT9-1	GSE123335_cortex	e14-WT9-1	14	cortex	MGE_LHX6/MAF	22	1052	0.999413	G1	0.6533
TTCGCCAATGCG_e14-WT9-1	GSE123335_cortex	e14-WT9-1	14	cortex	LGE_FOXP1/PENK	19	1107	0.999456	G1	0.430458
TGAGCAAATTGA_e14-WT9-1	GSE123335_cortex	e14-WT9-1	14	cortex	G2-M_UBE2C/ASPM	34	1074	0.999395	G2M	0.264087
TTTGCGTGCACG_e14-WT9-1	GSE123335_cortex	e14-WT9-1	14	cortex	CGE_NR2F2/PROX1	18	1120	0.999392	G1	0.168304
GCCTACCCTATC_e14-WT9-1	GSE123335_cortex	e14-WT9-1	14	cortex	LGE_FOXP1/ISL1	11	1054	0.999306	G1	0.368683
CCCGTGGGACCA_e14-WT9-1	GSE123335_cortex	e14-WT9-1	14	cortex	S-phase_MCM4/H43C	6	1107	0.999489	S	0.285216
CGCGGGCTGGCT_e14-WT9-1	GSE123335_cortex	e14-WT9-1	14	cortex	MGE_LHX6/MAF	48	1034	0.999466	G1	0.40476
GGCGGGCCTCTG_e14-WT9-1	GSE123335_cortex	e14-WT9-1	14	cortex	S-phase_MCM4/H43C	1	1121	0.999328	G2M	0.36652
CCCGATACCGAT_e14-WT9-1	GSE123335_cortex	e14-WT9-1	14	cortex	G2-M_UBE2C/ASPM	34	1024	0.99943	G2M	0.123056
GTCACGTTCTAT_e14-WT9-1	GSE123335_cortex	e14-WT9-1	14	cortex	LGE_MEIS2/PAX6	10	960	0.999571	G1	0.291229
ATTGTATAACAG_e14-WT9-1	GSE123335_cortex	e14-WT9-1	14	cortex	MGE_LHX6/MAF	47	1006	0.999446	G1	0.16052
GCCGGCGTGGCC_e14-WT9-1	GSE123335_cortex	e14-WT9-1	14	cortex	LGE_FOXP1/PENK	13	991	0.999326	G1	0.347603
CAATGACCCATG_e14-WT9-1	GSE123335_cortex	e14-WT9-1	14	cortex	VMF_TMEM163/OTP	25	1127	0.999441	G1	0.684945
TCAGCTATCCGA_e14-WT9-1	GSE123335_cortex	e14-WT9-1	14	cortex	MGE_LHX6/MAF	29	1025	0.999474	G1	0.314422
GTTTATGGGCTC_e14-WT9-1	GSE123335_cortex	e14-WT9-1	14	cortex	S-phase_MCM4/H43C	1	1027	0.999465	G2M	0.334069
GGCGTCAGCCCT_e14-WT9-1	GSE123335_cortex	e14-WT9-1	14	cortex	LGE_FOXP1/ISL1	11	1068	0.999532	G1	0.350589
GATCATACCTAG_e14-WT9-1	GSE123335_cortex	e14-WT9-1	14	cortex	G2-M_UBE2C/ASPM	34	1007	0.99932	G2M	0.165229
CTAGTACTGAAG_e14-WT9-1	GSE123335_cortex	e14-WT9-1	14	cortex	VMF_NR2F2/LHX6	49	957	0.999117	G2M	0.442998
GGCAGCGGTACA_e14-WT9-1	GSE123335_cortex	e14-WT9-1	14	cortex	S-phase_MCM4/H43C	1	1043	0.999359	S	0.438944
GCTACAAATGCG_e14-WT9-1	GSE123335_cortex	e14-WT9-1	14	cortex	LGE_FOXP1/ISL1	8	1011	0.999395	G2M	0.550874
CATTCAGGCTGA_e14-WT9-1	GSE123335_cortex	e14-WT9-1	14	cortex	LGE_FOXP1/PENK	13	1016	0.999306	G1	0.277713
AACTAGGGTCAG_e14-WT9-1	GSE123335_cortex	e14-WT9-1	14	cortex	MGE_LHX6/MAF	48	923	0.99928	G1	0.514126
GGCAGCGGTACG_e14-WT9-1	GSE123335_cortex	e14-WT9-1	14	cortex	S-phase_MCM4/H43C	1	1026	0.99936	S	0.397634
TTGGCTTCATCG_e14-WT9-1	GSE123335_cortex	e14-WT9-1	14	cortex	MGE_LHX6/MAF	28	929	0.999454	G2M	0.426241
CCCGAGGAGTCG_e14-WT9-1	GSE123335_cortex	e14-WT9-1	14	cortex	S-phase_MCM4/H43C	1	1026	0.99934	G2M	0.331173
AAGACGGATATT_e14-WT9-1	GSE123335_cortex	e14-WT9-1	14	cortex	G2-M_UBE2C/ASPM	9	1025	0.99939	G2M	0.284211
CTTCGCTAGCGG_e14-WT9-1	GSE123335_cortex	e14-WT9-1	14	cortex	S-phase_MCM4/H43C	1	1041	0.999479	G2M	0.236349
ATTGTAATTTCA_e14-WT9-1	GSE123335_cortex	e14-WT9-1	14	cortex	VMF_TMEM163/OTP	54	943	0.999299	S	0.458732
CTTCGCTAGCGC_e14-WT9-1	GSE123335_cortex	e14-WT9-1	14	cortex	S-phase_MCM4/H43C	1	1078	0.999429	G2M	0.273246
ACCGGACACCAG_e14-WT9-1	GSE123335_cortex	e14-WT9-1	14	cortex	CGE_NR2F2/PROX1	7	967	0.999213	G1	0.462863
GATATAGGCAGT_e14-WT9-1	GSE123335_cortex	e14-WT9-1	14	cortex	LGE_FOXP1/ISL1	8	947	0.999206	G1	0.440348
GCCAATGCAAGA_e14-WT9-1	GSE123335_cortex	e14-WT9-1	14	cortex	LGE_FOXP1/ISL1	8	955	0.999397	G1	0.627898
CTTTCATTACTA_e14-WT9-1	GSE123335_cortex	e14-WT9-1	14	cortex	CGE_NR2F2/PROX1	49	827	0.999376	G1	0.351563
TAACAATGAACT_e14-WT9-1	GSE123335_cortex	e14-WT9-1	14	cortex	CGE_NR2F2/PROX1	47	933	0.999202	G1	0.160911
CATACCTCATTT_e14-WT9-1	GSE123335_cortex	e14-WT9-1	14	cortex	VMF_TMEM163/OTP	25	1003	0.999398	G1	0.568766
GCTGAGACCTTT_e14-WT9-1	GSE123335_cortex	e14-WT9-1	14	cortex	VMF_CRABP1/LHX8	29	1005	0.999177	G2M	0.442439
CGGCTGCCTAAC_e14-WT9-1	GSE123335_cortex	e14-WT9-1	14	cortex	S-phase_MCM4/H43C	6	1037	0.999404	S	0.333221
TAAGGGCTCATG_e14-WT9-1	GSE123335_cortex	e14-WT9-1	14	cortex	MGE_LHX6/MAF	48	905	0.999413	G2M	0.408802
TCCTAGGGCGGT_e14-WT9-1	GSE123335_cortex	e14-WT9-1	14	cortex	MGE_LHX6/MAF	48	981	0.999407	G1	0.591241
CCAGGCCGCCTC_e14-WT9-1	GSE123335_cortex	e14-WT9-1	14	cortex	LGE_FOXP1/ISL1	11	889	0.999366	G1	0.391345
CCAGTAAAACCG_e14-WT9-1	GSE123335_cortex	e14-WT9-1	14	cortex	MGE_LHX6/MAF	48	883	0.999402	G1	0.372438
CATAATACACTT_e14-WT9-1	GSE123335_cortex	e14-WT9-1	14	cortex	S-phase_MCM4/H43C	6	954	0.999223	S	0.34226
TCTAGAGGCAAA_e14-WT9-1	GSE123335_cortex	e14-WT9-1	14	cortex	MGE_LHX6/MAF	48	921	0.999306	G1	0.485383
ATCACGCCCTTG_e14-WT9-1	GSE123335_cortex	e14-WT9-1	14	cortex	MGE_LHX6/MAF	28	954	0.999362	G2M	0.583305
TAAGCGACCAGG_e14-WT9-1	GSE123335_cortex	e14-WT9-1	14	cortex	MGE_LHX6/MAF	48	918	0.999367	G1	0.510151
TAGAAGGCCCAG_e14-WT9-1	GSE123335_cortex	e14-WT9-1	14	cortex	LGE_MEIS2/PAX6	33	964	0.999389	G1	0.600858
CATACCTCATTA_e14-WT9-1	GSE123335_cortex	e14-WT9-1	14	cortex	VMF_TMEM163/OTP	25	997	0.999444	G1	0.6354
CCCCATAGAATT_e14-WT9-1	GSE123335_cortex	e14-WT9-1	14	cortex	VMF_TMEM163/OTP	46	966	0.999413	G1	0.540343
TGGCACTGACCT_e14-WT9-1	GSE123335_cortex	e14-WT9-1	14	cortex	CGE_NR2F2/PROX1	53	884	0.999309	G1	0.359071
AACCAGACTTAG_e14-WT9-1	GSE123335_cortex	e14-WT9-1	14	cortex	MGE_LHX6/MAF	45	858	0.999281	G2M	0.504418
CTAGCTACACGG_e14-WT9-1	GSE123335_cortex	e14-WT9-1	14	cortex	MGE_LHX6/MAF	44	889	0.999485	G1	0.308302
CGTCCGCGATGG_e14-WT9-1	GSE123335_cortex	e14-WT9-1	14	cortex	LGE_FOXP1/ISL1	11	890	0.999315	G2M	0.387144
GGCGTTACACTG_e14-WT9-1	GSE123335_cortex	e14-WT9-1	14	cortex	LGE_FOXP1/PENK	5	903	0.999344	G1	0.603467
AGTGAACGATGC_e14-WT9-1	GSE123335_cortex	e14-WT9-1	14	cortex	LGE_FOXP1/PENK	13	900	0.999334	S	0.295981
CATACCTCATTC_e14-WT9-1	GSE123335_cortex	e14-WT9-1	14	cortex	VMF_TMEM163/OTP	25	939	0.999352	G1	0.665835
CATACCTCATTG_e14-WT9-1	GSE123335_cortex	e14-WT9-1	14	cortex	VMF_NR2F2/LHX6	7	930	0.999267	G1	0.665101
CGTTCTGTGAAC_e14-WT9-1	GSE123335_cortex	e14-WT9-1	14	cortex	S-phase_MCM4/H43C	6	624	0.999202	G2M	0.189154
TAAGATCTACCT_e14-WT9-1	GSE123335_cortex	e14-WT9-1	14	cortex	LGE_FOXP1/PENK	19	877	0.999011	G1	0.641712
GGCAGCGGTACC_e14-WT9-1	GSE123335_cortex	e14-WT9-1	14	cortex	S-phase_MCM4/H43C	1	922	0.99921	S	0.402492
TATGTGGGCTGG_e14-WT9-1	GSE123335_cortex	e14-WT9-1	14	cortex	G2-M_UBE2C/ASPM	9	868	0.999293	G2M	0.280628
ACTCGCAGACGG_e14-WT9-1	GSE123335_cortex	e14-WT9-1	14	cortex	MGE_LHX6/MAF	48	917	0.999039	S	0.647527
AACTATCACCTA_e14-WT9-1	GSE123335_cortex	e14-WT9-1	14	cortex	LGE_FOXP2/TSHZ1	11	823	0.999117	G1	0.395407
GCTACGCAGGGC_e14-WT9-1	GSE123335_cortex	e14-WT9-1	14	cortex	CGE_NR2F2/PROX1	18	870	0.999072	S	0.255321
TCACACCCCGCG_e14-WT9-1	GSE123335_cortex	e14-WT9-1	14	cortex	S-phase_MCM4/H43C	6	651	0.999009	G2M	0.182344
AGGGGGGCTTTC_e14-WT9-1	GSE123335_cortex	e14-WT9-1	14	cortex	LGE_MEIS2/PAX6	18	858	0.999177	S	0.170844
TCCACCAGTTAA_e14-WT9-1	GSE123335_cortex	e14-WT9-1	14	cortex	S-phase_MCM4/H43C	40	806	0.998994	S	0.113879
GAAGTCCTCGAG_e14-WT9-1	GSE123335_cortex	e14-WT9-1	14	cortex	VMF_TMEM163/OTP	25	914	0.999087	G1	0.666158
AGGAACGTGATG_e14-WT9-1	GSE123335_cortex	e14-WT9-1	14	cortex	G2-M_UBE2C/ASPM	9	872	0.998792	G2M	0.320823
TGCTGTCGTAAC_e14-WT9-1	GSE123335_cortex	e14-WT9-1	14	cortex	LGE_FOXP1/PENK	19	838	0.999372	G1	0.510779
TTCGTTTAGTTG_e14-WT9-1	GSE123335_cortex	e14-WT9-1	14	cortex	VMF_TMEM163/OTP	46	854	0.998939	G2M	0.431716
GTGTTTTCACAA_e14-WT9-1	GSE123335_cortex	e14-WT9-1	14	cortex	MGE_LHX6/MAF	22	614	0.998976	G1	0.612847
CGGTAACCTGCT_e14-WT9-1	GSE123335_cortex	e14-WT9-1	14	cortex	MGE_LHX6/MAF	61	849	0.999174	G2M	0.697725
GACACGTAGTCG_e14-WT9-1	GSE123335_cortex	e14-WT9-1	14	cortex	G2-M_UBE2C/ASPM	34	812	0.999108	G2M	0.190923
GGGAACGAGCCT_e14-WT9-1	GSE123335_cortex	e14-WT9-1	14	cortex	CGE_NR2F2/PROX1	18	820	0.999155	S	0.318709
CGGCCAAGCCGG_e14-WT9-1	GSE123335_cortex	e14-WT9-1	14	cortex	LGE_FOXP1/ISL1	11	848	0.999318	G1	0.314982
CTTCGCTAGCGA_e14-WT9-1	GSE123335_cortex	e14-WT9-1	14	cortex	S-phase_MCM4/H43C	1	876	0.999065	S	0.263325
ATACAGCAAGGT_e14-WT9-1	GSE123335_cortex	e14-WT9-1	14	cortex	LGE_FOXP1/PENK	31	786	0.999117	G1	0.258392
ATTTGCCCGGTC_e14-WT9-1	GSE123335_cortex	e14-WT9-1	14	cortex	LGE_FOXP1/ISL1	40	784	0.999123	G1	0.329411
GTTTAACGGCGT_e14-WT9-1	GSE123335_cortex	e14-WT9-1	14	cortex	LGE_FOXP1/ISL1	11	857	0.999101	G1	0.397537
GTGTCGACCGTT_e14-WT9-1	GSE123335_cortex	e14-WT9-1	14	cortex	MGE_LHX6/MAF	48	821	0.998687	G1	0.534251
GCATATACGACT_e14-WT9-1	GSE123335_cortex	e14-WT9-1	14	cortex	G2-M_UBE2C/ASPM	9	796	0.998853	G2M	0.288991
CTCTAATGGTAC_e14-WT9-1	GSE123335_cortex	e14-WT9-1	14	cortex	MGE_LHX6/MAF	43	748	0.998823	G1	0.54375
CTTCAGCTGGCC_e14-WT9-1	GSE123335_cortex	e14-WT9-1	14	cortex	LGE_FOXP1/PENK	13	825	0.999035	G1	0.31428
AATAGGCTAATG_e14-WT9-1	GSE123335_cortex	e14-WT9-1	14	cortex	MGE_LHX6/MAF	28	739	0.999275	G1	0.525583
GAAGTCCTCGAA_e14-WT9-1	GSE123335_cortex	e14-WT9-1	14	cortex	VMF_TMEM163/OTP	25	833	0.999149	G1	0.674916
GGCAGCGGTACT_e14-WT9-1	GSE123335_cortex	e14-WT9-1	14	cortex	S-phase_MCM4/H43C	1	835	0.999031	S	0.42009
TTCTATACCGAA_e14-WT9-1	GSE123335_cortex	e14-WT9-1	14	cortex	MGE_LHX6/MAF	48	748	0.998861	G2M	0.458741
GTACATGAGGGG_e14-WT9-1	GSE123335_cortex	e14-WT9-1	14	cortex	LGE_FOXP1/ISL1	8	786	0.999005	G1	0.513274
TTCGTTTAGTTT_e14-WT9-1	GSE123335_cortex	e14-WT9-1	14	cortex	VMF_TMEM163/OTP	60	793	0.999259	G1	0.581625
CTAGAAGGCTAG_e14-WT9-1	GSE123335_cortex	e14-WT9-1	14	cortex	MGE_CRABP1/MAF	44	734	0.999017	G1	0.368474
GGGGAAGCTGAG_e14-WT9-1	GSE123335_cortex	e14-WT9-1	14	cortex	VMF_TMEM163/OTP	25	764	0.999056	G1	0.665435
CTGCTGTTGGAA_e14-WT9-1	GSE123335_cortex	e14-WT9-1	14	cortex	VMF_TMEM163/OTP	25	798	0.999129	G1	0.495016
TTCAGATTCGCG_e14-WT9-1	GSE123335_cortex	e14-WT9-1	14	cortex	S-phase_MCM4/H43C	1	820	0.999081	G2M	0.202941
CCCAATCGATCT_e14-WT9-1	GSE123335_cortex	e14-WT9-1	14	cortex	Transition	15	746	0.998912	G2M	0.117198
ACCGGAAGTGGA_e14-WT9-1	GSE123335_cortex	e14-WT9-1	14	cortex	S-phase_MCM4/H43C	1	777	0.998836	G2M	0.368028
AGAATCGTCAGC_e14-WT9-1	GSE123335_cortex	e14-WT9-1	14	cortex	RMTW_ZIC1/RELN	46	609	0.998719	S	0.449291
GACACTCAACGT_e14-WT9-1	GSE123335_cortex	e14-WT9-1	14	cortex	CGE_NR2F2/PROX1	49	769	0.998678	S	0.513571
TGTCTTGGGGTG_e14-WT9-1	GSE123335_cortex	e14-WT9-1	14	cortex	VMF_NR2F2/LHX6	45	661	0.998766	G1	0.495715
AGCTAAGCGCTT_e14-WT9-1	GSE123335_cortex	e14-WT9-1	14	cortex	LGE_FOXP1/PENK	13	723	0.99885	G2M	0.321694
CCATAGATCATT_e14-WT9-1	GSE123335_cortex	e14-WT9-1	14	cortex	LGE_FOXP1/ISL1	11	714	0.998952	S	0.342654
TCGATCAATGTA_e14-WT9-1	GSE123335_cortex	e14-WT9-1	14	cortex	LGE_FOXP1/ISL1	11	685	0.99909	G1	0.346916
ACGCTCCAGGCC_e14-WT9-1	GSE123335_cortex	e14-WT9-1	14	cortex	LGE_FOXP1/ISL1	11	717	0.999081	G2M	0.396198
AAGGTTCGCTCA_e14-WT9-1	GSE123335_cortex	e14-WT9-1	14	cortex	LGE_FOXP1/ISL1	11	759	0.998901	G2M	0.378027
GCTTCATATTGA_e14-WT9-1	GSE123335_cortex	e14-WT9-1	14	cortex	S-phase_MCM4/H43C	1	671	0.998967	S	0.149738
TTCAGATTCGCA_e14-WT9-1	GSE123335_cortex	e14-WT9-1	14	cortex	S-phase_MCM4/H43C	1	760	0.998939	S	0.322863
GCGTGCTCCCCA_e14-WT9-1	GSE123335_cortex	e14-WT9-1	14	cortex	MGE_LHX6/NPY	37	722	0.998962	G2M	0.489801
ATGAAGTGAACG_e14-WT9-1	GSE123335_cortex	e14-WT9-1	14	cortex	G2-M_UBE2C/ASPM	1	751	0.998991	G2M	0.287784
GGCCTAATTCCG_e14-WT9-1	GSE123335_cortex	e14-WT9-1	14	cortex	LGE_FOXP1/ISL1	8	709	0.999215	G1	0.576778
TCTGTGTGGTGT_e14-WT9-1	GSE123335_cortex	e14-WT9-1	14	cortex	MGE_LHX6/MAF	48	647	0.99935	G1	0.454832
AAGGTTCGCTCT_e14-WT9-1	GSE123335_cortex	e14-WT9-1	14	cortex	LGE_FOXP1/ISL1	11	723	0.998796	G1	0.438565
TTTAAGCGCGTA_e14-WT9-1	GSE123335_cortex	e14-WT9-1	14	cortex	MGE_LHX6/MAF	48	714	0.998958	G1	0.379448
ATCGACCTAAGC_e14-WT9-1	GSE123335_cortex	e14-WT9-1	14	cortex	MGE_LHX6/MAF	48	711	0.998021	S	0.458596
TATAAACTCCTA_e14-WT9-1	GSE123335_cortex	e14-WT9-1	14	cortex	LGE_FOXP1/PENK	19	691	0.998207	G1	0.39751
ACGAGCGCGGAC_e14-WT9-1	GSE123335_cortex	e14-WT9-1	14	cortex	MGE_LHX6/MAF	16	694	0.998673	G1	0.551403
CCATAGATCATC_e14-WT9-1	GSE123335_cortex	e14-WT9-1	14	cortex	LGE_FOXP1/ISL1	11	670	0.99908	G1	0.367729
CCATAGATCATA_e14-WT9-1	GSE123335_cortex	e14-WT9-1	14	cortex	LGE_FOXP1/ISL1	11	708	0.998668	G1	0.33193
CCCAGACGAATA_e14-WT9-1	GSE123335_cortex	e14-WT9-1	14	cortex	S-phase_MCM4/H43C	6	713	0.999109	S	0.293524
GTCTCCGTCTGG_e14-WT9-1	GSE123335_cortex	e14-WT9-1	14	cortex	LGE_FOXP1/PENK	13	665	0.998788	G1	0.333687
TCTTTATCGTAG_e14-WT9-1	GSE123335_cortex	e14-WT9-1	14	cortex	LGE_FOXP1/PENK	13	701	0.998686	G2M	0.408004
GAAGTCCTCGAT_e14-WT9-1	GSE123335_cortex	e14-WT9-1	14	cortex	VMF_TMEM163/OTP	25	696	0.998769	G1	0.604874
CGAGGCGGATTT_e14-WT9-1	GSE123335_cortex	e14-WT9-1	14	cortex	LGE_FOXP1/ISL1	8	669	0.998697	G1	0.501403
CGTCACCAGCCG_e14-WT9-1	GSE123335_cortex	e14-WT9-1	14	cortex	S-phase_MCM4/H43C	24	660	0.998885	G1	0.100176
GGTCAAGATAAC_e14-WT9-1	GSE123335_cortex	e14-WT9-1	14	cortex	G2-M_UBE2C/ASPM	9	570	0.998518	G2M	0.214945
ACACTTTAGCAT_e14-WT9-1	GSE123335_cortex	e14-WT9-1	14	cortex	MGE_LHX6/MAF	3	641	0.999087	G1	0.314802
CCTTTAACTGTT_e14-WT9-1	GSE123335_cortex	e14-WT9-1	14	cortex	S-phase_MCM4/H43C	1	508	0.99904	G2M	0.181153
ACAACATAATAC_e14-WT9-1	GSE123335_cortex	e14-WT9-1	14	cortex	G2-M_UBE2C/ASPM	30	614	0.999047	G2M	0.21533
GTCGTTACGCGC_e14-WT9-1	GSE123335_cortex	e14-WT9-1	14	cortex	Transition	15	620	0.998858	G1	0.159438
GCCGAACCGATG_e14-WT9-1	GSE123335_cortex	e14-WT9-1	14	cortex	S-phase_MCM4/H43C	6	515	0.99876	S	0.203386
GTGGTCGCTGAG_e14-WT9-1	GSE123335_cortex	e14-WT9-1	14	cortex	MGE_LHX6/MAF	48	673	0.998848	G2M	0.48609
ATGAAGTGAACA_e14-WT9-1	GSE123335_cortex	e14-WT9-1	14	cortex	G2-M_UBE2C/ASPM	30	690	0.998692	G2M	0.319055
TGTTATCCCGCT_e14-WT9-1	GSE123335_cortex	e14-WT9-1	14	cortex	VMF_NR2F2/LHX6	49	604	0.998803	G1	0.497308
AGGAACGTGATA_e14-WT9-1	GSE123335_cortex	e14-WT9-1	14	cortex	G2-M_UBE2C/ASPM	30	652	0.998921	G2M	0.293694
ACGTATACTGGC_e14-WT9-1	GSE123335_cortex	e14-WT9-1	14	cortex	Transition	15	640	0.998817	G1	0.186467
AAATTGCGGATC_e14-WT9-1	GSE123335_cortex	e14-WT9-1	14	cortex	VMF_TMEM163/OTP	25	627	0.998557	G1	0.552306
AGCTGAGGACAG_e14-WT9-1	GSE123335_cortex	e14-WT9-1	14	cortex	CGE_NR2F2/PROX1	49	569	0.998525	G2M	0.373095
CATTCGTCGCAG_e14-WT9-1	GSE123335_cortex	e14-WT9-1	14	cortex	MGE_LHX6/MAF	4	683	0.998853	G2M	0.672753
AAGTTACGCGAG_e14-WT9-1	GSE123335_cortex	e14-WT9-1	14	cortex	LGE_FOXP1/ISL1	11	650	0.999033	G1	0.37341
CCATAGATCATG_e14-WT9-1	GSE123335_cortex	e14-WT9-1	14	cortex	LGE_FOXP1/ISL1	11	623	0.999015	G1	0.370542
CACTGATAGCCA_e14-WT9-1	GSE123335_cortex	e14-WT9-1	14	cortex	S-phase_MCM4/H43C	6	673	0.99919	S	0.262315
CCGACTCCATAA_e14-WT9-1	GSE123335_cortex	e14-WT9-1	14	cortex	VMF_TMEM163/OTP	61	674	0.998495	G2M	0.654539
CGTGACTCCACG_e14-WT9-1	GSE123335_cortex	e14-WT9-1	14	cortex	MGE_LHX6/MAF	28	603	0.998957	G1	0.449454
AAGGTTCGCTCC_e14-WT9-1	GSE123335_cortex	e14-WT9-1	14	cortex	LGE_FOXP1/ISL1	11	658	0.998755	S	0.414995
ACGAACGTTTTT_e14-WT9-1	GSE123335_cortex	e14-WT9-1	14	cortex	S-phase_MCM4/H43C	1	654	0.998778	G2M	0.320518
CTCCTCGGCGTT_e14-WT9-1	GSE123335_cortex	e14-WT9-1	14	cortex	MGE_LHX6/MAF	4	650	0.998147	G1	0.662498
ACGCGACAAGCG_e14-WT9-1	GSE123335_cortex	e14-WT9-1	14	cortex	LGE_MEIS2/PAX6	10	629	0.999126	G1	0.319633
GCGTTACACGCT_e14-WT9-1	GSE123335_cortex	e14-WT9-1	14	cortex	VMF_NR2F2/LHX6	35	569	0.998575	G1	0.487601
AGACGTTAGGGC_e14-WT9-1	GSE123335_cortex	e14-WT9-1	14	cortex	VMF_CRABP1/LHX8	29	629	0.998579	G1	0.467356
GAGGGCTATGGG_e14-WT9-1	GSE123335_cortex	e14-WT9-1	14	cortex	MGE_LHX6/MAF	48	539	0.998744	G1	0.591929
GGCTCGACATAA_e14-WT9-1	GSE123335_cortex	e14-WT9-1	14	cortex	LGE_FOXP2/TSHZ1	54	561	0.998861	G1	0.636149
CACTGATAGCCG_e14-WT9-1	GSE123335_cortex	e14-WT9-1	14	cortex	S-phase_MCM4/H43C	6	665	0.998531	G2M	0.227671
AGGAACGTGATC_e14-WT9-1	GSE123335_cortex	e14-WT9-1	14	cortex	G2-M_UBE2C/ASPM	9	637	0.999044	G2M	0.314921
TGTTACTCATTG_e14-WT9-1	GSE123335_cortex	e14-WT9-1	14	cortex	G2-M_UBE2C/ASPM	30	532	0.9994	G2M	0.201633
TGGCCTCCGGCC_e14-WT9-1	GSE123335_cortex	e14-WT9-1	14	cortex	G2-M_UBE2C/ASPM	30	622	0.998849	G2M	0.335427
TTCAGATTCGCT_e14-WT9-1	GSE123335_cortex	e14-WT9-1	14	cortex	S-phase_MCM4/H43C	1	670	0.998398	G2M	0.30338
TGTCCAGAAGGC_e14-WT9-1	GSE123335_cortex	e14-WT9-1	14	cortex	LGE_MEIS2/PAX6	10	578	0.99882	G2M	0.30432
TAGAAGGCTATA_e14-WT9-1	GSE123335_cortex	e14-WT9-1	14	cortex	MGE_LHX6/MAF	28	558	0.999123	S	0.550243
GGTTAGAGAACT_e14-WT9-1	GSE123335_cortex	e14-WT9-1	14	cortex	S-phase_MCM4/H43C	6	626	0.998409	S	0.300985
TACCCAGCTGCT_e14-WT9-1	GSE123335_cortex	e14-WT9-1	14	cortex	LGE_FOXP1/PENK	31	590	0.9982	S	0.244453
CGGACTGAAAGG_e14-WT9-1	GSE123335_cortex	e14-WT9-1	14	cortex	MGE_LHX6/MAF	50	605	0.998444	G2M	0.458646
CGGACGGCCGAA_e14-WT9-1	GSE123335_cortex	e14-WT9-1	14	cortex	VMF_TMEM163/OTP	28	659	0.998173	G1	0.541964
GTTCTCAAGGCG_e14-WT9-1	GSE123335_cortex	e14-WT9-1	14	cortex	LGE_FOXP2/TSHZ1	20	619	0.998789	S	0.39971
CTTCGCTAGCGT_e14-WT9-1	GSE123335_cortex	e14-WT9-1	14	cortex	S-phase_MCM4/H43C	1	641	0.997296	G2M	0.193023
CGTCACAGCCGG_e14-WT9-1	GSE123335_cortex	e14-WT9-1	14	cortex	S-phase_MCM4/H43C	24	594	0.99897	G1	0.0315691
ACTCTGGGGGAA_e14-WT9-1	GSE123335_cortex	e14-WT9-1	14	cortex	LGE_FOXP1/ISL1	31	585	0.998718	G2M	0.263745
TAAGAAAGCAGC_e14-WT9-1	GSE123335_cortex	e14-WT9-1	14	cortex	LGE_FOXP1/ISL1	8	572	0.998398	G1	0.542836
GAAGGGATGGGT_e14-WT9-1	GSE123335_cortex	e14-WT9-1	14	cortex	MGE_LHX6/MAF	48	557	0.998174	G2M	0.417279
CGGCTCCTAACT_e14-WT9-1	GSE123335_cortex	e14-WT9-1	14	cortex	S-phase_MCM4/H43C	1	599	0.998549	S	0.277343
CATACAGAGTGT_e14-WT9-1	GSE123335_cortex	e14-WT9-1	14	cortex	S-phase_MCM4/H43C	1	534	0.998709	G2M	0.19766
CCTCTCCACCGT_e14-WT9-1	GSE123335_cortex	e14-WT9-1	14	cortex	S-phase_MCM4/H43C	6	618	0.998335	S	0.27934
ATCTGCGTCAGG_e14-WT9-1	GSE123335_cortex	e14-WT9-1	14	cortex	G2-M_UBE2C/ASPM	34	568	0.99832	G2M	0.162385
CGGACGGCCGAG_e14-WT9-1	GSE123335_cortex	e14-WT9-1	14	cortex	VMF_TMEM163/OTP	46	600	0.99862	G2M	0.468924
ATGCCGTCTATT_e14-WT9-1	GSE123335_cortex	e14-WT9-1	14	cortex	LGE_FOXP1/PENK	13	552	0.998491	G2M	0.228364
CGGTAATATAAG_e14-WT9-1	GSE123335_cortex	e14-WT9-1	14	cortex	MGE_LHX6/MAF	48	533	0.99841	G1	0.472634
TCGAAAGCACGG_e14-WT9-1	GSE123335_cortex	e14-WT9-1	14	cortex	VMF_TMEM163/OTP	25	540	0.998309	S	0.498116
GTTTAACTGGGA_e14-WT9-1	GSE123335_cortex	e14-WT9-1	14	cortex	MGE_LHX6/MAF	28	544	0.998489	G2M	0.435546
TCGTGGTCGAAG_e14-WT9-1	GSE123335_cortex	e14-WT9-1	14	cortex	MGE_LHX6/MAF	29	553	0.997826	G1	0.264665
ACACGCCGGGGG_e14-WT9-1	GSE123335_cortex	e14-WT9-1	14	cortex	S-phase_MCM4/H43C	1	548	0.998336	S	0.335938
GAACATTACCAG_e14-WT9-1	GSE123335_cortex	e14-WT9-1	14	cortex	LGE_FOXP1/ISL1	8	541	0.998233	G1	0.679613
TTTACGCTAGTT_e14-WT9-1	GSE123335_cortex	e14-WT9-1	14	cortex	S-phase_MCM4/H43C	1	561	0.99865	G2M	0.287101
TTGGTTAGTCTC_e14-WT9-1	GSE123335_cortex	e14-WT9-1	14	cortex	G2-M_UBE2C/ASPM	30	534	0.998241	S	0.221495
ATTACCCATTCT_e14-WT9-1	GSE123335_cortex	e14-WT9-1	14	cortex	MGE_LHX6/MAF	48	514	0.998621	S	0.57792
CGGACGGCCGAC_e14-WT9-1	GSE123335_cortex	e14-WT9-1	14	cortex	VMF_TMEM163/OTP	25	593	0.999236	S	0.478087
AAGGTTCGCTCG_e14-WT9-1	GSE123335_cortex	e14-WT9-1	14	cortex	LGE_FOXP1/ISL1	8	547	0.998342	G1	0.45967
CTCACAGAGTTT_e14-WT9-1	GSE123335_cortex	e14-WT9-1	14	cortex	MGE_LHX6/MAF	61	528	0.99839	S	0.673285
TAGCGACATAAG_e14-WT9-1	GSE123335_cortex	e14-WT9-1	14	cortex	CGE_NR2F2/PROX1	3	521	0.998596	G2M	0.359137
CGGCTCCTAACA_e14-WT9-1	GSE123335_cortex	e14-WT9-1	14	cortex	S-phase_MCM4/H43C	6	548	0.997345	S	0.331686
ATTACCCATTCC_e14-WT9-1	GSE123335_cortex	e14-WT9-1	14	cortex	MGE_LHX6/MAF	48	509	0.997963	S	0.575714
CTGGATTCTCGG_e14-WT9-1	GSE123335_cortex	e14-WT9-1	14	cortex	VMF_LHX1/POU6F2	32	509	0.998286	G1	0.439389
AAGTTACGCGAC_e14-WT9-1	GSE123335_cortex	e14-WT9-1	14	cortex	LGE_FOXP1/ISL1	11	523	0.998641	S	0.30205
ATTACCCATTCA_e14-WT9-1	GSE123335_cortex	e14-WT9-1	14	cortex	MGE_LHX6/MAF	48	503	0.998248	G1	0.626715
CATTCGTCGCAC_e14-WT9-1	GSE123335_cortex	e14-WT9-1	14	cortex	MGE_LHX6/MAF	4	540	0.998985	G1	0.690931
CATAAACACTTT_e14-WT9-1	GSE123335_cortex	e14-WT9-1	14	cortex	S-phase_MCM4/H43C	6	542	0.998597	S	0.317858
AAGTTACGCGAA_e14-WT9-1	GSE123335_cortex	e14-WT9-1	14	cortex	LGE_FOXP1/ISL1	11	504	0.997485	G1	0.32038
ACTGCGTGGTAA_e14-WT9-1	GSE123335_cortex	e14-WT9-1	14	cortex	G2-M_UBE2C/ASPM	9	531	0.998462	G2M	0.260482
AGGGATCAATTC_e14-WT9-1	GSE123335_cortex	e14-WT9-1	14	cortex	LGE_MEIS2/PAX6	53	512	0.99797	G1	0.340042
CGATGGATCGAT_e14-WT9-1	GSE123335_cortex	e14-WT9-1	14	cortex	S-phase_MCM4/H43C	6	517	0.996865	S	0.174695
TAGACGTTTTAT_e14-WT9-1	GSE123335_cortex	e14-WT9-1	14	cortex	G2-M_UBE2C/ASPM	34	538	0.998066	G2M	0.259581
GACTTTGCGCAC_e14-WT9-1	GSE123335_cortex	e14-WT9-1	14	cortex	MGE_LHX6/MAF	53	509	0.997481	G1	0.332417
TGAGGTGACCAC_e14-WT9-1	GSE123335_cortex	e14-WT9-1	14	cortex	MGE_LHX6/MAF	28	505	0.998243	G2M	0.531423
CATTCGTCGCAA_e14-WT9-1	GSE123335_cortex	e14-WT9-1	14	cortex	MGE_LHX6/MAF	4	522	0.997828	G1	0.702312
CATAAACACTTC_e14-WT9-1	GSE123335_cortex	e14-WT9-1	14	cortex	S-phase_MCM4/H43C	6	530	0.998505	S	0.267495
GCGGCTCCCCAG_e14-WT9-1	GSE123335_cortex	e14-WT9-1	14	cortex	MGE_LHX6/NPY	48	514	0.998466	G1	0.451218
ATGGCAGTGAGT_e14-WT9-2	GSE123335_cortex	e14-WT9-2	14	cortex	LGE_FOXP1/ISL1	0	2256	0.999453	G1	0.956528
TTTTCGTTACCG_e14-WT9-2	GSE123335_cortex	e14-WT9-2	14	cortex	S-phase_MCM4/H43C	1	2284	0.999684	G2M	0.281042
TCGCCACCCAAG_e14-WT9-2	GSE123335_cortex	e14-WT9-2	14	cortex	RMTW_ZIC1/RELN	46	2514	0.999558	G1	0.612438
GCACATAAACTC_e14-WT9-2	GSE123335_cortex	e14-WT9-2	14	cortex	G2-M_UBE2C/ASPM	9	2122	0.99968	G2M	0.328088
TTGTGCGCGTAT_e14-WT9-2	GSE123335_cortex	e14-WT9-2	14	cortex	S-phase_MCM4/H43C	1	2331	0.999671	G2M	0.177474
CCAGAGCTTGCA_e14-WT9-2	GSE123335_cortex	e14-WT9-2	14	cortex	VMF_TMEM163/OTP	54	2266	0.999767	G1	0.940638
CGGATAAGATGT_e14-WT9-2	GSE123335_cortex	e14-WT9-2	14	cortex	G2-M_UBE2C/ASPM	9	1963	0.999681	G2M	0.29856
AAGGCTATATTC_e14-WT9-2	GSE123335_cortex	e14-WT9-2	14	cortex	LGE_FOXP1/ISL1	49	1964	0.999575	G1	0.447209
TGGAAATCATCT_e14-WT9-2	GSE123335_cortex	e14-WT9-2	14	cortex	S-phase_MCM4/H43C	1	2022	0.999455	G2M	0.413371
AATCCGTTTTTG_e14-WT9-2	GSE123335_cortex	e14-WT9-2	14	cortex	LGE_FOXP2/TSHZ1	54	1999	0.99964	G1	0.890996
AAGATGCAGTTA_e14-WT9-2	GSE123335_cortex	e14-WT9-2	14	cortex	G2-M_UBE2C/ASPM	9	1951	0.99963	G2M	0.317318
ACATGTTAGCAT_e14-WT9-2	GSE123335_cortex	e14-WT9-2	14	cortex	S-phase_MCM4/H43C	1	1959	0.999617	G2M	0.38389
GTGAAATAAACA_e14-WT9-2	GSE123335_cortex	e14-WT9-2	14	cortex	S-phase_MCM4/H43C	1	1936	0.999669	G2M	0.357004
ATACATAGGGCC_e14-WT9-2	GSE123335_cortex	e14-WT9-2	14	cortex	G2-M_UBE2C/ASPM	9	1848	0.999614	G2M	0.305763
AACGGGCTTGCC_e14-WT9-2	GSE123335_cortex	e14-WT9-2	14	cortex	G2-M_UBE2C/ASPM	30	1905	0.999593	G2M	0.332004
TCTCCTCGTCAT_e14-WT9-2	GSE123335_cortex	e14-WT9-2	14	cortex	S-phase_MCM4/H43C	6	1866	0.9994	S	0.332716
GATCTAGATTCA_e14-WT9-2	GSE123335_cortex	e14-WT9-2	14	cortex	S-phase_MCM4/H43C	1	1804	0.999562	G2M	0.328567
AAAGCCGAATAG_e14-WT9-2	GSE123335_cortex	e14-WT9-2	14	cortex	VMF_CRABP1/LHX8	14	1768	0.999651	G1	0.603274
CTTATCCAACTA_e14-WT9-2	GSE123335_cortex	e14-WT9-2	14	cortex	VMF_TMEM163/OTP	25	1753	0.999696	G1	0.870415
TAGCTTAATAAA_e14-WT9-2	GSE123335_cortex	e14-WT9-2	14	cortex	VMF_TMEM163/OTP	46	1739	0.999613	G1	0.596991
CCACAATTCGGC_e14-WT9-2	GSE123335_cortex	e14-WT9-2	14	cortex	G2-M_UBE2C/ASPM	30	1831	0.999749	G2M	0.278065
TTCACATTGTTC_e14-WT9-2	GSE123335_cortex	e14-WT9-2	14	cortex	S-phase_MCM4/H43C	1	1725	0.999582	S	0.384816
CTGACACTCCTC_e14-WT9-2	GSE123335_cortex	e14-WT9-2	14	cortex	S-phase_MCM4/H43C	1	1686	0.999558	G2M	0.317044
ATCATTCGCTAA_e14-WT9-2	GSE123335_cortex	e14-WT9-2	14	cortex	LGE_FOXP1/ISL1	31	1591	0.99969	G2M	0.240571
TACATGCCACGG_e14-WT9-2	GSE123335_cortex	e14-WT9-2	14	cortex	S-phase_MCM4/H43C	1	1721	0.999671	S	0.402294
CGATCAAACTAA_e14-WT9-2	GSE123335_cortex	e14-WT9-2	14	cortex	VMF_NR2F2/LHX6	49	1556	0.999571	G1	0.404091
TGTCCTGCAGAA_e14-WT9-2	GSE123335_cortex	e14-WT9-2	14	cortex	G2-M_UBE2C/ASPM	30	1715	0.999582	G2M	0.314924
GAACATCGTTTA_e14-WT9-2	GSE123335_cortex	e14-WT9-2	14	cortex	G2-M_UBE2C/ASPM	9	1603	0.999666	G2M	0.306995
CCCTCTTACCGG_e14-WT9-2	GSE123335_cortex	e14-WT9-2	14	cortex	G2-M_UBE2C/ASPM	34	1595	0.999533	G2M	0.200626
ACTTTCGGCTCT_e14-WT9-2	GSE123335_cortex	e14-WT9-2	14	cortex	S-phase_MCM4/H43C	1	1647	0.999565	G2M	0.433099
GTTAGACGCTGT_e14-WT9-2	GSE123335_cortex	e14-WT9-2	14	cortex	G2-M_UBE2C/ASPM	30	1690	0.999539	G2M	0.378466
AACTCGTATGAA_e14-WT9-2	GSE123335_cortex	e14-WT9-2	14	cortex	VMF_NR2F2/LHX6	54	1468	0.999602	G1	0.668977
ACATGCCCATTT_e14-WT9-2	GSE123335_cortex	e14-WT9-2	14	cortex	S-phase_MCM4/H43C	6	1622	0.999524	S	0.252093
TCCCGGACCCTC_e14-WT9-2	GSE123335_cortex	e14-WT9-2	14	cortex	VMF_CRABP1/LHX8	14	1640	0.999526	G1	0.616485
GACCATATCCTA_e14-WT9-2	GSE123335_cortex	e14-WT9-2	14	cortex	S-phase_MCM4/H43C	1	1645	0.999524	S	0.387366
TATATATAAACT_e14-WT9-2	GSE123335_cortex	e14-WT9-2	14	cortex	G2-M_UBE2C/ASPM	9	1517	0.999552	G2M	0.301393
GAATAGCTAGCG_e14-WT9-2	GSE123335_cortex	e14-WT9-2	14	cortex	MGE_LHX6/MAF	22	1479	0.9995	G1	0.921997
AGTACCCAACTT_e14-WT9-2	GSE123335_cortex	e14-WT9-2	14	cortex	LGE_FOXP1/ISL1	54	1396	0.999561	G1	0.554992
TACGATTAACTC_e14-WT9-2	GSE123335_cortex	e14-WT9-2	14	cortex	MGE_LHX6/MAF	22	1516	0.999541	G1	0.620484
GTGCACTGCCAC_e14-WT9-2	GSE123335_cortex	e14-WT9-2	14	cortex	S-phase_MCM4/H43C	1	1569	0.999591	S	0.390621
TAGTCGCATGAA_e14-WT9-2	GSE123335_cortex	e14-WT9-2	14	cortex	G2-M_UBE2C/ASPM	9	1556	0.999561	G2M	0.29537
AACCCAGGGTTC_e14-WT9-2	GSE123335_cortex	e14-WT9-2	14	cortex	RMTW_ZIC1/RELN	46	1633	0.99935	G2M	0.610395
GGATGCGCCACA_e14-WT9-2	GSE123335_cortex	e14-WT9-2	14	cortex	VMF_TMEM163/OTP	25	1581	0.999582	G1	0.68678
AACCCCAATGTA_e14-WT9-2	GSE123335_cortex	e14-WT9-2	14	cortex	S-phase_MCM4/H43C	6	1419	0.9995	S	0.321809
GTACCGGTCAGT_e14-WT9-2	GSE123335_cortex	e14-WT9-2	14	cortex	S-phase_MCM4/H43C	6	1571	0.999457	S	0.368023
CCGCTATCGGCA_e14-WT9-2	GSE123335_cortex	e14-WT9-2	14	cortex	S-phase_MCM4/H43C	1	1572	0.999521	G2M	0.377429
CCGCCCCGTAAC_e14-WT9-2	GSE123335_cortex	e14-WT9-2	14	cortex	VMF_TMEM163/OTP	46	1555	0.999546	G1	0.509871
GAGCCCAATTTT_e14-WT9-2	GSE123335_cortex	e14-WT9-2	14	cortex	S-phase_MCM4/H43C	1	1574	0.999471	G2M	0.319945
CCACAGCCAAAC_e14-WT9-2	GSE123335_cortex	e14-WT9-2	14	cortex	VMF_ZIC1/ZIC2	42	1485	0.999738	G1	0.384449
TTCAAGTGTTTG_e14-WT9-2	GSE123335_cortex	e14-WT9-2	14	cortex	LGE_FOXP1/ISL1	0	1452	0.999607	G1	0.882352
ACTAAATTTCAC_e14-WT9-2	GSE123335_cortex	e14-WT9-2	14	cortex	MGE_LHX6/MAF	48	1357	0.99953	G2M	0.557743
CCAATCGAATGG_e14-WT9-2	GSE123335_cortex	e14-WT9-2	14	cortex	G2-M_UBE2C/ASPM	30	1561	0.999518	G2M	0.328211
GTGGGATGGACT_e14-WT9-2	GSE123335_cortex	e14-WT9-2	14	cortex	S-phase_MCM4/H43C	1	1531	0.999486	S	0.392133
AAGCGTCTGATA_e14-WT9-2	GSE123335_cortex	e14-WT9-2	14	cortex	G2-M_UBE2C/ASPM	1	1518	0.999406	G2M	0.37889
TTCCTGGCAGTG_e14-WT9-2	GSE123335_cortex	e14-WT9-2	14	cortex	S-phase_MCM4/H43C	1	1544	0.999672	G2M	0.400416
AGCCAACTCGGT_e14-WT9-2	GSE123335_cortex	e14-WT9-2	14	cortex	VMF_TMEM163/OTP	25	1480	0.999541	G1	0.789673
TATTGCTGTAAC_e14-WT9-2	GSE123335_cortex	e14-WT9-2	14	cortex	LGE_FOXP1/ISL1	27	1400	0.999644	G1	0.575712
TGGATTTTCTAT_e14-WT9-2	GSE123335_cortex	e14-WT9-2	14	cortex	LGE_FOXP1/ISL1	11	1401	0.999632	G1	0.489923
GTCGGAGGGATT_e14-WT9-2	GSE123335_cortex	e14-WT9-2	14	cortex	G2-M_UBE2C/ASPM	9	1455	0.999505	G2M	0.310588
TGTGTCAACCTA_e14-WT9-2	GSE123335_cortex	e14-WT9-2	14	cortex	S-phase_MCM4/H43C	1	1481	0.999597	S	0.394487
GTTCAGGAATGA_e14-WT9-2	GSE123335_cortex	e14-WT9-2	14	cortex	G2-M_UBE2C/ASPM	9	1438	0.999395	G2M	0.294662
CTGAAAGGCTCC_e14-WT9-2	GSE123335_cortex	e14-WT9-2	14	cortex	VMF_CRABP1/LHX8	54	1513	0.999459	G1	0.699603
AGTAAATTCGAC_e14-WT9-2	GSE123335_cortex	e14-WT9-2	14	cortex	LGE_MEIS2/PAX6	15	1305	0.999387	G2M	0.154682
AACGTTTCAGGC_e14-WT9-2	GSE123335_cortex	e14-WT9-2	14	cortex	VMF_TMEM163/OTP	25	1428	0.99953	G1	0.624083
CAACAATTTAGA_e14-WT9-2	GSE123335_cortex	e14-WT9-2	14	cortex	LGE_FOXP1/ISL1/NPY1R	27	1414	0.999489	G1	0.679071
CCGTTGTCCGCC_e14-WT9-2	GSE123335_cortex	e14-WT9-2	14	cortex	RMTW_ZIC1/RELN	46	1516	0.99951	G1	0.280649
TCCTAGCTATTG_e14-WT9-2	GSE123335_cortex	e14-WT9-2	14	cortex	VMF_TMEM163/OTP	25	1441	0.999334	G1	0.728799
CGACGACCAGAC_e14-WT9-2	GSE123335_cortex	e14-WT9-2	14	cortex	G2-M_UBE2C/ASPM	30	1443	0.999601	G2M	0.386472
ATATTTTCCGTC_e14-WT9-2	GSE123335_cortex	e14-WT9-2	14	cortex	LGE_FOXP1/ISL1	8	1410	0.999605	G1	0.406842
TCCCTGGTACGG_e14-WT9-2	GSE123335_cortex	e14-WT9-2	14	cortex	G2-M_UBE2C/ASPM	9	1413	0.999549	G2M	0.296112
TTACTTGTCCTA_e14-WT9-2	GSE123335_cortex	e14-WT9-2	14	cortex	S-phase_MCM4/H43C	1	1396	0.999405	S	0.398363
ATTAGAGTAGGG_e14-WT9-2	GSE123335_cortex	e14-WT9-2	14	cortex	S-phase_MCM4/H43C	30	1365	0.999409	G2M	0.353167
GCAGCAAGTCCC_e14-WT9-2	GSE123335_cortex	e14-WT9-2	14	cortex	LGE_MEIS2/PAX6	42	1482	0.999418	G1	0.40148
AGTTCTGCTTCA_e14-WT9-2	GSE123335_cortex	e14-WT9-2	14	cortex	VMF_CRABP1/LHX8	14	1278	0.999157	G1	0.619489
ACCGTATGGATT_e14-WT9-2	GSE123335_cortex	e14-WT9-2	14	cortex	MGE_LHX6/MAF	54	1349	0.999503	G1	0.932583
CAGTGTGTTTAG_e14-WT9-2	GSE123335_cortex	e14-WT9-2	14	cortex	G2-M_UBE2C/ASPM	30	1334	0.999519	G2M	0.313625
AGGATTGTCTGA_e14-WT9-2	GSE123335_cortex	e14-WT9-2	14	cortex	G2-M_UBE2C/ASPM	34	1340	0.999364	G2M	0.14279
TTGTGATAGAGC_e14-WT9-2	GSE123335_cortex	e14-WT9-2	14	cortex	VMF_NR2F2/LHX6	54	1334	0.999551	G1	0.817914
GGAGCTAGACAA_e14-WT9-2	GSE123335_cortex	e14-WT9-2	14	cortex	VMF_TMEM163/OTP	60	1370	0.999391	G1	0.705805
TTTCTTCAACTT_e14-WT9-2	GSE123335_cortex	e14-WT9-2	14	cortex	VMF_LHX1/POU6F2	32	1308	0.999762	G1	0.655784
CCAATCCGTTCG_e14-WT9-2	GSE123335_cortex	e14-WT9-2	14	cortex	Transition	24	1382	0.999356	G1	0.0426731
ATCAGTATCAGT_e14-WT9-2	GSE123335_cortex	e14-WT9-2	14	cortex	MGE_LHX6/NPY	37	1076	0.999362	G1	0.566009
ACAATCCAACTC_e14-WT9-2	GSE123335_cortex	e14-WT9-2	14	cortex	MGE_LHX6/NPY	37	1260	0.999476	G1	0.61945
ATGGTTATCATT_e14-WT9-2	GSE123335_cortex	e14-WT9-2	14	cortex	S-phase_MCM4/H43C	9	1341	0.999186	G2M	0.283703
CCAGAGGTTGTC_e14-WT9-2	GSE123335_cortex	e14-WT9-2	14	cortex	LGE_FOXP1/ISL1/NPY1R	27	1356	0.999378	G2M	0.585163
CTTTTGAGTCCT_e14-WT9-2	GSE123335_cortex	e14-WT9-2	14	cortex	S-phase_MCM4/H43C	1	1353	0.999324	G2M	0.303699
TGACCCAAGTAT_e14-WT9-2	GSE123335_cortex	e14-WT9-2	14	cortex	LGE_FOXP1/ISL1	8	1298	0.999478	G1	0.614751
TATTGTACTTCA_e14-WT9-2	GSE123335_cortex	e14-WT9-2	14	cortex	MGE_LHX6/NPY	22	1329	0.999568	G1	0.804564
TCAAAGGTCAGC_e14-WT9-2	GSE123335_cortex	e14-WT9-2	14	cortex	S-phase_MCM4/H43C	1	1346	0.999269	G2M	0.325235
AAGTATACGTAG_e14-WT9-2	GSE123335_cortex	e14-WT9-2	14	cortex	G2-M_UBE2C/ASPM	9	1257	0.99932	G2M	0.281382
ACGGCTAATTAA_e14-WT9-2	GSE123335_cortex	e14-WT9-2	14	cortex	VMF_TMEM163/OTP	46	1349	0.999694	G1	0.605968
GGGACGGATCCC_e14-WT9-2	GSE123335_cortex	e14-WT9-2	14	cortex	LGE_FOXP1/ISL1	0	1306	0.999437	G1	0.87281
TCTCACTGAAGT_e14-WT9-2	GSE123335_cortex	e14-WT9-2	14	cortex	S-phase_MCM4/H43C	6	1292	0.999265	S	0.335541
CCATTATCCTAA_e14-WT9-2	GSE123335_cortex	e14-WT9-2	14	cortex	MGE_LHX6/NPY	26	1238	0.999382	G1	0.588035
ATAGTATCAGGC_e14-WT9-2	GSE123335_cortex	e14-WT9-2	14	cortex	S-phase_MCM4/H43C	1	1260	0.999288	G2M	0.316617
CTTCTCTTAAGG_e14-WT9-2	GSE123335_cortex	e14-WT9-2	14	cortex	VMF_TMEM163/OTP	25	1343	0.999359	G1	0.692129
GGCCATTTCTGT_e14-WT9-2	GSE123335_cortex	e14-WT9-2	14	cortex	LGE_FOXP1/PENK	13	1408	0.999303	G2M	0.300126
CCGTTCGAGCAA_e14-WT9-2	GSE123335_cortex	e14-WT9-2	14	cortex	VMF_TMEM163/OTP	25	1338	0.999323	G1	0.634626
CGGAGACCCGTT_e14-WT9-2	GSE123335_cortex	e14-WT9-2	14	cortex	LGE_FOXP1/ISL1	8	1302	0.999265	G1	0.597721
GCAACGCTCTAC_e14-WT9-2	GSE123335_cortex	e14-WT9-2	14	cortex	S-phase_MCM4/H43C	6	1324	0.999411	S	0.391266
GCCGCCCATTAT_e14-WT9-2	GSE123335_cortex	e14-WT9-2	14	cortex	VMF_TMEM163/OTP	25	1301	0.999439	G1	0.556611
TCCCTCCCGCTT_e14-WT9-2	GSE123335_cortex	e14-WT9-2	14	cortex	LGE_FOXP1/ISL1	11	1315	0.999252	G1	0.375766
TTTTAGGGCTAA_e14-WT9-2	GSE123335_cortex	e14-WT9-2	14	cortex	G2-M_UBE2C/ASPM	30	1294	0.999355	G2M	0.367473
AGCTGGCACGTG_e14-WT9-2	GSE123335_cortex	e14-WT9-2	14	cortex	VMF_LHX1/POU6F2	27	1319	0.999709	G1	0.538627
ATGTAGAGCGTT_e14-WT9-2	GSE123335_cortex	e14-WT9-2	14	cortex	G2-M_UBE2C/ASPM	34	1173	0.999419	G2M	0.208798
AATATCTCACGG_e14-WT9-2	GSE123335_cortex	e14-WT9-2	14	cortex	VMF_TMEM163/OTP	49	1290	0.999428	G2M	0.56455
AAGATCTGTCTT_e14-WT9-2	GSE123335_cortex	e14-WT9-2	14	cortex	G2-M_UBE2C/ASPM	9	1190	0.999357	G2M	0.322123
TCCGATAATCTA_e14-WT9-2	GSE123335_cortex	e14-WT9-2	14	cortex	LGE_FOXP1/ISL1	8	1261	0.999358	G1	0.543804
GCAGTCCCACAA_e14-WT9-2	GSE123335_cortex	e14-WT9-2	14	cortex	LGE_FOXP1/PENK	19	1223	0.999716	G1	0.492039
CTAGCAAGACAT_e14-WT9-2	GSE123335_cortex	e14-WT9-2	14	cortex	LGE_FOXP1/ISL1	11	1251	0.999579	G1	0.331771
CTCCGTGGCCCC_e14-WT9-2	GSE123335_cortex	e14-WT9-2	14	cortex	G2-M_UBE2C/ASPM	34	1267	0.999311	G2M	0.147322
CGTATGCCACGA_e14-WT9-2	GSE123335_cortex	e14-WT9-2	14	cortex	LGE_FOXP1/ISL1	8	1274	0.999373	G1	0.658733
CCCTAAGGATTA_e14-WT9-2	GSE123335_cortex	e14-WT9-2	14	cortex	S-phase_MCM4/H43C	6	1189	0.999302	G2M	0.168704
AATATCCCCAAC_e14-WT9-2	GSE123335_cortex	e14-WT9-2	14	cortex	LGE_FOXP1/ISL1	8	1257	0.999758	G1	0.512214
GTAGGGTTTTTT_e14-WT9-2	GSE123335_cortex	e14-WT9-2	14	cortex	LGE_FOXP1/ISL1	31	1129	0.999409	G1	0.266748
CCCATTTCAGAC_e14-WT9-2	GSE123335_cortex	e14-WT9-2	14	cortex	VMF_TMEM163/OTP	25	1287	0.999466	G1	0.684732
CGTGCAAGAGAT_e14-WT9-2	GSE123335_cortex	e14-WT9-2	14	cortex	S-phase_MCM4/H43C	1	1253	0.999271	S	0.347192
CGGATCTCATTC_e14-WT9-2	GSE123335_cortex	e14-WT9-2	14	cortex	MGE_LHX6/MAF	48	1184	0.999173	G1	0.435867
ATAGGAGCCGCT_e14-WT9-2	GSE123335_cortex	e14-WT9-2	14	cortex	VMF_TMEM163/OTP	25	1245	0.999423	G1	0.835125
AGTTGTAGGTAA_e14-WT9-2	GSE123335_cortex	e14-WT9-2	14	cortex	S-phase_MCM4/H43C	6	1154	0.999299	S	0.193756
GAGACACATTCA_e14-WT9-2	GSE123335_cortex	e14-WT9-2	14	cortex	LGE_FOXP2/TSHZ1	20	1139	0.999223	G1	0.489545
GAGCTTACCGAC_e14-WT9-2	GSE123335_cortex	e14-WT9-2	14	cortex	S-phase_MCM4/H43C	1	1259	0.999636	G2M	0.389547
CCGACAAGATCG_e14-WT9-2	GSE123335_cortex	e14-WT9-2	14	cortex	MGE_LHX6/MAF	22	1196	0.99937	G1	0.764793
ACAGAAGAGAGT_e14-WT9-2	GSE123335_cortex	e14-WT9-2	14	cortex	S-phase_MCM4/H43C	6	1200	0.999343	S	0.244475
CCAGTGTTGGTA_e14-WT9-2	GSE123335_cortex	e14-WT9-2	14	cortex	Transition	24	1242	0.999426	S	0.0991094
CGGTTTATCTGA_e14-WT9-2	GSE123335_cortex	e14-WT9-2	14	cortex	LGE_FOXP1/PENK	0	1189	0.999753	G1	0.826804
ACATTCATGTTC_e14-WT9-2	GSE123335_cortex	e14-WT9-2	14	cortex	LGE_FOXP1/PENK	19	913	0.999406	G1	0.531347
CGACGGCTTTCG_e14-WT9-2	GSE123335_cortex	e14-WT9-2	14	cortex	LGE_FOXP1/ISL1	11	1202	0.999283	G1	0.487141
ACGATATACTTT_e14-WT9-2	GSE123335_cortex	e14-WT9-2	14	cortex	LGE_FOXP1/ISL1	11	1136	0.999399	G1	0.463323
CGCTGTTTATCT_e14-WT9-2	GSE123335_cortex	e14-WT9-2	14	cortex	CGE_NR2F2/PROX1	18	1208	0.999567	G2M	0.203215
GGTTTTTTGGGA_e14-WT9-2	GSE123335_cortex	e14-WT9-2	14	cortex	S-phase_MCM4/H43C	1	1202	0.99958	G2M	0.329426
ATGCTGTCTTTA_e14-WT9-2	GSE123335_cortex	e14-WT9-2	14	cortex	CGE_NR2F2/PROX1	49	1083	0.999165	G1	0.441675
TCCCTTTTCATT_e14-WT9-2	GSE123335_cortex	e14-WT9-2	14	cortex	LGE_FOXP1/PENK	19	1102	0.999391	G1	0.628801
TACCTGGCCAGA_e14-WT9-2	GSE123335_cortex	e14-WT9-2	14	cortex	LGE_FOXP1/ISL1	0	1219	0.999722	G1	0.784599
AATCGTCAACGA_e14-WT9-2	GSE123335_cortex	e14-WT9-2	14	cortex	LGE_FOXP1/ISL1	0	1217	0.999606	G1	0.800578
AGTAGAGCTAGT_e14-WT9-2	GSE123335_cortex	e14-WT9-2	14	cortex	VMF_NR2F2/LHX6	49	1193	0.999355	G1	0.556549
GCCCCGCATACC_e14-WT9-2	GSE123335_cortex	e14-WT9-2	14	cortex	G2-M_UBE2C/ASPM	9	1220	0.999259	G2M	0.322085
TCGTACCTCATA_e14-WT9-2	GSE123335_cortex	e14-WT9-2	14	cortex	MGE_LHX6/MAF	44	1171	0.999229	G1	0.267857
CGATGAAGACAG_e14-WT9-2	GSE123335_cortex	e14-WT9-2	14	cortex	LGE_MEIS2/PAX6	33	1184	0.999325	G1	0.47684
GATTAGCATTTT_e14-WT9-2	GSE123335_cortex	e14-WT9-2	14	cortex	MGE_LHX6/MAF	48	826	0.998608	G1	0.566497
TACAAACCCCGA_e14-WT9-2	GSE123335_cortex	e14-WT9-2	14	cortex	S-phase_MCM4/H43C	1	1179	0.999235	S	0.385647
CGACTTATCACG_e14-WT9-2	GSE123335_cortex	e14-WT9-2	14	cortex	MGE_LHX6/MAF	22	1119	0.999224	G1	0.632808
TCTTACCTTGCA_e14-WT9-2	GSE123335_cortex	e14-WT9-2	14	cortex	S-phase_MCM4/H43C	6	1153	0.99925	S	0.256988
CTTGCACGTCCG_e14-WT9-2	GSE123335_cortex	e14-WT9-2	14	cortex	LGE_FOXP1/ISL1	11	1171	0.999332	G1	0.405434
ACAGCCCGCTCC_e14-WT9-2	GSE123335_cortex	e14-WT9-2	14	cortex	LGE_FOXP1/PENK	13	1169	0.999312	G1	0.261211
GAGATGACAGCC_e14-WT9-2	GSE123335_cortex	e14-WT9-2	14	cortex	LGE_FOXP2/TSHZ1	54	1029	0.999499	G1	0.772855
GTCCACCCTTTA_e14-WT9-2	GSE123335_cortex	e14-WT9-2	14	cortex	LGE_FOXP1/ISL1	11	1139	0.999302	G1	0.351709
ATCCGATTATAT_e14-WT9-2	GSE123335_cortex	e14-WT9-2	14	cortex	MGE_LHX6/MAF	48	1101	0.999247	G1	0.491435
CACCGGTACGGG_e14-WT9-2	GSE123335_cortex	e14-WT9-2	14	cortex	RMTW_ZIC1/RELN	46	1184	0.999128	G1	0.462544
TGTCTTTAAATT_e14-WT9-2	GSE123335_cortex	e14-WT9-2	14	cortex	CGE_NR2F2/PROX1	49	1078	0.999275	G1	0.364387
TGTAAATTCTCA_e14-WT9-2	GSE123335_cortex	e14-WT9-2	14	cortex	LGE_FOXP1/ISL1	31	987	0.999167	G1	0.317971
CTATGCAGTATA_e14-WT9-2	GSE123335_cortex	e14-WT9-2	14	cortex	MGE_LHX6/MAF	26	1025	0.999539	G1	0.492047
CCAATGTATAAG_e14-WT9-2	GSE123335_cortex	e14-WT9-2	14	cortex	VMF_TMEM163/OTP	46	902	0.999238	G1	0.59517
ATAGTTTCGAAA_e14-WT9-2	GSE123335_cortex	e14-WT9-2	14	cortex	VMF_TMEM163/OTP	46	1170	0.999266	G1	0.531591
GATCCAAAAATC_e14-WT9-2	GSE123335_cortex	e14-WT9-2	14	cortex	VMF_TMEM163/OTP	25	1071	0.99935	G1	0.729931
CCTTCACAGCGC_e14-WT9-2	GSE123335_cortex	e14-WT9-2	14	cortex	S-phase_MCM4/H43C	1	1167	0.999233	G2M	0.377325
CCGTATAGCTAC_e14-WT9-2	GSE123335_cortex	e14-WT9-2	14	cortex	S-phase_MCM4/H43C	24	1133	0.999196	G1	0.0170446
CCGGTCAGCGTG_e14-WT9-2	GSE123335_cortex	e14-WT9-2	14	cortex	G2-M_UBE2C/ASPM	30	1129	0.999432	G2M	0.355022
CCAAGGCGGTCC_e14-WT9-2	GSE123335_cortex	e14-WT9-2	14	cortex	G2-M_UBE2C/ASPM	9	1118	0.999262	G2M	0.259007
CTCCTGGAAGAG_e14-WT9-2	GSE123335_cortex	e14-WT9-2	14	cortex	G2-M_UBE2C/ASPM	9	1074	0.999226	G2M	0.304705
TCTCATCCCTAT_e14-WT9-2	GSE123335_cortex	e14-WT9-2	14	cortex	S-phase_MCM4/H43C	6	1091	0.999266	S	0.363634
TCGACGTATTGC_e14-WT9-2	GSE123335_cortex	e14-WT9-2	14	cortex	S-phase_MCM4/H43C	6	1151	0.999373	S	0.267641
TACCACGACTCT_e14-WT9-2	GSE123335_cortex	e14-WT9-2	14	cortex	Transition	15	1049	0.998976	G1	0.166543
CACGTCTTTTGA_e14-WT9-2	GSE123335_cortex	e14-WT9-2	14	cortex	S-phase_MCM4/H43C	1	1109	0.999273	G2M	0.336336
ATGCGATTTAGA_e14-WT9-2	GSE123335_cortex	e14-WT9-2	14	cortex	MGE_LHX6/MAF	48	1057	0.999268	G1	0.361859
CCCGGTAATGTA_e14-WT9-2	GSE123335_cortex	e14-WT9-2	14	cortex	S-phase_MCM4/H43C	1	1122	0.999496	G2M	0.255793
GACATTTGACCA_e14-WT9-2	GSE123335_cortex	e14-WT9-2	14	cortex	LGE_FOXP1/ISL1	8	1050	0.999118	G1	0.589322
GGTTGGCGAGGC_e14-WT9-2	GSE123335_cortex	e14-WT9-2	14	cortex	VMF_PEG10/DLK1	54	1092	0.999683	G1	0.742469
AGAGTAAGGTAC_e14-WT9-2	GSE123335_cortex	e14-WT9-2	14	cortex	Transition	47	1034	0.999145	G1	0.219453
GGTATGATGCAC_e14-WT9-2	GSE123335_cortex	e14-WT9-2	14	cortex	VMF_TMEM163/OTP	25	1105	0.999235	G1	0.623179
GGGAAAGTACAC_e14-WT9-2	GSE123335_cortex	e14-WT9-2	14	cortex	S-phase_MCM4/H43C	6	1092	0.999065	S	0.29031
TCACAGACTAGT_e14-WT9-2	GSE123335_cortex	e14-WT9-2	14	cortex	S-phase_MCM4/H43C	6	1120	0.999258	S	0.282553
ATCATATCGGTG_e14-WT9-2	GSE123335_cortex	e14-WT9-2	14	cortex	LGE_FOXP1/ISL1	8	990	0.999186	G2M	0.426547
AGGCGCGCTTTC_e14-WT9-2	GSE123335_cortex	e14-WT9-2	14	cortex	LGE_FOXP1/ISL1	8	1086	0.999213	G1	0.683924
CGCTCCCCCACC_e14-WT9-2	GSE123335_cortex	e14-WT9-2	14	cortex	MGE_LHX6/NPY	37	1054	0.999296	G1	0.434432
CAACGACCGTAG_e14-WT9-2	GSE123335_cortex	e14-WT9-2	14	cortex	G2-M_UBE2C/ASPM	9	1067	0.999295	G2M	0.293647
TAACGTTCAATT_e14-WT9-2	GSE123335_cortex	e14-WT9-2	14	cortex	CGE_NR2F2/PROX1	49	939	0.999142	G1	0.395486
GATAATTCTTAT_e14-WT9-2	GSE123335_cortex	e14-WT9-2	14	cortex	VMF_TMEM163/OTP	25	1009	0.999492	G1	0.662084
GCGAAGCAGGCT_e14-WT9-2	GSE123335_cortex	e14-WT9-2	14	cortex	Transition	15	1102	0.999512	G2M	0.132026
AAAACGTAACTT_e14-WT9-2	GSE123335_cortex	e14-WT9-2	14	cortex	CGE_NR2F2/PROX1	48	942	0.998807	G1	0.455268
ATTGTATTTAGA_e14-WT9-2	GSE123335_cortex	e14-WT9-2	14	cortex	Transition	47	1006	0.998985	G2M	0.139168
GTGAATCTCGGT_e14-WT9-2	GSE123335_cortex	e14-WT9-2	14	cortex	LGE_FOXP1/ISL1	8	1095	0.999592	G1	0.617487
GGTGACGGTGCA_e14-WT9-2	GSE123335_cortex	e14-WT9-2	14	cortex	VMF_TMEM163/OTP	46	1005	0.999124	G1	0.450433
GCCTAATCTCAC_e14-WT9-2	GSE123335_cortex	e14-WT9-2	14	cortex	Transition	24	1040	0.999325	G1	0.0911161
CAACCCCGTCTC_e14-WT9-2	GSE123335_cortex	e14-WT9-2	14	cortex	S-phase_MCM4/H43C	24	1051	0.999123	S	0.0277749
TAGCCTAAAGCG_e14-WT9-2	GSE123335_cortex	e14-WT9-2	14	cortex	MGE_LHX6/MAF	47	1008	0.999728	G1	0.0585969
CCAGCTAGACGT_e14-WT9-2	GSE123335_cortex	e14-WT9-2	14	cortex	RMTW_ZIC1/RELN	46	1076	0.999228	G1	0.364911
TGGATGCAATCG_e14-WT9-2	GSE123335_cortex	e14-WT9-2	14	cortex	G2-M_UBE2C/ASPM	34	1018	0.999051	G2M	0.181241
CCCGTTTTACCC_e14-WT9-2	GSE123335_cortex	e14-WT9-2	14	cortex	LGE_FOXP1/ISL1	11	1037	0.998958	G1	0.342315
TGTGGCAACTCT_e14-WT9-2	GSE123335_cortex	e14-WT9-2	14	cortex	LGE_FOXP1/PENK	5	1066	0.999184	G1	0.579873
AAAGGTTTATGA_e14-WT9-2	GSE123335_cortex	e14-WT9-2	14	cortex	LGE_MEIS2/PAX6	53	948	0.998413	G1	0.334521
TTGTACCCAGAT_e14-WT9-2	GSE123335_cortex	e14-WT9-2	14	cortex	G2-M_UBE2C/ASPM	34	960	0.999069	G2M	0.200145
CTCTGGGGTATT_e14-WT9-2	GSE123335_cortex	e14-WT9-2	14	cortex	G2-M_UBE2C/ASPM	30	1006	0.999061	G2M	0.350517
GATCTGAATCTG_e14-WT9-2	GSE123335_cortex	e14-WT9-2	14	cortex	S-phase_MCM4/H43C	1	1030	0.999151	G2M	0.400837
GGCCCTGGCACC_e14-WT9-2	GSE123335_cortex	e14-WT9-2	14	cortex	CGE_NR2F2/PROX1	49	1048	0.999644	G1	0.44998
TCGATTGCACAT_e14-WT9-2	GSE123335_cortex	e14-WT9-2	14	cortex	VMF_TMEM163/OTP	46	1024	0.999071	G1	0.534005
CCAAGAGATATA_e14-WT9-2	GSE123335_cortex	e14-WT9-2	14	cortex	LGE_FOXP1/ISL1	8	888	0.999024	G1	0.624595
GCCCCATCTTAG_e14-WT9-2	GSE123335_cortex	e14-WT9-2	14	cortex	VMF_NR2F2/LHX6	49	1002	0.999132	G1	0.486971
TCCAAAGTCGTG_e14-WT9-2	GSE123335_cortex	e14-WT9-2	14	cortex	LGE_FOXP1/ISL1	8	1017	0.999126	G1	0.440464
TGACCAGTGGAC_e14-WT9-2	GSE123335_cortex	e14-WT9-2	14	cortex	VMF_TMEM163/OTP	25	1072	0.999139	G1	0.715576
GAGAGCCACTTG_e14-WT9-2	GSE123335_cortex	e14-WT9-2	14	cortex	MGE_LHX6/MAF	22	1026	0.999409	G1	0.71825
TATAGATTGGTA_e14-WT9-2	GSE123335_cortex	e14-WT9-2	14	cortex	CGE_NR2F2/PROX1	18	928	0.999397	G1	0.222408
CGACCGACTGAC_e14-WT9-2	GSE123335_cortex	e14-WT9-2	14	cortex	MGE_LHX6/MAF	48	982	0.999572	G1	0.534308
GTATCTTACCAC_e14-WT9-2	GSE123335_cortex	e14-WT9-2	14	cortex	VMF_NR2F2/LHX6	54	681	0.99882	G2M	0.681272
TCAGATTCCGTT_e14-WT9-2	GSE123335_cortex	e14-WT9-2	14	cortex	LGE_MEIS2/PAX6	20	925	0.999065	G1	0.474159
TATCGTTCTGCC_e14-WT9-2	GSE123335_cortex	e14-WT9-2	14	cortex	S-phase_MCM4/H43C	1	991	0.999003	S	0.320945
CTGAATGTGAAT_e14-WT9-2	GSE123335_cortex	e14-WT9-2	14	cortex	MGE_LHX6/MAF	22	931	0.999013	G1	0.674918
GCTATCGGCAGC_e14-WT9-2	GSE123335_cortex	e14-WT9-2	14	cortex	LGE_FOXP1/PENK	13	958	0.999566	G2M	0.318218
CAGGCCATGGTC_e14-WT9-2	GSE123335_cortex	e14-WT9-2	14	cortex	S-phase_MCM4/H43C	40	994	0.999109	S	0.092276
ATGGTGCGCTCA_e14-WT9-2	GSE123335_cortex	e14-WT9-2	14	cortex	S-phase_MCM4/H43C	6	970	0.999047	S	0.16269
TTAACCGCTGGG_e14-WT9-2	GSE123335_cortex	e14-WT9-2	14	cortex	LGE_FOXP1/ISL1	8	1006	0.999383	G1	0.52601
TCCGGTGAAGTT_e14-WT9-2	GSE123335_cortex	e14-WT9-2	14	cortex	MGE_LHX6/MAF	48	951	0.998986	G1	0.549335
GACGACTAATGG_e14-WT9-2	GSE123335_cortex	e14-WT9-2	14	cortex	LGE_FOXP1/PENK	13	926	0.998979	G1	0.342556
CGAGCCAACCTA_e14-WT9-2	GSE123335_cortex	e14-WT9-2	14	cortex	VMF_TMEM163/OTP	32	950	0.999189	G1	0.578591
GCCCCATGATCG_e14-WT9-2	GSE123335_cortex	e14-WT9-2	14	cortex	LGE_FOXP1/ISL1/NPY1R	27	1009	0.999577	G1	0.606341
CACAAGATTCGC_e14-WT9-2	GSE123335_cortex	e14-WT9-2	14	cortex	LGE_FOXP1/ISL1	36	890	0.999253	G1	0.764657
ACGAGCATTTTG_e14-WT9-2	GSE123335_cortex	e14-WT9-2	14	cortex	VMF_ZIC1/ZIC2	42	896	0.998884	G1	0.484837
CCCTCTTTTCGA_e14-WT9-2	GSE123335_cortex	e14-WT9-2	14	cortex	LGE_FOXP1/ISL1/NPY1R	27	933	0.999207	G1	0.489088
GGACCCTGATAA_e14-WT9-2	GSE123335_cortex	e14-WT9-2	14	cortex	S-phase_MCM4/H43C	6	982	0.998999	S	0.307315
TTGCCAGGCTTT_e14-WT9-2	GSE123335_cortex	e14-WT9-2	14	cortex	VMF_TMEM163/OTP	46	935	0.998998	G1	0.546585
GCTCACCAACAG_e14-WT9-2	GSE123335_cortex	e14-WT9-2	14	cortex	MGE_LHX6/MAF	48	920	0.999187	G1	0.63506
GGAATAGCCCAA_e14-WT9-2	GSE123335_cortex	e14-WT9-2	14	cortex	MGE_LHX6/MAF	48	832	0.998931	G1	0.494792
GCGGCGCTAGGT_e14-WT9-2	GSE123335_cortex	e14-WT9-2	14	cortex	RMTW_ZIC1/RELN	46	961	0.999167	S	0.354912
TCCAACCATGTA_e14-WT9-2	GSE123335_cortex	e14-WT9-2	14	cortex	MGE_LHX6/MAF	48	853	0.998899	G1	0.579678
GCTGTAGAACAA_e14-WT9-2	GSE123335_cortex	e14-WT9-2	14	cortex	MGE_LHX6/MAF	47	885	0.998972	S	0.183562
CGATTTAGGCAA_e14-WT9-2	GSE123335_cortex	e14-WT9-2	14	cortex	VMF_LHX1/POU6F2	32	912	0.999046	G1	0.387959
CGTCCTAATCCT_e14-WT9-2	GSE123335_cortex	e14-WT9-2	14	cortex	LGE_FOXP2/TSHZ1	27	886	0.999124	G1	0.524418
AGTTCTGCTAGA_e14-WT9-2	GSE123335_cortex	e14-WT9-2	14	cortex	MGE_LHX6/MAF	47	925	0.999507	G1	0.138947
GCTTAGCTATCA_e14-WT9-2	GSE123335_cortex	e14-WT9-2	14	cortex	MGE_LHX6/NPY	45	850	0.998924	G1	0.617282
GCTTTCTCTGTT_e14-WT9-2	GSE123335_cortex	e14-WT9-2	14	cortex	S-phase_MCM4/H43C	6	951	0.998928	S	0.238545
CCATCCAGAACT_e14-WT9-2	GSE123335_cortex	e14-WT9-2	14	cortex	CGE_NR2F2/PROX1	49	891	0.999468	G1	0.380858
TGAATCATGGCG_e14-WT9-2	GSE123335_cortex	e14-WT9-2	14	cortex	LGE_FOXP1/ISL1	31	853	0.998934	G1	0.23829
AAGGCCCCTCAA_e14-WT9-2	GSE123335_cortex	e14-WT9-2	14	cortex	VMF_NR2F2/LHX6	49	924	0.998949	G1	0.49356
CCCCTAAAACCC_e14-WT9-2	GSE123335_cortex	e14-WT9-2	14	cortex	S-phase_MCM4/H43C	1	922	0.9991	S	0.434682
ATCGGAATCAAA_e14-WT9-2	GSE123335_cortex	e14-WT9-2	14	cortex	LGE_FOXP1/ISL1	8	914	0.999016	G2M	0.474123
GCTAAGGGCTCT_e14-WT9-2	GSE123335_cortex	e14-WT9-2	14	cortex	S-phase_MCM4/H43C	6	935	0.998974	S	0.231182
ACAAAAATTTAG_e14-WT9-2	GSE123335_cortex	e14-WT9-2	14	cortex	VMF_ZIC1/ZIC2	42	858	0.998931	G1	0.311165
TAAAATGTGAAG_e14-WT9-2	GSE123335_cortex	e14-WT9-2	14	cortex	G2-M_UBE2C/ASPM	30	910	0.999077	G2M	0.347061
GCGGATATGTCC_e14-WT9-2	GSE123335_cortex	e14-WT9-2	14	cortex	S-phase_MCM4/H43C	6	914	0.999307	S	0.22131
ATTTTCGTGTTT_e14-WT9-2	GSE123335_cortex	e14-WT9-2	14	cortex	LGE_FOXP1/ISL1/NPY1R	27	847	0.998958	G1	0.475859
ATGCGACGTCAG_e14-WT9-2	GSE123335_cortex	e14-WT9-2	14	cortex	S-phase_MCM4/H43C	24	922	0.998969	G1	0.0610947
CTCAGTCCGTAA_e14-WT9-2	GSE123335_cortex	e14-WT9-2	14	cortex	LGE_MEIS2/PAX6/SCGN	33	894	0.998884	G1	0.505158
ATACTTGAACAG_e14-WT9-2	GSE123335_cortex	e14-WT9-2	14	cortex	MGE_LHX6/MAF	4	901	0.998956	G1	0.754047
[truncated: 76,066 more rows]

## Sheet: MouseAdultCellMetadata
	dataset_name	batch_name	timepoint	region	class	leiden	n_genes	latent_cell_probability	intronic_umi	exonic_umi	umi_per_cell	percent_introns	percent_exons
[truncated: 141,065 more rows]
