# Supplementary material for: The development and evolution of inhibitory neurons in primate cerebrum
Source: Nature. 2022 Mar 23;603(7903):871–7. doi: 10.1038/s41586-022-04510-w (PMC8967711; doi:10.1038/s41586-022-04510-w)
Supplement: Supplementary file 5 — Class-specific marker genes. Table of logistic regression and diffxpy differential expression output values of each class versus all for determination of class markers. q values are the diffxpy multiple-hypothesis testing-corrected, two-sided P values. [file 41586_2022_4510_MOESM5_ESM.xlsx]

## Sheet: MacaqueLogRegCoefs
	CGE_NR2F2/PROX1_n	CGE_NR2F2/PROX1_s	G1-phase_SLC1A3/ATP1A1_n	G1-phase_SLC1A3/ATP1A1_s	G2-M_UBE2C/ASPM_n	G2-M_UBE2C/ASPM_s	LGE_FOXP1/ISL1_n	LGE_FOXP1/ISL1_s	LGE_FOXP1/PENK_n	LGE_FOXP1/PENK_s	LGE_FOXP2/TSHZ1_n	LGE_FOXP2/TSHZ1_s	LGE_MEIS2/PAX6_n	LGE_MEIS2/PAX6_s	MGE_CRABP1/MAF_n	MGE_CRABP1/MAF_s	MGE_CRABP1/TAC3_n	MGE_CRABP1/TAC3_s	MGE_LHX6/MAF_n	MGE_LHX6/MAF_s	MGE_LHX6/NPY_n	MGE_LHX6/NPY_s	RMTW_ZIC1/RELN_n	RMTW_ZIC1/RELN_s	S-phase_MCM4/H43C_n	S-phase_MCM4/H43C_s	Transition_n	Transition_s	VMF_ZIC1/ZIC2_n	VMF_ZIC1/ZIC2_s
0	AC022469.2	0.94394	AL139246.5	0.244715	UBE2C	0.272768	ISL1	0.516481	PENK	0.456809	FOXP2	0.446099	VAX1	1.2005	CRABP1	0.445609	CRABP1	0.317107	MYO3A	0.800496	SST	0.933684	NHLH2	0.258609	H4C3	0.495067	SCGN	1.00667	ZIC1	0.2821
1	LINC00581	0.623237	MCM3	0.156621	ASPM	0.24982	TAC1	0.420728	SIX3	0.452931	PBX3	0.434024	GSX2	0.932123	ANGPT2	0.359357	NXPH2	0.260311	AC018470.1	0.614255	NPY	0.288293	LHX5-AS1	0.221292	H1-3	0.408296	AC125613.1	0.922393	ZIC4	0.198267
2	AC018470.1	0.574335	TFDP2	0.144888	CKAP2	0.228567	EBF1	0.382862	NPY	0.312815	TSHZ1	0.301848	MIR7-3HG	0.697968	RBP4	0.265376	ANGPT2	0.187784	AL512380.1	0.381993	CORT	0.287952	RELN	0.200449	H1-5	0.402044	LMO1	0.237297	RTP5	0.160327
3	CCK	0.449727	DTL	0.130685	TPX2	0.225353	ZNF503	0.304297	ZFHX3	0.308825	CASZ1	0.228223	SP8	0.299088	ETV1	0.242565	TAC3	0.159154	TOX2	0.346823	LHX6	0.253403	LHX5	0.160415	H2AC12	0.322398	HELT	0.236616	ECEL1	0.142462
4	NR2F2	0.400071	MCM4	0.129802	CDCA2	0.216199	ZNF521	0.232627	MEIS2	0.251752	MEIS2	0.193431	AC017053.1	0.279734	COL19A1	0.220559	SPOCK1	0.123547	ELFN1	0.332878	SATB1	0.211798	MAB21L1	0.146246	H2AC20	0.297646	E2F1	0.236247	AC007938.3	0.135917
5	NPAS1	0.34479	PCNA	0.125315	SGO2	0.214327	ZFHX3	0.210904	GUCY1A1	0.244945	PCP4	0.193408	NFIA	0.182164	AL157396.1	0.208332	STXBP6	0.119447	MAF	0.326148	SNAP25	0.211746	ZIC2	0.117909	H1-2	0.263685	DACH2	0.231886	AUXG01000058.1	0.132893
6	AP1S2	0.343183	DHFR	0.11694	CENPF	0.21094	LINC00581	0.196971	SIX3-AS1	0.238234	EYA2	0.185666	PCDH9	0.181193	AC092376.2	0.193041	DIRAS2	0.108008	NKX2-1	0.266698	MAFB	0.205941	TBR1	0.1159	H1-4	0.242268	HMGN2	0.198459	PEG10	0.113351
7	CNR1	0.334439	RBP1	0.116566	PIMREG	0.209308	AC022433.1	0.165938	LINC01833	0.212809	LHFPL6	0.173571	SLC10A4	0.177374	LGI1	0.187139	PCSK5	0.0979244	ACVR1C	0.265128	PDE1A	0.201476	RSPO3	0.109233	H1-1	0.205786	DLL1	0.193246	FGF3	0.110453
8	SPOCK3	0.327983	NES	0.115135	CDCA8	0.205942	PBX3	0.163368	FOXP1	0.20788	SHTN1	0.162619	ZNF385D	0.162852	GRIA4	0.149479	CER1	0.0976487	LHX6	0.26239	SOX6	0.194453	EMX2	0.104609	H2AC13	0.17286	UHRF1	0.190066	GAP43	0.107207
9	ZBTB16	0.299402	UHRF1	0.114343	HMMR	0.205575	PDYN	0.154401	MPPED2	0.20782	OPRM1	0.158565	CITED2	0.162043	MAFB	0.147662	CHRNB4	0.0968065	PLS3	0.260496	KLHL5	0.159008	ADCYAP1	0.0944122	RAD51AP1	0.164685	CDK6	0.174178	ZIC2	0.0967081
10	AC022469.1	0.283725	GINS2	0.112437	CCNB1	0.201649	SOCS2	0.154266	TLE4	0.188724	NRGN	0.157548	SYNPR	0.136844	RASD1	0.133357	ASS1	0.0921208	NXPH1	0.255308	PTPRT	0.153554	SAMD3	0.0928999	H3C2	0.162359	DLX1	0.172912	NOVA1	0.0939248
11	SYNPR	0.274687	RPN2	0.112284	CCNB2	0.201598	RAMP1	0.154046	SKAP2	0.184476	AC073626.2	0.147589	SHTN1	0.135772	ST18	0.131232	ST18	0.0919964	AL157396.1	0.253786	CHODL	0.147602	NRN1	0.0898854	FBXO5	0.162166	ST18	0.158837	FGF19	0.0898776
12	CRH	0.274345	E2F1	0.112242	KNSTRN	0.201056	RXRG	0.149735	SYT10	0.183423	DIRAS3	0.145355	FLRT2	0.134888	NPTX2	0.128401	NRCAM	0.0918565	RPH3A	0.243161	NXPH1	0.131456	CACNA2D1	0.0823405	RNASEH2B	0.161432	MCM6	0.157003	NNAT	0.0852559
13	CALB2	0.272048	MCM5	0.107058	CENPE	0.2005	IGFBP5	0.149335	UNC13C	0.178655	PBX1	0.144489	TGFB2	0.134821	NXPH1	0.10714	KRT71	0.0916673	AC092376.2	0.229623	ARL6IP5	0.130195	LHX1	0.0812838	H3C3	0.161248	DUT	0.155439	MEG3	0.0833025
14	PNOC	0.27025	CKB	0.099829	BUB1B	0.200214	TAC3	0.146027	ARPP21	0.172831	RGN	0.142356	CNTNAP5	0.134729	RASD2	0.106413	TRH	0.0916669	RBMS3	0.224501	CACNG3	0.125953	LHX9	0.0752414	SPC25	0.155052	CCND2	0.151135	ZIC5	0.0826857
15	PROX1	0.262618	MCM6	0.099598	SGO1	0.199132	ISLR2	0.134226	ZFHX4	0.166898	GNG4	0.132662	DLX6-AS1	0.124417	EDIL3	0.105066	NFIB	0.0891273	RUNX1T1	0.221462	XKR4	0.122576	OTP	0.0684073	H4C5	0.153204	HMGB2	0.141313	SNX10	0.0815072
16	PDZRN3	0.261053	RCN1	0.0922075	AURKA	0.197182	NRP1	0.133365	P2RY1	0.159963	PLXNC1	0.129381	TGIF1	0.122684	LHX6	0.101378	PLPP4	0.0886432	GAD2	0.221346	DLGAP2	0.117619	WNT7B	0.067351	BIRC5	0.146926	DLX2	0.140946	SLIT2	0.081408
17	GPD1	0.243647	RPA2	0.091124	DLGAP5	0.197025	CNTNAP2	0.132729	RCAN2	0.156682	ZADH2	0.128657	ADARB2	0.118272	NRCAM	0.0976306	CHRNA7	0.0885462	BRINP2	0.215154	Rhesus_G0033354	0.117224	DMRTA2	0.0631954	H3C15	0.146411	MAD2L1	0.140767	SCG2	0.0778301
18	DLX6-AS1	0.231649	HELLS	0.0901589	KIF14	0.196876	LMO3	0.128556	MSI2	0.143079	RUNX1T1	0.125833	PIP5K1B	0.117036	DLGAP2	0.0959724	NKX2-1	0.0850823	DACH2	0.212908	HTATSF1	0.111117	SEMA6A	0.0627091	H2BC4	0.145024	MCM3	0.139917	PAPPA2	0.0770282
19	ADARB2	0.230329	ENHO	0.0895606	PRC1	0.188595	AC140912.1	0.128433	MGAT4C	0.140389	SPON1	0.12071	MAGI1	0.11698	NKX2-1	0.0921932	CALB2	0.084074	SOX1	0.210098	GRIP2	0.110482	SLC17A6	0.0619973	TOP2A	0.140961	PTTG1	0.139045	CPE	0.0744839
20	RGS16	0.222357	SFRP1	0.0895059	AURKB	0.179633	LINC00643	0.127919	RGS9	0.135762	SYT6	0.11863	GUCD1	0.114068	SCD5	0.090863	LINC01322	0.0828019	CUX2	0.191958	AL365361.1	0.104668	NEUROD1	0.0616726	SMC2	0.139363	LIG1	0.134067	YWHAH	0.0742186
21	CXCR4	0.21666	TYRO3	0.0891848	TOP2A	0.179529	SYT6	0.125894	AP002387.1	0.13519	TOX2	0.115406	AC068308.1	0.113626	SNRPN	0.0860541	EML6	0.0826716	SOX1-OT	0.191841	BTBD8	0.104633	LHX1-DT	0.0590119	AL031777.2	0.138033	ODC1	0.132715	PCDH17	0.0718818
22	CAMK4	0.208509	B2M	0.0885863	HJURP	0.179241	PLCXD3	0.123373	DRD2	0.135049	ADARB2	0.108576	HMGB1P41	0.112278	KCTD12	0.085281	PCDH8	0.0814381	PFN2	0.188981	TENT5A	0.103366	TP73	0.0585594	MKI67	0.137574	GINS2	0.131766	SNCB	0.0714842
23	NR2F1	0.201836	RPL22L1	0.0885204	PRR11	0.178068	ADRA2A	0.117536	LHFPL6	0.133762	GRIP1	0.105814	KLHDC8A	0.111772	OLFM2	0.0814055	KCNA5	0.0736754	EML6	0.188949	PEG3	0.103234	FSTL5	0.0582518	H4C11	0.136837	CDKN3	0.131011	MEST	0.0702153
24	AL512380.1	0.199071	RPS2	0.0874398	PSRC1	0.175343	NPY1R	0.113398	ID4	0.13248	CPNE6	0.102474	ARL4D	0.111766	FFAR4	0.080667	NANOS1	0.071138	SP9	0.186953	CHL1	0.102889	RMST	0.0572521	HMGB2	0.128876	MCM4	0.128085	LY6H	0.0696115
25	BMPER	0.198583	MYO10	0.0874017	NUF2	0.174579	NTRK3	0.11188	TGFA	0.126635	CDV3	0.101571	EVC	0.111068	ENC1	0.0792979	ARHGAP28	0.0710487	AC022469.2	0.186432	KCTD12	0.101789	ZIC1	0.0529059	RRM2	0.125172	GADD45G	0.127837	ITM2C	0.0694296
26	NRIP3	0.195447	WDR76	0.0827924	PLK1	0.171325	RGMB-AS1	0.108601	AC021231.1	0.126094	MDFI	0.0975338	PPFIBP1	0.110577	MAF	0.0790936	GAL	0.0683783	MEF2C	0.185954	BCL11A	0.100309	FAT3	0.0513978	ZWINT	0.124838	CDC20	0.125341	PRLR	0.0681577
27	ST8SIA5	0.194477	CREB5	0.0817868	CEP55	0.171107	BCL11B	0.105374	GRM3	0.125959	FOXP4	0.0927804	STC1	0.110335	CAMK2N1	0.0786976	OPRD1	0.0674713	SOX6	0.185906	NRXN3	0.0969528	NXPH4	0.0500316	ESCO2	0.124535	DLL3	0.12523	ROBO3	0.0675633
28	PIP5K1B	0.189449	LIMD1	0.0800033	NUSAP1	0.170817	LAMP5	0.102086	C11orf96	0.125133	STC1	0.0922604	GADD45GIP1	0.109579	DPF3	0.0773134	NFIA	0.0673935	ZSWIM5	0.182882	RCAN2	0.095782	NHLH1	0.0492536	H2AX	0.123733	BAZ1A	0.122162	CA11	0.0672991
29	TCHH	0.183252	DUT	0.0791684	GTSE1	0.168059	DRD1	0.101268	ASS1	0.123952	SOX2-OT	0.0908523	TOX3	0.109277	IGFBPL1	0.0767758	IGFBP5	0.0664638	SCD5	0.180037	PSMB2	0.0952406	PERP	0.0481637	MND1	0.120851	FRG1	0.119535	LHX8	0.06689
30	LIMCH1	0.181092	VIM	0.0789077	KPNA2	0.167896	GAP43	0.0962497	SYNPR	0.119582	HS6ST2	0.0904849	TIAM2	0.109071	ZNF536	0.0763161	ROBO2	0.0654465	NXPH2	0.166161	MAPK10	0.0895364	SLF1	0.0471425	CDCA5	0.116565	CDT1	0.119218	GPR85	0.0668402
31	THRB	0.170975	ZSCAN1	0.0783354	KIF2C	0.167462	TSHZ2	0.0959696	RBFOX1	0.117572	SNCA	0.0900856	TCTA	0.108948	OLFM1	0.0759594	MB21D2	0.0653486	SRRM4	0.16614	ELAVL2	0.0883893	RAB30	0.0471267	CENPM	0.115871	ENTPD7	0.114413	PCSK1N	0.0666192
32	RGN	0.166672	HES5	0.0775441	KIF4A	0.165566	PPP1R1B	0.0958067	EPHA4	0.116615	LRATD1	0.0880663	GSTO2	0.107293	KCNF1	0.0756382	FABP5	0.0649094	AC022469.1	0.164861	TMPRSS15	0.0881965	GPR37	0.0432046	RTKN2	0.115015	C19orf81	0.114273	BARHL2	0.0660625
33	NPAS3	0.164075	HSP90AB1	0.0760518	CKS2	0.165491	PLXNA2	0.0943881	BCL11A	0.115323	ATP2B1	0.0856823	ACVR1C	0.106748	ROBO1	0.0751112	MGAT4A	0.0646714	DACT1	0.164312	PCDH19	0.0881167	MAB21L2	0.0424886	HMGB1	0.114728	H2AZ2	0.113703	DIRAS3	0.0659909
34	FAM172A	0.161955	MCM7	0.0760479	BUB1	0.163934	UTRN	0.0925724	SLITRK1	0.114403	NPAS4	0.0856486	DLX6	0.106051	SOX6	0.0738863	EGFR	0.0629432	ERBB4	0.163448	CRHBP	0.0879079	TAGLN2	0.0415223	KIF22	0.11361	RND3	0.113346	SHH	0.0659522
35	C1orf61	0.151989	MGST1	0.0758915	CDC20	0.163471	RGMB	0.0900851	LINC01568	0.112485	NKAIN3	0.0841462	HSPB1	0.105824	ERBB4	0.072421	DGKB	0.0626752	PDZRN4	0.159324	SMARCA2	0.0865274	EBF1	0.040424	TACC3	0.113492	XRN1	0.110819	ELN	0.065832
36	DCN	0.148102	POLE	0.0758355	NEK2	0.163074	FOXP1	0.0853511	ADORA2A	0.112243	PLEKHH2	0.0825231	ETV1	0.10576	VWC2	0.0714491	CACNA2D2	0.0618135	ID2	0.158202	AC010970.1	0.086256	DACH1	0.0398526	H2AC8	0.112288	SOX4	0.108651	ZCCHC12	0.0655056
37	NFIB	0.146924	LNPK	0.0751797	PTTG1	0.159788	SLITRK1	0.0836919	POU3F1	0.111218	KCNN2	0.0807708	FOXO3	0.104747	RFLNA	0.0704239	LHX8	0.0609464	PDE4DIP	0.156691	SYT13	0.085539	FEZF1	0.0396753	KIFC1	0.111439	NTPCR	0.108482	CAMK2A	0.0648438
38	FILIP1L	0.146177	ADGRV1	0.0740751	CKAP2L	0.159204	CCDC88C	0.0836832	ZSWIM6	0.108423	CACNA1C	0.080768	CHODL	0.103698	RRBP1	0.0694875	C11orf87	0.0595043	CHL1	0.152955	ADCY1	0.0853308	NDNF	0.0395716	CDT1	0.11019	HMGN3	0.107966	BTBD3	0.0643017
39	CCDC88A	0.142855	CDK6	0.0732138	CDCA3	0.158007	STRIP2	0.0832726	VCAN	0.102723	SNTG1	0.0796447	SDK2	0.102313	LMO4	0.0683967	SELENOM	0.0595013	LGI1	0.15146	NTRK2	0.0852342	SIM1	0.0394798	MYBL2	0.110004	ELOF1	0.107843	GNG3	0.0642161
40	FXYD7	0.142404	FABP5	0.0728174	GAS2L3	0.157287	RARB	0.0829634	PTPRM	0.101961	PIEZO2	0.0795378	SALL3	0.101981	ABLIM1	0.0670103	GFRA2	0.0585208	ZNF536	0.151197	NEGR1	0.084349	DCC	0.0384048	CLSPN	0.109971	RPA3	0.106592	RMST	0.0639859
41	PRKCA	0.139072	RAB31	0.0723215	CENPA	0.155838	NEFL	0.0826062	TSHZ2	0.0991659	PRKCB	0.0794439	EIF3J-DT	0.100099	ITGA6	0.065912	TKT	0.0575377	HPS3	0.150556	GRIN2B	0.0839543	NRP2	0.038047	H2AZ1	0.109641	SSTR2	0.106206	KCNJ6	0.0639448
42	RPL18	0.136307	IGFBP2	0.0722262	ECT2	0.153298	CCDC191	0.0817035	GNG7	0.0987911	ELMO1	0.0786012	SLC1A2	0.0996926	SLC6A1	0.0653975	NELL1	0.0569035	SH3BGRL3	0.145985	ELOVL6	0.0830029	PAM	0.0375608	KIF15	0.107496	CCNB2	0.104321	SLC17A6	0.0637758
43	ERBB4	0.135037	RRM2	0.0707592	ARL6IP1	0.152333	IRS1	0.0814079	MN1	0.097979	SPRY1	0.0731053	SRGAP1	0.0995943	TMTC4	0.064129	ARHGAP20	0.056787	ST8SIA4	0.144861	ARHGEF10L	0.0826162	TBCA	0.0373968	ATAD2	0.106917	VN1R76P	0.102471	PRKCB	0.063217
44	PLK2	0.131802	RORB	0.0700272	KNL1	0.152036	MIR137HG	0.0813247	ESRRG	0.0964593	ETV1	0.0722661	PROX1-AS1	0.0995429	LGI2	0.0632356	SNTG1	0.0565434	VGLL4	0.142175	LGI1	0.0825448	PPP1R14C	0.0372309	AURKB	0.106411	SCARA3	0.102181	NTM	0.0610647
45	SP8	0.131639	DNPH1	0.0689663	PBK	0.150707	ELMOD1	0.0798421	CXCL12	0.0955377	USP19	0.0705549	MEIS2	0.0993485	AC084064.1	0.062171	NETO2	0.0561977	TIAM1	0.141961	SETBP1	0.0819802	NTNG2	0.0371295	HIRIP3	0.106128	ARL4D	0.100561	CALM1	0.0603059
46	TMEM161B-AS1	0.128213	PTPRZ1	0.0688109	CDK1	0.148669	NTM	0.0797845	NRG1	0.0950609	AC091488.1	0.0703436	ST8SIA5	0.099196	CLDN5	0.0620903	TPM1	0.0557718	GRIA1	0.140038	DUSP8	0.0816345	PSMD14	0.0370975	ANP32B	0.103758	NDUFC1	0.100522	COL9A2	0.0600847
47	VIP	0.126567	PLCG1	0.0684578	KIF11	0.148215	STMN2	0.079467	GRIK3	0.0941948	CXCL14	0.0683409	SLX4	0.0991874	OPCML	0.0620788	PTPRK	0.0555751	ARX	0.139543	GRIN3A	0.0810086	LINC02609	0.0367325	KIF11	0.102615	DLX5	0.100503	CELF6	0.0595792
48	VSTM2A	0.126465	TK1	0.0684512	TACC3	0.147306	CHD3	0.0785217	RPS12	0.0937576	NRXN3	0.0673419	ZBTB17	0.0988032	CHL1	0.0608405	GABBR2	0.0554718	RAMP1	0.139323	UBE2QL1	0.0807699	CTNNB1	0.036695	HELLS	0.101693	PRPF8	0.0996927	RADX	0.0595036
49	ANKS1B	0.12557	WWTR1	0.0678116	TUBB4B	0.147276	MEIS2	0.0785192	SCN3B	0.0931172	HAR1A	0.0672839	GSE1	0.0983123	AL358154.1	0.0602126	NRSN1	0.0552635	DCX	0.139052	VLDLR-AS1	0.0805032	NNAT	0.0364068	H3C11	0.101146	SH3BGRL3	0.0996437	GNG2	0.0594524
50	NRXN1	0.125224	DDOST	0.0675655	NDC80	0.141868	PLK2	0.0775561	CADM1	0.0923213	NKAIN3-IT1	0.0672381	GRIP1	0.0979348	BACE2	0.0596079	ID1	0.0548847	MDK	0.136268	OCIAD2	0.0798667	RGMB	0.0362989	RFC3	0.100401	CAPG	0.0990976	PREPL	0.0593437
51	PCP4	0.124572	SNHG19	0.0673802	CCNA2	0.14055	GPR149	0.0775505	LINGO1	0.0907952	NOG	0.067156	SBNO1-AS1	0.097728	ADCY8	0.0585634	KCTD16	0.0543399	NTN4	0.135115	PSMB6	0.0795138	AP000894.2	0.0362662	MTFR2	0.0995682	KLF13	0.0990178	PCSK1	0.059041
52	TCF4	0.123611	KHDC1	0.0668592	KIF23	0.137524	DSEL	0.0771239	RND3	0.0907652	ZC2HC1A	0.0653568	IPO11	0.0975459	CADPS	0.0569791	GALNTL6	0.0542424	BCL11A	0.135011	MEF2C	0.0781062	GAP43	0.0354607	H1-10	0.0985	DST	0.0982075	SYP	0.058342
53	ASIC4	0.123474	NEDD1	0.0667506	CDKN2C	0.136696	IKZF1	0.0761155	AC104083.1	0.0885612	ZSCAN12	0.0651294	CHD1L	0.0974422	KIT	0.0567995	CRTAC1	0.0540349	SLC9A4	0.134835	SATB1-AS1	0.0771041	CALB2	0.0351552	PBK	0.0984565	CRIP2	0.0979867	PPP1R1A	0.057443
54	THSD7A	0.122691	HAT1	0.0664997	KIF22	0.136694	PID1	0.0752002	FLRT2	0.0884294	NDUFA4L2	0.0650241	CASTOR2	0.0972568	KCND3	0.0564902	AC005747.1	0.0529055	C11orf96	0.131428	KCNJ6	0.0764921	SHISA6	0.0346404	H2BC15	0.0969778	EFCAB11	0.0978699	ZNF423	0.0572389
55	TTC28	0.122531	KLF10	0.0660035	KIF20B	0.136205	NSG2	0.0751683	TMEM123	0.0877656	MDFIC	0.0645188	AP1S2	0.0960887	PDS5B	0.0564277	GABRG3	0.0527141	SOX11	0.129673	TXN	0.075899	CBLB	0.0343546	H3C12	0.0957982	RPL10	0.0975482	CD200	0.056338
56	GRB10	0.120609	ACAA2	0.0658609	CDKN3	0.135111	CXCL14	0.074602	ZBTB20	0.0865585	FBXL21P	0.064459	PAX6	0.0960719	CHST7	0.0563177	NXPH4	0.0525948	TSPAN2	0.129652	PPP1R14C	0.0754806	GPM6A	0.0342334	H2AC11	0.0950944	SRI	0.0971983	DDX17	0.0560008
57	JAKMIP2	0.119867	NFE2L2	0.0649551	H2AX	0.132722	MGLL	0.0744388	DYNC1I2	0.0853976	MIR7-3HG	0.0636861	B4GALT3	0.0958766	LARGE1	0.0561456	FHL2	0.0520412	PDE4D	0.129487	PSMB3	0.0747736	FBLN2	0.0338017	SMC4	0.0911778	AC005670.3	0.0971524	CAMKV	0.0558066
58	SEZ6L	0.114838	RGMA	0.064931	KIF18A	0.132603	SERTAD4	0.0740208	TTC9B	0.0840176	YWHAQ	0.0636142	AAR2	0.095712	KIRREL3	0.0560554	SMOC1	0.0519471	DLGAP1	0.129326	CACNA2D3	0.0744447	DTNA	0.0332332	SCGN	0.0905817	MAK16	0.0962799	KSR2	0.0557393
59	RMDN3	0.114059	NKTR	0.0639145	KIF15	0.131873	PLCB1	0.0738588	CMPK2	0.0800491	RPP25	0.0635157	DNM3OS	0.0955247	IQSEC1	0.0560037	SORCS2	0.0515856	SEPTIN7	0.128879	MAF	0.074336	EBF3	0.0331468	ORC6	0.0902921	KLHDC8A	0.0956324	UCHL1	0.0555098
60	ASIC1	0.113087	POLR2D	0.0637477	MIS18BP1	0.128727	PCP4L1	0.0731023	CPNE5	0.0792502	TRPM3	0.0632229	SDHAF1	0.095466	DUSP6	0.0559141	RBFOX3	0.0515338	MAP3K20	0.128152	SCN1A-AS1	0.073965	NMS	0.0324806	GMNN	0.0901975	PDLIM7	0.0948553	NDN	0.0554074
61	ATP1B1	0.111178	BRIP1	0.0637458	CKS1B	0.124706	LMO4	0.0730176	MIR100HG	0.0787115	SHISAL1	0.0625266	PGBD1	0.0949701	CSDC2	0.0556447	EDIL3	0.0510598	VSTM2A	0.127941	AL021395.1	0.0739476	NRCAM	0.0323679	TUBGCP3	0.0887144	INSIG1	0.0947901	NLGN1	0.0545418
62	CCNH	0.110085	Rhesus_G0026255	0.0635963	SMC4	0.121588	GLCCI1	0.0727441	UBC	0.0786213	CREBZF	0.0624802	DLX1	0.0947877	PLXNA2	0.0549027	DPF3	0.050459	RBMS1	0.126947	LRFN5	0.0735167	EPB41L4A	0.031831	BRCA1	0.0875973	USE1	0.0947879	NALCN	0.0539503
63	RXRA	0.109481	RPA3	0.0635776	MKI67	0.121304	MAP6	0.0725542	GPR6	0.0781591	AC068308.1	0.0622085	RECQL	0.09459	NPPA	0.054384	NBEA	0.0495085	AC090740.1	0.12584	OPCML	0.0724426	DIO3	0.0317931	NUF2	0.086651	LRP4	0.0946473	VWA5A	0.0533778
64	CTNNA2	0.10939	AGO3	0.0629535	RTKN2	0.12063	ZBTB20	0.0703117	DLGAP4	0.0777943	SPON2	0.0620996	CDC42SE2	0.0942078	SRGAP2	0.0542141	AC007938.3	0.0490344	HCN1	0.125837	ARX	0.0724017	CDYL2	0.0316642	TMPO	0.0851341	SMS	0.094584	BLCAP	0.0532875
65	MALAT1	0.109295	SEPTIN2	0.0628987	CDK5RAP2	0.119529	SIPA1L2	0.06938	CCND2	0.077707	MAML3	0.0619468	EIF2B5	0.0934369	NSG2	0.0540852	DUSP6	0.0481714	SYTL5	0.122323	FAAP20	0.072021	FGF14	0.0314145	DUT	0.0845448	TROAP	0.0941422	NKX2-1	0.0531437
66	NR3C2	0.10903	PSMC3IP	0.0628801	CDKN2D	0.116535	CDK14	0.0677415	LDB2	0.0760929	RIMS2	0.0618998	DNAH14	0.0934275	CORO1C	0.0525887	P4HA2	0.047065	TOX	0.121947	TMEM132B	0.0714586	EP400P1	0.0313473	BACE2	0.0843653	CLSPN	0.0941205	RIT2	0.0530705
67	LIAS	0.10864	PDIA6	0.0619463	G2E3	0.116065	VCAN	0.0674036	PHIP	0.0746548	RIT2	0.0616788	PCDHAC1	0.0933383	SLC6A15	0.0523464	AJAP1	0.0470219	RIPOR2	0.121883	TENM2	0.0703159	ZIC3	0.0312861	MCUB	0.0842526	PAK3	0.0938136	TMEM132A	0.0530616
68	IMP3	0.108582	ARHGAP29	0.0618122	DBF4	0.113256	RGS2	0.066006	MAML3	0.0746303	GRIA2	0.061636	BICD2	0.092961	HPCAL1	0.0519768	PRDM8	0.046575	FNBP1	0.11909	CBFA2T3	0.0702858	THSD7B	0.0311796	EIF1	0.0839461	CDCA7	0.0934132	LEMD1	0.0524787
69	MEG3	0.106089	PRDM16	0.0611255	ANLN	0.113114	SLITRK5	0.0640528	SPATS2L	0.0740846	MDGA1	0.0605696	HAT1	0.0927137	GABRB3	0.0518386	CBX1	0.0459955	MEX3D	0.11836	SLITRK4	0.0700711	EMX2OS	0.0310865	H2AJ	0.0839338	NFIA	0.093345	LINC00632	0.0521873
70	SHROOM2	0.105768	GLO1	0.061045	KIFC1	0.109378	EPHA4	0.0632853	RGN	0.0736224	TSPY26P	0.0599723	LINC01118	0.0925774	INSYN2B	0.0516284	ATOH8	0.0453626	ST8SIA1	0.116329	ATP6V1E1	0.0699607	MAOA	0.0310242	NDC80	0.0837768	RTRAF	0.0932065	HCN4	0.0521138
71	PCDH10	0.10559	ANXA5	0.0606664	DEPDC1	0.107313	BAIAP2L1	0.0624062	VSTM2L	0.0734121	ABAT	0.0599444	DNAL1	0.0921623	NMNAT2	0.0501661	SNN	0.0452971	SLAIN1	0.11622	CDADC1	0.0691117	EFNA5	0.0307527	AHI1	0.0835274	CEMIP2	0.0926378	POMC	0.0518356
72	CXCL14	0.105588	AC130324.2	0.0604562	SHCBP1	0.105642	SOX1	0.0620999	OPRD1	0.0727329	FRY	0.0594348	ANKS1B	0.0920609	CABLES1	0.0498386	CDH22	0.0452515	RN7SL382P	0.115107	WIPF3	0.0689086	NEUROG2	0.0307031	CENPU	0.0834492	AC107886.1	0.0925783	TOM1	0.0517089
73	SOX2	0.105435	LINC01833	0.0603104	CENPL	0.10401	PCDH10	0.0619335	CARMIL1	0.0726321	MPPED2	0.0590955	Rhesus_G0056095	0.0918547	PGM1	0.0497895	NPTXR	0.0451398	TCHH	0.114487	DYNC2H1	0.0687481	CEND1	0.0303115	SPC24	0.083332	ADI1	0.0922745	PNMA2	0.0516617
74	RSPH4A	0.103511	TXLNA	0.0602979	UBE2T	0.103673	ZFHX4	0.0618374	FRMD4B	0.072012	CELF4	0.0590914	CFAP74	0.0915747	RIMBP2	0.04896	SOBP	0.0450973	CUX1	0.114004	SYT14	0.0684896	QPCT	0.0303033	POLD3	0.0831673	TMEM169	0.0920871	CACNA2D2	0.0512228
75	GABRA1	0.103112	HSPA5	0.0601689	ARHGAP11A	0.102165	SRGAP1	0.0610722	NUMA1	0.0717204	SDCCAG8	0.0590343	TRAF4	0.0913874	STARD13-AS	0.0487133	PLAAT1	0.0447524	BCAM	0.113412	RELL1	0.0682878	ZNF503	0.0301076	PLS3	0.0831078	SLC25A42	0.0919642	NR2F2	0.0509821
76	PTCH1	0.102764	QDPR	0.0601262	BIRC5	0.10171	STK32A	0.0604133	PDE5A	0.0714417	GALNT7	0.0590304	PHB2	0.0911882	EML5	0.047987	ST6GAL2	0.043594	ANKRD28	0.112588	GRIK3	0.0681052	SEMA3E	0.0299878	PSME2	0.0829018	TMPO	0.0918843	H3-3A	0.0509458
77	NEAT1	0.102569	GTPBP4	0.0601233	HMGB2	0.10124	NRXN1	0.0597974	COX7A2	0.0712627	DRD1	0.0587904	PITPNM3	0.0904726	SILC1	0.0475087	RGS17	0.0431821	PTBP2	0.112121	HACD3	0.0680151	CYGB	0.0298624	BRCA2	0.0818794	MIOS	0.0914785	BAIAP3	0.0509434
78	CAMK2N1	0.102461	EGFR	0.0594063	H2BC4	0.0953955	MIATNB	0.0596081	MXI1	0.0709173	GTF2F2	0.0584764	FER	0.090257	MEGF11	0.047337	GDPD5	0.0428607	DLGAP2	0.111448	KIAA1324	0.0679751	FUT11	0.0297824	POGLUT3	0.081325	NXT2	0.0914548	PNMA5	0.0508554
79	ETV5	0.101524	PTGR1	0.0591263	MXD3	0.094709	NEDD9	0.058966	SOX11	0.0706273	EIF3E	0.0582152	ZNF704	0.0901518	NT5DC3	0.0473068	AC007938.2	0.0423765	DLGAP1-AS3	0.109392	VGF	0.0679705	WDR41	0.0294374	PCNA	0.0811108	TUBA1A	0.0913802	TMEM59L	0.0505164
80	ZNF536	0.101129	AL513497.1	0.0590579	IQGAP3	0.0946652	NCOA1	0.05865	RALYL	0.0699907	NAV1	0.0581959	SLC25A4	0.0897443	MTUS1	0.0466982	ZMAT4	0.0422485	SOX4	0.108898	ARMC6	0.0678552	TPPP3	0.0292974	SLC25A37	0.0806412	LRRC8A	0.0910815	PRDM16	0.0504904
81	RSRC2	0.100339	POLD1	0.0589567	HELLPAR	0.0944282	ST6GALNAC5	0.0586037	AC140912.1	0.0698441	DCBLD2	0.0580955	SORCS3	0.0895841	TSPAN13	0.0465955	GABRG2	0.0422268	FAM222A	0.108146	SCMH1	0.0675023	NR2F1	0.028917	CCN1	0.0805668	ROBO2	0.0910507	EFNB3	0.0500977
82	NR2F1-AS1	0.0998411	PHOSPHO2	0.0589079	CENPC	0.0936616	RALYL	0.0584141	SP9	0.069489	SAR1A	0.0575791	GATAD2A	0.0891056	SUB1	0.0462247	SLC6A1	0.0421606	CADM1	0.107275	SYNE1	0.0674893	EPS15	0.028823	EFCAB2	0.0805419	ZNF44	0.0907355	RALYL	0.0500198
83	PCDH18	0.0989847	NTHL1	0.058503	ANP32E	0.0897887	BX005019.1	0.0583907	SOX9	0.0694785	IL1RAPL1	0.0574627	AC008736.1	0.0883776	C9orf16	0.0456995	PLCB4	0.041832	HPRT1	0.107214	PROM1	0.0674378	AHNAK2	0.0287164	MAD2L1	0.0798792	ANP32E	0.0906339	TESC	0.050005
84	PANTR1	0.0988112	BARD1	0.0584188	ZWINT	0.0893195	MSANTD1	0.0580504	TLE1	0.0688	RBM43	0.057443	DKC1	0.0883358	RAB3IP	0.0456488	VAV3	0.0413467	ARID5B	0.106982	CACNA2D3-AS1	0.0673417	PLXNA1	0.0286819	TMEM159	0.0795926	TOX3	0.0901755	COTL1	0.0499885
85	SLC16A9	0.0985298	ACSS3	0.0583708	H2BC10	0.0888905	DCHS2	0.0579693	PDE7B	0.0684454	ALKBH5	0.056959	RFX2	0.0880039	GRIA1	0.0456299	SEL1L3	0.0403072	EFNA5	0.106505	NAV2	0.0673265	FAM155A	0.0285397	TK1	0.077381	AC007193.3	0.0901669	CTBP1	0.0499119
86	DLX1	0.0979543	FN3KRP	0.0583494	NCAPD2	0.0878931	KCNMA1	0.05741	RBP1	0.0683518	SYT4	0.0569377	PRIMA1	0.0874763	NCOR2	0.0455481	TMEM163	0.0398849	ESS2	0.104748	PLCB1	0.0671831	TAGLN3	0.0284293	TICRR	0.0769557	CENPX	0.0901386	AC092134.2	0.0497666
87	KLHL24	0.0976277	HINT2	0.0583478	BUB3	0.0874099	ARGLU1	0.0573313	GAS2L3	0.068341	PPP1CC	0.0567255	POGLUT2	0.0867931	FRAT1	0.0455271	GSTM3	0.0398219	RAP2B	0.104532	MAGI2	0.0671078	CDK5R2	0.028375	KNL1	0.0768465	TMPO-AS1	0.0898561	WASF3	0.0494396
88	SYT1	0.0974322	SDC2	0.0581237	CKAP5	0.0854811	ACTG1	0.0565177	GAD2	0.0666866	MIR137HG	0.0558292	PRR12	0.0860421	KIF21B	0.0452194	IRF2BP2	0.0396724	KSR1	0.103738	CUX2	0.0667562	C4orf48	0.0283373	SSRP1	0.0767026	RPL31	0.0895433	LIN7C	0.0491849
89	SERTM1	0.0974311	SDC3	0.0580424	RAD21	0.0826657	SLC8A1	0.0558788	EPHA3	0.0662747	KIF26A	0.0557814	ENOX1	0.0858059	NDFIP1	0.0450583	AP000229.1	0.0396402	SIAH3	0.103547	CHKB	0.0667026	WBP11	0.0282569	H2BC8	0.0766719	CRLS1	0.0894951	MIR100HG	0.0490764
90	RFX3	0.0972424	DCTPP1	0.0579501	CCDC34	0.082273	MED13L	0.0558132	BCAS1	0.0662639	SNAI3-AS1	0.0557601	Rhesus_G0011193	0.0857377	KCNC2	0.044866	RASSF4	0.0396154	LRRC7	0.102369	SCN3B	0.0662574	SPOCK2	0.0281297	CCNA2	0.0760624	TIAF1	0.0894789	MIMT1	0.0490102
91	EHD1	0.0970985	NME4	0.0579082	TTK	0.0822216	LRRC1	0.0554686	SLIT3	0.0662308	LSG1	0.0554915	POGLUT1	0.0855963	MARCKS	0.0448553	KIRREL3	0.0395295	NELL2	0.100381	NAP1L5	0.0661709	C9orf16	0.028055	POLE2	0.0759337	ZGRF1	0.0892197	TMEM17	0.0487303
92	PRIMPOL	0.0947057	BOLA2-SMG1P6	0.0577001	CNTRL	0.0820613	KLHL13	0.0553252	BCL11B	0.0662075	STMN2	0.0548316	SLC4A4	0.0855692	RBFOX3	0.0444021	RPH3A	0.0394934	LINC00599	0.100262	PLIN1	0.0661298	PDE11A	0.0277384	CDK1	0.0757254	KAT6B	0.089181	NRP2	0.0486985
93	NHLRC3	0.0943685	SERBP1	0.0576292	HMGB3	0.0816055	DPP10	0.0550711	SERTAD4	0.0659797	AC068473.5	0.05467	METAP1D	0.085081	GRIN2A	0.0441543	MAGIX	0.0392511	PRDX2	0.0996317	ZNF253	0.0657442	TPST1	0.0277107	PMF1	0.0754415	VPS54	0.0891427	DCDC1	0.0486653
94	AC108704.2	0.0938226	TTLL4	0.0573425	CDR2	0.0814037	NGEF	0.0550043	STMN1	0.0657797	SMIM32	0.0546045	WDR27	0.085011	PLXNA4	0.0439955	CHD7	0.0391613	RASAL2	0.0993138	MIR181A1HG	0.0657256	TMEM163	0.0275002	HMGN2	0.0750846	VPS50	0.0882131	MAP2	0.0484176
95	TNFAIP8L3	0.0936986	FBXO33	0.0573038	DEPDC1B	0.0803952	PTPRT	0.0549775	YWHAZ	0.0653151	SUSD4	0.0544666	CUL5	0.0849331	ID2	0.043647	SARAF	0.0391	ARL6IP5	0.0989645	GRIA3	0.0656908	GNG3	0.0274604	HNRNPA3	0.0750478	SINHCAF	0.0880004	NCMAP-DT	0.048328
96	COBL	0.0934841	RPLP1	0.0569763	H4C3	0.0794004	CDK17	0.0544539	GUCY1B1	0.0652921	CACNA1A	0.0543932	FKBP14	0.0847683	GALNT10	0.0436447	GULP1	0.0390391	SVEP1	0.0988758	CHMP2B	0.0655133	APLP1	0.0271823	CTNNAL1	0.0749755	PAXIP1-AS2	0.0879845	SALL3	0.0483084
97	ANGEL1	0.0932699	PLAUR	0.056944	KIAA0586	0.0767439	EEF2	0.0540143	LRRC4C	0.0648972	MSRA	0.0543268	MBD4	0.0847453	SLC8A1-AS1	0.0436427	ETV1	0.0389283	PRELID2	0.0985441	GPR12	0.0651368	ESD	0.0271455	DDTL	0.0747499	SERPING1	0.0877739	AC100774.1	0.0482796
98	TBC1D15	0.0929777	TRIM9	0.0569328	MALAT1	0.0742024	GRB14	0.0539129	ZBTB20-AS1	0.0645485	NRP2	0.0542673	YEATS2	0.0845293	IGFBP4	0.0433629	CACNA2D3-AS1	0.0387368	BMPER	0.097984	KIF26B	0.0646548	ACLY	0.027093	RANBP1	0.0744813	CENPA	0.087684	SNCG	0.0481305
99	AC020930.1	0.0926773	SYNE1	0.0568959	SMTN	0.0720151	AKAP13	0.0532304	NSMCE3	0.0645022	PMEPA1	0.0542599	PNRC1	0.084114	AC011124.2	0.0430649	PDE1C	0.0385963	LHFPL3-AS1	0.0971015	PAM	0.0646219	AHDC1	0.0269334	KAT7	0.0724331	AL031847.2	0.0873659	MAP6	0.0476792
100	AF274858.1	0.0926193	POLK	0.0565393	CDC25C	0.0719209	CPSF6	0.0531763	AP000462.1	0.064367	POFUT1	0.0541251	PHF11	0.0840681	CCP110	0.0429701	ATP8A1	0.0384715	PRELID3B	0.0969505	ARID5B	0.0645777	SLC38A7	0.0269156	CLIC1	0.0722466	LSM4	0.0872271	PRKACB	0.0476457
101	MFAP2	0.0924058	DNAJC9	0.0564627	H1-3	0.0719202	ARID5B	0.0528215	CDH8	0.0642444	GRB10	0.0536826	RSBN1	0.0837659	ASTN2	0.0428416	INAFM1	0.0381189	PPP2R2B	0.0968727	NDN	0.0644917	LRRN2	0.0263978	C1orf35	0.0715011	IST1	0.0871234	FAIM2	0.0476248
102	LINC01551	0.0918454	LINC00844	0.0564316	CDKN1B	0.0708823	NELL2	0.0526342	GAPVD1	0.064192	KMT2A	0.0536308	THRB	0.083652	RYBP	0.0424221	NKX2-1-AS1	0.0380974	ATP1A1	0.0967835	ZNF24	0.0644472	CRABP2	0.0263617	NUSAP1	0.0714099	NASP	0.0871068	KCTD7	0.0476184
103	ZNF385C	0.0917829	EEF1B2	0.0563261	INCENP	0.0701702	LYRM4	0.0524276	HMGCS1	0.0641807	ZNF385D	0.0534416	Rhesus_G0028485	0.0833866	AC008625.1	0.0422466	SNCB	0.0379704	DUSP4	0.0963017	DNPEP	0.0643775	TBC1D10A	0.0261733	TUBB	0.0707907	MC1R	0.0869555	BASP1-AS1	0.0475355
104	SPOCK1	0.0917139	PLCE1	0.0562854	HP1BP3	0.0700671	TSTD1	0.0520528	IGSF9	0.0639025	FHIT	0.0533656	AL450163.1	0.0832982	MAPK10	0.0422399	CDH15	0.0376774	CAV2	0.0956961	RHOB	0.0635633	HMGCS1	0.0260555	DZIP1	0.0706328	YPEL3	0.0864806	GRIA2	0.0475011
105	TNR	0.0912636	DHX32	0.056093	MNS1	0.0697302	GABRB2	0.0519093	PSENEN	0.0635893	MTUS1	0.0532759	SOX4	0.0831643	KIF5C	0.0421186	KLHL13	0.0373115	RBM18	0.0956577	PDGFA	0.0633889	CETN2	0.025984	IQGAP3	0.0697373	HSP90B1	0.0864028	SLC22A17	0.0474518
106	UBASH3B	0.0912236	PA2G4	0.0560891	NCAPG	0.0691955	SOX4	0.0518606	HNRNPC	0.0631658	TCEA1	0.0532446	TBC1D12	0.0830442	IGFBP6	0.0421026	MID1IP1	0.0372686	PXDC1	0.0953056	GGT7	0.0632415	COA7	0.0258814	SKP2	0.0690846	MTSS2	0.086367	MAP1B	0.0473952
107	FOXO6	0.0907913	DAD1	0.0560496	MUTYH	0.0688971	EPHB1	0.0512596	RNPC3	0.0629904	CDC37L1	0.0531704	SLC17A4	0.0829283	ARX	0.0420762	INKA2	0.0372097	RBFOX2	0.0952921	SPOCK3	0.0630803	NAT9	0.0257807	PRIM1	0.069061	ZSCAN21	0.0863211	NDRG4	0.0473828
108	SOX2-OT	0.0904313	STK3	0.0560423	CENPJ	0.0686356	FOXO1	0.051134	AL355481.1	0.0618485	LRRN3	0.0528499	PRPSAP2	0.0827825	SHC2	0.0414253	ADRA1D	0.0370565	CDKN1C	0.09518	FRMD3	0.0630288	ZNF217	0.0257738	ANP32E	0.069056	ATP5MC2	0.0861676	APBA1	0.0473188
109	MTCO1P19	0.0900433	DNAJC7	0.0559433	MID1	0.0681913	IGFBP4	0.0510848	FDPS	0.0618172	AC123567.2	0.0527778	UBR1	0.0825465	MAML2	0.0411308	EFNA5	0.036745	PBX1	0.0951341	RPL32	0.0629532	SPHKAP	0.0257674	NOTCH2	0.0689019	H3-3A	0.0859365	PTN	0.047044
110	VRK1	0.0895655	ATP1B3	0.0559126	TMSB10	0.0675457	VIM	0.0508341	CCDC167	0.0615628	PAPOLG	0.0526144	WRAP53	0.0820613	GNS	0.0408607	MYH7	0.03656	GHITM	0.0947967	PLP1	0.0629135	AIM2	0.0256249	HBQ1	0.0688175	WNK2	0.0856662	SMIM17	0.0470231
111	WDR33	0.0895589	HSPA9	0.0557637	ODF2	0.066995	TRDMT1	0.0508148	HTR1F	0.0612071	LRCH3	0.0523801	CD46	0.0819874	AC116366.3	0.0407691	PCDHB17P	0.0365221	SEMA6A	0.0946283	IDS	0.0628803	CYSTM1	0.0254858	RORB	0.0687374	FGFBP3	0.0856084	PBDC1	0.0469712
112	KCNMB2	0.0893962	ZNF367	0.0556067	MZT1	0.0663972	RPRM	0.0507667	WFDC2	0.0609409	SHC2	0.0523514	WDR24	0.0818233	AL117353.1	0.040634	SLC22A17	0.0364576	EIF4E2	0.0942239	NEUROD1	0.0623091	IGFBP2	0.0254475	H2AZ2	0.0686265	DYNC1I2	0.085522	TUBA1A	0.0468394
113	GPRIN3	0.0889955	MCM10	0.055551	H2AC20	0.0661044	PCSK1N	0.0505458	BMP4	0.0607588	ZNF22	0.0523475	METAP1	0.0817495	TCF4	0.0405311	RBFOX1	0.0362332	MAPK10	0.0938463	PTPRM	0.0621089	ZIC5	0.0251887	H2BC3	0.0685322	AP000997.4	0.0855132	VAT1L	0.0467543
114	KCNH8	0.0885927	NPHP3-AS1	0.0552903	JPT1	0.0655754	AL021395.1	0.0504916	SENP5	0.0606264	NDUFA4	0.0520015	VPS37B	0.0813886	AC009506.2	0.0399676	CXXC5	0.0361142	TRERF1	0.0936872	NPNT	0.0620955	ADARB1	0.0251413	SPCS2	0.0684954	CUL4A	0.0854751	NEBL	0.0466523
115	DPYSL3	0.0885629	VEPH1	0.0552596	RACGAP1	0.0655158	DACH1	0.0502993	PTCHD1	0.0606258	CARMIL1	0.0518437	AC123512.1	0.0813623	ATP6V1B2	0.0399304	SLIT1	0.0360839	ATP8A2	0.0932439	C7orf26	0.0619317	CDH4	0.0250981	GOLIM4	0.0681724	CCNA1	0.0854246	AC120114.1	0.0463469
116	MIEN1	0.0883351	LHX2	0.0549512	MYEF2	0.0651682	TTC39B	0.05018	TSPAN9	0.060355	PPP1R35	0.0518194	CLCP2	0.0811478	PPP1R1A	0.039871	KCNK12	0.0360013	TMSB10	0.0926474	FGF9	0.0617437	RTN4IP1	0.025065	GABPB1	0.0681026	AC135050.7	0.0853997	CA10	0.0462624
117	CYP39A1	0.0881581	SH3BGRL	0.0549445	CDC27	0.0648797	PCP4	0.0500626	CFAP410	0.0602547	AC009996.1	0.0517746	NMRK1	0.0808977	SLC8A1	0.0397814	VSTM2A	0.0359818	NINL	0.0924993	RPS6KA2	0.0616054	ATP9A	0.0250534	RAD9A	0.0678204	GNB5	0.0852655	CARTPT	0.0461892
118	SEL1L3	0.0881255	GPALPP1	0.0549431	AC125613.1	0.0644199	SV2C	0.0500268	TTC12	0.060252	ZC3H12C	0.0517696	H3C6	0.0808601	MCM3AP-AS1	0.0396151	PDE7B	0.0359786	TAFA5	0.0924375	RBFOX1	0.0615798	TRANK1	0.0249015	MIS18A	0.0676412	ZNF385A	0.0847265	ACHE	0.0461533
119	ORAI1	0.0880029	SMIM30	0.0547994	SPDL1	0.0633201	MYLIP	0.0500067	LINC00354	0.060216	PTGIR	0.0516758	PGLS	0.080818	STIM2	0.0395371	RASD1	0.0355106	ACSL1	0.0923573	NELL1	0.061444	EPB41	0.0248028	INSM1	0.0671472	AC026401.3	0.0847072	AC107886.1	0.0459707
120	BHLHE22	0.0877769	CSNK1G1	0.0547183	PARPBP	0.0631816	EFNB2	0.0499453	LRATD1	0.0599852	RXFP1	0.0516389	PRR5	0.0805474	TMEM178B	0.0394737	C12orf75	0.0354511	ACKR3	0.0920062	EPHB6	0.0614361	BAX	0.0245844	MALAT1	0.06671	RRP15	0.0846527	ATP1A3	0.0458821
121	SURF2	0.0874928	MAGI2-AS3	0.0546881	CALM2	0.0631578	SYNE2	0.049484	PTGFRN	0.059858	PCDHB11	0.0516283	SLC25A34	0.0800804	FAM49A	0.0393096	TMEM200C	0.0349969	TCF4	0.0919333	FAM120B	0.0613638	BARHL2	0.0245454	NOP56	0.0664348	ZBTB1	0.0846279	SERPINI1	0.0457628
122	EIF3H	0.0870704	CYYR1	0.0545732	SPAG5	0.0623493	MBP	0.0493591	RABGAP1L	0.0596175	PLCD4	0.0515492	NADSYN1	0.0800676	RAP1GAP	0.0390928	LINC02024	0.0349707	KIF1B	0.091833	STXBP5	0.0612787	RGMB-AS1	0.0244778	GAPDH	0.0663427	WBP4	0.0845202	SCN2A	0.0457281
123	KLHL2	0.0864127	TSPO	0.0543976	CEP57L1	0.0619743	AF106564.1	0.0489319	CD24	0.0595907	SKAP1	0.0514943	SLITRK1	0.0800208	MMP2	0.0388881	PRXL2A	0.0349365	FARSB	0.0911681	SOS2	0.0611665	ZIC4	0.0243334	HAUS8	0.0662183	SUB1	0.0841927	CCDC30	0.0456762
124	LRRN3	0.0862847	PRIM1	0.0543487	TMPO	0.0618724	CTNND2	0.0488863	GOLGA4	0.0593344	FHDC1	0.0514701	AATF	0.0798262	FRMD4A	0.0388145	AL353746.1	0.0346164	ANKRD50	0.0908522	BAALC	0.0610874	PCP4L1	0.024331	MED21	0.0660799	HES7	0.0841737	SEZ6L	0.0453943
125	TMEM200C	0.086157	FAM53B	0.054195	CCDC88A	0.0615448	NREP	0.0488535	CHL1	0.0593217	CAVIN2-AS1	0.0514242	BICC1	0.0797737	GABRA2	0.0387932	CACNA1D	0.034202	STK32B	0.0908004	RYR2	0.0608391	RASA3	0.0243123	LIG1	0.0660285	C19orf18	0.0839253	FXYD7	0.0452929
126	UHRF1BP1	0.0859196	GOLIM4	0.0541853	MDM1	0.0603769	GRID2	0.0488506	COL9A3	0.0590832	GSK3B	0.0512214	SENP8	0.0796168	ZC3H14	0.0387854	CXADR	0.0341838	RND2	0.0899845	TRIM2	0.0607763	SIPA1L2	0.0242556	YME1L1	0.0659967	MEN1	0.0838737	SYT4	0.0452597
127	SUPV3L1	0.0856158	AL121603.2	0.0541674	ASCL1	0.0603043	FOXP4	0.0486663	RPS20	0.0590635	BAMBI	0.0510874	CHRNB2	0.0795019	RUNX1T1	0.0385471	DSCAM	0.0340405	PPP2R2A	0.0898657	PCLO	0.0607455	SPATA17	0.0242033	H2AC19	0.0659403	RIMKLA	0.0836896	H2BC11	0.045249
128	LINC01816	0.085601	ANGPTL1	0.0540339	SAPCD2	0.0597409	COL25A1	0.0486008	AC019131.2	0.0588791	ACTA1	0.0510731	ANKRD49	0.0794948	SOGA1	0.0382144	EGR1	0.0339185	TAF6	0.0894632	PPP1R16B	0.0606093	BIN1	0.0241559	BBX	0.0655906	ARVCF	0.0835054	POU2F2	0.0451098
129	NCOA3	0.0854264	ARL14EP	0.0539605	UTRN	0.0596225	DYNLL1	0.0485856	LINC02763	0.0588414	SIX3-AS1	0.0510672	NEIL1	0.0794767	DOK4	0.0381712	NMNAT2	0.0338819	GABRA2	0.0893958	DNAJC5	0.0606036	ARFGEF3	0.0241551	SYNCRIP	0.0653795	Rhesus_G0030266	0.0834904	RIIAD1	0.045082
130	STX5	0.0854198	COX4I1	0.0539597	NDE1	0.0592702	NEFM	0.0485704	PSMD2	0.0585808	TNIK	0.0510147	RTN2	0.0794558	SOX9	0.0381201	NBL1	0.033862	CASP3	0.0892071	PLEKHA5	0.0605423	GRINA	0.0241541	DIAPH3	0.0652925	AC004967.2	0.0834816	RFTN1	0.0450435
131	STRIP1	0.085293	NNAT	0.053836	MAD2L1	0.0590575	SMS	0.0484982	SSBP3	0.0583216	TSTD3	0.0509869	NKX2-2	0.079362	ZNF18	0.0380825	POT1-AS1	0.0337478	OLA1	0.0891386	RNF152	0.0603845	CNTN2	0.0239689	MGAT4C	0.0650775	POLR1C	0.0833421	TCEAL5	0.0449029
132	UPF2	0.0850083	HUNK	0.0537809	ITGB8	0.0585094	ROBO1	0.0484333	CYSTM1	0.0581209	TLCD4	0.0509571	C10orf25	0.0793211	SNRK	0.0380682	SCRN2	0.0335748	MAPK8IP1	0.0886944	ITPR1	0.0602926	TCF7L2	0.0237746	ARMC12	0.0650396	HRAS	0.0832677	NTS	0.0445982
133	ST3GAL1	0.0847009	MFGE8	0.0535433	DDX39A	0.0579036	CSRP2	0.0483717	UIMC1	0.0579778	SERTAD4	0.0508772	ACVR1	0.0791908	CBR4	0.0379735	CNMD	0.0335328	JUN	0.0881395	CNIH1	0.0601432	DTNBP1	0.0237411	MIS12	0.0642883	ZNF514	0.0832414	MBP	0.0444583
134	UNC79	0.0847007	CIART	0.0534912	SPC25	0.0576822	PLXDC2	0.0480121	ARL6IP5	0.0579234	CXorf38	0.0508671	AP5S1	0.0791749	AKAP7	0.0378405	TCEAL5	0.0334445	GUK1	0.0879487	ITM2A	0.0599865	PAIP2B	0.0236268	TXN2	0.0642019	UQCRFS1	0.0829549	MALAT1	0.0444539
135	KLHL25	0.0846921	ABCC4	0.0533213	RNU2-17P	0.0575678	TNNI3	0.0480022	CBLN4	0.0578749	PCSK1N	0.0508545	LBR	0.0790756	ARL4C	0.0378401	RUNDC3B	0.0334278	APH1B	0.0878446	USP27X	0.0598948	NEUROD2	0.0235714	HEG1	0.0637104	PANTR1	0.082942	GAL	0.0443787
136	ACTL6B	0.0846501	ATP2B1	0.0533195	NCAPH	0.0575185	AP000229.1	0.0474826	SQLE	0.0577168	TEX15	0.0506224	HELB	0.0790167	SAP30L-AS1	0.0376756	FOS	0.0332661	HSPA1B	0.0874545	FARP1	0.0598571	AL591167.1	0.0235424	TCF7	0.0634297	SNAP23	0.0829134	GABRQ	0.0440118
137	ASH2L	0.0845614	NEDD4	0.0531627	CENPW	0.0570375	AC016717.2	0.0473983	NECAB1	0.0576935	PAQR3	0.0506172	MAGEL2	0.0789592	SHISA6	0.0376566	SYNDIG1	0.0331196	CXCR4	0.0871028	FIBP	0.059656	NR2F2	0.0235294	TRIM37	0.0633758	MSI2	0.0827789	PITPNM1	0.0438195
138	HAPLN1	0.0844724	BSCL2	0.0531217	HSDL2	0.0570095	SLC35D3	0.0473606	RPL6	0.0576013	TRPM4	0.0504482	AL139106.1	0.0789008	ABHD4	0.0376448	EFNA3	0.0328601	ZFR	0.0867616	SEC11A	0.0595141	FRRS1L	0.023491	LIN54	0.0633524	AC114980.1	0.0825506	PHTF1	0.043806
139	TMEM74	0.0843309	RPL19	0.0529516	H1-4	0.0569683	MAML3	0.047226	CDH11	0.0574807	IGSF21	0.0502665	CPLX2	0.078718	SMYD2	0.0376256	CPE	0.0327411	CCDC174	0.0866823	MAN1A2	0.0594943	AKAP13	0.0234294	GUK1	0.0631979	MCM7	0.0825218	TCEAL7	0.0436292
140	PAG1	0.0841962	TNC	0.0528562	AC098934.1	0.0565982	LINC00599	0.0471344	SLC18A2	0.0573732	PALLD	0.0502214	CHRNB1	0.0786917	DHDDS	0.0375493	PREPL	0.0327249	EXT2	0.0866202	PRADC1	0.0594669	VSNL1	0.0233946	POLE3	0.0631214	EXOC3	0.0824644	PCLO	0.0435764
141	FBXO10	0.0841901	RHBDF1	0.0527965	ZNF844	0.0565297	SNX19	0.0467962	GRIA2	0.0572316	CACNA2D1	0.0501797	AC079922.2	0.0786581	PGM5	0.0375281	CHST11	0.0326516	CELF1	0.0866149	RGMB-AS1	0.0594598	DPP6	0.023358	RRM1	0.0630118	ARMT1	0.0823424	DCC	0.0435322
142	FABP7	0.0841665	ZNF740	0.0525742	ZNF438	0.0565091	KCP	0.0464263	NPRL3	0.0567338	TSPAN9	0.0500337	CDKL3	0.0786544	PCDH15	0.03739	C14orf132	0.0325579	ANKRD24	0.0865032	AL049834.1	0.059403	ZNF521	0.023307	H2BC6	0.0626316	ZNF771	0.0823405	TSHZ2	0.0434951
143	ERMARD	0.0841229	CMTM5	0.0523822	CCDC18	0.0565058	LINC01201	0.0462603	LRRTM3	0.0564935	SGIP1	0.0500179	ATP9B	0.0786511	MAGEH1	0.0373352	FP671120.4	0.0323618	UNKL	0.0861851	BCAN	0.0593926	APBB3	0.0232191	CHEK1	0.0624074	RNU5B-1	0.082295	MAGEH1	0.0434111
144	C2orf76	0.0841	EBPL	0.0521795	EZH2	0.0563908	TSPAN2	0.0462285	FOSL2	0.056471	TGFB2	0.0499947	PHF13	0.078594	DOCK2	0.0373224	APMAP	0.0320461	BMPR1A	0.0861678	RAB30	0.0592097	BCL7A	0.0232144	VAMP9P	0.0621518	CCK	0.081976	PRR7	0.0433807
145	RN7SKP38	0.0840902	LSM4	0.0521378	SKA3	0.0563705	SH3BP5	0.0461782	FZD5	0.0563391	SHISA6	0.0497766	ZNF282	0.0784584	NDUFB5	0.0372053	ARL4D	0.0319204	AC007256.1	0.0860528	ATP1A3	0.0591692	CHRM3	0.0230913	EGR1	0.0620204	DCTN5	0.0819572	FAM201A	0.0432555
146	PYCR1	0.0839802	SDCBP2-AS1	0.0521009	SSH2	0.0561051	ST8SIA3	0.0458726	PMEL	0.0562874	AC104964.3	0.0497536	DAB2IP	0.0782709	PRPF40A	0.0370139	ST3GAL4	0.0318076	ZEB2	0.0860324	DHRS3	0.0589868	MAP1B	0.0229805	SMC3	0.0617026	MYBL2	0.0817555	H2AW	0.043199
147	RHOG	0.0835274	PER3	0.052096	PAX6	0.056101	MYO1B	0.045821	RXRG	0.0561548	NDUFB9	0.0497109	CCDC88A	0.0781281	SLC25A4	0.0369825	RASD2	0.0316981	UBE2O	0.0859458	FANCM	0.0588594	B3GAT1	0.0229112	ARPP19	0.0616955	GBA	0.081619	IRF2BP2	0.0431644
148	AC011462.5	0.083472	GPAT4	0.0520776	SMC2	0.0555153	NLRP1	0.045785	RNF165	0.0561398	AC006254.3	0.0496724	PRDM5	0.078001	Rhesus_G0031359	0.0368776	AL138999.1	0.0314255	NMT2	0.0856707	FBXO7	0.058661	COL6A2	0.0229091	POLR2K	0.0616588	MAFF	0.0812076	PHF23	0.0431496
149	PPP1R12B	0.0834194	NR3C1	0.0520281	SCML2	0.0552702	MIR100HG	0.045614	POMP	0.0559443	PLAGL1	0.0496585	PTPRR	0.0779777	APCDD1	0.0366993	SEMA4D	0.0314229	SMIM32	0.085486	SASH1	0.0586576	CDKN2D	0.0229079	H2BC9	0.0610504	TRIM25	0.0810634	EPB41L4A-AS1	0.0430282
150	ZNF300	0.083404	MAD2L1BP	0.0519415	JADE1	0.0550818	PPP1R14A	0.0455041	FGF3	0.0559279	AC020951.1	0.0496073	AMOTL2	0.077828	BCL2L11	0.0366348	ACOT7	0.0312866	NCAM2	0.0854844	CENPS-CORT	0.0584961	CASP3	0.0228734	RPS15	0.0607252	ANGEL2	0.0810366	GALP	0.0428765
151	TK2	0.0832881	RNFT1	0.0517826	CEP70	0.0548215	FOXP2	0.0454109	FNIP2	0.0558743	SIN3A	0.0495416	MAX	0.0777335	AL138999.1	0.0364549	ACYP2	0.0311685	ACTG1	0.0852725	CCDC90B	0.0584119	MESTIT1	0.0227699	SEMA5A	0.0606816	SNRPE	0.0810352	LINC01315	0.0426717
152	VPS26C	0.083133	HAPLN3	0.0517566	MEX3A	0.0540806	AC004158.1	0.045358	AC011365.2	0.055416	ZNF404	0.0494932	SCAI	0.0776565	TUBGCP6	0.0363536	STXBP5	0.0310155	AC135782.1	0.0852346	MPND	0.0581051	KCTD5	0.0227672	SYNE2	0.0606581	MTMR6	0.0810332	AC074194.2	0.0424821
153	MICOS13	0.0826421	AP003721.3	0.0516622	KMT5A	0.0540741	RARS2	0.0452705	AC093503.3	0.0553577	CIP2A	0.0494834	DBIL5P	0.0776459	FOXN3	0.036046	KCND3	0.0308838	STOML2	0.0844093	GRM1	0.0580994	WNK2	0.0227025	PLEKHF2	0.0605695	BTG3	0.0806803	CAMK2D	0.0424689
154	PGBD1	0.0825875	GABRQ	0.051607	PIM1	0.0537816	MRPL3	0.0451431	KIF1A	0.0552548	POLE3	0.0492757	WDYHV1	0.0775598	AC092117.1	0.0358172	PTPRO	0.0308823	GCA	0.0842512	AL121929.4	0.0580647	SIN3A	0.0227004	POP4	0.0600517	ELAVL4	0.0805671	GYG1	0.0424167
155	EPHA5	0.0825751	UNG	0.0515996	FAM83D	0.0535589	GPC2	0.0449045	WIPF3	0.0551526	PPP1R15A	0.0492621	SLC38A7	0.0772232	GOLM1	0.0358095	SYT6	0.0308518	AMIGO2	0.0838479	UBE2D1	0.0580414	GPR162	0.0226479	H2BC7	0.0600052	C1RL	0.0804404	DSCAM	0.0422094
156	PAK3	0.0825735	GAPDH	0.0514711	TUBB	0.0534762	RGS7	0.0448971	EXOC3L1	0.0548722	SOCS5	0.0490604	KITLG	0.0771851	NDST3	0.035763	TRNT1	0.0307178	SUPT20H	0.0836078	ACACA	0.0578086	FNDC5	0.0226395	THAP9	0.0600036	AC068308.1	0.0803169	LCORL	0.0422021
157	KIAA1614	0.0825683	EED	0.0514548	PNRC1	0.0531267	GABRA1	0.0448892	SDHD	0.0547228	DDX25	0.0489542	NME4	0.0768559	METTL14	0.0357406	RIMS3	0.0307095	ZKSCAN5	0.0835968	WFDC2	0.0577192	CDH6	0.0225548	MCPH1	0.0599783	H2AZ1	0.0802956	MAB21L1	0.0420557
158	ZBED9	0.0823132	PDLIM5	0.0513396	FBXO5	0.0527699	METTL9	0.044763	PAIP2	0.0547088	PWRN1	0.0489241	ARL13B	0.0768306	SULT1C2	0.0356301	STAC2	0.0306465	TUBB2B	0.0835082	MIR600HG	0.0576904	PDLIM5	0.0225389	NDUFS1	0.0599638	KDM3A	0.0801421	ATP9A	0.0419335
159	MIF	0.0822717	GADD45GIP1	0.05125	HDAC6	0.0524594	HPCAL1	0.044647	PDZD4	0.0543084	INSYN2B	0.0488621	PPM1H	0.0768266	ADGRB3	0.0356263	CALM2	0.030636	MARCKS	0.0832978	METTL9	0.0576161	KIF26B	0.0224662	CENPK	0.0596081	RPL31P52	0.0799863	SAMD12	0.0418219
160	PARS2	0.0822574	MSH6	0.0512057	BCL11A	0.0522242	CNTN4	0.044571	CTXN1	0.0542717	LAS1L	0.0487743	FLNA	0.0768115	GRK5	0.0356148	KCNQ1OT1	0.0304996	ZNF124	0.0832649	TRIM54	0.0576117	LINC01351	0.022459	ENOX1	0.0595849	CREB3	0.0799012	MT3	0.0416994
161	ZNF383	0.0818443	ROBO3	0.0511284	LIX1L	0.0522076	KDM6B	0.044531	KDM5B	0.0541773	PDE11A	0.0485922	AL158206.1	0.0764463	SOX11	0.0355966	SPATA6L	0.0304914	CDC42	0.0830369	PRDX6	0.0576016	CPB2-AS1	0.0224447	CDKN2AIPNL	0.0593542	NR1H2	0.0797987	OBSL1	0.0416449
162	GRK3	0.0814971	TEDC2	0.0511153	STAT2	0.0521286	BEND5	0.0437493	PNMA8B	0.0541544	CHD2	0.0485211	PDCL	0.076439	GAA	0.0354324	STUB1	0.0302865	SWSAP1	0.0830146	PFDN2	0.0574767	SLIT2	0.0224146	IRF1	0.0593423	RPL5P20	0.0797493	CNTN1	0.041641
163	RMND5B	0.0812745	IMPDH2	0.0509875	PHPT1	0.0520103	TENM2	0.0434349	TUBA1C	0.0540467	ZNF717	0.0481054	AC069503.5	0.0764082	BCKDHB	0.0352944	ZIC1	0.0301301	AC011477.3	0.082935	ANK3	0.0574522	TXN	0.0224081	NEIL3	0.0591717	RPS16	0.0795299	PEA15	0.0415929
164	CADM1	0.081183	DARS1	0.0509018	E2F7	0.0519682	BRINP1	0.0434344	TMEM254	0.0539747	GVQW3	0.0480914	CRACD	0.0764028	AC092691.2	0.0351666	IER2	0.0301158	AL096701.4	0.0829248	GAMT	0.0572564	BCL2L12	0.0223867	TNFRSF12A	0.0590862	MCCC2	0.0794506	MESP2	0.0415782
165	DDAH2	0.0811471	UGGT2	0.0506848	DYNC1I2	0.0518449	MYO1D	0.0434184	CAMKV	0.0538654	TRIM44	0.0480323	SLF2	0.0763928	THOC2	0.0351536	KIAA1211L	0.030018	SOX5	0.0828312	SURF4	0.0571655	ZNF689	0.0221903	FAM120A	0.0590395	SEM1	0.0793946	CYP2T1P	0.0415643
166	ITM2C	0.0810379	SYCE2	0.0506355	H1-1	0.0516039	AL117353.1	0.0434174	AC009135.2	0.0538268	AC015961.1	0.0479865	AL021155.5	0.0763832	NCOA6	0.0350544	TSC22D1	0.0298336	KCNH7	0.0826818	BDP1	0.0571386	TMCO3	0.0221901	CENPJ	0.0589446	ZEB2	0.0792819	MSMO1	0.0414863
167	RNF7	0.0809871	BRD9	0.0505734	DACH2	0.0515804	CTNNA1	0.0432773	KLHL10	0.0538091	CEP83	0.0476016	EDRF1	0.0763343	PPARGC1A	0.0350087	NFIX	0.0298085	Rhesus_G0048448	0.0826085	NBEA	0.0571097	SCAP	0.0220352	H1-0	0.0589233	TOMM40L	0.079212	CCT6A	0.0413728
168	MYLK	0.0808872	RNF216	0.050322	NUCKS1	0.0515326	NRSN1	0.0429368	CDH2	0.0537288	LRCH1	0.0475983	AAAS	0.0763136	Rhesus_G0000137	0.0349574	STARD13	0.0297958	HELQ	0.0826071	SLC8A1	0.0569537	SNX29	0.0219749	JUND	0.05882	SLC12A7	0.0791984	ISL1	0.0413656
169	RPP25L	0.0808842	WDR43	0.0502963	PPP2R2D	0.0514207	AC040169.1	0.0428198	UBXN2A	0.0534733	LRRC59	0.0475957	Rhesus_G0057628	0.0762534	GPCPD1	0.0348902	DOK5	0.029733	DMD	0.0824837	AKAP5	0.056839	ITGA4	0.0219643	AP000224.1	0.0588142	NDUFS4	0.0790532	SHFL	0.0412611
170	AC006116.12	0.080862	AL139011.1	0.050238	CETN3	0.0512762	VSTM2A	0.0427205	FAM133A	0.0534707	PURB	0.047533	CCDC142	0.0761686	ZNF521	0.0347858	DIXDC1	0.0297028	DPF1	0.082466	NCOA1	0.0567906	RBMS1	0.021957	AC125437.2	0.0586549	IGSF11	0.0790205	KCNH3	0.0410326
171	FADD	0.0803331	PSD3	0.0502073	H3C6	0.0510239	PXK	0.0426246	MEMO1	0.0534648	CPSF3	0.0474675	CLINT1	0.0757854	TBC1D10A	0.0346689	CELF4	0.0296653	NEDD4L	0.0824104	C11orf87	0.0567831	BBOF1	0.0219335	LGALS3BP	0.0585182	AC105411.1	0.0789888	SRGAP1	0.0410242
172	SMIM7	0.0800833	MCC	0.0501542	CDC25B	0.0508373	ITGAV	0.0425374	MAK	0.0534528	AC244517.1	0.0473841	ATG5	0.0756127	NUP93	0.0345958	HPCAL1	0.0296632	RALA	0.082061	ATP1A1-AS1	0.0566435	ZNF423	0.0217954	STON1	0.0584219	AL450998.2	0.0786856	SLC19A2	0.0409719
173	GABRB2	0.0800234	NLGN3	0.0500204	FIGN	0.050322	UCHL1	0.0424914	GPR88	0.053341	HMGN1	0.047325	ARL15	0.0755976	EFNA5	0.0345732	EPHA4	0.0293657	SLC7A14	0.0819788	TRIM67	0.0566249	PTPRJ	0.0216602	XRCC6	0.0583874	NKAIN4	0.0784364	NEIL2	0.040912
174	AC005618.1	0.0798932	RPL5	0.0500114	PNPT1	0.0499281	MALAT1	0.0423946	DNAJB6	0.0533135	MBD3	0.0473053	LTA4H	0.0755463	DPYSL5	0.0345724	HSPH1	0.0293632	DNMT3B	0.0818349	DDRGK1	0.0565938	MIR133A1HG	0.02166	EXOSC9	0.0579652	CDKL1	0.0782459	GABRA3	0.040905
175	NR2F2-AS1	0.0798605	TP53RK	0.0499958	H2AC4	0.0499255	RPS4X	0.0423503	TMF1	0.0531643	RPLP0	0.0470618	GLIPR2	0.0754239	ATP5MD	0.034545	RAPGEF5	0.0293022	ZRANB2	0.0817447	TNRC6C	0.0565855	NDUFB8	0.0216265	C7orf50	0.057961	ARMH4	0.0782173	ATP1B2	0.0408937
176	SLC35B2	0.0797741	NDUFAF8	0.0499548	CENPM	0.0498679	CDKL2	0.0423231	CELF2	0.0531105	ZNF317	0.0469463	DCTPP1	0.0752724	MFAP2	0.0344724	NCAM1	0.029248	FNDC10	0.0817227	Rhesus_G0013153	0.0565652	MFAP4	0.0215942	FUCA2	0.0578111	AC009166.1	0.0781947	SCPEP1	0.0408903
177	GABPA	0.0797384	RARRES1	0.0499295	RSBN1	0.0498658	SGTA	0.0421365	RPL12	0.0530466	FAM174C	0.0469141	ERP29	0.0751397	ST6GAL2	0.0343828	EXTL1	0.0291095	CIRBP	0.0814286	BCAS3	0.0565431	AGAP1	0.0215252	DHDH	0.0577974	SSH3	0.0780578	C4orf50	0.0408801
178	LINC01563	0.0797034	SDC4	0.049879	TUBA1A	0.0495398	PALMD	0.0420941	TUBA1A	0.0528809	GFRA1	0.0469079	EDF1	0.075055	WWC3	0.0342451	ASIC1	0.0291058	SLC7A8	0.0814153	DHODH	0.0564922	C9orf78	0.0215144	EDNRB	0.0576985	PTDSS2	0.0780433	TCEAL2	0.040673
179	FTO	0.0796844	TSPAN12	0.04987	AC032044.2	0.0495282	AC010478.1	0.041993	ACLY	0.0526436	RRP1B	0.0467822	RBM12B-AS1	0.0750335	GRAMD4	0.034229	DCHS2	0.0290952	SORBS1	0.0813066	NEFM	0.0564455	DCTN1-AS1	0.0215112	CENPQ	0.0575929	CHD7	0.0778816	PTMS	0.0406143
180	PMPCB	0.0795693	GEM	0.0498114	MLLT11	0.0493802	EPHA7	0.0419536	TAC3	0.052576	NSUN7	0.0466399	EXOSC10	0.0749522	AKIRIN2	0.0341594	ADAMTS17	0.0290533	TGFB2	0.0811573	ZBTB38	0.0563566	FGD5	0.0214579	UGT8	0.0575644	FAM89A	0.0777606	GABRG2	0.040533
181	C8orf37	0.0795268	HIP1	0.0497758	TMEM161B-AS1	0.0492869	EFCAB7	0.0418811	FAM110A	0.0523894	CDC42	0.0466368	MED25	0.0748564	SLC35E2B	0.0340807	MEIS3	0.028716	SLC9A3R2	0.0811051	AC115282.1	0.0562396	PODXL	0.0214067	TEPSIN	0.0573375	CENPF	0.0776384	RNF152	0.0404834
182	PRAM1	0.0793907	TMEM98	0.0497565	CCDC150	0.049089	HLA-L	0.041876	CUTC	0.0522332	CDK5RAP3	0.0465739	NCBP2	0.0748091	ABLIM2	0.0340566	JUNB	0.028677	ERLIN2	0.0808584	GAD1	0.0562247	UBE2E3	0.0214014	PARVA	0.0573285	NUCB1	0.0775515	CAMK2B	0.0404495
183	AC005041.4	0.0792736	SLC1A5	0.0497131	ZSWIM9	0.0488961	SLAIN2	0.0417687	DCLK2	0.0522213	CEMIP2	0.0465176	ABHD6	0.0746822	KLF12	0.0340218	WNT7B	0.0283174	CHST7	0.0808525	AAK1	0.0561391	SUMF1	0.0213504	ERCC6L	0.0572024	BAG6	0.0773438	CCDC184	0.0402334
184	KIF3B	0.0790209	HSPD1	0.0496265	H3C2	0.0488803	DNER	0.0415862	MTF2	0.0520167	AL357568.1	0.0464506	RNU6-920P	0.0746249	GLRX3	0.0339553	GREB1	0.0282322	EPHA5	0.0808159	FP236383.5	0.0559913	PCMT1	0.0212546	PAK1IP1	0.0571	DYNLRB1	0.0772888	MRPL34	0.0399746
185	CTCF	0.0789708	ZKSCAN5	0.0494968	AL731566.2	0.0487318	DDX47	0.0414788	AP002812.1	0.0518756	MIR124-2HG	0.0464239	AC106820.4	0.0746219	CDH8	0.0338459	MMP16	0.0281806	ATG2B	0.0807331	PEG10	0.0559697	KCNQ1OT1	0.0212483	DENND1A	0.0570872	CENPU	0.0770764	TRPS1	0.0399356
186	ZNF780A	0.0788466	GADD45A	0.0494532	PIP4K2A	0.0487243	HECTD4	0.0414702	ARVCF	0.0518407	RTN4	0.046361	AC091826.3	0.0744932	BCL11B	0.0336622	MEGF11	0.0280876	Rhesus_G0047152	0.0805607	PANK4	0.0558247	JPH4	0.0212239	PCBP2	0.0570101	UBE2Q2	0.0770112	MAGEL2	0.0399253
187	BSCL2	0.0788419	CALR	0.0494404	KIF20A	0.0485976	FLRT3	0.0414482	AC073052.1	0.0518378	HNRNPAB	0.0462425	SRD5A3	0.0744192	SLC35C2	0.033582	APBA1	0.0280372	P2RX5	0.0803747	DLGAP1-AS4	0.055776	PNPLA3	0.0211902	SMIM3	0.0568948	PTBP3	0.0770016	TCEAL6	0.0398682
188	ZKSCAN3	0.0787312	ARL4A	0.0494348	CCDC168	0.048468	HIGD2A	0.0414401	MRPS25	0.051777	SAMD14	0.0462247	NRBF2P5	0.0743816	RPL19	0.0335563	STX1B	0.027901	TRIP12	0.0797057	LINC00173	0.0556218	DDIT4	0.0211176	EML1	0.0565523	CPNE2	0.0769129	DNAJB9	0.039819
189	GPR82	0.0784957	RPL41	0.0493272	DLEU2	0.0482945	CASC15	0.0413857	EPB41	0.0517574	DCAF4	0.0461905	AC137932.1	0.0743016	NUP133	0.0335372	PXYLP1	0.0278359	DDX31	0.0796029	IL1RAPL1	0.0555132	ACTR2	0.0211103	USP1	0.0565043	TTC19	0.0768672	KIAA0319	0.0396611
190	ZNF275	0.0781469	NOTCH3	0.0492669	NET1	0.0480757	BACH2	0.0413479	NPAS4	0.0515154	LONRF1	0.0461331	HERC2	0.0742604	UNC5B	0.0335286	TMEM115	0.0277479	HSBP1L1	0.0795776	RIC1	0.0553375	LRRC77P	0.0210901	H3C8	0.0564805	B4GALT7	0.0768578	TEX9	0.0396365
191	NFIX	0.0779595	MTHFD1	0.0491186	TENT4A	0.0478513	DAAM1	0.0412117	NEDD9	0.0514605	SEPTIN1	0.0460729	SMKR1	0.074171	UBE2W	0.0334571	ATP6V0B	0.0277186	GAPDHP66	0.0795232	CACNA2D2	0.0553156	CHRM3-AS2	0.0210816	ATF4	0.0564114	PCNA	0.076857	FAM216A	0.0396064
192	RPL5P8	0.0779495	NCL	0.0489461	STMN1	0.0475311	PAG1	0.0411477	AC108053.1	0.0514352	PELI3	0.0458136	LRRC47	0.0739816	SULF2	0.0334331	TRHDE	0.0276961	SRRT	0.079235	ATP9A	0.0552438	PLPPR2	0.0209556	HAUS5	0.0562655	C5orf30	0.076664	TUBB2A	0.0395833
193	MARCHF4	0.0777307	PKP2	0.0489458	LMBR1L	0.0474266	NPY5R	0.0408332	MPP5	0.0514292	NFIC	0.0457914	PTPN13	0.0739691	EXOSC1	0.0333949	PROX1	0.0276863	HSP90AA1	0.0788699	OSBP	0.0551522	GALNT12	0.0209232	RND2	0.0561634	RNF122	0.0765794	Rhesus_G0022685	0.0395088
194	NDRG3	0.0776395	EXOSC5	0.0488827	INIP	0.047414	PPP2R2C	0.0408137	EBAG9	0.051402	AC104109.4	0.0457045	AC092329.3	0.0736575	MLXIP	0.033389	NEURL4	0.0276241	LRRC8B	0.0787234	TCEAL2	0.0550688	TAB2	0.0208438	H3C6	0.0558243	TOR1AIP1	0.0762857	CSRNP3	0.0391423
195	DPY19L4	0.0776351	EEF1D	0.048791	SAE1	0.0474061	PNOC	0.0406285	TGOLN2	0.0513153	TCN2	0.0456475	RANBP2	0.0735093	TMEM19	0.0333697	SILC1	0.0275393	ZNF462	0.0786008	EIF4H	0.0550501	SMIM13	0.0208308	SUV39H2	0.0557488	TDP1	0.0762433	VSTM2B	0.0391058
196	PLCXD1	0.0773885	SPAG9	0.0487897	Rhesus_G0027254	0.0472924	EFNA5	0.0405892	AC093752.1	0.051104	NAA60	0.0456443	TARBP2	0.0735043	NTRK2	0.0333027	DOCK9	0.0275211	SLC2A13	0.0784008	CELF5	0.0549606	LINC01649	0.0208302	AC002350.2	0.0556976	RN7SL381P	0.0762391	ZNF747	0.0390577
197	ARL4C	0.0772732	EGR2	0.0487251	CREB3L4	0.0472266	ZNF217	0.0405299	ATXN7	0.05107	JPH4	0.0456399	NCKAP1	0.0734808	SESTD1	0.0332087	PRKCE	0.0275034	PLXNA4	0.0783907	JADE1	0.0549276	SEMA3A	0.0207943	RARRES1	0.0556815	ASNSD1	0.0762371	SLC12A5	0.039052
198	CACNA1C	0.0771844	PGM1	0.0486833	DNAJC21	0.0470398	CRAT	0.0405265	TENM3	0.0510559	RPL11	0.0454983	FBXL16	0.0733603	RNF121	0.0330823	NPPC	0.0274681	DDX25	0.0781911	ELP1	0.0548479	RTN4	0.0207719	SMAD9	0.0556564	SGCB	0.0760516	AC010530.1	0.0390356
199	RASA1	0.0771409	SNAP47	0.0486036	SCGN	0.0467584	FER1L5	0.0404833	H3C10	0.0510532	AL365356.1	0.0454699	COASY	0.0733594	QSOX1	0.0329965	RPL23P2	0.0274068	PROM2	0.0780378	EPN1	0.0546924	GNB1	0.0207493	TIMM21	0.0555827	ZC3H8	0.0760105	SLC2A11	0.0389236
200	NOL3	0.0770804	PSMA7	0.048425	KIF5B	0.0466179	MGST1	0.0403701	PRUNE1	0.0510334	SLC39A10	0.04545	RPL22	0.073227	VAV2	0.0329214	NSMF	0.0272949	LPAR1	0.0780267	PHLDA1	0.0546343	TBC1D17	0.0207183	CH25H	0.0555763	MOB3A	0.0760073	NCOA4	0.0386392
201	Rhesus_G0013126	0.0766747	AK6	0.0483572	NLRX1	0.0465579	RIPOR2	0.0402538	PLPP2	0.0510029	NPAS2	0.0454291	C12orf71	0.0731904	VPS13C	0.0327988	GUK1	0.0272682	JAZF1	0.0779581	GRIK2	0.0544954	ANKRD29	0.0206844	MED14	0.0553613	DDTL	0.0759351	CNTN6	0.0385538
202	CCHCR1	0.0765598	DPH6	0.0482573	SLC25A6	0.0462976	GALNT17	0.0400936	MRPS17	0.0509741	HIPK1-AS1	0.0454155	SEPTIN9	0.0731574	METAP1D	0.0326523	GALNT10	0.027261	BEND4	0.0776046	POLE4	0.0544887	SPINK5	0.02062	NUP62	0.0553314	NARS2	0.075823	EDEM2	0.0385149
203	PJVK	0.0765217	METRN	0.0482096	AC000065.1	0.0462739	APP	0.0400056	AC100788.1	0.0509156	KDELR1	0.0453947	VPS26BP1	0.0730842	TLE5	0.0326031	PRORSD1P	0.0271985	POU3F2	0.0775472	DNPH1	0.0543953	TENM3	0.0205883	EMSY	0.0552683	SRRM2-AS1	0.0757529	PLEKHA6	0.0385037
204	NANOS1	0.0763631	AL137017.1	0.0481598	BMI1	0.0462395	FABP5	0.0398438	IPO13	0.0507022	ARHGAP17	0.0453944	PCDHB17P	0.0730314	ZNF274	0.0325289	UNC80	0.0271172	TRMT11	0.0773818	GRIK1	0.0542893	MMP17	0.0205746	FAM168B	0.0551978	TRAPPC6B	0.0756043	CXADR	0.0385023
205	MOCS3	0.0761482	SOAT1	0.0480611	NHSL1	0.0462184	ELK3	0.0397952	MAP1B	0.0506973	ZNF428	0.0453627	AC018500.1	0.0729637	PHKB	0.0325072	RUNX2	0.0271032	SORCS1	0.0773235	PLXNA1	0.0542822	CA4	0.0205455	GEN1	0.055165	CARS2	0.075594	PALM2AKAP2	0.038491
206	VASP	0.076117	APRT	0.0480516	DBF4B	0.0461222	LIN7A	0.0397612	ZC3H15	0.0505603	SPRED1	0.0453045	C1orf52	0.0729547	AFAP1L2	0.0322708	MAT2B	0.0270698	ERGIC1	0.0773016	GALNT11	0.0542591	TMEM50A	0.0205408	HDAC2	0.0551168	COL4A2	0.0755467	TENM1	0.0384325
207	BAIAP2	0.0760768	NDUFB11	0.0479444	OXSR1	0.0460806	BTG1	0.0397475	GALNT8	0.0501288	RNF167	0.0453023	AC091488.1	0.0729365	TMEM100	0.0322034	RSRP1	0.0270137	NEPRO	0.0772825	RAP2B	0.0541848	LINC01618	0.0205402	SYT11	0.0550763	ZNF420	0.075452	CALB1	0.0383758
208	AP001267.5	0.0760396	TP53	0.0478802	AP001258.1	0.0459544	CCDC181	0.0396871	RBCK1	0.0500519	BCKDHB	0.0452895	LINC00632	0.0727874	PRKCA	0.0319666	HOOK1	0.0269733	RBP1	0.0771836	TM9SF4	0.0541408	MRPL52	0.0203205	CIRBP	0.0550384	Z82217.1	0.0754184	DUSP18	0.0383407
209	ZNF385D	0.0760122	SERPINH1	0.0478261	BLOC1S5	0.0457454	CEP19	0.039687	RNF214	0.050048	CNTN2	0.0452737	AL391840.1	0.0726638	HEATR3	0.0318815	SACM1L	0.0268378	GLRX	0.0770222	ADCY2	0.0541138	GARS-DT	0.0202994	ABHD3	0.054992	GNB1	0.0754103	AC092958.1	0.0379911
210	FBL	0.0759792	TTC38	0.0477656	DENND5A	0.0456476	MYB	0.0396756	AZU1	0.0499694	SNRPE	0.0452184	AL138999.1	0.0725134	DNAJC10	0.0317353	RGS7	0.0267961	HIVEP2	0.076757	CUEDC2	0.0540671	SLC25A5	0.0202869	SMYD2	0.0549605	METAP1D	0.0753561	SEZ6L2	0.0379133
211	FAM126B	0.0759782	TFAP4	0.0477569	SARS2	0.0455969	AC105114.1	0.0396221	RPL23A	0.0498782	PDCD2L	0.0452041	AC009812.4	0.0723732	FBLN2	0.0317222	TRHDE-AS1	0.0267648	NSG2	0.0767505	RPGR	0.054031	BHLHE22	0.0202461	NPC2	0.0549575	NAA80	0.0753442	VPS9D1	0.0378239
212	SAT2	0.0758976	INSIG1	0.0477106	PMF1	0.0455793	SOX8	0.0395676	YBX1	0.0495731	ATF5	0.0451359	AC009802.1	0.07225	TRAF3IP2	0.0316647	SCUBE2	0.0267496	FLNA	0.0766915	DHFR2	0.0539657	BRCC3	0.0202316	RAB24	0.0549448	BAK1	0.075333	FBXO16	0.0377852
213	NEK1	0.075798	ZBTB3	0.0476928	RDX	0.0454856	CD99L2	0.0395275	PRCP	0.0495345	TMEM175	0.0451038	IDUA	0.0721888	PRKCE	0.0315872	ZDHHC21	0.0266759	ATP6V1F	0.0765233	CNTN1	0.0539254	DUSP16	0.0202032	SF3B2	0.0549273	AL118556.2	0.0752355	SCOC	0.0377543
214	KIF21A	0.0756657	GNPDA2	0.0475897	TIFA	0.0453527	RGMA	0.0394628	SNX13	0.0495036	VOPP1	0.0450496	HDAC8	0.0721191	MBIP	0.0315615	C6orf52	0.0265455	MCUB	0.0764397	SOX2	0.0539021	DYNLT1	0.0201762	FAM229B	0.0548849	BRCA2	0.075173	ENO2	0.0377269
215	QSOX1	0.0756232	ATP1A2	0.0474645	DCP2	0.045304	MED12L	0.0392937	GTF2I	0.0493608	AC130650.2	0.0449453	NAA20	0.0720985	NRTN	0.0314437	RMDN1	0.0265438	VAV3	0.0763847	ZFP30	0.0538421	RTN4RL1	0.020097	TRPC1	0.0546642	TAF10	0.0751507	NAP1L5	0.0376145
216	G0S2	0.0754558	VSTM4	0.0474391	RHNO1	0.0452982	SSBP1	0.039128	GNG8	0.0492923	DPM1	0.0449003	AL136164.3	0.0720983	CORO2B	0.031397	VOPP1	0.026539	UPRT	0.0763535	NTMT1	0.0538019	KIF1A	0.0200901	TRIQK	0.0546609	NUP153	0.0751347	PNMA3	0.0375721
217	LOXL1-AS1	0.0754367	NXT1	0.0474215	NIPAL3	0.0452757	WDR47	0.0391238	BX890604.2	0.0492672	COL15A1	0.0448041	PCBP4	0.0720882	C1GALT1C1	0.0313946	DGKE	0.0265168	LHX8	0.0763519	PIEZO2	0.0537373	ECH1	0.0200786	PPP1R15B	0.0545824	ZNF121	0.075061	DGKI	0.0375025
218	FAM241A	0.0752107	CASP9	0.0474099	FAM207A	0.045155	AC112907.3	0.0390163	TRIM8	0.0491036	FBRS	0.0447926	AF230666.1	0.0720758	C21orf91	0.0313323	RASSF8-AS1	0.0264397	AC007292.2	0.0763376	THSD7B	0.0537225	SNF8	0.0200706	UQCC2	0.054506	HMG20B	0.0750343	TM2D2	0.0373866
219	PHYHD1	0.0751817	KLF16	0.0473619	LMNB1	0.0451337	SLK	0.0389988	ATCAY	0.0490569	TTC3P1	0.0447182	NBAS	0.0720748	INKA2	0.0313258	RADIL	0.026356	SAFB2	0.0763331	HS6ST1	0.0537	ACKR1	0.0200619	YJU2	0.0543293	ZNF2	0.0747554	LINC01586	0.0373802
220	HDAC1P2	0.0751635	KCNN3	0.047355	ERCC6L	0.0450917	SSNA1	0.0389717	H1-0	0.0489609	MRPL48	0.0446548	PRDX3	0.0720597	MTMR14	0.0313205	EPB41	0.0263054	FAM200B	0.0761597	GRIA1	0.0536533	GABRG2	0.0200469	KANSL2	0.0542533	EDC4	0.0747302	KLF6	0.0373427
221	PDCD2	0.0750531	AC068888.1	0.0473468	GMPPB	0.04507	TRIM54	0.0389213	SBDS	0.048938	MRPL39	0.0446309	EIF3J	0.0719611	FBXL15	0.0313036	COL9A2	0.0262883	AC141586.1	0.0761512	RS1	0.0535978	NFASC	0.0199615	TCTEX1D2	0.0542427	Rhesus_G0041340	0.0746617	LAMB3	0.0373175
222	CDKAL1	0.0750406	TRAF3IP1	0.0473464	TET1	0.0449439	DPYSL3	0.0389199	USO1	0.0488924	LARP1	0.0445835	AC090543.2	0.0718669	GORASP1	0.031202	CASK	0.0262398	USP46	0.0761194	ZNF566	0.0535892	MXRA7	0.0199272	ARPC1B	0.0542375	KIAA0319	0.0745898	SPRYD7	0.0372274
223	PCNX4	0.0750296	ANTXR1	0.0473165	RTL8C	0.0445704	NDP	0.0389006	LINC00472	0.0488875	MAN2A1	0.0445616	LINC00304	0.0717976	SLC4A7	0.0311986	KHDRBS2	0.0262135	RAB3IP	0.076078	SPRED3	0.053549	MED7	0.0199036	CCDC121	0.0541257	SMC1A	0.0743973	ARHGEF12	0.0372164
224	IFI16	0.0749101	PHGDH	0.0473036	MELK	0.044471	CORO2A	0.0388589	PNPLA4	0.0488293	ARID4B	0.0445164	RND3	0.0717776	NFIX	0.0311386	PCDHGA5	0.0262107	SGTB	0.0759516	SFPQ	0.0534326	KLC4	0.0198723	SLAIN1	0.0540739	C6orf52	0.0743207	KLHDC9	0.0371614
225	FAM184B	0.074827	AL589740.1	0.0472635	TSC22D2	0.0443979	ARSD	0.0387693	RPRM	0.0487968	UBE2Z	0.0442493	INPP5F	0.0717462	DCTD	0.031129	KIT	0.026125	VANGL2	0.0759478	DOK6	0.0534027	GUCY1A2	0.0198508	RHEB	0.0540553	TGFB3	0.0741845	AJAP1	0.0371497
226	MUC20-OT1	0.0747773	TMEM201	0.0472408	PET117	0.0443808	PSMC3	0.0386836	COL5A2	0.0487132	TLN1	0.0442103	EML6	0.071744	USP5	0.0310982	IGSF21	0.0260666	MRPS9	0.0758014	MEA1	0.0533563	TCAF1	0.0198288	HNRNPDL	0.0540098	ARHGAP44	0.0741821	CLCN5	0.0369612
227	CUTA	0.0746333	IMPA2	0.0470862	OBSCN-AS1	0.0443641	Rhesus_G0018449	0.0386512	GAB1	0.0486432	PTPRO	0.044148	AL513534.3	0.0717181	FBXO44	0.0310382	GPD2	0.0260652	SLC35E4	0.0757247	NIPBL	0.0532334	CXADR	0.0198155	SOX2	0.0539928	DCTPP1	0.0741696	IARS1	0.0369352
228	PCDHB12	0.0744288	ORAI3	0.0470414	TPRKB	0.0443493	KIFAP3	0.0386387	SLC38A1	0.0486365	TRAPPC12	0.0441036	NR2F1	0.0716197	ANKRD6	0.0310323	BMP7	0.0260004	AC034111.1	0.0756401	RIOK1	0.0528958	MAPK1	0.0197972	MNS1	0.0539907	HSD17B11	0.0741354	IGDCC3	0.0369015
229	DANCR	0.0743028	HSPA8	0.0470378	METTL4	0.0443153	PDE10A	0.0385636	NEU1	0.0486346	Z93241.1	0.0440647	MOGS	0.0716077	CLK1	0.0310131	CHADL	0.025964	ERCC5	0.075604	GFPT1	0.0528368	RFX4	0.0197797	NDC1	0.0539676	AL356740.1	0.0741065	DPYSL2	0.0368016
230	LRRC8C-DT	0.0742464	ENO1	0.0470348	BFSP1	0.0442972	PPP3CA	0.0385122	ST6GALNAC5	0.0485003	PCMTD1	0.0439722	LOXL1	0.0713995	FAM169A	0.0309673	TRIM71	0.0258468	AL391422.4	0.0755633	LINC00643	0.0526882	WDR54	0.0197443	NUP153	0.0539306	PDZRN3-AS1	0.07407	CISD2	0.0367623
231	ASIC2	0.0742448	MTHFD1L	0.0469486	ELOVL5	0.0441028	CELF2	0.0385115	PLP1	0.0484692	ACP2	0.0439589	GPM6B	0.0713621	Rhesus_G0046998	0.0309294	TMEM178A	0.0258218	ZSCAN29	0.0753505	PDE2A	0.0526518	SP5	0.0196192	ABCA1	0.0539197	BTG1	0.0740428	SKIL	0.0367558
232	SNX3	0.0738775	AC079866.2	0.0469381	SMC3	0.044023	VRK1	0.0384096	CACNA2D3-AS1	0.0481878	SIPA1L1	0.0439568	RNF112	0.0712361	MIAT	0.0308599	ATP2B1	0.0258169	PARP1	0.0753423	MACROH2A1	0.0525879	AKAP14	0.0195704	H2AC6	0.0538081	F8	0.0739946	RFX5	0.0367546
233	FOXG1	0.0738585	TOMM20	0.0469032	TTF2	0.0439296	WDR6	0.0383349	AC124016.2	0.0481767	PACS2	0.04389	AC007485.2	0.0710528	CDK6	0.0307997	NOVA1	0.0258119	TIPARP	0.075331	AC005899.9	0.0525347	NSDHL	0.0195361	NFATC2IP	0.0537118	CFDP1	0.0739878	NPTN	0.0367348
234	ATP6V0E2	0.0737588	ZNF862	0.0468301	ZNF788P	0.043896	UBE3C	0.0382957	AP003733.3	0.0480759	C2orf49	0.0438861	CLASP2	0.0708218	AC020741.1	0.0307975	CACNA2D3	0.0258082	PROCA1	0.0752419	RARA	0.0524751	SEMA3F-AS1	0.0195239	IQGAP1	0.0536979	ASXL2	0.073923	ZNF618	0.0366208
235	DAAM1	0.0736969	KLF1	0.0467218	GTF2E1	0.043891	ABCA10	0.038287	SEC23B	0.0480701	CELF1	0.0438757	TCERG1	0.0707238	ROCK2	0.0306804	BCL2L11	0.0258049	KLHL13	0.0752348	ZNF239	0.0524517	C3orf14	0.0195235	TCEAL3	0.0536551	PID1	0.0738658	MARCHF1	0.0366035
236	NRBP2	0.0736837	AP003392.5	0.0467212	SKA1	0.0438452	SPRY3	0.0380058	ICE1	0.0480508	AC011939.2	0.0438368	DDX55	0.070678	DYNLL2	0.0306485	NCOA7	0.0258029	UBAP1L	0.0751653	CD200	0.0524303	ZNF491	0.019514	MCM10	0.053631	RBBP4	0.0737807	MFSD4A	0.0365773
237	AC010326.1	0.0736468	DYNLT3	0.0466211	CDC25A	0.0437956	ATP2B2	0.0380037	MSMO1	0.0479445	UTP3	0.0437838	METTL17	0.0704408	MYC	0.0306455	Rhesus_G0050091	0.0257874	SNTB2	0.0749992	LRRTM2	0.0524243	RBKS	0.0194906	CIT	0.0536081	CYBC1	0.0737619	NPHP1	0.0365389
238	RGS12	0.0736286	ZMAT1	0.0466193	SHROOM3	0.0437596	FAM219B	0.0380009	MIF4GD	0.0478729	FBN2	0.0437745	CHAC2	0.0704304	ZNF462	0.03058	PHF10	0.0257725	JARID2	0.074768	NLRP3	0.0524011	ROBO1	0.0194412	MRPS26	0.053578	AL138921.2	0.0737567	CNRIP1	0.0363305
239	KLF3-AS1	0.073602	FGGY	0.0465828	WEE1	0.0436606	PIP4K2A	0.0379717	MOSMO	0.0478271	SREK1IP1	0.0437306	TMEM161A	0.0702497	NCAN	0.0305748	AL136366.1	0.0257579	S100PBP	0.074697	OSBPL10	0.0523203	EBLN3P	0.0193959	COL9A1	0.0534296	NMU	0.0737408	AC005261.6	0.0363095
240	PAFAH1B3	0.0734396	NKRF	0.0465234	CYTH2	0.043625	IGSF9B	0.0379435	AC007012.2	0.0477048	AC004241.5	0.0436548	DTX4	0.0701877	SLC7A8	0.0305478	UNC5A	0.0256925	UBA3	0.0746795	TUBG2	0.0522789	CHN1	0.0193074	ALG8	0.0532841	TCTN1	0.0736054	FAM78B	0.0362942
241	Rhesus_G0006081	0.0733945	SPATA24	0.0465206	MAPRE1	0.0435712	DCC	0.03785	CUL1	0.0476553	MORF4L1	0.0436545	FOXG1	0.0701369	MTF1	0.0305397	YPEL4	0.0256244	QKI	0.0746478	RAB3C	0.0522425	AC027601.6	0.0193041	PSMD14	0.0532346	WDR55	0.0732772	AC010501.2	0.036219
242	HPCAL1	0.0732814	ZEB1	0.0464913	SEPTIN14P12	0.0435199	CADPS	0.0378485	MESP1	0.0473715	TCEAL2	0.0436502	IRGQ	0.0701208	AC074043.1	0.0305165	IER5L	0.025607	TMEM80	0.0746356	STAU1	0.0522173	AK3	0.0192984	POLA2	0.0532342	REXO4	0.073239	ZNF629	0.0362003
243	OTUD7A	0.0732161	RFESD	0.0464758	H3C3	0.0435185	THY1	0.0378137	EXT2	0.0472739	JUNB	0.0436069	Rhesus_G0029944	0.0701142	RIPOR2	0.0304909	RPL38	0.0255953	DMAP1	0.0742892	RNF141	0.0522036	LEPROT	0.0192846	AL442663.3	0.0532103	YTHDF2	0.0732276	FAM177A1	0.0361818
244	NDUFB6	0.0732128	RMI2	0.0464628	KLF11	0.043415	TTC21A	0.0378046	GPC1	0.0472501	FRAS1	0.043509	GANAB	0.0699848	PICK1	0.0304866	GARNL3	0.0255324	APOOL	0.074233	JAZF1	0.0521634	ADGRL1	0.0192775	CENPC	0.0531368	ANKRD62	0.0731641	FGF13	0.0361403
245	LINC00158	0.0731346	AC040169.1	0.0463869	ADCY3	0.0433394	ONECUT2	0.0377643	EBP	0.047022	BX842570.1	0.0434486	CARF	0.0699711	ZEB1-AS1	0.0304747	ASAH1	0.0255061	ENTPD3-AS1	0.0741702	NR2F1-AS1	0.0520173	KRT10	0.0192066	EGR2	0.0530955	SRR	0.0731539	TRH	0.0360877
246	GMPS	0.0730829	REPIN1	0.0463845	HSP90B1	0.04333	IL17D	0.0376856	CDS1	0.0470127	L3MBTL3	0.0432896	TRAF3IP2-AS1	0.0699447	LINC00534	0.0304686	ALK	0.0254783	MRPL3	0.0740975	LTBP2	0.0519807	SINHCAF	0.0191659	HCFC1	0.0530162	ENO3	0.0730514	PEG3	0.0360754
247	C14orf132	0.07302	GPX1	0.0463027	LIN52	0.0433259	GPR161	0.0376792	CRNKL1	0.0470111	PIGH	0.0432545	WRN	0.0698457	DUSP5	0.0304261	TMEM121	0.0253738	YTHDF1	0.0738789	SYT1	0.0519569	CCSAP	0.0191571	Rhesus_G0005803	0.0528482	SLFNL1-AS1	0.0730428	HMX3	0.0360685
248	LINC00200	0.0730021	AP000692.1	0.0462781	ISOC2	0.0432932	ACADL	0.0375941	PEX13	0.0469741	REPIN1	0.0431639	C3orf70	0.0697127	PCDHB12	0.0302031	AL162231.1	0.0253723	POLR2L	0.0737631	CD47	0.05193	AL355488.1	0.0191544	FANCD2	0.0527329	FLOT2	0.072705	ASTN2	0.0360591
249	ITSN1	0.0728712	LRRC29	0.0461264	BOLA2B	0.0431536	ANKS1B	0.0374925	KDM6B	0.046894	SCGB3A1	0.0431425	Rhesus_G0005804	0.0694844	CLPX	0.0300946	NBAS	0.0253507	ZC3H6	0.0736806	RPS21	0.0518996	DNAJC6	0.0190797	XYLB	0.0526155	ALG6	0.072539	NACAD	0.0359884
250	ABHD16A	0.0727719	ARHGEF19	0.0461162	TROAP	0.0431251	RDH10	0.0373737	AC090469.2	0.0468763	EDEM1	0.0430848	NAA35	0.0694377	GLRX5	0.0300572	KRAS	0.0253438	RANBP6	0.0736767	SSB	0.0518896	MVD	0.0190632	STXBP5L	0.0523729	GSE1	0.0724765	TMX4	0.0359825
251	YKT6	0.072724	DPH2	0.0461121	DCUN1D1	0.0430681	CRLF3	0.0372729	FKBP1B	0.0468579	PCDHA3	0.0429689	AL358933.1	0.0693858	THAP5	0.0300418	MYBPHL	0.0253066	TENM3	0.0736694	CSMD2	0.0518572	CACNA1H	0.0190376	ZMYM2	0.0523348	RGL2	0.0723994	CHGB	0.0359697
252	ANKRD6	0.0727209	GNPNAT1	0.0461014	MAP2K1	0.0430594	AC092117.1	0.0371631	SLC37A4	0.0468015	B3GAT2	0.0428901	CCNL2	0.0693801	THOC7	0.0299822	NEIL1	0.025297	OSBPL10	0.0735647	PGM3	0.0518491	KIF5C	0.0189836	CCNF	0.0523072	GMFG	0.0723893	ATP6V0E1	0.0359643
253	RCAN2	0.0726381	CDK2	0.0460354	GPC4	0.0430159	SCRN1	0.0371597	SNRPN	0.0467268	MOGS	0.0428856	EIF3L	0.0693179	ZNF862	0.0298876	TMOD2	0.0252916	BTRC	0.0735342	XXYLT1	0.0518284	BLVRB	0.0189783	TRIM24	0.0523013	CRYBB2P1	0.0723758	FBXO10	0.0358724
254	NUDCD3	0.072609	SLC31A1	0.046006	C22orf46	0.0429366	TBCA	0.0371326	UNC13B	0.0467228	KLHL35	0.0428846	PSMD9	0.0692771	C1GALT1C1L	0.0298274	TOM1	0.0252638	SLC2A3	0.0734413	TAF2	0.0518277	AL035071.1	0.0189421	NCAPG	0.0521792	MAMSTR	0.072299	FRMD6-AS1	0.0358402
255	MCF2L2	0.0724509	PLK4	0.0459937	ELL	0.042648	RALY	0.0370994	FKBPL	0.0466941	ZNF829	0.0428755	PAAF1	0.0692125	SSR2	0.0298149	ACTA1	0.025257	PPARGC1A	0.0734289	DCAF11	0.0517544	OTUD7B	0.0189118	SAAL1	0.052162	AC091607.2	0.0722931	EIF4A1	0.0356931
256	AARS2	0.0723762	HAUS5	0.0458698	C3orf14	0.0425876	ANK2	0.0370779	SH3PXD2A	0.0466678	RAB3A	0.042818	MEIS1	0.0692013	DNMT1	0.0297886	SLC30A4	0.0252479	TAF1C	0.0734223	AC004938.2	0.0517526	MLLT11	0.0188935	RPA3	0.0521192	HCRT	0.0721601	SCAPER	0.0356675
257	SPSB3	0.0723426	FGFR2	0.0457757	CDCA4	0.0424394	CCDC159	0.0370727	AC116667.1	0.0466332	ARL16	0.0427941	MAP3K11	0.0691357	SHPRH	0.0297653	LRFN2	0.025223	ABHD17B	0.0733931	SEPTIN6	0.0517113	PTPRF	0.018851	H2BC10	0.0520965	TRMT12	0.0721573	CABLES2	0.0356417
258	RNF180	0.0721904	AZIN1-AS1	0.0457525	COX17	0.0422931	TP73-AS1	0.0370531	RBMS3	0.0466005	CLN8	0.042682	ADAMTS20	0.0690934	C5orf64	0.0295992	DYNC2H1	0.0252	STMN1	0.0733109	SLC4A10	0.0516889	CXXC5	0.0188195	BTG3-AS1	0.0520815	HCFC1R1	0.0720438	COX6C	0.0356309
259	PAF1	0.0721698	CNTFR	0.0456947	SLMAP	0.0422649	DYNC1I1	0.03688	MAP3K14-AS1	0.0465384	ZNF510	0.0426777	AC105052.4	0.0688999	NFU1	0.0295976	SESN3	0.0251211	STRIP2	0.0733092	SMIM18	0.0515208	SLC9A3R2	0.0188135	SNHG9	0.0520565	ZBTB18	0.0719302	DCHS1	0.0356294
260	MED27	0.072163	MDC1	0.0456691	SEPTIN10	0.0422233	TMTC1	0.0368505	NTRK2	0.0465287	INSIG2	0.0426761	CEBPZ	0.0688458	CCT4	0.029468	LINC02210	0.0251089	TLE4	0.0731287	CXXC4	0.0515137	EBF2	0.018778	USP53	0.0519893	PLRG1	0.0717819	NCALD	0.0355081
261	ING2	0.0721153	MAK16	0.0456054	PIWIL1	0.0421004	COPZ1	0.0367905	LINC01305	0.046306	SMYD3	0.04267	NDUFA7	0.0687344	SLC8A2	0.0294059	LPCAT2	0.0250962	LINC01578	0.0730633	FTL	0.0514683	RABEP1	0.0187682	AUP1	0.0519714	AC108047.1	0.0716316	BRINP1	0.0354366
262	AC015912.3	0.0721031	CNOT6	0.0456004	ZNF41	0.0420837	CNTN5	0.0366522	NRGN	0.0463046	CCDC9B	0.0424986	PLEKHA2	0.0687153	EMID1	0.0294031	VASH2	0.0250951	AC120057.3	0.0729867	RGS8	0.0514661	RHEB	0.0187541	INCENP	0.0518863	AL358780.2	0.0716055	NEGR1	0.0354033
263	NEUROD2	0.0720186	EEFSEC	0.0455559	VCAM1	0.0420329	MPPED1	0.0365704	KIF3B	0.0463013	PPHLN1	0.0424904	SPG11	0.0686898	LAMB3	0.0293486	KIF1B	0.025088	ASH1L	0.0729824	DRG1	0.0512641	CCDC148	0.0186844	CTTNBP2	0.0518455	GLCCI1	0.0715598	PRDM12	0.0353641
264	MAP10	0.0720151	TLE3	0.0454839	FANCI	0.0420146	GTF2A1	0.0365046	ZCWPW1	0.0462725	PHLDA1	0.042449	WNT9A	0.0686489	AC211433.1	0.0293341	NECTIN3	0.0250131	TIMM44	0.0729636	PARD3	0.0511954	NEURL4	0.018656	H2AC21	0.0517383	ZNF260	0.0715305	LRRIQ1	0.0353232
265	ID4	0.0719111	RPL37	0.0454638	RNU4ATAC	0.0419236	TMEM200A	0.0364002	PALLD	0.0461182	ARL2	0.0424455	MXD4	0.0685462	IFITM10	0.0293322	LMBRD1	0.025006	ZNF473	0.0727753	BUD31	0.0510872	PLEKHA6	0.0186155	DNAAF5	0.0516599	SCYL3	0.0715215	NDUFB7	0.0352964
266	NEK5	0.0719074	YBX3	0.045409	CEP350	0.0419016	LIPT1	0.0363953	ANO3	0.0460011	AL592424.1	0.042405	EXOSC7	0.0685371	PEMT	0.0293296	SAYSD1	0.0249933	TSC22D1	0.0727632	RBMS3	0.0509733	SLC41A3	0.0185759	PRCC	0.0516083	AP1S2	0.0714697	USP31	0.0351877
267	RPS12	0.0717191	COX11	0.0453199	CKLF	0.0417508	LINC01572	0.0362894	RPRML	0.0459585	MIER3	0.0423996	EIF3E	0.0685043	COPG1	0.0293032	MCPH1-AS1	0.0249404	UBASH3B	0.0725877	RABEP2	0.0509401	SDSL	0.018549	PAFAH1B3	0.0514828	TOR2A	0.071419	VAT1	0.0351545
268	UBE4A	0.0717067	LRRC58	0.0453197	KLF12	0.0417489	TMEM234	0.0362097	PPIL4	0.045808	EPHB6	0.0423872	SEM1	0.0683625	AC104825.1	0.0292882	MRFAP1L1	0.0248188	OGDH	0.0724611	LYRM9	0.0508993	YWHAG	0.0185193	ICMT	0.0513991	SLC2A3	0.0714179	PLD3	0.0351164
269	Rhesus_G0028535	0.0716288	ATP5F1A	0.0453158	AL161430.1	0.0417055	BCAS2	0.0361855	SKP1	0.0457979	SEPTIN4	0.0423581	AL590652.1	0.0683411	SUPT6H	0.0292623	PRDX5	0.0247866	CBLB	0.0724049	LANCL3	0.0507241	IGFBPL1	0.0184957	RPA1	0.0513892	S100A13	0.071371	NTRK3	0.0350963
270	AP001107.9	0.0716031	NELFB	0.0452914	MTERF3	0.0417036	CHCHD5	0.0361189	HMGA1	0.0457505	DNAJB6	0.042308	ZNRD1	0.068337	CYP2U1	0.0292544	TMEM126B	0.0247625	ZIK1	0.0722669	GAREM1	0.0507229	MLF1	0.0184687	TRAF5	0.0513607	SPAG1	0.071277	FITM2	0.0350711
271	DARS-AS1	0.0715859	AL008727.1	0.0452699	SAYSD1	0.041647	HDAC2	0.0360991	RAB33B	0.0457341	NMBR	0.0422747	CSMD3	0.0683157	SLC19A2	0.0292384	MXRA7	0.0247378	MOB3B	0.0722197	DLGAP1	0.0507127	AL354863.1	0.0184598	ARRDC4	0.0513207	TCAF1	0.0711174	CRELD2	0.0350591
272	SCN1A	0.0714114	CLBA1	0.0451726	AC092718.2	0.0415469	CDKN2AIP	0.0360862	NEDD4L	0.0457105	FLRT2	0.0422046	ASAP3	0.0682859	SOX1	0.0291747	GLCE	0.0246122	SLC9A7	0.072182	CRB1	0.0506825	RN7SL285P	0.0184274	AC055764.1	0.0512727	CPLX2	0.071062	PGRMC1	0.0350548
273	HSBP1L1	0.0714113	SPARC	0.0451608	AL355488.1	0.0415013	DMD	0.0360576	TMSB15B	0.0456633	SDK2	0.0421352	LITAF	0.0682851	BRSK2	0.0290443	GPR85	0.0245948	ZNF283	0.0720836	AC107980.1	0.050673	MINDY1	0.018333	ST8SIA4	0.0512688	HECTD1	0.0710478	TGOLN2	0.0349091
274	MAP4	0.0713683	BRCA1	0.0451285	TUBB6	0.0414732	PDS5B	0.0360402	CTNNBL1	0.0456299	KANTR	0.0420865	POU2F1	0.068171	NBR1	0.029028	RPL18	0.0245183	TXN	0.0720644	GRIN2A	0.0506508	FBXO3	0.0183226	RSPH3	0.0512621	DYNC2LI1	0.0710343	LIX1L-AS1	0.0349073
275	ZFP14	0.0712133	IRF1	0.0451201	RHEB	0.0414419	RPS15A	0.0359918	BCAS4	0.0455186	TCAP	0.042056	RUSC2	0.0681457	IL17RB	0.0289974	PLOD2	0.0245114	MT1E	0.0720282	RSRC1	0.0506443	Rhesus_G0023049	0.018303	SLC3A2	0.0512267	UQCRC1	0.0709999	KIF21A	0.0348837
276	USP21	0.0711773	NOP10	0.0451064	ZNF703	0.0413955	CCDC120	0.0359773	ADCY1	0.0454477	ENO4	0.041971	SEC61G	0.0681105	ZBTB33	0.0289844	KIF9	0.0244357	CACNG7	0.0718732	FDXR	0.0506213	RAB33A	0.0182985	FKBP5	0.0511615	FSCN1	0.0708819	DIO3OS	0.0347466
277	TNRC6C-AS1	0.0710907	COG3	0.0450527	AL133215.2	0.0413694	PPM1K	0.0359536	SHPRH	0.045415	AC061709.3	0.0419703	PRAF2	0.068109	PRKAA1	0.0289753	SPTBN1	0.0244305	HSPA4L	0.0717368	DPF1	0.0506066	KCNJ6	0.0182347	TPPP3	0.0511513	VTI1B	0.0708573	DCBLD2	0.0347399
278	CCDC18	0.0710002	UIMC1	0.0450423	GLA	0.0413592	SHISA9	0.0357641	AMD1	0.0452592	PGRMC2	0.0419532	SSBP3	0.0680781	DEGS1	0.0289069	CSKMT	0.0244273	AC010359.2	0.0716442	EVI5	0.0505855	AP000879.1	0.018204	ANGPT1	0.0511183	RBM34	0.0708436	SPCS3	0.0347362
279	MAOB	0.0709959	MESP1	0.0450416	H2AZ2	0.0413003	HIPK1	0.0356763	ARAP2	0.0451994	ZNF395	0.0419445	C5orf64	0.0679494	NFIB	0.0289012	SNAPC1	0.0243548	SLC12A2	0.0715129	FKBP1B	0.0505697	CCSER1	0.0181963	WDR76	0.0511128	LBR	0.0707704	MEGF8	0.0346445
280	KLHL35	0.0709648	CDC14A	0.0450287	CCAR1	0.0412911	XIST	0.0356547	CLCN4	0.0451793	TENM1	0.0418989	KCNMB4	0.0679367	SMIM8	0.0288746	PCSK1N	0.0243324	COPS9	0.0715084	MYO18A	0.0505593	GEMIN6	0.0181958	SAP30	0.0510933	PSMB5	0.0707207	KCNH5	0.0346253
281	AK6	0.0709279	FZD7	0.0448914	SYNE2	0.0412577	GRINA	0.0355275	FUCA1	0.0451635	GRM7	0.0418204	AP1G1	0.0678867	KITLG	0.0288622	AC108064.1	0.0242929	IL1RAPL1	0.0713973	GRM5	0.0504174	GPC2	0.0181842	CC2D2A	0.0510656	RNF212	0.07068	AC100832.1	0.0345902
282	RFXANK	0.0708851	TTYH1	0.044864	DUS1L	0.0412285	PBX1	0.0354468	PLCL2	0.045109	IQSEC3	0.0417885	NREP	0.0678092	SNX12	0.0288165	LRPAP1	0.0242271	PUS7	0.071388	PTGIS	0.0504022	TRMT9B	0.0181708	MAPK1IP1L	0.0510584	AC034102.6	0.0706198	IAH1	0.0345834
283	JRKL	0.0707627	SLC12A9	0.0448011	WDFY2	0.0411354	AL589740.1	0.0353917	DECR1	0.0450126	ENPP2	0.0417762	WDR89	0.0678091	STK25	0.0288097	NAP1L5	0.0240893	AC007619.1	0.0713465	C17orf75	0.0503928	LSM12	0.0181702	U73166.1	0.0509664	SLBP	0.0703137	CD24	0.0345179
284	ELOVL6	0.0706159	RFTN1	0.0446887	PCDHB10	0.0410304	NUDT1	0.0353038	WASF1	0.0449106	NF1	0.0417652	PATL1	0.0677772	ATF7IP	0.0287922	BEND7	0.0240848	KCTD5	0.0711805	SLC8A3	0.0503781	FAM163B	0.0181562	AC004967.2	0.0509118	GTF2F2	0.0703002	GOLM1	0.0343695
285	INTS7	0.0706043	AP000224.1	0.0446777	CENPO	0.0409147	CKAP4	0.0352933	VTI1B	0.0448601	GRIA1	0.041718	MEF2D	0.0677404	SCUBE2	0.0287757	MIR3936HG	0.0240517	RPL24	0.0711722	KCNQ3	0.0503765	DALRD3	0.0181241	SPOPL	0.0507992	GIT1	0.0702786	CACNA1G	0.0343686
286	SOBP	0.0706007	RPL12	0.0446617	LBR	0.0408898	DBNL	0.0351355	SVIL	0.044819	TMEM220	0.0416465	ZNHIT3	0.0676993	HECW1	0.0287245	ABLIM3	0.0240231	ZNF333	0.0711345	ACIN1	0.0503625	ISYNA1	0.0180795	FAM149B1	0.050718	ARL6	0.0702229	ACAP2	0.0343611
287	SEMA4G	0.0705562	CRTC3	0.0446569	DCBLD1	0.040769	SPATA6	0.0350406	DAAM1	0.0447619	ATG2B	0.0416446	HSD17B4	0.0676552	SRCIN1	0.0286901	TMEM100	0.0239802	FAM89A	0.0710545	FBLL1	0.0503317	LY6G6C	0.0180748	EFNA5	0.050688	ERVH48-1	0.070122	SCG5	0.0343129
288	EGR1	0.0705519	CHAF1A	0.0446075	CELF4	0.0406244	TMSB10	0.0350359	FAT3	0.044698	RAD54B	0.0416418	RIN2	0.0676514	SLC25A17	0.0286195	P2RX7	0.0239718	RHOB	0.0710348	CACNB2	0.0502297	AC016642.1	0.0180634	NFYC-AS1	0.0506571	KCTD3	0.0700955	AP000350.7	0.0343013
289	PHLPP2	0.0705039	TBC1D8B	0.0445635	PSIP1	0.0406216	VPS53	0.035027	NDUFV3	0.0446382	MPV17	0.0416324	RAB8B	0.0676483	OIP5-AS1	0.0286055	RNF24	0.0239548	VASP	0.0708996	MIEN1	0.0501349	C19orf57	0.0180567	CDC25C	0.0505871	ANKIB1	0.070077	SOX14	0.0342932
290	KIAA1549L	0.0703887	AEBP1	0.0445548	TNRC6A	0.0405818	AC017104.3	0.0349995	CHRM5	0.0445407	KIAA0586	0.0416087	STK39	0.0675905	SDC2	0.0285938	FOSB	0.0239455	CA5BP1	0.0708284	NT5DC1	0.0500919	GATB	0.0180176	LENG8-AS1	0.0505488	GHET1	0.0699921	SEMA5A	0.0342874
291	GNPAT	0.0703578	ZNF277	0.0445019	PRR7-AS1	0.0405761	ACAT1	0.034965	ENTPD4	0.0444892	LDHB	0.0416043	CDON	0.0675874	STT3B	0.0285773	ZNF541	0.0239086	CCDC126	0.070814	TDRD3	0.0499898	ANAPC11	0.017999	ZXDC	0.0504492	POP7	0.0699611	GRID2	0.0342685
292	AP005329.1	0.0702677	PSME1	0.0443671	FANCD2	0.0404992	LINC02731	0.03493	DPYSL2	0.0444408	SERTAD4-AS1	0.0415225	FAM92A	0.0675479	MOAP1	0.0285699	BABAM2	0.0238924	AL035587.1	0.0707901	SLA	0.04992	TBC1D9	0.0179961	BLM	0.0503754	BRD3OS	0.069956	RAB3GAP2	0.0342571
293	AL160274.1	0.0702607	TOM1L1	0.0443062	CEP152	0.0404546	ZBTB45	0.0348189	LETM1	0.0444185	RNF44	0.0415095	CCT7	0.0675336	RAB3A	0.0285653	RPS6KA6	0.0238685	CALM2	0.0707116	TMEM106B	0.049867	PYGO2	0.017971	ITPRID2	0.0500484	MDK	0.0698985	CUL2	0.0341566
294	CLN3	0.0701957	AC124248.2	0.0442956	MED27	0.0404356	AC118549.1	0.0347707	SUSD4	0.0444146	GPR78	0.0414954	IGSF21	0.067531	TTLL3	0.0285442	KANSL1-AS1	0.0238658	BCL11B	0.0705486	SV2A	0.0497502	CACNG5	0.017965	ALMS1	0.0500323	TFDP2	0.069829	LIN7A	0.0340857
295	CLUH	0.0701543	MEIG1	0.0439588	CEP295	0.0402464	HSBP1L1	0.0347118	UBL4A	0.0442289	RABGAP1	0.0414829	MFSD1	0.0675127	PARD3	0.0284769	AC034114.2	0.023826	FAM229A	0.0705087	CPNE8	0.0495834	C4orf45	0.0179553	SGO1	0.0500135	AL050309.1	0.0697306	NDUFA12	0.0340712
296	KCNJ2	0.069997	TPD52	0.0439358	HASPIN	0.0402134	AC136632.1	0.0346722	TSPAN5	0.0442011	RPRD2	0.0414131	MRPL17	0.0674971	SP9	0.0284711	SCLY	0.0237703	ASTE1	0.0701116	SYT16	0.0494457	PFKP	0.017929	BIN1	0.0499771	CHAF1B	0.0697303	FARP1	0.0340604
297	RPS7P7	0.0699862	CNTLN	0.0438878	CEP170	0.0402128	KCNN2	0.0346421	PRELID3B	0.0440712	TFIP11	0.0414027	AC005696.4	0.0674477	HECTD2	0.0284116	RNF141	0.0237575	QDPR	0.069993	ZMYM4	0.0494003	PODNL1	0.0179236	HMGA2-AS1	0.0499626	MAP1A	0.0697196	DGLUCY	0.0340532
298	AP001636.2	0.0699704	POP1	0.0438161	TOPORS	0.0401376	ERGIC3	0.0346228	SPIN3	0.0440676	COMMD1	0.0413602	SCN9A	0.0674202	C19orf47	0.0283954	MTUS2	0.0237316	MAP3K1	0.0699373	SURF6	0.0493731	MARCHF1	0.0179182	CCDC137	0.0498615	AC109326.1	0.0696016	BOP1	0.0340274
299	PSMA6	0.0699566	MTERF2	0.0438098	METRNL	0.0399822	B3GAT3	0.0346088	GPR85	0.0440415	MEIS3	0.0413552	SLC25A40	0.0673859	FEZ1	0.0283423	CERS4	0.0236904	ZNF347	0.0699048	TGDS	0.0493526	MRPL48	0.0179128	H3C7	0.0498289	ATPAF2	0.0695981	HCG11	0.0340038
300	GSTP1	0.0699504	NDUFC1	0.0437567	HNRNPA2B1	0.0399375	TRMO	0.034585	RNF166	0.044041	JAK1	0.0413308	SNORD63	0.0673059	PROX1	0.0282831	CHRNA3	0.023678	GOT1	0.0698674	ANAPC5	0.0493445	NEGR1	0.0178732	OSGEPL1	0.0496279	AC096540.1	0.0695644	CACNA1A	0.0339585
301	MRM3	0.0698756	HEXB	0.0435603	PAFAH2	0.0399303	PDE4B	0.0345427	UBR3	0.0439839	TEX29	0.0413174	MED18	0.0673	FRS3	0.0282535	AL390071.1	0.0236407	RPP38	0.0698285	MRPL2	0.0493022	WNT5A	0.0178695	RPS6KA3	0.0495783	RAB5A	0.0694964	ACTG1	0.0339565
302	CARM1	0.0698429	ATP5MC1	0.043459	GABPB1	0.0398963	KISS1R	0.0345357	NSMAF	0.0439809	ZNF26	0.0412984	CCKBR	0.0672804	SCGB3A1	0.0282503	CTSF	0.0235882	PCDH8	0.0698182	FAM171A1	0.0491335	CARHSP1	0.0178609	TIMM8B	0.0495483	ZC3HC1	0.0694498	RRAD	0.0339474
303	PINK1	0.0698255	PAICS	0.0434248	SUCO	0.0398301	PANTR1	0.0345008	MT1JP	0.0437974	TMSB15B-AS1	0.0412813	APCDD1	0.0672434	HADHA	0.0282459	PNP	0.0235812	BORCS8	0.069795	ADSS2	0.0491162	Rhesus_G0048366	0.0178583	RBM26	0.0495469	RTN1	0.0694163	PEX11B	0.0339078
304	CCDC71	0.0698092	MPRIP-AS1	0.0433889	CERK	0.0398194	RAB30	0.034496	NOL9	0.043758	DHX30	0.0412794	FLII	0.067227	STARD13	0.0282253	BEX4	0.0235641	HECTD4	0.0697381	GPM6A	0.0490975	SLC66A2	0.0178345	FBLN1	0.0495241	LIN9	0.069294	MTURN	0.0338941
305	IMMP1L	0.0697883	CELSR1	0.0433764	ARMCX6	0.0397261	PALM2AKAP2	0.0344437	NPHP1	0.0437461	TADA2B	0.0412154	DNA2	0.067168	SEPTIN5	0.0282212	PHACTR2	0.0234725	NMT1	0.0697026	FAM66C	0.0490625	DOCK3	0.0178216	DCPS	0.0494334	SGPL1	0.0692476	ADCY5	0.0338913
306	RETREG1	0.0696685	AL049840.2	0.0433411	CLIP3	0.0396528	MIR4500HG	0.0343639	MIEN1	0.0437184	DYNC1I1	0.0412075	TMEM107	0.0671604	FANCA	0.0282163	GRID1	0.0234538	KLHDC3	0.0696418	AL049828.1	0.0490325	TSPAN17	0.0178167	CCDC115	0.0493687	CDC73	0.0692225	TMEM196	0.0338082
307	AFDN-DT	0.0693728	SLC25A39	0.0433079	MTDH	0.0396121	KMT5B	0.0343622	PNRC1	0.0437106	DYRK2	0.0411409	PPM1A	0.0671477	MORF4L1	0.0281814	AUXG01000058.1	0.0234428	Rhesus_G0035315	0.0696266	BEND7	0.0490017	UBE2G1	0.0178139	CHCHD2	0.0493584	ZBTB20-AS4	0.0692197	NEFL	0.0338005
308	CAPN7	0.0693024	DNMBP	0.0432302	ACIN1	0.0396014	AC092134.2	0.0343292	ATG12	0.0436684	AC092139.3	0.0411205	PPP4R1	0.0671454	GPR162	0.0281556	SEPTIN3	0.0234198	CACNA1A	0.0696252	ASXL1	0.0489996	LOXL1-AS1	0.0177999	MIS18BP1	0.0492821	ALG8	0.0691048	WDR91	0.0337987
309	CWC22	0.069248	CEP68	0.0432074	DHX8	0.0395985	TRPC4	0.0342893	HACD3	0.0436488	ARC	0.0410914	ZRANB1	0.0671301	UBL7	0.0281401	CDK8	0.0233883	CDK2AP1	0.0695316	FAT1	0.0489655	ONECUT1	0.017791	ASPN	0.0492314	AC091874.3	0.0690915	SFMBT2	0.0337781
310	COX8A	0.0692062	AC084782.1	0.0431959	AK8	0.0395834	ATRX	0.0342598	LINC01572	0.0435813	PKNOX1	0.0410911	KLHL35	0.067106	PHLDA1	0.0281202	MARS1	0.0233654	EFS	0.0694918	RAB3A	0.0489538	WFS1	0.0177899	DEK	0.0492092	RPL4P6	0.068918	ITPK1	0.033761
311	SYT13	0.0691663	GAR1	0.0431887	CD9	0.0395775	NDUFAF8	0.0342179	FBXL12	0.0435608	G2E3	0.041076	TM2D1	0.06707	IFI35	0.0280798	TAPBP	0.0233451	GAS6	0.0694764	ANKMY2	0.0489085	MLYCD	0.0177768	SFR1	0.0491663	FKTN	0.0687696	KCNN1	0.0337521
312	BTBD2	0.0691152	TUFM	0.0431434	AL357093.1	0.039559	TUBB2B	0.0341788	POLI	0.0435058	TRIO	0.0410161	PRR26	0.0670103	DCAF16	0.0280779	PREX1	0.0232638	ARMCX3	0.0694358	ASCL1	0.0488968	PPT2	0.0177687	WDR70	0.0490831	MED10	0.0687135	TMEM266	0.033732
313	ARX	0.0691003	HMGA2	0.0430807	DZIP3	0.0393774	NECAB2	0.0341747	DCBLD2	0.0434975	TERF1	0.0409169	RPL35	0.0669676	GPD1	0.028075	SLC9A7	0.0232568	BCL9	0.0694034	TCEAL7	0.0488817	CFAP74	0.0177627	PPDPF	0.0490651	ZNF558	0.068649	ANK3	0.033707
314	GPAA1	0.0690943	TMEM248	0.0430763	UXT	0.0393485	ITPR1	0.034116	RN7SL258P	0.0434619	SLC18B1	0.040912	PNPLA8	0.0668927	FAM192BP	0.0280493	EPB41L3	0.0232434	KCNQ1OT1	0.0692995	MRPL52	0.0488327	PGBD1	0.0177506	AC005534.1	0.0490618	AC090469.2	0.0686352	LRRC73	0.0337001
315	GSN	0.0689513	LDHB	0.0430762	DENND4A	0.0392629	STX8	0.0340715	UBE2I	0.0434619	EP400	0.0408906	KLHL8	0.0668462	PHYHIPL	0.028041	PWWP3B	0.0232399	SATB1	0.0691529	TMED9	0.0487362	C11orf24	0.0177458	CBX5	0.0488551	SRSF1	0.0686057	SRGAP3	0.033691
316	YIPF5	0.068921	ZNF518A	0.0430166	SINHCAF	0.0392214	FAM201A	0.0340356	USP46	0.0434278	MCM8	0.0408706	PML	0.066839	AC117461.1	0.0280317	VSTM2A-OT1	0.0232072	AC012676.5	0.0690792	ADGRL3	0.0487354	GALNT8	0.0177443	Rhesus_G0045373	0.0488387	RUNDC1	0.0685969	STMN3	0.0336802
317	SORCS3	0.0688928	VTRNA1-1	0.0430046	UBE2R2	0.0392081	MSRA	0.0339127	ROR2	0.0433702	CACNA1C-AS4	0.0408359	PRR14L	0.066694	COX14	0.0280145	CA5B	0.0232021	SPART	0.069053	MIR100HG	0.0486514	THSD7A	0.0177204	UBC	0.0488279	INTS1	0.0685887	SLC10A4	0.0336784
318	PTPRR	0.0688673	IQCD	0.0429616	ING2	0.0391135	KALRN	0.0339099	ZNF513	0.043349	TSEN34	0.0408337	POMC	0.0666409	AP005131.6	0.0279716	DCUN1D2	0.0231644	DNAJB14	0.0690361	PSENEN	0.048545	MTRNR2L10	0.0177176	CHROMR	0.0488231	EIF4A3	0.0685582	IGSF21	0.0336766
319	PSMC1	0.0688523	AHI1	0.0429417	SEPTIN7	0.0391027	APTR	0.0339073	AC078883.1	0.0433042	ZBTB39	0.040727	MPHOSPH6	0.0666247	AC092881.1	0.0279604	NDUFS8	0.023143	AC137932.1	0.0688986	HNRNPH1	0.048423	LINC01278	0.0176918	CEP192	0.0487904	RRM1	0.0685368	STT3A	0.0336312
320	RIMKLA	0.0688494	ROCK2	0.0428969	PNRC2	0.0390362	NF2	0.0338981	RUVBL2	0.0432927	ZSWIM6	0.0407242	NDUFB4	0.0665748	SPRY1	0.0279006	ABLIM1	0.0230933	PRKD1	0.068864	AL157392.5	0.0482816	NRP1	0.0176522	SESTD1	0.0487819	SMOX	0.06852	PDCD4	0.0336264
321	AC022778.1	0.0688482	MUTYH	0.0428554	ASRGL1	0.0390261	C12orf49	0.0338721	SHISA9	0.043287	TGFBR1	0.0406494	LINC00882	0.0665602	CISD1	0.0278715	AC144833.1	0.023092	UNG	0.0688561	SKA2	0.0482741	TLE1	0.0176432	NFYB	0.0487283	TRAPPC8	0.0684925	TNRC6C	0.0336017
322	AC004825.3	0.0688291	AC012313.8	0.0428542	AC090181.3	0.0390118	ZNF503-AS2	0.0338466	ATG4B	0.0432253	PPM1D	0.0405715	RPUSD2	0.0665345	FUT10	0.0278421	CEP126	0.0230896	LHFPL3	0.0688437	TXNDC16	0.0482668	SPATA24	0.0176054	TUBG1	0.0487225	RAB3GAP1	0.0684871	XPNPEP1	0.0335974
323	DDX5	0.0688176	TXNIP	0.0427859	ZFHX4	0.0390051	SELENON	0.0338385	THAP5	0.0431116	ZNF821	0.0405027	CD55	0.0664919	ARC	0.0278414	GALNT16	0.0230657	GCLC	0.0687762	LMTK3	0.0481854	DNAJB11	0.0176035	PHACTR2	0.0487085	FOXM1	0.0684266	TRIM54	0.0335503
324	NPTXR	0.0688148	YTHDC2	0.0427796	AC011477.1	0.0389614	MFSD10	0.033822	KCNA2	0.0430704	ZNF157	0.040458	CABYR	0.0664621	TMEM108	0.0278168	DPYSL5	0.023054	ABLIM2	0.0687746	STARD9	0.0481816	VEGFA	0.0175775	BCKDK	0.0486935	INPP5K	0.0683882	FAM171A1	0.0334997
325	TAGLN3	0.068796	ARC	0.0426495	SOX21-AS1	0.0389194	COL4A2	0.0337647	DIP2C	0.0430464	PAXBP1-AS1	0.0404093	ZNF777	0.0664317	GBA2	0.0277787	OGDHL	0.0229758	GPC4	0.0686905	LY6H	0.0481741	ANKRD35	0.0175767	PIR	0.0486598	PON2	0.0683192	CDH18	0.0334466
326	PCDHB5	0.0687908	Rhesus_G0028528	0.0425706	AL353719.1	0.0389174	AL136310.1	0.0337448	ARF3	0.0429032	GNG12	0.0404	ZEB2	0.0664233	SIAH3	0.0277775	LRATD1	0.0228835	RFNG	0.068524	LRRC57	0.0481112	AFMID	0.017566	STMN1	0.0484905	SNRPB	0.0680692	TRDMT1	0.0334352
327	AC087477.2	0.068743	ALDH2	0.0425371	PATZ1	0.0389044	XYLT2	0.0336861	FBXO2	0.0428466	AC013562.1	0.0403933	AC055764.1	0.0663937	CHD4	0.0277296	CDV3	0.0228819	Rhesus_G0028532	0.0685086	MICU3	0.0481015	AL355338.1	0.0175492	INTS9	0.0484538	NYNRIN	0.0680515	FAM126A	0.0334271
328	UBE2N	0.0686616	EIF4EBP1	0.0423035	ARHGAP19	0.0388202	SAT1	0.0336846	MEX3B	0.0427798	RPL38	0.0403746	CCT4	0.0662336	ARRB1	0.0277048	EMG1	0.0228765	PPRC1	0.0684388	PWP1	0.048097	CPSF1	0.0175435	GLCCI1	0.0484488	POC1B-AS1	0.0678972	CD81	0.033323
329	BCL6	0.0686268	REST	0.0422879	ARID1A	0.0387653	AL022397.1	0.0336434	TBKBP1	0.0427247	RPL5P23	0.0403492	ELAVL4	0.066231	GAS6	0.0277047	ABHD14A	0.0228764	BHLHE22	0.0683676	TPP2	0.0480732	ME1	0.0175352	DSN1	0.0483476	C8orf48	0.0677594	SHISAL1	0.0333207
330	AC090630.1	0.0685382	RPL28	0.0422248	TRIM59	0.038754	SERPINE2	0.0336372	NRIP1	0.042703	MIATNB	0.0402851	GKAP1	0.066188	CRELD2	0.027669	TUSC7	0.0228583	CCNL1	0.0683558	SH3BP2	0.0480146	INTS3	0.0175339	PKN2	0.0483439	LETMD1	0.0677015	MYO3A	0.0332344
331	AC087854.1	0.0684779	AL078596.1	0.0421824	E2F3	0.0387209	PLXND1	0.0336321	TAFA2	0.0426605	ZNF454	0.0402596	ARHGAP39	0.0660754	ZNF311	0.0276585	USP53	0.0228459	FRA10AC1	0.0683226	NARF	0.0479386	ZNF252P	0.0175333	HACD1	0.0483118	AC024243.1	0.0676048	ZFHX3	0.0332291
332	CCM2	0.0684741	CENPH	0.0421555	KIZ	0.0385212	CAVIN3	0.0336128	ZNF33CP	0.0426449	TSC2	0.040238	SLC35A4	0.0660641	TMEM187	0.0276343	GPM6A	0.0228405	SEPTIN10	0.0683123	MRPL43	0.0479233	C15orf40	0.0175312	AKR7A2	0.048229	TAOK1	0.0675902	MAGED1	0.0331866
333	LINC01578	0.0684214	TCEAL9	0.0421331	ZKSCAN2-DT	0.038508	SLC8A2	0.0336106	MIR181A1HG	0.0425994	HDAC2	0.0402015	ZNF90P1	0.0659712	TRIB2	0.0275983	AKIP1	0.0228204	CYP2T1P	0.0682416	EPM2A	0.0479054	STK16	0.01753	TERF1	0.0482016	PBX2	0.0674156	RPRM	0.0331613
334	C18orf32	0.0683687	MMS22L	0.0421168	CEP95	0.0384604	IGF2R	0.0336095	MYOM2	0.0425815	AC079921.1	0.0401954	TMOD2	0.0659485	TM2D1	0.0275963	RCN1	0.0228104	DPYSL3	0.0682281	ELOC	0.0478111	H3P35	0.0175265	CDK5RAP2	0.048166	ASPHD2	0.067415	CRTC1	0.0331268
335	ACACB	0.0683652	POLA2	0.0420713	PHTF2	0.0383693	ALOX12B	0.0336091	LZTS2	0.0425599	AL139106.1	0.0401734	NUP107	0.0659455	LANCL1	0.027564	MXD1	0.0228092	SPRY3	0.0682	INPP4A	0.0477539	DPM2	0.0175212	MSN	0.0481327	PSMF1	0.0672188	SLFN5	0.0331047
336	DST	0.0682935	MED6	0.0419635	ERI2	0.038349	EIF3F	0.0336013	VRK3	0.042518	BEND3	0.0401688	LINC00200	0.0659445	B9D2	0.0275432	C2CD4C	0.0227683	TNKS1BP1	0.0681124	ARHGAP21	0.0477491	GRM2	0.0175132	NELFE	0.0480833	METTL14	0.0672169	NIM1K	0.0330864
337	EFTUD2	0.068199	SEMA3E	0.0419574	DCTN3	0.0383339	NDUFV1	0.033553	HNRNPR	0.0425177	SH3TC1	0.0401641	EP300	0.0659416	CADM4	0.0274341	TARS3	0.0227392	XPO6	0.0680725	BICDL1	0.0477011	CPE	0.0174951	SOX1	0.0479907	ARL5B	0.0671685	WNK3	0.0330603
338	BTG1	0.0681694	MAP4K5	0.0418976	ZNF8	0.0383338	RRN3	0.0335455	SLITRK6	0.0424532	PINX1	0.0401633	SNX1	0.0659015	MARK1	0.0274307	DSEL	0.0227365	RAB7A	0.0677616	TMEM127	0.0477005	ZNF362	0.0174637	NEDD4	0.0478958	CDK2AP1	0.0671474	PCDH7	0.032928
339	NDUFB7	0.0681498	TLCD3A	0.0418641	ZNF184	0.0381725	C17orf49	0.0334863	SLC30A1	0.0424162	CCDC181	0.0400996	STARD4	0.0658837	SFTA3	0.0273834	CACNB4	0.0226772	HSPBAP1	0.0675246	PPP1R3E	0.0476793	UCHL3	0.0174235	CD247	0.0478723	KIAA0040	0.0670819	ZFPM2	0.0328843
340	GLT8D2	0.0681121	AL392172.1	0.0417055	SRF	0.0381268	ARL9	0.033476	MIER3	0.0424092	MTAP	0.0400765	PTPRO	0.0658696	DDX5	0.0273794	ABLIM2	0.0226592	C18orf21	0.0674904	UBR3	0.0476521	UBE2V2	0.0174064	ZWILCH	0.0478091	FEM1C	0.0670269	UBE4A	0.0328803
341	FTL	0.0680928	CFAP36	0.0416567	SOX4	0.0381198	HMGCLL1	0.0333518	SLC49A4	0.0423877	KMT2D	0.040064	B3GALT1	0.065819	GALNT14	0.0273786	PTGFRN	0.0226561	CAT	0.067383	NUDCD1	0.047623	S1PR2	0.0173949	RPL8	0.0478062	AC005481.1	0.0670092	L1CAM	0.0328581
342	NAP1L3	0.0680281	RNF157	0.0416487	TBC1D31	0.0380648	GRIK2	0.0333439	SPHKAP	0.0423666	GOLGA2	0.0400625	NR2F1-AS1	0.065813	ERI1	0.027344	LSAMP	0.0226508	ACTR10	0.0672855	NME1	0.0475404	CADM3	0.0173871	BOLA2	0.047793	URB2	0.0669586	AP000766.1	0.0328531
343	AP006259.1	0.0680233	ZNF271P	0.0416339	MRPL49	0.0379486	EFNA4	0.0333306	GPC3	0.0423639	SLC40A1	0.0400445	FBXO7	0.0657939	CIITA	0.0273257	NUDT6	0.0225428	DNAJA4	0.0672786	MPPED1	0.0475153	AC237221.1	0.0173851	SLC35E2B	0.0477858	AL157400.3	0.0669323	TSTD2	0.0328421
344	ELFN2	0.0680151	C1QBP	0.0416201	GLIPR2	0.0379164	ANKRD42	0.0331039	SLC25A3	0.0423564	DAPK3	0.0400275	NPC2	0.0657722	WBP1L	0.0273087	GCDH	0.0225143	ZUP1	0.0672479	AC007786.1	0.0474722	FANCC	0.0173679	NAA20	0.047744	MYO1B	0.066871	SIM2	0.0327915
345	DDX18P1	0.0679276	SNRPB	0.0415999	AC099343.4	0.0378784	RNFT1-DT	0.0330977	AC005776.2	0.0423235	TIMM21	0.0399838	TMEM127	0.0657665	ATP9A	0.0272701	MEGF8	0.0225008	SEPTIN9	0.0671792	GRIA4	0.0474658	HNRNPH2	0.0173423	MARK2	0.0477201	PPP4R3A	0.0668006	ZNF460-AS1	0.0327373
346	PTAR1	0.0678771	SMOC1	0.0415943	H1-5	0.0378663	AL512652.2	0.0330664	SLC35B2	0.042253	CCDC127	0.0399674	LINC00906	0.0656763	EMC1	0.0272498	FBXL2	0.0224975	HES6	0.0671778	REXO4	0.0474236	PHF7	0.0173334	TWNK	0.0476237	SENP7	0.0667884	TMEM132D	0.032732
347	RPL7P7	0.067759	SH3BP5-AS1	0.041585	CEP192	0.0376404	MAP7D2	0.0330372	COL4A2	0.0422359	STAT1	0.0399428	RPS2	0.0656602	PALB2	0.0272292	SLC35D3	0.0224745	CTBP2	0.0671119	GMDS	0.0474065	ATP6V0D1	0.0173286	PKN3	0.0475091	SURF6	0.0667528	ADAM23	0.0326938
348	TCP1	0.0677456	CUTA	0.0415562	ABHD2	0.0375843	CNNM2	0.0329853	SRM	0.0422181	TECTA	0.0398815	ARHGEF26-AS1	0.065659	DESI1	0.0271738	RAD23A	0.022472	HEXD-IT1	0.0670808	ZNF408	0.0473587	TTLL12	0.0173273	PANTR1	0.0474471	YPEL5	0.0667429	SLITRK5	0.0326542
349	CACNA1C-AS1	0.0676721	PASK	0.0415432	BAZ2B	0.0375197	EVL	0.0328899	AC007222.2	0.0421425	TTC13	0.0398182	NUDT16	0.0656103	ST8SIA4	0.0271606	MANF	0.0224441	SPRYD7	0.067077	AC005261.2	0.0472957	ZNF575	0.0173108	CNTLN	0.0474415	GGPS1	0.0666988	AC103703.1	0.032585
350	COPS8	0.0676635	PTGR2	0.0415279	PTPRE	0.0375098	AL353748.3	0.032879	BLOC1S1	0.0421223	TRUB1	0.0397571	Rhesus_G0011130	0.0655818	RBM4B	0.0271455	TUBE1	0.0224155	KCTD20	0.0670618	SH2B3	0.0472731	C16orf95	0.0173045	TOMM70	0.047406	HSDL2	0.0666972	ZBTB44	0.0325829
351	RNF112	0.0676103	SFXN2	0.0415066	STMN2	0.0373742	ATP5MC2	0.0328176	CAMK2A	0.0421069	BTG1	0.0397476	TCP11L1	0.0655104	LRRC61	0.0270611	OGT	0.022405	AF186192.2	0.0669816	DNAJC10	0.0472433	MAP3K21	0.0172997	AC093107.1	0.0474019	FAM174C	0.0666826	HMBS	0.0325353
352	DDX39B	0.0676029	FOXP4-AS1	0.0414892	NCAPG2	0.0372543	GSDME	0.0328133	FIG4	0.0420882	CD47	0.0397208	TIMM44	0.0654429	SYT1	0.0270497	ATF6	0.0223799	AC064807.1	0.0669712	SIDT2	0.0471559	AL020997.1	0.0172781	GPX4	0.0473743	POLE	0.0666717	XPR1	0.0325335
353	CKB	0.0675696	POLR2I	0.0414775	LRRCC1	0.0372178	MIDN	0.0327884	PRR12	0.0420653	ZCRB1	0.03971	GIGYF1	0.0652407	AC022415.2	0.0270257	TCEAL6	0.0223517	AC044802.1	0.0669508	SNAP47	0.0470881	NUPR1	0.0172758	LZIC	0.0473692	EML4	0.0666371	PAK6	0.0325218
354	EPHA7	0.0675052	SPATA2L	0.0414166	AC091959.3	0.0372092	CCDC146	0.0327527	ZNF234	0.042065	SOCS7	0.0396891	MLLT11	0.065228	NDUFA8	0.0270032	SCG5	0.0223156	CADPS	0.0668682	TRHDE-AS1	0.0470768	CCDC82	0.0172381	AC096564.2	0.0473501	IL12A-AS1	0.0666187	NCK1	0.0325181
355	DTX2	0.0674466	CD63	0.0413811	EIF1B	0.0371891	ETAA1	0.0327476	RAB8A	0.0420543	AC007405.3	0.0396653	CECR3	0.0652221	SLC39A3	0.0269808	TMEM263	0.0222341	CSRNP3	0.0668667	TECTA	0.0470066	YWHAQ	0.0172328	H3-3B	0.0473341	TPRG1L	0.0665083	SDC3	0.0325105
356	DUSP7	0.0674424	CRCP	0.0413224	ARHGAP33	0.0371782	ATP1A3	0.0327454	ZNF667	0.0420512	CWF19L2	0.0396157	PPM1F	0.0652	EPHA4	0.0269806	FAM241B	0.0222006	DLG2	0.0667795	SND1	0.0469666	CDKL2	0.0172322	ATPAF1	0.0473016	NDUFA12	0.0664972	ZEB1	0.032486
357	AC005363.2	0.0673925	MARS1	0.0413057	RNF121	0.0371547	GNAI2	0.0327079	WRNIP1	0.042042	FIP1L1	0.0396133	AKT3	0.0651763	ZNF563	0.0269647	STOML2	0.0221808	DOLK	0.0667234	TANC1	0.0469627	TMBIM6	0.0172247	CKAP5	0.0472391	DHFR	0.0663008	PAXIP1-AS1	0.032459
358	SHANK2-AS1	0.0672877	GAS1	0.0412651	AC012358.4	0.0371384	FRY	0.0327034	CCDC112	0.0420416	WWC3	0.0396033	BPHL	0.0650879	PRKAR2B	0.0269497	OSBPL1A	0.0221685	AC109322.1	0.066682	CHD5	0.0469528	PPFIA3	0.0172155	ZFP82	0.0472379	MLLT3	0.0662315	ST3GAL3	0.0324205
359	KIFBP	0.0672421	GNL3	0.0412546	HACL1	0.0371342	C1orf52	0.032688	AC092127.1	0.0420261	PMS1	0.0395976	AP000802.1	0.0650869	STRBP	0.0268855	AL157996.1	0.0221639	AC007494.3	0.0666471	SREBF1	0.0468998	Rhesus_G0028097	0.0171628	FGD6	0.0472306	SRP72	0.0662246	CETN2	0.032379
360	RALGPS1	0.0671797	MELTF-AS1	0.0412523	AL805961.1	0.0371278	TSTA3	0.032682	BASP1	0.0419547	CPVL	0.0395931	ZNF335	0.0650778	AC002542.6	0.0268596	C20orf27	0.0221627	NSD1	0.0665056	CCDC25	0.0468667	GUK1	0.0171456	EHMT2	0.0472213	MCM5	0.0661768	MEG8	0.0323299
361	PKNOX2	0.0671721	FEZF1	0.0412487	CREB3L2	0.0371088	ROBO2	0.032666	AC007541.1	0.0419543	TCEANC	0.0395738	AP000560.1	0.0650733	TUSC7	0.0268028	GCNT2	0.022159	B4GALNT4	0.0663189	UBE3D	0.0468631	NDST3	0.0171427	YBX3	0.0472166	MESTIT1	0.0661681	KCNK3	0.0323096
362	SNAI3-AS1	0.0671719	CHIC2	0.0412361	FUCA1	0.0370672	HNRNPH2	0.0325828	LSM12	0.0419293	AHCTF1	0.0395594	RASGRP1	0.0650686	RAPGEF5	0.0267658	CALM1	0.0221521	AC068389.3	0.0662827	SFT2D3	0.0468464	AL390879.1	0.0171272	CFAP20	0.0471982	SRRM2	0.066164	NDRG3	0.0322707
363	CDAN1	0.0671264	RFC5	0.0412136	LMNB2	0.0370009	TRIM36	0.0325705	C11orf95	0.041885	PDCD10	0.0395071	PSMA4	0.064995	ZSWIM9	0.0267603	EFNB3	0.0221016	FRMD5	0.066245	OXR1	0.0467541	NHS	0.017116	HINT1	0.0471731	DOCK10	0.0660808	LINC01567	0.032263
364	SNAPC4	0.0671229	NOTCH1	0.041196	TMEM256	0.0369241	PLPPR4	0.0325693	ADAM23	0.0418742	BRAT1	0.0395	DNAJC8	0.0649404	SNX29	0.0267069	SYT17	0.0220965	BACE2	0.0662404	ZFPM1	0.0467526	PIK3R3	0.0171027	CREB5	0.0471496	TRPS1	0.0659708	EIF2AK1	0.0322577
365	PACSIN1	0.0670137	IER2	0.041158	SPP1	0.0369177	UBE2I	0.0324703	DCDC1	0.0418635	AP003733.3	0.0394955	ZNF610	0.0648919	RRP9	0.026627	EMC2	0.0220908	KCTD10	0.0662207	PTPDC1	0.046699	INSM2	0.017075	C1orf159	0.0470214	IKBKG	0.0659197	SLC6A7	0.0321801
366	ABRAXAS1	0.0669938	POLE2	0.0411419	PCDHGA12	0.0368987	CHST11	0.0324316	ZNF292	0.0418366	MYO6	0.0394939	SORBS1	0.0648776	SVOP	0.0265214	DNAJC16	0.0220752	FAM221B	0.0661675	CHPF2	0.0466986	AL391834.2	0.0170657	CISD2	0.0469548	EXOSC2	0.0658478	CXXC4	0.0321679
367	DLL1	0.066924	MTFR1L	0.0411331	INSM1	0.036783	AC006001.3	0.0324224	AC027514.1	0.041809	PLEKHG1	0.0394887	SWT1	0.0648364	BCL2	0.0265073	ADAMTS6	0.0220624	AIRN	0.0661306	GABBR2	0.0466671	ATP6V1C2	0.0170579	DSC2	0.0468946	AC007098.1	0.0658328	CRIP2	0.0321507
368	PPFIBP1	0.0668898	IER5L	0.0411054	AKIRIN2	0.0367688	SMARCA4	0.0324044	MICU1	0.0417608	PTPRM	0.0394773	KAT2B	0.0648228	EMC3	0.0264911	UBE3A	0.0220613	ARMCX5	0.066094	MMS19	0.0466399	NPTX1	0.0170576	Rhesus_G0035315	0.0468437	NXN	0.0658027	TUBB	0.0321334
369	RHCG	0.0668876	TPM2	0.0410528	RUNDC1	0.0367033	AC092120.3	0.0323937	JMJD4	0.0417327	TMEM132B	0.0394574	AC012615.6	0.064739	AP001627.1	0.0264898	XBP1	0.0220545	FNDC5	0.0660312	TSPAN13	0.046525	RAB39B	0.0170478	SLC35E1	0.046837	FXR1	0.0657479	CMIP	0.0321292
370	NR1D2	0.0668748	ZNF318	0.0407934	UPF3B	0.0366972	PLA2G12A	0.0323824	PCDHGB7	0.0417103	ADAMTS7	0.0394513	PSMD4	0.0646474	AGPAT5	0.0264864	POU6F2	0.0220336	UGGT1	0.0659824	TRIM60	0.0465008	TRIM35	0.0170397	ZNF736	0.0467659	GCA	0.0657453	PATJ	0.0321085
371	COL12A1	0.0668587	AC010326.5	0.040767	PDE3B	0.0366754	LINC01567	0.0323695	TMEM184B	0.0416063	KLHDC9	0.0394348	POLR2B	0.0645777	BTBD3	0.0264687	TRIM47	0.022023	CMTM6	0.0659751	LINC01322	0.046452	EDC3	0.0170316	HEMK1	0.0467526	ATP2A2	0.0657366	NAXE	0.0320985
372	SMU1	0.0668411	USP14	0.0407181	SVBP	0.0366721	TTLL9	0.0323408	ITGB1	0.0415813	NUMB	0.0394228	STK40	0.0645465	TRAPPC1	0.0264463	ABAT	0.0220122	ZNF804A	0.0659043	ABHD18	0.0464096	ANKRD39	0.0170309	TP73	0.0467269	TWSG1	0.065581	ORAI2	0.0320837
373	TCOF1	0.0667821	ARHGAP42	0.0407016	AC012368.1	0.0366432	CHMP2A	0.0323284	RALB	0.0415473	PKIA	0.0393868	SESTD1	0.0645162	RC3H2	0.0264434	MINAR1	0.0220099	ESF1	0.065895	SERAC1	0.0464016	TMUB1	0.0170235	TEX30	0.0466917	CALM3	0.0655515	ANKRD46	0.0320587
374	KBTBD7	0.0667758	NFIX	0.0406927	GDPD2	0.0366367	KLHL29	0.0322878	AC012100.3	0.0415242	GTPBP6	0.039371	AC016747.3	0.0645101	EIF6	0.0264283	IDS	0.0219864	CCDC93	0.0658837	LZTR1	0.0463737	MAPKAPK3	0.017023	DZIP1L	0.0466844	PLAGL2	0.0654696	ETFB	0.0320347
375	IMPACT	0.0667557	GHR	0.0406531	MACROH2A2	0.0366363	GDA	0.0322398	SERGEF	0.0415111	INTS6	0.0393595	HNRNPM	0.0644795	PLCE1	0.0264159	SCG3	0.0219737	INSM1	0.0658724	DMTN	0.0463631	CCDC173	0.0169979	MED11	0.0466785	ATF6	0.0653684	OGA	0.0320276
376	LMBR1	0.0667497	AC095057.3	0.0406481	AMN	0.0366091	RUSC1	0.0321904	PGRMC1	0.04147	AL645504.1	0.0392918	CLN8	0.0644545	AHSA1	0.0264064	SHISA8	0.0219658	MT1X	0.0658541	SERINC1	0.046363	ARF6	0.0169924	AFF2	0.0466396	TIPIN	0.0653211	TTYH3	0.0320028
377	ADGRB2	0.0666575	GCLM	0.040642	JUN	0.0365741	CNFN	0.0321809	SP4	0.0414104	NUBP1	0.0392299	LINC00852	0.0643339	RMC1	0.0263778	C19orf44	0.0219485	Rhesus_G0035944	0.0657637	COG3	0.0463265	TXNDC9	0.0169776	FANCA	0.0466197	AP001816.1	0.0652166	ARMC6	0.0319685
378	RMI1	0.0666022	LRPAP1	0.0406262	CLTA	0.0365064	SAP130	0.0321617	AC090181.3	0.0414094	MMP21	0.0391578	AL391684.1	0.064286	RPL21P123	0.0263487	ANKRD35	0.0219481	MYD88	0.0656586	THAP11	0.0463226	KLC1	0.0169672	ARHGAP35	0.0465886	NNT-AS1	0.0651576	ZDHHC17	0.0319651
379	DNMBP	0.0665985	RFC3	0.0405361	PRPF4B	0.036505	ELAVL3	0.0321482	TSPYL4	0.0414017	LINC00469	0.0390898	NME3	0.064207	NOC2L	0.0263026	DOK4	0.0219186	ZBTB20	0.0656421	PORCN	0.0463186	DCAF15	0.0169606	B3GALNT2	0.0464926	ABALON	0.0651533	BAZ2A	0.0319354
380	TBL1XR1	0.0664961	HYOU1	0.0404876	ZBTB2	0.0364806	ETFB	0.0321267	CSK	0.0413854	AC008079.1	0.0390274	PHF3	0.0641959	DHPS	0.0262861	SLC18B1	0.0218883	AC093840.2	0.065638	SYP	0.046212	CASK	0.0169318	CDH6	0.046467	SET	0.0651053	SLC35F5	0.0319162
381	CCDC12	0.0664281	CANX	0.0404742	SEC23A	0.0364435	SVBP	0.0321256	CMBL	0.0413435	SEC62	0.0390079	CA5B	0.0641003	ZSCAN21	0.0262716	RTN4RL1	0.0218671	UNC5D	0.06552	ATG4A	0.0462076	PTCD2	0.0169307	CCT5	0.0463708	CXXC5	0.0650966	LINC02731	0.0318995
382	PSMG4	0.0664235	ZNF567	0.040473	ZNF408	0.0364213	RPS19	0.0320758	ALDH18A1	0.041244	AGPAT5	0.0390033	NDRG2	0.0640504	CNNM3	0.0262412	AC100774.1	0.0218647	CCNI	0.0654951	NDUFA5	0.0462076	ABHD4	0.016858	MESD	0.0463238	AC024568.1	0.0649783	DBN1	0.0318687
383	GIT2	0.0663899	FBXL17	0.0404495	FBXO2	0.0363259	PRKAG2	0.0320369	RIMS2	0.0412088	LIX1L	0.0389958	SPHKAP	0.0639409	PDIA2	0.0262356	PEMT	0.0218348	FGD3	0.0654243	PAFAH1B1	0.0462006	MIB1	0.0168369	CDC45	0.0463144	AC118549.1	0.0648574	FGF14	0.0318466
384	SLC50A1	0.0662183	RRP9	0.0404054	GPR160	0.036258	TMED10	0.0320108	COPE	0.0411921	UBR4	0.0389836	CCNYL1	0.0639262	AL132989.2	0.0262158	MDFI	0.0217748	PTTG1IP	0.0652615	GMIP	0.0461546	BBS2	0.0168238	SNX24	0.0462204	FAM50B	0.064847	ZNF566	0.0318276
385	UNC80	0.0662094	DGKH	0.040333	DLEU1	0.0362548	KCTD7	0.0319762	SNAPC3	0.0411546	PTPRB	0.0389316	RAB11FIP4	0.0638881	AL627232.1	0.0262144	Rhesus_G0048378	0.0217566	POU3F1	0.0652116	LGALSL-DT	0.0461528	MAST4	0.0168194	NDUFAF4P1	0.0461889	PIH1D1	0.0648291	PTPRJ	0.0318265
386	RNF11	0.0661845	COL6A3	0.0403085	U2AF2	0.0362277	KLF5	0.0319598	RNU6-1016P	0.0410374	ARSB	0.0388833	EIF4B	0.0638246	PROKR2	0.0262085	DNAAF2	0.0217565	LMNA	0.0652025	MTMR3	0.0461259	NKD1	0.0167967	SMAD4	0.0460295	METTL7A	0.0648006	VGF	0.0317886
387	GTF2B	0.0661308	C3orf62	0.0402647	MDH1	0.0362242	GCNT2	0.0319153	NIBAN3	0.0410131	ANKZF1	0.0388253	KIF3C	0.0637845	ZYX	0.0262078	LINC00632	0.0217557	MRPL37	0.0649823	RGMB	0.0461047	RNF223	0.0167912	NCAPG2	0.0460198	DPH1	0.0647695	C9orf116	0.0317358
388	PROSER1	0.0660727	CDK4	0.0402573	ZCWPW1	0.0362209	CHUK	0.0319138	IPCEF1	0.0409918	GUCY1A2	0.0387961	AL021707.2	0.0637771	CEP95	0.0261894	H2AW	0.021717	TRIL	0.0649173	ZNF542P	0.0460952	JPT2	0.0167852	HCG25	0.0459883	SCRN3	0.0646358	AC097448.1	0.031725
389	SOCS6	0.0660159	SPATA1	0.0402435	ACOT13	0.0361113	PTPRF	0.0319126	AC007250.1	0.0409695	UNC119	0.0387932	TRMT61A	0.0637326	TENM1	0.0261794	LINC00685	0.0217142	CEMIP2	0.064906	PCNX1	0.0460476	RECQL5	0.0167681	LSM7	0.045923	ARHGAP1	0.0644422	TMEM126B	0.0317009
390	HEATR5A	0.0659971	Rhesus_G0006330	0.0401645	SNORA14B	0.0361063	AL499604.2	0.0318295	PLAAT1	0.040931	COX5B	0.0387534	SDHB	0.063708	GSTA4	0.0261765	IFI6	0.0217098	DNMBP	0.0648894	CHRNE	0.046021	ACYP2	0.0167493	ZNF711	0.0459095	AUTS2	0.0644368	FNDC3B	0.0316987
391	AL049828.1	0.0659966	NISCH	0.0400949	CCNG2	0.036095	GNG8	0.0318049	SAYSD1	0.0409156	C2orf80	0.0387518	XPO1	0.0636914	AC018470.1	0.0261631	EPHA7	0.0216967	IDH1	0.064861	ERP44	0.0459855	EFNA3	0.0167345	SSH1	0.045816	SFMBT1	0.0644353	AC020916.1	0.0316927
392	MT2A	0.0659735	FANK1	0.0400811	MAP1B	0.0360059	DHODH	0.0317961	SNHG29	0.0408858	RPTOR	0.038747	HNRNPH2	0.0636837	MIR181A1HG	0.0261385	SPATA2L	0.0216923	DNAJC28	0.0648203	PURA	0.0459324	SNORD114-20	0.0167297	ABHD6	0.0458087	AC093525.6	0.0644289	ADAP1	0.0316916
393	AL354893.1	0.065946	ZNF426-DT	0.0400634	DIAPH3	0.035971	SRP19	0.031781	C5orf22	0.0408821	AC024075.2	0.0386779	AGO4	0.0636348	MIR99AHG	0.0260981	TTC39C	0.0216871	AL683813.2	0.0648061	KIFC3	0.0458655	TMEM42	0.0167227	ASAP1	0.0457455	ZNF248	0.0644112	CHERP	0.0316789
394	JHY	0.0659331	WDR91	0.0400033	ZNF43	0.0359629	HRK	0.0317748	MAP6	0.0407793	TRAPPC9	0.0386294	CBX2	0.0635597	CYP20A1	0.0260838	MUC4	0.021673	UBALD2	0.06477	TCF4	0.04573	CALM1	0.0167209	TAGLN2	0.0456975	SESN3	0.0643328	PSMA5	0.031669
395	ZNF202	0.0659298	AMOTL2	0.0399725	NUP214	0.0359538	B3GAT1	0.0317585	Rhesus_G0051002	0.0407767	CCDC137	0.0386275	AC068669.1	0.0635355	ZNF514	0.0260452	DCBLD1	0.0216517	SGMS1	0.0647378	VXN	0.0456862	PPFIA2	0.0166897	CCDC171	0.0456422	AC026412.3	0.0643112	MOCS2	0.0316428
396	SIRT2	0.0658824	RASSF4	0.0399631	MOV10	0.0358368	PNMT	0.0317148	MAPK6	0.040759	PTGES3	0.0385761	CCDC88C	0.0634529	VPS13A	0.0260303	SHISA4	0.0216286	FBXW5	0.0647306	AC084024.4	0.0456819	AGAP3	0.0166845	ANAPC13	0.0456343	NFIB	0.0642586	LYSMD1	0.0316407
397	PELI2	0.0658789	CPSF3	0.0399063	AC018470.1	0.0358231	COX7C	0.031712	MYEF2	0.0406604	POC1B-AS1	0.0385718	PDCD11	0.0633833	IL6ST	0.0260174	SFXN3	0.0216011	LINC02243	0.0647092	CHST2	0.0456533	TSPAN9	0.0166825	MRPL51	0.0456313	ABL2	0.0642511	PAN3	0.0316225
398	ZFP37	0.0658564	NME1	0.0397913	RBMX	0.0357958	FILIP1	0.0316316	EIF2S1	0.0406441	LYRM4	0.0385543	ANGEL2	0.0633147	CPEB2	0.0259692	DENND2B	0.0215943	CACNB4	0.064638	MAP4K1	0.0456256	PLD3	0.0166674	CIDECP1	0.0456198	DSTNP5	0.0642398	AMZ2	0.0314938
399	NFIC	0.0658345	FANCB	0.039785	KIF24	0.035773	CRYM	0.0316237	AC024560.3	0.0406387	PIM1	0.0385453	SERINC5	0.0633125	PPAT	0.0259548	SLC24A3	0.0215457	SHOC2	0.0646337	SECISBP2	0.0455121	FAM13C	0.0166633	TAF15	0.0455945	IRGQ	0.0642193	MAPRE3	0.0314851
400	MFSD11	0.0657537	BOLA2B	0.0397708	AC092835.1	0.0356822	PKN2	0.0316017	SDAD1	0.0406379	MRPS22	0.0385056	CBR3	0.0633109	TRIM13	0.0259265	ZCCHC12	0.021534	TMEM131L	0.0645714	ST3GAL6-AS1	0.0454431	BICD1	0.0166618	ZCCHC14	0.0455913	NDUFS7	0.0641634	RAB9B	0.0314709
401	LYPD5	0.0657257	FAM234A	0.0397684	RPS15AP30	0.0356528	CDH8	0.0315987	NETO2	0.0405722	ZNF331	0.0384319	LRRC3B	0.0632653	USP46	0.0259197	SUMF2	0.0215106	SLC4A10	0.0644682	C3orf14	0.045436	KCNK1	0.0166513	AP002518.1	0.0455523	IGFBPL1	0.0640751	CCDC173	0.0314681
402	SLC7A1	0.0656722	DERA	0.0397307	ACSL3	0.0356468	ERC2	0.0315187	ST3GAL6-AS1	0.04057	AKAP5	0.0384265	GTF2F1	0.0632393	ANKRD26	0.0259121	LINC00205	0.0215004	ZHX1-C8orf76	0.0642387	BMP2K	0.0454275	MGAT5	0.0165982	U2AF1	0.0455063	CEBPB	0.0640617	NSMF	0.0314612
403	TMSB15A	0.0656674	CTDP1	0.0397251	GPR137C	0.0354662	TTC28-AS1	0.0315146	FANCD2	0.040466	AC006449.5	0.0383599	AC016405.1	0.06321	AL117336.2	0.025892	MMP2	0.0214532	CSNK1E	0.0641771	MRPL57	0.0454189	NABP2	0.016589	COA3	0.045473	R3HDM1	0.0640134	RBM26-AS1	0.0314506
404	DHDDS	0.0656584	PLEKHA4	0.0397168	NUMA1	0.0353888	SLC35F3	0.0315029	BPGM	0.0404148	PLCL2	0.038339	AC004692.1	0.0631175	ARMC10	0.0258205	SERPINI1	0.0214236	RELL1	0.0640987	UBTD1	0.0454016	DUSP26	0.0165772	SRP54	0.0454388	NME6	0.0639024	RPL36A	0.0314376
405	TNNC2	0.0656478	VAMP5	0.0396697	ZNF544	0.0353442	SRSF5	0.0314626	LRRC1	0.0403712	MSL3	0.0382841	CHMP4BP1	0.063114	SLC35A3	0.0258035	SATB1	0.0214134	ATRNL1	0.0640448	PDCL3	0.0453953	AGRN	0.0165582	ELOB	0.0454054	AL136295.7	0.0638935	ZDHHC21	0.0313868
406	AC016590.4	0.0656074	TNFRSF1B	0.0396071	AC009090.4	0.0352945	STX3	0.0314576	STXBP3	0.0403676	ST6GAL1	0.0382475	TMEM237	0.0630941	TADA2B	0.0257862	GRHL1	0.0214055	ATL2	0.0640441	COX6B1	0.0453692	KXD1	0.0165472	URI1	0.0453491	C5orf24	0.0638912	PNPO	0.031306
407	AL356961.1	0.0655947	PTOV1-AS1	0.0395684	RN7SL449P	0.0352664	IMPA1	0.0313875	PARP16	0.0403556	CEP70	0.0382434	SUMO3	0.0630352	LMNA	0.0257755	SYNJ2	0.0214042	ARPC3	0.0640151	TCN2	0.04533	HSD17B8	0.0165463	GPS2	0.0453177	AL162458.1	0.0638376	ENTPD5	0.0312995
408	PCDH9-AS3	0.0655627	METTL1	0.0395659	DCTN2	0.0352226	SH2B3	0.0313571	LNC-LBCS	0.0403337	FBXO4	0.0382035	GPATCH3	0.0629958	INA	0.0257339	CNP	0.0214033	ETNK2	0.0639026	ELMO2	0.0453249	SLCO5A1	0.0165393	STIL	0.0452392	BRCA1	0.0638247	FEZF1	0.0312836
409	USP6	0.0655398	UBIAD1	0.0395478	TTC32	0.0351213	DZIP1L	0.0313331	CACNB3	0.0402742	GNB1	0.0381193	STK17A	0.0628579	AC106028.3	0.0256741	ANK1	0.021391	SLC25A44	0.063868	TACR1	0.0453127	ZNF33CP	0.0165365	MMGT1	0.0451736	MAPK8IP2	0.0637907	CADM1	0.0312751
410	PANK3	0.0655255	AL592546.3	0.0395449	AC107081.2	0.035087	SMAD1	0.0313163	PCSK2	0.0402675	LINC00624	0.0381171	COPS5	0.0627629	UBLCP1	0.0256582	CTDSP1	0.0213781	FAM124A	0.0638617	RIMKLB	0.0452881	SRP72	0.0165202	MPHOSPH9	0.0451389	C12orf45	0.0637524	AL157392.3	0.0312552
411	RPS5	0.0654176	MESD	0.0395385	N4BP2	0.0350412	LRRC4C	0.0312765	CEP41	0.0402549	AC090114.2	0.0381068	RPP40	0.062726	CD47	0.0256408	AP002833.1	0.0213614	MIR9-3HG	0.0638296	GAPDHS	0.0452017	DNALI1	0.0165082	H2AW	0.0451386	RNF139	0.0637191	IDI1	0.031237
412	FAM133A	0.065383	PLEKHA7	0.0394827	CCDC112	0.0349772	SCRIB	0.0312611	CALN1	0.040248	PRPF39	0.0380969	THUMPD3-AS1	0.0626899	Rhesus_G0050091	0.0256386	EPHA8	0.0213548	GEMIN6	0.0635597	TAC1	0.0451987	MRPL10	0.0164962	C2CD5	0.0451116	PTPRE	0.0637073	CAST	0.0312167
413	AC005674.2	0.0653738	C5	0.0394786	ITGAV	0.0349656	AF235103.3	0.0312591	ASCC1	0.0402307	KHDRBS3	0.0380678	THG1L	0.0625851	PRMT9	0.0256061	RNF182	0.0213346	ZNF865	0.0635485	SCO1	0.0451865	ABHD6	0.016486	VEZF1	0.0450662	Rhesus_G0018257	0.0636828	PRMT6	0.0312105
414	GABRG1	0.0653617	TIMM10B	0.0394378	AC011462.5	0.0349638	CCZ1B	0.0312543	UBR4	0.0402304	AC007389.1	0.0380394	CHD7	0.0625697	ZSWIM3	0.0255708	CCDC85B	0.021315	PXN	0.0634328	DDX10	0.0451544	MACROH2A2	0.0164723	ANLN	0.0450633	CCNE2	0.0635784	RNF40	0.0311127
415	CALM1	0.0652625	ZNF165	0.0394159	AC084824.5	0.0348958	ATP6V0D1	0.0312498	EGLN1	0.0402069	DDAH2	0.0380358	EIF2S3	0.0625595	ZNF230	0.0255305	PLPPR3	0.0212961	PHACTR3	0.0633354	MRPS18A	0.0451089	SURF1	0.0164635	OXCT1	0.0450108	AC008752.3	0.0635576	PRDM16-DT	0.0310822
416	TM9SF2	0.0652505	DPH5	0.0393826	ATP8B1	0.0348371	DLX5	0.0312268	MECP2	0.0400816	LRRC3B	0.0380327	SEL1L3	0.0624928	RN7SL381P	0.0255177	GKAP1	0.0212851	ATP5MF	0.0633331	AC118553.2	0.0450645	PSPN	0.0164581	PHACTR1	0.0449435	IFIT5	0.0635304	RAB6A	0.0310818
417	DOCK9	0.0652404	ZBED3	0.0393147	MAP3K14	0.0347911	RPLP0	0.0312072	AL603914.1	0.04005	IPO5P1	0.0380291	RBM14-RBM4	0.0623857	EPOR	0.0255145	MFAP4	0.0212593	FBXL19-AS1	0.0633008	PGP	0.0450599	KMT5C	0.0164514	MACROD1	0.0449373	HNRNPF	0.0635086	GDPD1	0.0310134
418	EFCAB10	0.0652216	NIPSNAP3B	0.0392509	UCK2	0.0347666	CCDC126	0.0311479	ADGRG1	0.0400071	MYL6B	0.0379816	AC003102.1	0.0623708	Rhesus_G0026255	0.0254569	ZMAT1	0.0212507	MANEAL	0.0630936	SULF1	0.0450535	TTBK2	0.0164441	CLVS2	0.0449157	ZNF746	0.0634875	ARL2	0.0309677
419	FBN2	0.0651925	E2F3	0.0392467	ATCAY	0.0347662	CLNS1A	0.0311201	RCAN3	0.0399948	KANSL3	0.037969	WASF2	0.0623447	KLHL36	0.0254507	DRD2	0.0212342	DPY19L3	0.0630379	ANKS1A	0.0449143	PITPNM2	0.0164404	ANKRD35	0.0448784	UBXN8	0.0634704	TEAD1	0.0309544
420	ASGR1	0.0651832	DMC1	0.0392068	PRPF3	0.0346705	MIR4527HG	0.0309987	TBC1D25	0.0399253	VAPB	0.0379411	ZFP3	0.0623124	PRMT1	0.0254326	AEBP1	0.0212297	AL354733.2	0.0630201	MMP16	0.0449101	C2CD2	0.0164292	Rhesus_G0006620	0.0448427	DDX23	0.0634697	ZNF597	0.0309359
421	GNAI1	0.0651546	ADAMTS10	0.0390884	CENPI	0.0346658	GPBP1L1	0.030997	CSGALNACT1	0.03988	CHST9	0.0379274	FOXRED1	0.0623104	GANC	0.0254201	AL157936.1	0.021228	GNAI2	0.0629872	MGLL	0.0448521	CHFR	0.0164224	IP6K1	0.0448074	MFSD12	0.0634496	PLXDC2	0.0308934
422	ABCC4	0.0651262	AL353147.1	0.0390609	Rhesus_G0056177	0.0346279	ABCB7	0.0309031	FICD	0.0398704	EFCAB14	0.0379035	ZNF608	0.0622889	ERVK13-1	0.0254097	SSBP3-AS1	0.0211986	GRK4	0.0629865	YBX1	0.0448518	MOGS	0.0164187	SNHG6	0.0447735	RTL6	0.0633904	PRKCE	0.0308849
423	AC079779.2	0.0651055	DDX23	0.0390532	ZCCHC8	0.034545	DPP9	0.0308936	RPL7L1	0.0398521	BIVM	0.0379023	NOP2	0.0622525	FAM8A1	0.0253679	PRKAR1A	0.0211779	RPS6KB1	0.0628533	UBE2V2	0.0448458	AL138921.2	0.0164147	NUP62CL	0.0447062	Rhesus_G0056232	0.0633481	AL358472.3	0.0308694
424	CLP1	0.0650706	AC105053.1	0.0390108	RBM15	0.0345036	TUBB2A	0.0308718	Rhesus_G0006599	0.0398492	CCDC141	0.0378962	LINC00963	0.0622235	SPECC1	0.0253666	SDE2	0.0211703	RPL13A	0.0628501	RPP25	0.0448444	MSL1	0.0164075	GPN1	0.0447003	FAM189A2	0.0633325	TOX2	0.0308601
425	APPBP2	0.0650282	RDH13	0.038915	H2AC12	0.034483	KCTD8	0.0308496	FNBP4	0.0398484	PTPRR	0.0378725	NMD3	0.0622105	AP5S1	0.0253376	ZNF557	0.0211503	TTC37	0.0628042	INTS6	0.0448432	GEMIN7-AS1	0.0163984	SOCS4	0.0446932	POLR3F	0.0632872	NECTIN1	0.0308223
426	MIR647	0.0648684	DLGAP1-AS4	0.0388421	PARP8	0.0344714	COL8A1	0.0308359	AC005747.1	0.0398195	AC012368.1	0.0378716	SNRPA1	0.0621644	IRF1-AS1	0.0253313	BET1	0.0211114	LINC02210	0.0627349	ARHGEF11	0.0447982	AP001816.1	0.0163856	SMCHD1	0.0445169	PROX1	0.0632814	AC121493.1	0.0307561
427	C8orf48	0.0648482	ATAD5	0.0388323	CHST12	0.0343958	PTPRB	0.0307935	RCC1L	0.0397603	RPL31	0.0378241	ALDH4A1	0.0621504	CDKN1B	0.0253303	GNAS	0.02109	HDAC5	0.0627078	HSD17B12	0.0447932	USP25	0.0163803	AC109460.2	0.0445023	FEN1	0.0632549	NUP62	0.0307334
428	FADS2	0.0648368	GCFC2	0.0388126	WDR26	0.0343661	MIPOL1	0.0307768	OIP5-AS1	0.039716	GABARAPL2	0.0378118	ZNF599	0.062145	AC108169.1	0.0253302	AL353796.1	0.021082	CYBA	0.0626373	WIPF2	0.0447633	RNF111	0.016372	TSPAN7	0.0444823	FOXN2	0.0632464	TMEM192	0.0307256
429	MIR548A1HG	0.0647973	RANBP17	0.0386927	AAAS	0.0343537	KHDRBS1	0.0307625	ARMCX6	0.0397132	AC004980.1	0.0377123	LINC02440	0.0621326	RPL29P14	0.0253136	AC016717.2	0.0210379	VWC2	0.0626034	ALDH5A1	0.0447363	TMTC4	0.0163714	C12orf65	0.0444339	TMEM128	0.0630989	BTBD11	0.0307109
430	TMEM41B	0.0646685	LRRFIP1P1	0.0386753	MYSM1	0.0342858	KLHL42	0.030717	CELF4	0.0396384	MOK	0.0376719	AC011450.1	0.0621296	AHCYL1	0.0253026	APBA2	0.0210008	TIMM17B	0.0625979	TMEM38A	0.0446594	RNF146	0.0163546	NAV3	0.0443738	WDR18	0.0630621	RTN1	0.0306525
431	HABP4	0.0646595	PRPF4B	0.0386635	CUTC	0.0342497	SLC1A2	0.0306899	ANO6	0.0395114	CACUL1	0.0376548	IGDCC4	0.0620974	HAS3	0.0252887	MFHAS1	0.0209935	EVI5L	0.0625534	GNB1L	0.0446535	STK32A	0.0163464	MAP4K4	0.0443594	CAPRIN1	0.0630438	SPACA6	0.0306318
432	DDX49	0.0646145	LINC00457	0.0386266	ATL2	0.0342262	NAE1	0.0306545	AC127024.8	0.0394868	AC009955.3	0.0376244	TRAF1	0.0619013	SLC27A3	0.0252688	FAM174B	0.0209845	REPS2	0.0625418	CRIPT	0.0446374	MZB1	0.016342	AC024270.5	0.044355	AL133243.2	0.0629937	GMDS	0.0305834
433	PLCB3	0.0645919	NHLRC3	0.0386134	SLX4IP	0.0341918	CDKL3	0.0306405	RFNG	0.0394381	ALG3	0.0376069	DBI	0.0618672	TMEM8B	0.025258	FMC1	0.0209603	FOS	0.0623985	SPARCL1	0.0446182	BLOC1S2	0.0163329	MBOAT7	0.0443224	MMP14	0.0629876	COX15	0.0305663
434	ALYREF	0.0645396	RPS8	0.038609	TUBB2B	0.0341612	GPR88	0.0306222	MPP6	0.0394316	SOWAHC	0.0375614	PLXNC1	0.0618364	FRMPD4	0.0252311	RBM43	0.0209269	EMX2	0.062394	NCMAP-DT	0.044573	GLRB	0.0163083	EMP3	0.0443026	DBP	0.0629859	CALY	0.0305314
435	ADARB2-AS1	0.0645082	GEMIN4	0.0386073	VDAC3	0.0341245	RAPGEF5	0.030613	MAST3	0.039423	SKIL	0.0375553	RAPH1	0.0618276	SNX14	0.0251932	ASXL3	0.0209082	ZNF383	0.0623597	DDX19B	0.0445683	SRI	0.0162952	WWOX	0.0442806	RALGAPA2	0.0628391	NDUFAF1	0.0304404
436	EIF1B-AS1	0.0644641	CRYZ	0.0385815	RPL19P21	0.0340909	LRRTM4	0.0305902	SMAD3	0.0394196	DENND6A	0.0374953	RAB2A	0.0618143	VASH1	0.0251385	PRLHR	0.0208952	SAR1A	0.0622832	ITGAE	0.0445295	CR545473.1	0.0162922	PSMD3	0.0442752	AC233723.1	0.0628077	NKAPP1	0.0304168
437	TMEM97	0.0643775	CENPX	0.038538	THAP1	0.0340595	ATF5	0.0305745	SCUBE3	0.0394179	AL512770.1	0.0374936	AC004943.2	0.0618097	PDXK	0.0251085	FAM174A	0.0208668	UBXN2B	0.0622288	IGSF3	0.044519	FBXO15	0.0162456	SHMT1	0.0442544	HNRNPA2B1	0.0627559	ZNF493	0.0304139
438	FAXC	0.064366	HIRA	0.0384716	LRRC4	0.0340516	PCDHGA9	0.0305514	BMP1	0.0393894	SLC15A4	0.0374126	AC099489.3	0.0617445	LINC01750	0.0251054	MAP1LC3A	0.0208479	EXO5	0.0621424	BRSK2	0.0445082	IGSF9B	0.0162433	AC007614.1	0.0441989	CA14	0.0627097	Rhesus_G0028356	0.0303741
439	SRPK3	0.0643574	IRF2	0.0384623	LINC01305	0.0339801	AC020915.1	0.0305317	AC007610.6	0.039346	PPWD1	0.0373908	Z98752.4	0.0617197	ZBTB34	0.0250972	LRP1	0.0207935	DNAJC3-DT	0.0620747	CHID1	0.0444936	AC072022.2	0.0162325	CASP6	0.0441714	ATAD5	0.0626274	TTC3P1	0.030366
440	WDR37	0.0642898	CCDC85B	0.038456	ELK3	0.033891	AL590132.1	0.0304803	MAZ	0.0393346	SYNGR4	0.0373174	C1orf61	0.0616928	TMEM109	0.0250658	AC011346.1	0.0207913	SMARCA5	0.0620458	TCAIM	0.0444917	NDUFB9	0.016232	PHYHD1	0.0441231	RPS27AP7	0.0626121	TMEM91	0.0302834
441	ADGRG1	0.0642815	AKIP1	0.0384373	LEAP2	0.0338851	ENTPD3	0.0304621	YTHDF2	0.0392744	THAP7	0.0372999	MRPS18C	0.0616858	AC021766.1	0.0250572	SDK2	0.0207773	RHOQ	0.0619799	GALE	0.0444451	ADGRB2	0.016212	PABPC1	0.0441174	CLIC4	0.0625951	TRIB2	0.0302758
442	INTS14	0.0642166	GNPAT	0.0384169	SLC35B1	0.0338103	CELSR2	0.0304108	PRKCZ-AS1	0.0392068	SPECC1	0.0372842	TMEM123	0.0616503	RNGTT	0.0250516	CPSF7	0.0207757	ZNF681	0.0619072	PITPNC1	0.0444364	UGCG	0.0162034	BCL9	0.0441048	UBA2	0.0625853	USP6NL	0.0302075
443	LINC01159	0.0641955	EIF4H	0.0383565	BTBD10	0.0337637	AC005914.1	0.0304066	DAP3	0.0391861	DISP3	0.0372808	AC092809.2	0.061553	AC010326.1	0.0250455	AP003072.5	0.0207464	AP003392.1	0.0618939	PIK3CA	0.0444159	N4BP3	0.016198	SLC35A4	0.0440913	CLIC1	0.0625217	ATP6V1C1	0.0302071
444	PTMAP1	0.0640715	MIR100HG	0.0383237	COQ7	0.0336141	NABP2	0.0304009	RPL23AP32	0.0391676	BRPF1	0.0372805	FUNDC1	0.0615081	Rhesus_G0046250	0.0249629	AP001972.5	0.0207428	UNC50	0.0618269	MRPL19	0.04434	PTPRN2	0.0161759	TCF19	0.0440658	EEF1A1	0.0624306	DNAJC6	0.0302035
445	MAFF	0.064046	SRRM1P3	0.0382683	SYDE1	0.0335486	KIAA0930	0.0303976	VWC2L	0.0391437	SHISA7	0.0372802	FAM171A2	0.0615016	MAPKAPK5	0.0249465	AMMECR1	0.02073	ARL4C	0.0618119	TTC26	0.044259	MIR3679	0.0161579	LAMTOR1	0.0440185	TMCO1	0.0623924	DNAJC12	0.0301992
446	MIAT	0.0640418	TAF8	0.0382589	BMS1	0.0335241	ZSCAN16	0.030386	AC006449.5	0.0391133	RAMP2	0.0372422	AMZ1	0.0614888	CNTFR	0.0249431	YWHAG	0.0207275	PIK3IP1	0.0617913	LPP	0.0442448	KIF3A	0.016142	AHCTF1	0.0440171	SP2	0.0623779	NOLC1	0.0301957
447	TATDN1	0.0640373	H2BC11	0.0382104	PRPSAP1	0.0335204	PCGF3	0.0303694	NOSIP	0.0391048	FBXL2	0.0372051	ZNF638	0.0614834	ZNF800	0.0249182	MPP1	0.0207261	GTPBP2	0.061765	PRRC2B	0.0442289	ANTKMT	0.0161398	STAG1	0.0440141	HAGHL	0.0623543	MPP2	0.0301509
448	AC093677.2	0.0639752	WDR70	0.0381772	RAB5IF	0.0335191	CALY	0.0303654	PBX1	0.0391019	KLHL5	0.037205	LINC02381	0.0614704	ASPHD1	0.0249145	ASNS	0.0207094	CHORDC1	0.0616569	B3GALT4	0.0442151	MPP3	0.0161243	LTBP1	0.0439374	AL121672.1	0.0623298	TMEM132B	0.0301368
449	HOPX	0.0639679	TNFRSF12A	0.038172	ZNF19	0.0334463	ZNF837	0.030347	C19orf25	0.0390843	AC126474.2	0.0372033	MRPS17P1	0.0614613	TLE2	0.0248988	DSTN	0.020647	RAB9A	0.0616103	RPS7	0.0441819	CLSTN1	0.0160987	HNRNPA1P15	0.0438957	SUCLG1	0.062325	NCR3LG1	0.0301265
450	ZCCHC4	0.0639051	EDEM1	0.0381442	KIF18B	0.0334456	PLCB4	0.0302658	TCEAL9	0.0390577	AL606489.1	0.0371626	PSKH1	0.0614272	ATP1B1	0.0248003	TTC21A	0.0206006	MIR4500HG	0.0616085	C1GALT1C1	0.0441751	AC090114.2	0.0160932	RPAP1	0.0438311	AC027601.6	0.0623069	SGK3	0.0301221
451	AC104964.2	0.0638721	NDUFV3	0.0381121	POC1A	0.0334388	OCRL	0.0302483	ATP9A	0.0389548	TAB2	0.0371142	SUB1	0.0613966	MAMDC4	0.0247916	LHX4	0.0205906	ARHGAP18	0.0615616	PHF21B	0.0441228	CRACR2B	0.0160775	SRPK1	0.0438255	MRPL2	0.0622482	AP000251.1	0.0301116
452	STARD9	0.0638051	AC018628.2	0.0381053	ZFP62	0.0334119	LASP1	0.0302285	FMNL1	0.0388507	EXOSC4	0.0370729	TMEM213	0.0613718	AC092691.3	0.0247861	SPOCK2	0.0205905	AL031985.3	0.061548	AL359916.1	0.0440868	C15orf41	0.0160642	ZNF620	0.0437248	TOMM5	0.0622298	ALS2	0.0301077
453	CEP104	0.0637143	PUF60	0.0380978	GNPDA1	0.0334112	SEC61B	0.0301897	RASGEF1B	0.0388104	BCAT2	0.0370633	WAC-AS1	0.0613711	ZNF215	0.0247549	AC024051.6	0.0205517	CACNG2	0.0615369	C12orf49	0.0440559	DAGLA	0.0160622	BAZ1B	0.0436729	RPL22	0.0622241	ATXN2	0.0301002
454	INTU	0.0637037	COMMD10	0.038063	CTR9	0.0333751	FAM78B	0.0301867	SERINC5	0.038807	FBXW2	0.0370442	AC010884.1	0.0613677	PLEKHA1	0.0247244	LRRTM4	0.0205348	NOL10	0.0615133	PRKAB2	0.0440059	AC110620.2	0.0160282	TKFC	0.0436216	DSEL	0.0622082	BTG4	0.030082
455	PLEKHM1P1	0.0636797	THAP7	0.0380585	LZTS1	0.0333628	EEF1A1	0.0301729	SLC39A7	0.0388067	C19orf18	0.0370288	MIA2	0.0612382	FRA10AC1	0.0246562	CD82	0.02052	AC025031.3	0.0612931	PRDM8	0.0439275	DUSP4	0.016018	EIF5	0.0435821	AL353804.1	0.0621848	TADA2A	0.0300497
456	HDAC4	0.0636609	CPQ	0.038056	CUL4A	0.0333434	BBOF1	0.0301545	C8orf58	0.0387856	SELENOF	0.0370136	PHLDB1	0.0611779	GRIP2	0.0246214	GVQW3	0.0205145	TRIP10	0.0612507	MTX2	0.043927	EIF6	0.0159998	TMED10	0.043572	AC005480.1	0.0621732	MRPS2	0.0299698
457	RPL39	0.0636475	EIF2AK4	0.0380391	MFSD11	0.0333263	ABHD17A	0.0301448	C2orf80	0.0387753	EFCAB7	0.0369761	ZNF710	0.0611696	MYO3B	0.0246008	ST8SIA2	0.0205127	RAB3A	0.0611204	UTP14A	0.0438448	DST	0.0159968	ASCC2	0.0435543	HEATR4	0.0621643	RIBC1	0.0299536
458	IER2	0.063642	NSL1	0.0380002	DCAF15	0.0332939	NEBL	0.0301107	PPP1R14A	0.0387723	CDK20	0.0369623	AC005261.6	0.061154	PITPNM3	0.0245981	CSTF2T	0.0205036	AC092070.2	0.0610799	SYCE3	0.0438283	AC002059.1	0.0159907	CCNE2	0.0435456	FUNDC2	0.0621389	LRRC3	0.0299325
459	SRP68	0.0636169	ANKS3	0.0379767	ME2	0.0332817	P4HA2	0.0300801	NRL	0.0387583	MAP3K1	0.0369333	RPAP2	0.0610901	TMEM222	0.0245849	DOC2GP	0.020483	WNT7A	0.0610707	ABHD12	0.0438139	SFXN5	0.0159784	HPGD	0.0434978	LRRC58	0.0621138	SSBP3	0.0299123
460	AL160314.2	0.0636156	HES4	0.037958	ZFP69B	0.0332573	ATP5PB	0.0300773	KCNN3	0.0387387	SRSF9	0.0369016	AC004039.1	0.0610411	MBD3	0.0245805	ZFHX2	0.0204596	ACTB	0.061039	EPB41L4A-AS1	0.0438122	C17orf75	0.0159729	PKIA	0.0434411	TMEM147-AS1	0.0620868	TMEFF2	0.0298831
461	RIPOR2	0.063584	L3MBTL3	0.0378476	AL596202.1	0.0331885	MEIS1	0.0300287	C10orf88	0.0387231	AC005261.2	0.036884	BRINP1	0.0610255	DRAXIN	0.0245696	RAB3C	0.0204288	AIFM2	0.061029	AC108169.1	0.0437813	TFRC	0.0159696	CDKN2C	0.0434409	HMGCL	0.0620676	VSTM2L	0.0298797
462	PSME4	0.0635526	LEKR1	0.0378152	ESR2	0.0331769	SSTR1	0.0300191	POLQ	0.0386284	SPCS2	0.0368672	SLC7A9	0.0610143	NEK10	0.0245578	BEND3	0.0203683	CCDC84	0.0610274	NEUROG2	0.0437195	SLIT1	0.0159696	ARHGEF38	0.0434379	POLD4	0.0620557	TRIOBP	0.0298045
463	CDYL	0.0635401	FBXO21	0.037762	GUCD1	0.0331474	SLC12A9	0.0299983	FTH1	0.0385503	INHBA	0.0368179	HNRNPK	0.0609908	BCAP31	0.0245303	DHRS7	0.0203651	ZPR1	0.0609679	SEPTIN7	0.0436942	AP004608.1	0.0159669	PPP1R17	0.0433618	AC004584.3	0.0620108	RNF157	0.0298043
464	KAZN	0.0634512	CPXM1	0.03772	SNAPC3	0.0331319	DNAJA1	0.0299793	IPO9	0.038484	MEN1	0.0368155	TSC22D3	0.0609348	CAMKV	0.0245266	TMEM99	0.0203626	WNK1	0.0609416	SLC33A1	0.0436083	TSPAN18	0.0159641	FRAT1	0.0433172	PIGF	0.0619744	MAP7	0.0296626
465	H2AC20	0.0634501	GPATCH4	0.0376958	CEP112	0.0330744	AL390957.1	0.0299525	PSMB7	0.0384818	TUFT1	0.0368028	TIFA	0.0608224	RAB3IL1	0.0244792	NAGK	0.0203391	GCN1	0.0609304	C2orf42	0.0435227	AC005261.2	0.0159459	DGKH	0.0433126	IGLL1	0.0619563	TMEM150C	0.029651
466	ERGIC3	0.0634485	ANGPT1	0.0376946	XRCC6P4	0.033062	TMEM87B	0.0299411	POLR2G	0.0384766	AC106881.1	0.0367782	PTOV1-AS1	0.0608146	NCAPH2	0.0244693	MAB21L1	0.020337	SYNGAP1	0.0609248	ZBTB22	0.0435159	NDUFA4L2	0.0159409	FBXO43	0.0433012	CDC42EP1	0.0619135	SNRNP25	0.0296368
467	P3H1	0.063435	NOP14	0.0376602	TICRR	0.0330609	RHBDD2	0.029934	TTC5	0.0384418	NSG1	0.0366382	CDKAL1	0.0608027	DPH6	0.0244563	EPS8	0.0203223	INTS12	0.0609013	ARHGAP5-AS1	0.0434987	MEGF6	0.0159352	ROCK2	0.0432677	TGFB1I1	0.0619092	DPCD	0.0296318
468	USP25	0.063423	PRNP	0.0376396	WBP1	0.0330478	SIGIRR	0.0299123	PEX11A	0.0384077	TMEM106B	0.0366312	SYT7	0.0607897	FBXW2	0.0244316	JPX	0.0203171	MTA1	0.0608946	NMT2	0.0434969	PIN1	0.0159257	Rhesus_G0013815	0.0432589	AC044849.1	0.0618953	KRTDAP	0.0295668
469	SNX14	0.0633785	MSMO1	0.0376254	DYRK1A	0.0329836	ADCY10P1	0.0298973	RIMKLB	0.0383754	AC108161.1	0.0366019	SH2D3C	0.0607356	H2BC5	0.0244269	NOP58	0.0203086	GRIN2D	0.0608182	AC130650.2	0.0434843	NFIA	0.0159234	TMEM45A	0.043205	TMPRSS5	0.0618613	VGLL2	0.0295635
470	ZNF192P1	0.0633737	INTS9	0.0375783	PHKA2	0.0329614	NR4A1	0.029891	CHRDL1	0.0383369	DMPK	0.0365472	ZNF330	0.0605994	CRTC2	0.0244236	AKR1B1	0.0202865	DLGAP1-AS1	0.0607711	LRRC8C	0.0434618	TMEFF1	0.0159152	CERS5	0.0431828	FABP7	0.0618512	FBXO2	0.0295576
471	RCC1	0.0633692	DMAC2L	0.0375756	WDR62	0.032961	SGMS1	0.0298783	RARA	0.038259	SNX12	0.0365393	PARD6G	0.0605519	EIF4A2	0.024403	N4BP2L1	0.0202779	ROBO1	0.0607708	ZNF487	0.0434273	PPP2R2C	0.0158873	MASTL	0.0431389	MPDZ	0.0618034	GNAQ	0.029542
472	ATG4C	0.0633503	SMC5	0.037556	RPS11	0.0329549	FAM160B2	0.029853	VCPIP1	0.0382288	STX8	0.0365183	AC026356.2	0.0605303	DHX15	0.024379	MRPL40	0.020269	ZNF264	0.0607613	TRDN	0.0434029	CYP51A1-AS1	0.0158826	MESP1	0.0431076	SLC31A2	0.061789	TMEM59	0.0295279
473	AC115284.2	0.0633289	PYROXD1	0.0375333	SKA2	0.0329208	LPGAT1	0.0298342	ST8SIA3	0.0382152	NDUFV1	0.0365127	AC131953.3	0.0605227	DCUN1D4	0.0243358	IFITM10	0.0202683	MAD2L1BP	0.0606924	DIAPH1	0.0433928	EAF1	0.0158721	SPATA33	0.0430862	AL158136.1	0.0617803	HYAL2	0.0294622
474	TMEM158	0.0632978	ZFP1	0.0375183	DDAH2	0.0329087	BRD2	0.0298331	DUS4L	0.0382086	CASC1	0.0365013	MAP1A	0.0604816	DIRAS2	0.0243324	NEXMIF	0.0202672	RAB6B	0.0604873	POLA1	0.0433923	ARHGAP5	0.0158662	PMS1	0.0430813	SLC25A27	0.0617696	IFI6	0.0294602
475	EXOC6	0.0632694	AC007786.1	0.0375043	MRNIP	0.0329037	ZNF79	0.0297775	GLB1	0.0382067	AGBL5	0.0364733	APPL1	0.0603654	AL157896.1	0.024315	NFKBIE	0.0202102	ZNF584	0.0604765	TIMM21	0.0433687	APEH	0.0158643	KHDRBS1	0.0430202	KIF2A	0.061761	Rhesus_G0055934	0.0294397
476	SEMA3C	0.063249	SPCS1	0.0374863	FANCM	0.0328989	HEBP1	0.0297617	AC004158.1	0.0381965	IFT43	0.0364544	GPR137C	0.0603442	GLI4	0.0242858	CCDC181	0.0201826	GDAP1L1	0.0604587	LOR	0.0433274	YWHAE	0.015858	RFC2	0.0429749	KRIT1	0.0617353	DNAAF2	0.0294345
477	TMEM184C	0.0631984	ZFP36L1	0.0374339	Rhesus_G0006914	0.0328985	NPHP4	0.0297607	GRK2	0.0381792	SETDB2	0.0364181	NOCT	0.0602974	PIGK	0.0242793	PCMTD2	0.0201766	AJ009632.2	0.0604104	NSG2	0.0432192	ZNF14	0.0158537	CDCA4	0.0429308	SLC25A14	0.0617098	NOC2L	0.0294233
478	PDCL3	0.0631873	BX323043.1	0.0373929	SELENOP	0.0328737	Rhesus_G0006157	0.029738	PRKCE	0.0381563	ASIC2	0.0363685	RAB3IP	0.0602943	LYRM4	0.0242724	RAB5C	0.0201741	PRKD3	0.0602563	NMNAT1	0.0431973	IFT20	0.0158242	ZKSCAN2	0.0429302	CCDC58	0.0616914	PFKFB2	0.0294215
479	MPG	0.0631546	AC090373.1	0.0373919	HMGB1	0.0328674	DYNLRB2	0.0296704	DDHD2	0.0381384	PCBP3	0.0363628	YJEFN3	0.0602617	INPP5F	0.0242719	SLC12A5	0.0201345	AP001020.2	0.0602092	Rhesus_G0005803	0.043158	AC087741.1	0.0158205	ADGRA3	0.042859	C16orf72	0.0616722	AC007614.1	0.0294151
480	AC007342.7	0.0631234	CCDC14	0.0373724	HMGXB4	0.0328273	PALM	0.0296544	C5orf63	0.0380969	ZNF207	0.036296	PIGA	0.0602276	NAV2	0.0242557	ALKBH1	0.0201012	PIGC	0.0600974	TARS1	0.0431552	SPCS3	0.0157813	NDUFS3	0.0428009	PHC2	0.0616638	YKT6	0.0293779
481	ABCB10	0.0630953	ISYNA1	0.0373574	GTF3C6	0.0327735	GABRA5	0.029623	DHX38	0.0380913	CELSR2	0.0362722	NDUFS6	0.0602213	UQCRC2	0.0242519	TMEM130	0.0200564	MID1IP1	0.0600458	CHMP4BP1	0.0431387	SYBU	0.0157721	GNB2	0.0427938	ZNF212	0.0616571	HS6ST3	0.0293757
482	GTF2E2	0.0630631	SEC24D	0.0373487	AC015802.6	0.0327643	RERE	0.0296058	ATXN10	0.0380767	POP7	0.0362696	LINC01089	0.0601904	GEMIN8	0.0242437	CAMK1	0.020054	GEMIN5	0.0600104	SELENOK	0.0431165	CFAP20	0.0157573	AC027682.1	0.0427504	ZNF861P	0.0616101	APBA2	0.0293414
483	SLCO5A1	0.0630229	SMIM10	0.0372921	ABRAXAS2	0.0327346	UNC13C	0.0295843	CELSR1	0.0380248	ISCA1	0.0362387	BID	0.0601517	SKP2	0.0242338	G0S2	0.0200508	AC009171.2	0.0599424	NRBF2	0.0431017	ADAM19	0.0157268	ENOX1-AS1	0.0427486	TRIM33	0.0615993	SGSM1	0.0293306
484	RBM33	0.0630215	SHLD3	0.0372918	AC009951.6	0.032678	YARS2	0.0295351	CCT3	0.0379985	CBL	0.0362374	PSMA2	0.0601147	FXYD6	0.0242185	SLU7	0.0200001	C5orf24	0.0598579	YTHDF2	0.0430881	NR2F1-AS1	0.0157263	SRSF9	0.0427442	PSMD3	0.0615941	ABHD5	0.0292937
485	PHIP	0.0630105	LRATD2	0.0372511	TAF4	0.0326737	RN7SL589P	0.0294999	FIBP	0.0378761	POU2F2	0.0362091	NAA60	0.0600744	CHGB	0.0241972	COMMD2	0.0199914	WWC2	0.0598396	AARSD1	0.043085	NR1H2	0.0157133	CENPP	0.0427341	RUFY1	0.0615528	BTF3L4	0.0292749
486	DRC3	0.0629506	AC072022.2	0.0372168	NR3C1	0.0326417	LINC01338	0.029477	CDK19	0.0378418	NT5C3A	0.0362011	ZNF708	0.0599982	PRR14	0.0241964	THAP2	0.0199824	AL049781.1	0.0598285	HSD17B6	0.0430777	PRORSD1P	0.0157123	AC010615.1	0.0426998	SAXO2	0.0615513	ABI1	0.0292723
487	ANAPC4	0.0628987	SPACA9	0.0372046	AP1B1	0.032635	DUSP22	0.0294514	BCAR3	0.0377396	VANGL2	0.0361752	LINC01619	0.0599903	HK1	0.0241938	CWF19L1	0.0199638	PARVB	0.0598055	UNC5D	0.0430099	CCP110	0.0157	FAM98C	0.0426954	MYL12B	0.0615284	TEKT2	0.0292642
488	DGCR11	0.062883	MRPL21	0.0371998	CEP41	0.0325417	KCNAB2	0.0293618	SCIN	0.0376969	DPF2	0.0361503	ZNF720	0.0599733	ZNF235	0.0241849	SQSTM1	0.0199523	NDUFA9P1	0.0597902	SLC25A40	0.0430038	UCK2	0.0156978	HADHB	0.0426656	PCBD2	0.0615056	GCK	0.0292638
489	KDM4A-AS1	0.0628601	NUP214	0.0371936	DCK	0.0324981	BRS3	0.0293582	NNAT	0.037687	FAM181B	0.0360976	AC133637.1	0.0599155	KLF4	0.024182	ZC2HC1A	0.0199474	ZNF391	0.0597624	NIF3L1	0.0429605	AC011742.2	0.0156968	CEBPZ	0.0426528	RAB33A	0.0614203	REEP5	0.0292621
490	AL355075.4	0.062849	PKM	0.0371757	MUC20-OT1	0.0324876	BTN2A1	0.0293566	DPH5	0.0376851	COMMD4	0.0360815	PRRG1	0.0598984	AP002383.3	0.0241775	PPCS	0.019908	MMP11	0.0597348	DDX39A	0.0429597	PGAP1	0.0156716	BIRC2	0.0426082	RNF19A	0.0613759	KCTD15	0.0292559
491	PBLD	0.0627747	NOC2L	0.0371598	SOD2	0.0324488	SERAC1	0.0293394	IRS2	0.0376542	PDSS2	0.0360707	PRCC	0.0598924	CLTC	0.0241696	PLPPR5	0.0198889	TFCP2	0.0597143	MRPL36	0.0429368	ZCCHC17	0.0156626	EXOSC8	0.0426081	TAF9B	0.0613684	SUCLA2	0.0292512
492	LMAN2L	0.0627343	RILPL1	0.037155	PLXNB1	0.0324328	NEURL1B	0.0293072	AC009135.1	0.0376223	HIVEP1	0.0360627	KIN	0.0598827	TIMM21	0.024139	NFIA-AS2	0.0198871	KIF2A	0.0596865	AF106564.1	0.0429327	PRDM5	0.0156552	HASPIN	0.042587	WAPL	0.0613534	ESYT1	0.0292387
493	GPR85	0.0627005	CRYGEP	0.0371504	HPCAL1	0.0324281	MAPRE3-AS1	0.0292923	AIPL1	0.0375807	EBLN3P	0.0360566	SMIM26	0.059794	ZNF3	0.0241386	LMF1	0.0198728	EPHA3	0.0596339	TARS3	0.0428953	CPNE4	0.0156493	TMEM47	0.042576	LINC00538	0.0613356	USP22	0.0292382
494	MCEE	0.0626482	CDH24	0.0371424	MASTL	0.0323627	ME3	0.02928	COQ2	0.0375584	SRD5A1	0.0360425	Rhesus_G0049548	0.0597504	AC092681.2	0.0241311	RHOB	0.0198566	AC093249.6	0.059606	RAB11FIP3	0.0428811	GRID1	0.0156386	SH3TC2	0.0425311	ZMAT5	0.0613192	NUDT16	0.0292356
495	ZDHHC16	0.0626048	DHX15	0.0371354	NASP	0.0323478	TRIM63	0.0292589	FAM174C	0.0375556	GDF11	0.0359428	SPAST	0.0597442	AASDHPPT	0.0241289	KHDC1	0.0198346	GADD45G	0.0594807	SSR4	0.0428587	EML2	0.015637	AC007695.1	0.0425244	CHM	0.0612968	ST3GAL5	0.029212
496	ZNF233	0.0625771	TEAD4	0.0371232	CNOT2	0.0323007	ADAMTSL4	0.0292428	SPG7	0.0375445	ATP9B	0.0359353	CCAR1	0.0596882	GTF2F1	0.0241056	CCER2	0.0198335	TENM2	0.0594189	NAIF1	0.0428086	MMD	0.0156303	TBRG1	0.0425202	AL133243.4	0.0612822	SLC9A6	0.0291966
497	SRSF9	0.0625026	GLYR1	0.037084	UXT-AS1	0.0322894	MEG3	0.0292284	ZBTB7A	0.0375275	FCHSD1	0.0359129	AC104066.5	0.0596355	SNORD38A	0.0240838	ZKSCAN5	0.019832	FBXO42	0.0593351	Z83843.1	0.0427733	RPL21P4	0.015621	CREM	0.0425141	CH25H	0.0612546	TRIM4	0.0291838
498	DAPK1	0.0624962	SLIRP	0.0370779	ZFP3	0.0322625	AC103769.1	0.0292142	Rhesus_G0051158	0.0375072	USP51	0.0358996	AL359510.1	0.0595984	EIF2S1	0.0240489	FAIM	0.0198223	MIR181A1HG	0.0592794	RPS6KB2	0.0427594	VAX2	0.0156208	RIF1	0.0424565	KLF11	0.0612358	SOD1	0.0291699
499	CDC25A	0.0624434	CCDC177	0.0370683	FBXO34	0.0322581	TRAF1	0.0291948	GBE1	0.0374622	SLC4A4	0.0358902	SNTA1	0.0595644	YAF2	0.024029	RANBP3	0.0198139	PPP4R4	0.0592162	TTLL12	0.0427414	GPR153	0.0156157	YTHDF1	0.042395	THAP4	0.0611978	POM121C	0.0291613
500	PIM2	0.0624254	CDT1	0.0370506	RHPN2	0.032258	FOXP1-IT1	0.0291944	ATRNL1	0.037439	AC009163.7	0.0358847	SOS1	0.0595364	RNU1-38P	0.0239999	GALNT9	0.019799	HIGD2A	0.0591955	TSR3	0.0427295	GALNT17	0.015607	NIT1	0.0423704	AL451070.1	0.0611546	STARD7	0.0291396
501	CSK	0.062377	MRPL4	0.0370431	NUP35	0.0322333	TUBA1A	0.0291659	NCOA1	0.0374223	FBXL16	0.0358531	GABBR1	0.0595333	UNK	0.0239965	ELAVL2	0.0197778	MVD	0.0591732	PEPD	0.0427278	RPN1	0.0156037	JPT2	0.0423504	CDCA4	0.0610804	ZNF671	0.0291396
502	ZNF807P	0.0623548	GALNT11	0.0370336	NAALAD2	0.0322039	PPME1	0.0291502	SHISA5	0.0374184	AP3B2	0.0358352	GRAMD1B	0.0595053	UBXN6	0.023995	CDC42BPB	0.0197701	AC090152.1	0.0591515	KCTD2	0.0427199	GGT7	0.0156016	PHGDH	0.0423137	PSMA1	0.0610571	VDAC1	0.0291275
503	HNRNPLL	0.0623459	CDO1	0.0370244	CELSR1	0.0321922	HDAC9	0.0291443	RPS9	0.037417	CD320	0.0358114	AC008555.5	0.0595024	CLIP2	0.0239888	CCNK	0.0197647	BMPR2	0.0591451	SOCS7	0.0426912	ASTN2	0.015568	COL2A1	0.0422946	ZNF433-AS1	0.0610554	HAGH	0.0291268
504	NACC1	0.0623166	NEK7	0.0370099	PDSS1	0.0321871	GCN1	0.0291412	PNKP	0.0374126	POP1	0.0358015	CIAO2B	0.0594975	UBA6	0.0239851	MTLN	0.019745	MIR99AHG	0.0590405	LINC01351	0.0425642	PPP2R2A	0.0155636	TACC1	0.0422653	NCAN	0.0610497	AC066585.1	0.0290755
505	ZFP69B	0.0623051	ATAD2	0.0369947	TRIM28	0.0321778	HAMP	0.0291408	ZNF532	0.0373548	GMPPA	0.0358006	KAT6B	0.0594798	RTL6	0.0239654	LRFN1	0.0197352	NDUFB5P1	0.0590276	GALNS	0.0424658	PRUNE1	0.0155616	SEPTIN10	0.0422482	KIAA1143	0.0610358	PSAP	0.0290744
506	RILP	0.0622939	ZDHHC1	0.0369753	TMEM107	0.0321665	CRIM1	0.0291345	DSC2	0.0373469	ERCC4	0.0357846	C5orf22	0.0594594	DNAJC14	0.0239574	GPRC5C	0.0197327	PIWIL1	0.0589629	LANCL2	0.0424627	ZBTB14	0.0155505	CTSC	0.0422418	RASGRP2	0.0610284	CDC42	0.0290716
507	Rhesus_G0022853	0.0622416	THOC3	0.0369691	F2RL1	0.0321567	FSIP1	0.0291322	GADD45B	0.0373397	RHOQ	0.0357793	TMEM126A	0.0594134	FAM210B	0.0239473	COMMD8	0.0197228	GLUL	0.0589604	C19orf12	0.0424325	PRNCR1	0.0155493	NRF1	0.0422257	ABHD5	0.0610114	SLC26A6	0.0290648
508	IQCG	0.0622347	ASNSD1	0.0369246	MAGI1	0.0321458	IQCA1	0.0291149	AMOT	0.0372984	ZNF518A	0.0357642	FAM120C	0.0594093	ATP6V1A	0.0239295	HSD17B4	0.0197142	TRMT61B	0.0589531	EIF2S2	0.0424145	MAGI3	0.0155475	LINC00294	0.0421759	DHX9	0.0609949	DUSP19	0.0290624
509	PLAAT1	0.0622067	AC013394.1	0.036918	ATP2B4	0.0321396	SYT5	0.0291132	FABP5P15	0.0372923	MIR181A1HG	0.035738	AL591866.1	0.0594076	AC004882.4	0.0239072	ZNF44	0.0196947	PHF8	0.0589246	CCDC57	0.0423903	MAPK13	0.0155322	C9orf64	0.0421615	RAP2C	0.0609852	NYAP1	0.0290611
510	FOXJ3	0.06218	PRSS23	0.0369068	WASHC4	0.0321028	TAX1BP3	0.0290825	PLIN3	0.0372582	FIBCD1	0.0357348	AL589935.2	0.0594062	LIN7B	0.0238997	MYO7A	0.0196423	BTBD8	0.058806	C1QBP	0.0423577	TMEM229A	0.0155101	XXYLT1	0.0420901	MED8	0.0609604	MAP2K6	0.0290423
511	PLEKHB2	0.0621571	AGO1	0.0368893	C11orf74	0.0320976	RPL32	0.0290681	AL133243.4	0.0372336	ANAPC11	0.0356893	LINC01618	0.0593762	RSBN1	0.0238831	SDC2	0.0196095	MOXD1	0.0587728	DACH1	0.0423416	CST3	0.0154955	RRAS2	0.0420786	Rhesus_G0013127	0.0608756	AC008267.8	0.0290263
512	KIF26A	0.0621564	UFL1-AS1	0.0368467	TMEM59	0.0320448	UQCR11	0.0290233	ASPHD2	0.0372098	PLEKHG4B	0.0356644	AC010332.2	0.0592686	PTOV1	0.0238789	RTN1	0.0196025	SLC16A4	0.0587682	SSU72	0.0422902	PFDN4	0.0154368	RB1CC1	0.0420689	DNASE2	0.06085	ZDHHC22	0.029015
513	DCLK2	0.0620975	GPX4	0.0368028	AC009060.1	0.0320164	XKR6	0.0290142	AC136632.1	0.0371946	ITGA6	0.0356256	HEATR5B	0.0592463	HDHD2	0.0238678	BASP1-AS1	0.0195973	ZNF548	0.0587462	ARPIN	0.0422758	URM1	0.0153945	PBRM1	0.0420508	TCF12	0.060834	DEAF1	0.0289738
514	RDX	0.0620731	CLSTN2	0.0367887	HNRNPR	0.0320157	BBC3	0.0290079	AC013565.3	0.0371889	TPM4	0.0355992	TSPAN11	0.0592354	ST8SIA2	0.0238602	ZSCAN1	0.0195529	GRIP2	0.0587036	RASAL2	0.0422608	KLHL22	0.0153912	DHRS1	0.0419979	AC084018.2	0.060823	LINC02082	0.0289537
515	ZMIZ1	0.0620334	CFL2	0.0367619	GKAP1	0.0319981	KIAA1211L	0.0289922	SMUG1	0.0371686	ZNF407	0.0355574	SF3A3	0.0590548	ZNF37CP	0.0238272	HMBS	0.0195324	SPTSSA	0.0586879	CLIP4	0.0422407	TMEM191C	0.0153857	AMIGO2	0.041952	MYD88	0.0608161	BRI3BP	0.028944
516	PFN4	0.0619393	EFHC1	0.0367464	ZNF334	0.0319849	DPP6	0.0289884	ZNF114	0.0371515	APOBEC3C	0.0355534	EEF1E1	0.05904	NAB1	0.0238247	SLC22A5	0.0195315	MAGI2	0.0585804	ADD3	0.042186	MBTPS2	0.0153832	AC012073.1	0.041867	AC079331.1	0.0607837	CCDC40	0.0289314
517	STRADB	0.0619229	TAF1B	0.0367395	AC099792.1	0.0319836	RASGRP2	0.0289367	PXMP4	0.0371319	FGFR2	0.0355372	AMFR	0.0590241	UVRAG	0.0238145	DUSP1	0.019529	PTOV1	0.058549	CHRM2	0.0421732	ZNF845	0.0153818	FOSB	0.0418323	CDK9	0.0607622	ERCC3	0.0289288
518	PARVA	0.0619182	TIMP1	0.0366938	PRODH	0.0319622	ARRB1	0.0289332	ATP6V1G1	0.0370864	TXLNG	0.0355221	SUN2	0.058981	RRP1B	0.0237882	LDHA	0.0195149	COTL1	0.058528	SERPINI1	0.0421722	NELL2	0.0153773	UGGT2	0.0418239	RACGAP1	0.0607538	ISLR2	0.028921
519	LINC00668	0.0619035	DDX47	0.0366329	NOP53	0.0319512	AC084724.1	0.0289315	ESYT3	0.0370633	CACNA1E	0.0355127	POLR1D	0.0589635	PNMA8C	0.0237737	CDK10	0.0194752	EBPL	0.058471	PRKAA2	0.042121	PDLIM7	0.0153422	ZNF442	0.0418197	MFSD10	0.0607358	SNHG19	0.0289143
520	SLAIN1	0.0618725	SNHG6	0.036581	ZFAND5	0.0319396	PLCG2	0.0289268	GNAQ	0.0370496	HMX1	0.0354222	Rhesus_G0048379	0.058948	PISD	0.0237677	NDUFA4	0.0194633	AFF1	0.0582222	PHF20L1	0.0421151	IFT81	0.0153332	LYSMD2	0.0418053	NEK1	0.0607139	FAM241B	0.0288968
521	ATG7	0.0618397	POLR3D	0.0365671	MYO19	0.0319199	AC073073.2	0.0289236	AL035409.1	0.0370163	RASA4CP	0.035407	APP	0.0589446	FAM153CP	0.0237124	EPB41L1	0.0194632	H4C8	0.0581975	NEDD9	0.042092	CPT2	0.0153256	NDUFAF5	0.0417948	MTPAP	0.0606596	NAP1L1	0.0288913
522	EMC8	0.061713	YAP1	0.0365589	SAP30BP	0.0318864	AC068888.1	0.028889	AC122713.1	0.0369806	DMXL1	0.0353944	SLC25A3	0.0589434	AC008895.1	0.0237121	ZNF518A	0.0194628	YDJC	0.0581615	HOMER3	0.0420817	PPP3R1	0.0153176	TFE3	0.0417697	FAM171B	0.0606352	LRRTM1	0.0288842
523	AC127496.1	0.0617128	ZNF354B	0.0365464	CIT	0.0318512	ZDHHC14	0.0288708	HPCA	0.0369592	TSC22D4	0.0353231	MRGBP	0.0588737	AC008040.1	0.0236936	ATP5MF	0.0194557	PLCXD2	0.0581556	TMTC3	0.0420746	RHOBTB2	0.0152926	POFUT1	0.0417474	ZBTB47	0.0605993	TPD52L1	0.0288824
524	WBP1L	0.0617093	ELK3	0.0365399	ZNF708	0.0318481	MAP2K5	0.0288347	NONO	0.0369392	AC090740.1	0.0353119	MITD1	0.0587929	FAM177A1	0.023687	INPP1	0.0194549	SRC	0.05814	FARS2	0.0420672	DCUN1D4	0.0152916	YIPF4	0.0417292	SALL1	0.0605936	POLR3GL	0.028875
525	INTS11	0.0617027	AC005041.5	0.0365367	AF117829.1	0.0318405	REV3L	0.0288184	PODXL	0.0369312	LRP8	0.0352609	TAF5L	0.0587081	HGH1	0.0236826	SYT5	0.0194352	C1orf56	0.0580793	GZMM	0.0420387	FAM20C	0.0152895	HNRNPH3	0.0416995	BCAT1	0.06059	AC068700.1	0.0288548
526	METTL16	0.0616139	NTN1	0.036531	PMM1	0.0318328	Rhesus_G0011192	0.0288049	ASB13	0.0369124	GNG7	0.0352529	MRPS12	0.0586769	FRYL	0.0236741	TMEM215	0.0194111	HTATSF1	0.0580481	PAPSS1	0.0420303	RPS6KA6	0.015289	ABCB4	0.0416821	TAF11	0.0605815	BEST4	0.0288485
527	IPP	0.0615568	DDX46	0.0365163	ANAPC7	0.031832	Rhesus_G0011130	0.028801	RN7SL508P	0.0368981	SLC9A8	0.0352311	RPL35P2	0.058581	TACR3	0.0236689	GPANK1	0.0193912	TUBB1	0.0580392	CDH7	0.0420062	USP48	0.0152881	DTD1	0.0416781	TNK1	0.0605203	SLC35B1	0.0288479
528	GAREM2	0.061527	USPL1	0.0364197	MEIOB	0.0318107	TUBG1	0.0287958	ICA1L	0.0368834	SLC36A4	0.03516	MRPL55	0.0585038	AC092279.1	0.023648	CCDC127	0.019358	MFSD9	0.0579939	ATXN7L3B	0.042001	BCAS3	0.0152748	PTDSS2	0.041631	CTR9	0.0605112	RNF19B	0.0288467
529	GNG2	0.0614866	HSP90B1	0.0364167	HSBP1	0.0317766	KCND2	0.0287421	MTMR10	0.0368208	KCNK3	0.0351519	SLC20A2	0.0584988	AC007405.2	0.0236471	PTMA	0.0193535	SLA	0.0579343	SEMA4F	0.0419431	CA11	0.0152714	NCAPD3	0.0416153	PNO1	0.0604952	ZSCAN1	0.0288461
530	PLIN3	0.0614794	AC104117.3	0.0363867	COA5	0.031714	CYFIP1	0.0287012	DLEU2	0.0367779	MCCC2	0.0351408	FBXW8	0.0584919	KCNH2	0.0235862	RPS28	0.0193404	DFFA	0.0578856	IFIT5	0.0419351	SMARCAD1	0.0152708	LINC01201	0.0415881	CCDC85C	0.0604808	MEGF10	0.0288424
531	ZNF511	0.0614376	ZBTB40	0.0363833	COL4A5	0.0316878	CCDC30	0.0286916	AMZ2	0.0367702	FNIP2	0.0351354	KDM4B	0.0584825	TRNP1	0.0235839	WWP1	0.0193377	ARL8B	0.0578547	LRCOL1	0.0419	ZNF639	0.0152521	NBN	0.041581	RNF175	0.0604433	HIRA	0.0288193
532	DMGDH	0.0614191	QTRT2	0.0363789	FOXM1	0.0316774	KCNK12	0.0286876	GLIPR1	0.036769	SFT2D3	0.0351305	AC008066.1	0.0584018	PTPRG-AS1	0.0235616	GPC6	0.0192863	CEP44	0.0578417	CCKBR	0.0418212	MAPK9	0.0152282	RMI2	0.0415647	PTGES3	0.0604407	NUAK1	0.0287892
533	SDK2	0.0614052	REL	0.0363358	CDK16	0.0316632	POLB	0.0286831	MTMR9	0.0366963	TTN	0.03512	PDE4D	0.0583722	SLC6A6	0.0235187	HSPA1A	0.0192722	FLYWCH2	0.0578282	CHM	0.0418166	PUM2	0.0152014	AL161891.1	0.0414774	MIB1	0.0603749	GSPT2	0.0287833
534	AC011460.1	0.061391	RRN3P1	0.0363196	IFI6	0.0316628	SHOC2	0.0286789	CTSD	0.0366917	ZNF354A	0.035062	HNRNPF	0.0583307	WDR59	0.0235177	ZNF433	0.0192508	ABHD14B	0.0577525	RYK	0.0418069	HDAC7	0.0151993	BMP1	0.0414302	GPATCH4	0.0603608	SIX6	0.0287785
535	TTC3	0.0613794	TMEM101	0.036314	TM2D2	0.0316462	PLXNC1	0.0286717	AC105411.1	0.0365945	AC011407.1	0.0350508	TCF19	0.0583183	PGPEP1	0.0235161	NPTN	0.0192363	IGLON5	0.0577354	SPPL3	0.0417943	MED1	0.0151888	OSBPL2	0.0414238	PDHX	0.0603579	HTR5A	0.028765
536	SCRN2	0.061363	RSL24D1	0.0363112	LINC00888	0.0316311	AP001412.1	0.0286214	C8orf82	0.0364838	FBXL5	0.0350484	NOL8	0.0583165	AP004147.1	0.0235128	DHRS1	0.0192322	CASP6	0.0577043	SATB2-AS1	0.0417148	PCP4	0.0151852	LRRC75A	0.0413469	SGSM2	0.060346	MTCH1	0.0287589
537	TOM1L1	0.0613154	FZD5	0.0363082	RPL7AP71	0.0316259	DLK2	0.0286201	ELP1	0.0364791	PIGBOS1	0.0350479	MIR3679	0.0582977	SPATA22	0.0234952	SKIV2L	0.0192278	PANX1	0.0576243	ARL14EP	0.0417097	PPP4R2	0.0151697	UBE2D1	0.0413355	DDX54	0.0603354	STAM-AS1	0.0287565
538	RPL36AL	0.0613017	NIFK	0.0363041	CCNL1	0.0316226	KCNJ6	0.0286099	YEATS4	0.0364281	SLC41A3	0.0350208	CLK2	0.0582438	IST1	0.0234889	AL353138.1	0.0192269	GRIN3A	0.057595	SATB2	0.0416826	COX8A	0.0151668	DTYMK	0.0413129	TAF1B	0.0602135	RHBDD2	0.0287325
539	SMG9	0.0612826	ATF4	0.0363006	SDCBP	0.0316047	SCAF1	0.0285874	MSANTD1	0.036412	TRHDE-AS1	0.0349921	TIMM23	0.0581469	SSR4	0.0234518	TUSC3	0.0192159	AL691420.1	0.057556	TMEM218	0.0415983	EVI2B	0.0151566	ST8SIA5	0.0411812	ABCB1	0.0601867	UQCRC2	0.0287313
540	REEP5	0.0612133	BCAN	0.0362922	CCDC66	0.0315857	LZTS1	0.0285794	GUCY1A2	0.0364114	MRPS6	0.0349808	CCDC47	0.0581111	ARMC6	0.0234411	TF	0.0192115	DUSP23	0.0575432	NDUFA4	0.0415853	MYH10	0.0151331	LBH	0.041165	NR2F2	0.0601639	C2CD4C	0.0287221
541	GLRA2	0.0612027	NAPEPLD	0.0362622	IFRD2	0.0315688	PSMG1	0.0285792	BPTF	0.0363059	AKAP9	0.0349289	CYFIP1	0.0581016	DGKZ	0.0234379	JAGN1	0.0192092	SELENOS	0.0575112	APRT	0.0415532	LCA5	0.015133	PDGFRL	0.0411648	B3GAT3	0.0601639	C9orf85	0.0286901
542	AC007750.1	0.0611863	E2F7	0.0362326	KCNF1	0.0315473	DNAJC8	0.0285712	RTN4	0.0362592	PARP16	0.0349219	REP15	0.0580682	AKNA	0.0234187	MEF2C-AS2	0.019199	RASSF10	0.0574296	PYROXD1	0.0415489	IER5	0.0151215	RN7SL558P	0.0411241	USP40	0.0601454	CDK5R2	0.0286896
543	THAP11	0.0611575	ARHGAP5	0.0362079	PFDN5	0.0315316	ZNF665	0.0285625	INTS14	0.0362464	AIM2	0.0348696	SMAD2	0.0580322	MIEN1	0.0232936	AL133338.1	0.0191696	LINC00499	0.0574273	FANCF	0.0415425	ZNF782	0.0151202	SHMT2	0.0411075	SCRT1	0.0601283	B4GAT1	0.0286442
544	NUDT15	0.0610956	LINC01852	0.0361957	PPIP5K2	0.0315213	LRATD2	0.0285325	ZNF276	0.0362383	ABRAXAS1	0.0347693	CLPTM1L	0.0580233	NEU1	0.0232796	NAA80	0.0191695	WDFY1	0.0573911	AC087752.4	0.0414885	RNY1	0.01512	MORC4	0.0411071	PTTG1IP	0.0601271	CCDC61	0.0286318
545	AC127537.1	0.0610055	ZFP69	0.0361861	AC016588.2	0.0315078	KIAA1841	0.0285309	ATG10	0.0362267	TMC1	0.034737	RGS17	0.0580216	VPS45	0.0232779	ALDH1B1	0.0191656	DNM1L	0.0573562	TM9SF3	0.0414793	GRM8	0.0151087	DDX24	0.0410911	ZBTB41	0.0601166	KDELR1	0.0286216
546	GABRG2	0.0609847	NONO	0.0361696	CCDC134	0.0315048	C9orf116	0.028519	LINC00599	0.0361954	CSMD2	0.0347221	ZBTB1	0.0580019	MAGEL2	0.0232706	TADA1	0.0191568	CSDC2	0.0572846	PGRMC2	0.0414595	AC073225.1	0.0151	PLA2R1	0.04103	GINM1	0.0600848	TNS3	0.0286082
547	ZNF35	0.0609746	PAXX	0.0361649	FRMD8	0.031484	PLCH2	0.0285144	PLXNA4	0.0361889	DTWD1	0.0347197	Rhesus_G0000089	0.0579958	FUT8	0.0232658	MAPT	0.0191484	ZNF329	0.0572783	EHBP1	0.0414119	CDK17	0.015099	HMGXB4	0.0410173	ZNF397	0.0600602	RPS7	0.0285035
548	DSCAM-IT1	0.0609375	IFNK	0.0361104	EME1	0.0314822	ANK2-AS1	0.0284424	ZNF687	0.0361313	DAPP1	0.0347119	LY6G6C	0.0579765	SLC35G1	0.02326	CCSAP	0.0191257	SSBP3-AS1	0.0572402	RBBP7	0.0412993	ANKRD44	0.0150986	Rhesus_G0027773	0.0409746	Rhesus_G0028097	0.0599529	ONECUT2	0.0284808
549	PCDHGB8P	0.0609261	BNIP1	0.0360817	NAT8L	0.0314793	VLDLR	0.0284406	CAMK4	0.0361276	ERICH3	0.0346906	CCT5	0.0579708	YWHAB	0.023259	SCAMP1	0.0191195	MPHOSPH8	0.0571986	GLRB	0.0412964	MEIS3	0.0150923	AC010336.8	0.0409345	CRNDE	0.0599446	C5orf30	0.0284444
550	ELK1	0.060873	EEA1	0.0360688	TTLL3	0.0314733	CNTN1	0.0284247	AC069185.1	0.0360934	HSPA2	0.0346857	EIF5	0.0579597	PPP1R14B	0.0232551	UBE2V1	0.0191102	SIRT1	0.057148	MESTIT1	0.0412936	SPATA33	0.0150571	PRPS2	0.0409306	RUSC1	0.0599212	NSDHL	0.0284431
551	CNNM1	0.0608629	IL17D	0.0360533	AC007541.1	0.0314629	STK25	0.0284056	TINF2	0.0360802	ZNF786	0.0346771	AC099792.1	0.0579512	CDKN1C	0.0232418	B4GALNT1	0.019101	ADAMTS5	0.0571142	FLAD1	0.0412465	LHX2	0.0150443	PRRC2A	0.04089	FBXL4	0.059921	RSPH4A	0.0283827
552	ALKBH7	0.0608449	LINC01970	0.0360131	Z93930.2	0.0314581	PRRT2	0.0283572	AC103876.1	0.036065	TMEM223	0.0346694	POU3F4	0.0579471	ZWILCH	0.0232389	RASGEF1C	0.0191006	BX546033.1	0.0570898	MTR	0.0412279	ZNRD1ASP	0.015029	NCAPD2	0.0407351	ENOPH1	0.0598956	MTERF4	0.0283787
553	SMIM20	0.0607995	AC138696.2	0.0359776	AC090517.2	0.0314323	GDF10	0.0283518	GRM3-AS1	0.0360535	WBP11	0.0346467	AC087501.2	0.057917	ZHX1	0.0232382	KCNIP4-IT1	0.0190943	AIFM1	0.0570811	SMARCC2	0.0412126	TRAPPC11	0.015025	CLASP2	0.040694	BTAF1	0.0598649	AC024560.3	0.0283449
554	FKBP1A	0.0607664	AC243571.2	0.0359483	SMNDC1	0.0313455	THUMPD2	0.0283355	TRMT112	0.0360414	C11orf24	0.0346411	SP1	0.0578904	MCAM	0.0232268	ATP6AP1	0.0190489	STAU2	0.0570722	LPAR1	0.0412048	MAP3K19	0.0150225	RBM33	0.0406925	LACTB	0.0598406	KDM5B	0.0283207
555	WASF1	0.0607371	LINC00476	0.0358929	ANTXR2	0.0313377	CFDP1	0.0283327	ACTG1	0.0360394	WDPCP	0.0346288	DLGAP1-AS1	0.0578656	THAP1	0.0232266	CAPN5	0.019047	LINC00472	0.0570291	CLPP	0.0411271	LRRC61	0.0150203	FOXP2	0.04065	RPS27	0.0598398	LRSAM1	0.0283198
556	RPL26	0.0607341	PGAM5	0.0358693	PRRT2	0.0313274	CDKN2D	0.0283225	IGLON5	0.0360336	DISP1	0.0345822	EIF4EBP1	0.0578327	NFYB	0.0232241	FZD5	0.019045	NUMA1	0.0569743	NEUROD6	0.041069	STARD3NL	0.0150177	HROB	0.0406328	TASP1	0.0597314	DLK1	0.0282751
557	MKLN1-AS	0.0607196	SPATA6	0.0358628	PLXNA2	0.0313186	SF3B3	0.0283047	NEXN	0.0360298	THY1	0.0345417	HERPUD2	0.0578114	AC090740.1	0.0232231	MIGA2	0.0190346	RAB39B	0.0569723	NMNAT2	0.0410312	ENTPD7	0.0150033	GLRX2	0.0406173	AL591848.4	0.059731	SMS	0.0282732
558	ZNF566	0.0606683	TTLL7	0.0358206	EPHB2	0.0312734	DCAF15	0.028292	LNX1	0.0359866	AC097448.1	0.03452	ZBTB9	0.0578005	KBTBD7	0.0232134	NAP1L3	0.0190302	AC135050.4	0.0569213	TCOF1	0.0409929	AC122713.1	0.0149891	FAM111A	0.0406041	CDKL5	0.0596567	ZNF23	0.0281783
559	USP3	0.0606575	ABCA1	0.0358182	REEP4	0.0312481	PDRG1	0.0282736	RNF10	0.0359307	ZNF37A	0.0345025	KCNMB2	0.0577157	SMIM20	0.0232113	RPS7P7	0.0189924	DNAAF2	0.0569051	MARCKS	0.0409838	IGFL4	0.0149889	LSM4	0.0405816	RANBP10	0.059653	NOG	0.0281728
560	KATNBL1	0.060647	EBLN2	0.0358148	Rhesus_G0038413	0.0312007	EML1	0.0282492	SLC30A9	0.0359241	UBE2G2	0.0344903	BSDC1	0.0576892	POGZ	0.0232018	SCN3A	0.0189826	UGP2	0.0569038	TIA1	0.0409689	RAC3	0.0149617	Rhesus_G0028540	0.0405349	TRDMT1	0.0596013	ARHGDIG	0.0281599
561	AL021878.2	0.0606423	SSU72	0.0357929	ABCG2	0.0311678	NAT10	0.0282246	MCU	0.0359213	CRY2	0.0344754	MAGT1	0.0576832	DXO	0.0231855	SH3TC1	0.0189767	PYGO1	0.0568815	PALM3	0.0409255	RSPH9	0.0149499	UTP14A	0.0405116	ATP6V1F	0.0595586	COLGALT2	0.0281555
562	AC004477.3	0.0606295	MOSPD2	0.0357893	GLG1	0.0311652	PFDN5	0.0282176	CBX2	0.0358966	TLE4	0.0344716	THAP10	0.0576726	AC099689.1	0.0231548	SOCS1	0.0189764	FRAS1	0.0568723	AC010319.3	0.0409245	ANK3	0.0149341	AL135744.1	0.0404932	FXYD6	0.059557	SHKBP1	0.0281526
563	KXD1	0.0605965	XRCC6P4	0.0357242	TXNDC9	0.0311383	MYL6	0.0282154	INSIG1	0.0358528	SCMH1	0.0344422	HHIP-AS1	0.0576626	SMIM26	0.0231487	RPS2	0.0189744	RPRM	0.0568559	CACNA1E	0.0409131	AL356534.1	0.0149309	FAM111B	0.040461	GDA	0.059537	PDE1A	0.028114
564	PTGIR	0.060579	SSX2IP	0.0357132	PRRC2A	0.031112	PCDH11X	0.0281721	GAMT	0.0358098	TTC21A	0.0344399	HECW1	0.0576246	EAPP	0.0231326	DNAJC24	0.0189681	ABL1	0.0568528	PRDM2	0.0408869	LRRC57	0.0149267	SEC14L2	0.0404522	AL031666.3	0.0595186	ELP5	0.028097
565	AC022966.1	0.0605768	VMP1	0.0357103	EHMT1	0.031087	TRAF3	0.0281569	MICU2	0.0357979	NCAPD2	0.0344372	REST	0.0576237	GADD45A	0.0230732	ARMC1	0.018968	ADAM23	0.0568284	SIKE1	0.0408763	VPS37A	0.0149182	RBM22	0.0404424	SUGT1P2	0.059445	AC135050.1	0.0280814
566	FKBP10	0.0605661	HNRNPF	0.0357033	COMMD6	0.031044	AL357093.1	0.0281212	NPPB	0.0357404	TIMM17A	0.0344199	TBC1D19	0.0575856	NSF	0.0230552	RBM34	0.0189592	C3orf35	0.0568026	PTTG1IP	0.0408324	PFKFB3	0.0149153	RPS19	0.0404423	C12orf57	0.0594293	DAGLB	0.0280719
567	ZFP1	0.0605037	CUX1	0.0356608	SDSL	0.0310367	LRWD1	0.0281016	ERVK13-1	0.0357027	PHBP19	0.0344191	TSPAN5	0.057565	TTC3	0.0230484	FOXN2	0.0189523	GIGYF2	0.0567873	TNIP2	0.0408269	FAM229B	0.0148866	CASC1	0.040399	KDM7A	0.059347	ST8SIA3	0.0280579
568	PCDH9	0.060498	ACO1	0.0356261	SLC27A4	0.0309881	SPATA33	0.02809	H2AC21	0.0356812	ZNF226	0.0344063	DDB2	0.057565	DLGAP1-AS5	0.0230451	SEMA4B	0.018885	METTL7A	0.0567318	PGLS	0.0408141	GNL3L	0.0148847	CREBRF	0.0403946	ZNF706	0.0593193	Rhesus_G0057813	0.0280563
569	STK16	0.0604795	PRDX4	0.0356189	AP000802.1	0.0309821	AC093503.3	0.0280693	MC1R	0.0356234	DEDD	0.0344056	EVI2A	0.0575617	PDE6C	0.0230241	NAALAD2	0.0188606	PPP1CA	0.0567141	UXS1	0.0408017	FEZF2	0.0148791	IQCD	0.0403829	MYL12A	0.0592908	LINC00237	0.0279884
570	TRPC4	0.0604201	TAF9	0.0356019	YEATS4	0.030971	SPEN	0.0280654	FARSA	0.035616	BCDIN3D	0.034392	TNKS	0.0575601	ZNF425	0.0230234	NOP16	0.0188582	RTL8A	0.0567135	L3MBTL3	0.0407227	CLK3	0.0148723	SPAG5	0.0403672	SOX21-AS1	0.0592688	CFAP221	0.0279815
571	MAD1L1	0.0604175	CENPU	0.0355941	TOB2	0.030958	LINC00634	0.0280196	BBS5	0.0356007	CUL9	0.0343813	RTP5	0.0575472	KIAA1586	0.0229999	KIF16B	0.0188527	GNG12-AS1	0.0567128	SEC14L1	0.0407179	FUCA1	0.0148678	FUOM	0.0403354	RBPMS2	0.0592406	SNHG32	0.0279749
572	HCRT	0.0604115	SNHG26	0.0355548	ZNF670-ZNF695	0.030933	CUL7	0.0280161	TTC32	0.0356004	LMTK3	0.0343634	KPNA1	0.0575244	ACTR5	0.022982	RABAC1	0.0188316	TCF12	0.0567008	MUS81	0.040711	SUMO3	0.0148585	ZNF608	0.0403221	EIF6	0.059235	NUBP2	0.0279644
573	ZCCHC10	0.0603747	GSTM2	0.0355181	DDIT3	0.0309233	SUFU	0.0279737	BTG3	0.0355974	N4BP2L2	0.0343429	AC009318.3	0.0574338	WDR83	0.0229743	SHROOM2	0.018824	VAX2	0.0566692	RIMBP2	0.0406987	TMEM74B	0.0148453	EHBP1	0.0402828	TRMT6	0.0592322	SPRYD4	0.0279544
574	CHN1	0.0603574	MFSD13A	0.0355114	NAPEPLD	0.0309132	PTK2B	0.0279692	SAP30BP	0.0355926	BIRC6	0.0343045	PCDHGB7	0.0574067	PPARGC1B	0.0229511	PGAM2	0.0188087	ELOBP4	0.0566598	PPP2R1A	0.0406862	SCGB3A2	0.0148369	GTF3A	0.0402339	URGCP	0.0592295	KRCC1	0.0279399
575	EIF4EBP1	0.0603534	BEX3	0.0354995	TUBA1C	0.0309013	SORCS3	0.0279483	AC016727.1	0.0355146	ZNF841	0.0343035	CRY2	0.0573778	AL645728.1	0.022926	PLXDC2	0.0187929	SEPTIN1	0.0566279	ATAT1	0.0406788	NDUFA4	0.0148258	PPP1R15A	0.0402315	CX3CL1	0.0591915	LHPP	0.0279371
576	AL021707.2	0.0603513	HYAL2	0.0354842	DECR2	0.0308556	ARHGDIG	0.0279466	EPN2	0.0355126	EGR3	0.0342705	LYPLA2	0.0573718	AP001972.5	0.0228522	TMEM106C	0.0187923	TWSG1	0.0566148	FGF14	0.0406591	NRXN2	0.0148109	SUOX	0.0402273	NUDT11	0.0591837	SCARB2	0.0279208
577	C5orf15	0.0603251	AGPAT2	0.0354655	STK25	0.0308444	C2orf15	0.0279422	AC078785.2	0.0355048	SYMPK	0.0342356	PARP11	0.0573655	DDIT3	0.0228301	PDIK1L	0.0187922	MAOA	0.0565699	SEC22A	0.0406316	FMC1	0.0147876	EMP2	0.0402018	AC021037.1	0.0591156	BORCS8	0.0279205
578	PIAS2	0.0603161	NME2	0.0354443	APOLD1	0.0307692	BMPR1A	0.0279414	COL18A1	0.0354635	NEU3	0.0342231	ZNF222	0.0573539	SLC9A7	0.0228196	EPN1	0.018755	LARP7	0.0565644	C5orf15	0.0406282	VAPA	0.0147831	PREB	0.0402015	LINC01315	0.0591011	ABCA3	0.0279145
579	ZBED5	0.0602682	MTERF1	0.0354268	SPRTN	0.0307683	PLXNB2	0.0279117	PTPMT1	0.0354585	CTIF	0.0342211	MTG2	0.0573487	MGAT5	0.0228174	SCD5	0.0187476	ANKAR	0.0565593	AL592078.2	0.0405848	BTBD9	0.0147825	CD302	0.0401986	DAXX	0.0590833	TCERG1L	0.0278931
580	GNL1	0.0602627	EMC8	0.0354163	TAMM41	0.0307338	GGA3	0.0278979	TMEM196	0.0354223	KIF26B	0.0341921	AC136621.1	0.0573367	WDR83OS	0.0228041	C19orf81	0.0187301	DNAJC2	0.0565454	AL035398.1	0.0405768	LY6E	0.0147815	PINX1	0.0401716	ITM2C	0.0590621	KCNK10	0.0278854
581	CNRIP1	0.0602606	IFT52	0.0354034	GCLM	0.0307212	STIM2	0.0278911	SMIM14	0.0354133	CAB39L	0.0341917	GLTP	0.0572779	TIMM13	0.0227008	TARS2	0.0187277	BRSK2	0.0565198	KIAA1109	0.0405634	C12orf73	0.0147806	NAGK	0.0401124	ZNF280D	0.0590282	MRPL24	0.0278737
582	HCST	0.0602369	SLC25A23	0.035397	SHKBP1	0.0307068	RPL5	0.0278842	CETN2	0.0354125	NIPSNAP3A	0.0341913	HOMER2	0.0571872	F3	0.022683	AC114811.2	0.0187224	AC098595.1	0.0564623	STS	0.0405323	PIGK	0.0147732	AFF4	0.04008	ABCE1	0.0589667	TUBB2B	0.0278578
583	AC009118.3	0.0602206	CSRNP1	0.0353796	IFT140	0.0307039	ZNF227	0.0278292	B4GALT2	0.0353865	TCEAL5	0.0341869	LRFN4	0.0571778	SH3GLB1	0.0226581	SNX11	0.0187008	ERAL1	0.0564421	LARS1	0.0405024	GEMIN2	0.0147705	RBM8A	0.0400658	DNAL4	0.0589466	LRFN5	0.0278168
584	AZU1	0.0601296	IQCC	0.0353689	MMP16	0.0306739	DDHD2	0.0278239	PRRC1	0.035385	TNKS	0.0341718	RNU6-957P	0.0570154	SCHIP1	0.0226452	ZEB1	0.0186868	AC009560.3	0.0564025	ERGIC2	0.0404938	BLCAP	0.0147552	KIAA1958	0.0400646	PEX16	0.058938	AQP11	0.027814
585	SNX18	0.0600489	CWC25	0.0353214	TASOR	0.0306647	TMEM131	0.0277884	CD83	0.0353694	RIIAD1	0.0341501	LINC02284	0.0569761	FAM110A	0.0226309	BIRC6	0.0186617	SDAD1	0.0564023	ZHX1	0.0404436	SRSF5	0.0147525	AL049777.1	0.0400589	AC018628.2	0.0589299	CLSTN2	0.0278021
586	CTNNB1	0.0599689	S1PR2	0.0353116	ENO1P2	0.0306584	FSD1L	0.0277737	AC092114.1	0.0353569	GTF2H5	0.0341176	AC015987.1	0.0569351	SLC35B3	0.0226305	HACD3	0.0186374	SHLD1	0.0563815	CSRNP3	0.0403971	WASF1	0.0147462	ZKSCAN1	0.0399836	GLDC	0.0588524	SVIP	0.0277964
587	ZNF280C	0.0599683	NPM1	0.0353094	RPL13AP6	0.0306315	MAGED1	0.0277669	CCDC130	0.0353276	PUM3	0.0341107	MXRA7	0.0569001	BAD	0.0226138	SEZ6	0.0186302	AC022415.2	0.0563415	NCBP2	0.0403851	CSTF3	0.0147354	PIDD1	0.0399791	AIG1	0.0588521	MAP3K7	0.0277358
588	SLC9A2	0.0599477	MYO1E	0.0352688	GALE	0.0306044	CTNNA2	0.0277633	DOK6	0.0352948	INO80C	0.0341093	ESYT1	0.0568959	ENOSF1	0.0225948	RUSC2	0.0186176	KCTD21	0.0563374	TAF9	0.0403841	SLC35A1	0.0147235	USP33	0.0399244	COL6A3	0.0588124	MAN2C1	0.0277333
589	SHANK2	0.0599351	ZNF423	0.0352579	SPPL2B	0.030589	AC104964.1	0.0277604	CGGBP1	0.035272	COPS2	0.0341051	DICER1-AS1	0.0568892	AC006001.3	0.0225941	ANKRD13D	0.018588	PPP1R9A	0.0563359	PIGP	0.0403586	TUBG1	0.0147227	SAR1A	0.0399195	AC138623.1	0.0587773	ZFP91	0.0277237
590	VSTM2A-OT1	0.0599275	C20orf27	0.0352563	NFYA	0.0305821	GPX1	0.0277508	AL157938.3	0.0352542	FLNB	0.034103	UCHL1	0.0568569	CORO7	0.0225915	GPR135	0.0185842	GPM6A	0.0563037	LINC00672	0.0403561	GPAT4	0.0147035	ZFAND2B	0.0399192	BVES	0.0587506	AP002833.3	0.0277231
591	HIVEP1	0.059912	GMNN	0.0352013	ZNF34	0.0305726	PLCG1	0.0277507	DNAH6	0.035249	FAUP2	0.0341023	H2BU1	0.056855	FBLL1	0.0225773	NCOR2	0.0185821	EXTL3-AS1	0.0562796	ARHGEF9	0.0403077	PARP16	0.014703	PARP2	0.0399002	TRIM59	0.0587169	TUBB3	0.027702
592	TRPC3	0.0598716	PDSS2	0.0351868	PLEKHJ1	0.0305636	RSPH9	0.0277441	Rhesus_G0002814	0.0352016	SLC19A2	0.0340958	STX1A	0.0568444	ZMYM3	0.0225358	TMEM205	0.0185742	CDC42EP3	0.056252	PFDN4	0.0402785	GPT2	0.0146948	FAU	0.0398763	FLVCR1	0.0587158	EBP	0.027699
593	AL450998.2	0.0598443	NUBPL	0.0351787	C3orf33	0.0305401	MTA1	0.0277438	B4GALT1	0.0351964	KCNAB1	0.0340957	NR2C2AP	0.0567983	RCN2	0.0224923	NTNG1	0.0185478	ATRIP	0.056159	ACTR2	0.0402508	UNG	0.0146819	TFAP4	0.0398627	AL592295.4	0.0586255	GJC1	0.0276911
594	HLX	0.0598324	PXMP4	0.0351523	BTD	0.0305363	NDUFA11	0.027723	LHFPL4	0.0351614	SNRNP70	0.0340942	TPPP	0.0567612	METTL2B	0.0224899	CCNT2	0.0185414	C1orf131	0.0560205	NFU1	0.0402383	TMEM50B	0.0146772	VPS26A	0.0398596	YIPF6	0.0586041	PCMT1	0.0276889
595	ATXN7L3	0.0598292	NBEAL2	0.035102	ZMYM1	0.0305056	ZNF549	0.0277158	FDFT1	0.0351407	NECTIN2	0.0340277	GVQW2	0.0567443	ACTA1	0.0224899	CLOCK	0.0185317	AC007406.5	0.056015	KLHL11	0.0401986	ATP6V0E2	0.0146756	CLIC4	0.0398507	TMOD3	0.05857	KIAA0895	0.0276727
596	RANBP3L	0.0598069	SFTPB	0.0350694	COQ9	0.0304964	SCRT1	0.0276629	ID2-AS1	0.0351209	JAGN1	0.034027	RPS17	0.0567341	DNM3	0.0224846	ATP6V1C1	0.018526	KLHDC1	0.0559891	LHFPL2	0.0401879	ZFHX4	0.0146713	H4C12	0.0397982	E2F3	0.0585439	SHISA6	0.0276677
597	HRH2	0.0597794	PRKN	0.035066	GSX2	0.0304467	EML4	0.0276508	TCEAL8	0.0350902	ABHD6	0.0340063	MARCHF11	0.0567101	ATXN10	0.0224614	PKD1	0.018514	WDR17	0.0559421	TRPM7	0.0401748	LIMD2	0.0146609	AGER	0.039737	SAR1AP4	0.0585236	RNF24	0.0276251
598	TMEM250	0.0597298	AC008806.1	0.0350321	HEPHL1	0.0304364	ABRAXAS2	0.0276417	KCNAB1	0.0350683	SLCO5A1	0.03398	KIDINS220	0.0567059	AL136310.1	0.0224206	MRPL44	0.0185008	TLN2	0.0559353	TYK2	0.0401447	RNF217	0.0146599	MXD3	0.0397134	BAD	0.0584792	SLFNL1-AS1	0.0276094
599	SLC25A6	0.0597202	Rhesus_G0028532	0.035017	TBCE	0.0304156	AC092881.1	0.0276284	CTNNB1	0.0350618	STK17A	0.0339781	NAPB	0.0566926	LIMS2	0.0223779	GTPBP8	0.0184869	FNIP2	0.0559082	TAFA1	0.0400899	ZNF529-AS1	0.0146322	ECRG4	0.0397092	PTGR1	0.0584736	EMID1	0.0276092
600	RANBP3	0.0596341	CYTL1	0.0350052	LMO7	0.0304074	BET1L	0.0276241	UBALD1	0.0350541	ZNF83	0.0339712	AC055764.2	0.05669	AUNIP	0.0223456	KIAA1324L	0.018455	ZDHHC9	0.0558225	ZSCAN16-AS1	0.0400108	WHAMM	0.0146193	SGTA	0.0396875	AC093107.1	0.0584571	HMGN3	0.0276035
601	NAT8L	0.0595775	ADAM17	0.0350037	GRAMD1A	0.030401	ACHE	0.027613	SPATA2L	0.0350162	DOT1L	0.0339079	AP2A1	0.0566391	LIN37	0.0223373	CTNS	0.0184485	DZIP3	0.0558153	GABRB1	0.0399907	SS18	0.0146118	TRMT2A	0.0396712	SSR3	0.058404	UNC119B	0.0276014
602	CAPN12	0.05953	FASTKD3	0.0349978	LAMA4	0.0303895	MAN1A1	0.0275929	ARF6	0.0349995	TRAPPC2	0.0339072	Z99127.4	0.05661	TMEM268	0.0223323	ZNF789	0.0184482	NSUN3	0.0558136	USP47	0.0399508	AC046143.1	0.0146069	LIMS1	0.0396287	CKMT2-AS1	0.0583922	ESD	0.0275706
603	TBL1YP1	0.0594894	PLEC	0.0349703	SHARPIN	0.0303642	NYAP2	0.0275827	TMTC1	0.0349835	ZNF16	0.0338784	IPO8	0.0566095	NMRAL1	0.0223318	GRK6	0.018432	SLC35B4	0.0558075	TAX1BP1	0.0399502	C11orf1	0.0145948	INSYN2A	0.0396254	ZC3H12B	0.0583919	ZCCHC3	0.0275616
604	SRPK1	0.0594838	TRABD	0.0349614	TMEM132A	0.0303584	SHD	0.0275797	MRPS18B	0.0349647	TAPBP	0.0338778	RNU6-1099P	0.0565993	FXR2	0.0223312	CTSL	0.0184294	SMG6	0.0557846	AL135744.1	0.0399462	ALAS1	0.0145819	KIF5B	0.0396013	TNPO2	0.0583395	AC010931.1	0.0275489
605	PCNX3	0.0594751	MTRR	0.0349062	H2AW	0.0303559	APOO	0.0275787	TSN	0.03492	LMO7	0.0338773	MINDY1	0.0565597	NTRK3	0.0223215	GPR61	0.0184244	RARS2	0.0557712	MBLAC2	0.0399271	NACC2	0.0145721	WDR5	0.0395858	TCF3	0.0583239	R3HDM4	0.0275391
606	AC068620.1	0.0594559	TRAF3	0.0348958	DLX6	0.0303307	TRIM13	0.0275599	GSTM3	0.0349187	SLC30A7	0.0338049	ATG16L2	0.0565578	NUDT22	0.0223143	AC092747.4	0.0184141	CBFA2T3	0.0557636	SART3	0.0398948	IGF2BP2	0.0145681	SIX3-AS1	0.0395433	ZNF444	0.0583159	FAM13C	0.0275317
607	ITFG2	0.0594281	ZNF432	0.0348876	AC007342.6	0.030303	TGFB1	0.0275324	CRYL1	0.0349074	CCDC174	0.0337888	UBE2Q1	0.0565415	RASSF10	0.0223019	PACRG	0.0183881	HCCS	0.0556832	SOD1	0.0398497	RPL17	0.0145645	GGT7	0.0395173	TOP1MT	0.0582885	AL355481.1	0.027528
608	POLR1A	0.0593976	SAMM50	0.0348828	AL137779.1	0.0302993	MAPT	0.0275232	PHKG2	0.0349028	PARVB	0.0337673	Z95152.1	0.0565403	ARHGEF26	0.022294	FLYWCH2	0.0183767	GTPBP8	0.0556684	USP13	0.039832	DDAH2	0.0145546	TREX2	0.0394886	AC013549.1	0.0582144	ZNF541	0.0275127
609	REV3L	0.05939	POLD3	0.0348789	H3C11	0.030293	NDUFA2	0.0275148	RAPGEF1	0.0348857	TINF2	0.0337673	PPIL1	0.0564918	CFAP61	0.0222935	PPP2R2B	0.0183613	PA2G4P2	0.0555946	AC016717.2	0.0398309	FAM43A	0.014553	RFX1	0.0394457	MORN2	0.0582066	CNTNAP2	0.0274851
610	ASRGL1	0.0593355	SIVA1	0.0348576	AL049776.1	0.030258	ZNF726	0.0275034	TBC1D12	0.0348644	IMMP2L	0.0337623	EXOC8	0.0564738	EPB41L3	0.0222642	EIF6	0.018315	ARMC1	0.0555397	FN1	0.0398276	ATOX1	0.0145414	CALM2	0.0394336	ALDH9A1	0.0582017	NSG2	0.0274819
611	RRP1	0.0592706	AL353743.2	0.03485	SLC25A21	0.0302501	RP9	0.0274766	ZNF136	0.0348607	PHLPP2	0.0337606	RALGAPA1	0.0564638	AP1G1	0.0222498	LGMN	0.0183141	ABCC5	0.0554994	TNNT1	0.0397706	AC018693.1	0.0145402	CUL4B	0.0394119	DDX59	0.0581978	VPS51	0.0274817
612	AC124045.1	0.0592703	GEN1	0.034809	WSB1	0.0302228	LINC01964	0.0274632	TMTC2	0.0348491	Rhesus_G0048429	0.0337579	CALB2	0.0564492	UQCC2	0.0222479	AP002784.1	0.0182705	CSNK2A1	0.0554566	ANKRD31	0.0397226	DDX19A	0.0145142	H3C1	0.0394083	GLMN	0.0581576	BEX1	0.0274629
613	PDZD8	0.0592552	IFT80	0.0348005	MYO3A	0.0302171	CREB1	0.0274589	AC132192.2	0.0348476	HENMT1	0.0337527	GORAB	0.0563944	RSBN1L	0.0221974	CABP1	0.0182378	NAP1L2	0.0554528	FLRT2	0.0396951	TALDO1	0.0145065	IKBIP	0.0393916	CRNKL1	0.0581447	UAP1	0.0274607
614	TNIP1	0.0592372	HHIP	0.0347847	AC026979.2	0.0302098	ADK	0.0274388	FAM162B	0.0348059	SLC2A3	0.0337219	RENBP	0.0563631	C5orf30	0.0221943	RALB	0.0182203	Rhesus_G0029011	0.0554024	C1QTNF4	0.0396694	MRPL18	0.0145054	RUNDC3B	0.0393778	MYEF2	0.0581041	PCSK4	0.0274521
615	BNIPL	0.0592357	SGK3	0.0347811	SASS6	0.0302046	AC040168.1	0.0274202	AC103703.1	0.0347703	PDXK	0.0337194	PRKCSH	0.0563309	ACAP3	0.0221942	EPS8L1	0.0182182	AL109811.2	0.0554024	BLOC1S6	0.0396519	AACS	0.0144971	MELK	0.0393427	HRK	0.0581036	ASPSCR1	0.0274492
616	MAP2K2	0.0591948	TMEM158	0.0347225	VAV3	0.0301825	FAM91A1	0.0273876	AC068205.2	0.0347539	OGT	0.0337074	TPGS2	0.0563208	NLE1	0.0221929	TMCO1	0.0182018	RTN3	0.0553334	SRP9	0.039648	BTBD3	0.0144918	SATL1	0.0393391	ASCL1	0.0580959	RAI14	0.0274401
617	AC091060.1	0.0591762	MTRES1	0.0347019	CGRRF1	0.0301644	SPTBN2	0.0273579	MTMR2	0.0347469	HAUS1	0.0337001	JMJD8	0.0563127	ARHGAP35	0.0221744	RCAN1	0.0181713	LINC02673	0.0552743	ALG3	0.0396425	AC010642.2	0.0144785	BOLA1	0.0393277	RRP9	0.0580835	CDH10	0.0274006
618	NEIL2	0.0591678	RIPPLY2	0.0346378	RANGAP1	0.0301581	JPH4	0.0273312	RAB11FIP2	0.0347171	XYLT2	0.0336997	CLDND2	0.0562474	SSR1	0.0221509	ALOX5	0.0181532	AP5Z1	0.0552141	PDZRN4	0.0395996	HTR7	0.0144741	EPHA2	0.0392961	PLIN3	0.058072	SEPTIN2	0.0273928
619	PRPF4	0.0591665	CCNT1	0.0345853	RNF8	0.0301579	FZD7	0.0273168	GABBR1	0.0346731	ZNHIT2	0.0336915	SETDB1	0.0561522	POU3F2	0.0221384	MFAP3L	0.0181417	AC133637.2	0.0551587	ZBED5	0.0395942	SLC39A9	0.014448	PRPF6	0.0392672	ARMC3	0.0580042	RCOR3	0.027354
620	PPARA	0.05916	PRDX1	0.0345847	R3HDM2	0.0301298	SECISBP2	0.0273135	MCL1	0.0346604	MMS19	0.0336547	HIF3A	0.0561432	SLC2A8	0.0220959	ZNF449	0.0181383	HSF2BP	0.0551552	NDRG1	0.0395561	FPGS	0.0144318	KHDRBS3	0.0392627	DCC	0.0579911	MGAT4A	0.0273388
621	TGFBR1	0.0591481	NDUFAF6	0.0345752	AL023803.1	0.0301273	STX4	0.0272986	HEXIM1	0.0346266	YAE1	0.0336507	SAP30	0.0561391	CAMSAP1	0.0220885	AC104581.4	0.0181145	AC005076.2	0.0551006	SLC25A4	0.0395561	IZUMO4	0.0144287	AC116158.3	0.0392283	PPP1R8	0.0579262	AL355881.2	0.0273335
622	FZD9	0.0591083	STARD9	0.0345452	MSL1	0.030118	FAM169A	0.0272692	NR4A3	0.0346245	AC073655.2	0.0336243	F7	0.0561384	CREBBP	0.022083	KCNC1	0.0181094	GNAI3	0.0550905	ANKRD10	0.0395558	HS3ST5	0.0144155	HTRA2	0.0392149	Rhesus_G0027213	0.0579119	JAG2	0.0273261
623	UHRF1BP1L	0.0590966	KDM2A	0.0345425	CALM1	0.0300997	SNX6	0.0272653	NAT14	0.03462	RPS6KB1	0.0336164	AC093484.4	0.0561006	HNRNPUL1	0.0220434	AC022966.1	0.0181081	YWHAB	0.0550761	TXNL1	0.0395498	ACTA1	0.0144148	UPF2	0.0391835	TCERG1L	0.0578837	RAP2A	0.0272872
624	PDE8B	0.059089	AL590326.1	0.0345356	MYCNOS	0.0300944	ALKBH8	0.0272641	PDGFC	0.0345921	BAG2	0.0335952	AC073592.3	0.0560874	EPM2AIP1	0.0220297	SNRPC	0.0180948	AC126773.4	0.0550584	RBM22	0.0395221	TRAPPC1	0.0144094	DIO3OS	0.0391792	AIMP1	0.057819	SLC5A3	0.027255
625	ROR1	0.0590371	FGFR1	0.0345182	LRIG3	0.0300941	AL513282.1	0.0272544	SCD	0.0345721	FBXO31	0.0335831	AC134407.3	0.0560765	AL050341.2	0.0220283	PABPC5	0.0180894	SPATA5L1	0.0550222	KCTD9	0.0395148	DDB1	0.0143968	PPM1D	0.0391639	HOMER2	0.0577475	SF3B3	0.0271943
626	IGBP1	0.059023	HDAC3	0.0345167	SPTLC1	0.030063	PHACTR1	0.0272505	BORCS6	0.0345571	TNFAIP2	0.0335732	AC078909.2	0.0559568	TMEM250	0.0220139	AHCYL2	0.0180884	MYH9	0.0550126	SEH1L	0.0394639	AC244258.1	0.0143852	NME5	0.0391497	RRM2	0.057745	GIPC1	0.0271919
627	AL133284.1	0.0590102	NF2	0.0345079	MROH2A	0.0300529	TPD52	0.0272491	AL049597.2	0.0345146	TEX261	0.0335702	AC027575.1	0.0559555	YAE1	0.0219924	ZNF354B	0.0180785	KIF5C-AS1	0.0550107	ADGRL2	0.0394523	SIGIRR	0.0143823	DDX11	0.0391413	DBR1	0.0576692	SLC8A1	0.0271672
628	TRPT1	0.058991	PARP8	0.0344975	MZT2B	0.0300358	GPRIN3	0.0272464	AC005692.3	0.0345041	NDUFA7	0.0335618	SNAPC1	0.0559369	ITPK1	0.0219859	ZFPM2	0.0180728	SH3KBP1	0.0549947	SNAI2	0.0394451	EIF2B2	0.0143736	AC069243.1	0.0391075	ACOT2	0.0576643	SH3BP2	0.0271461
629	CWF19L1	0.0589739	COL9A1	0.0344601	WARS1	0.0300147	IL1RAPL1	0.0272439	PIBF1	0.0344958	ZFR2	0.0335579	CDH13	0.0559187	ADCY6	0.021967	AC107081.2	0.0180441	C11orf87	0.054958	SMIM13	0.0394009	BBS4	0.0143554	TDRP	0.0390742	TST	0.057655	AC105101.1	0.0271369
630	RASGEF1C	0.0589731	HADHB	0.0344477	ZNF624	0.0300105	PPP1R16B	0.0272329	ATP2B4	0.0344859	FAM161A	0.0335556	KDM4A	0.055907	APBB1	0.0219565	IL20RA	0.0179964	ARHGEF2	0.0549372	SCARB1	0.0394004	STRN	0.0143508	RBM43	0.0390423	HMGCS1	0.0575832	PRUNE2	0.0271237
631	ACBD3	0.0589664	DNMT1	0.0344437	ECH1	0.0299895	AL355377.3	0.0272032	KCTD16	0.0344429	MPHOSPH8	0.0335183	ZNF483	0.0558901	PLEC	0.0219564	HTR1E	0.0179869	MROCKI	0.0549332	KLHDC4	0.0393899	EPB41L4A-DT	0.0143473	HAUS6	0.0390226	INSM1	0.057582	CETN3	0.0271071
632	AC107081.5	0.0588644	PPCS	0.0344427	JKAMP	0.0299548	Rhesus_G0057813	0.0271985	SCAND1	0.034434	SPRTN	0.0334557	MIR210HG	0.0558741	OXA1L	0.0219535	HECW2	0.0179812	MST1R	0.0549123	LINC01232	0.0393883	CCM2	0.0143415	TEDC1	0.0390081	AL513282.1	0.057571	FIBCD1	0.0270975
633	TTC32	0.0588318	RAD51AP1	0.0344138	PSMD10	0.0299461	REM2	0.0271626	TMEM120A	0.0344329	DACT3-AS1	0.0334539	PDZK1	0.0558316	PDXDC1	0.0219407	CTSA	0.017979	MMP15	0.0548933	AL596087.3	0.0393741	SS18L2	0.014339	SNHG18	0.0389975	C2orf72	0.0575073	NSG1	0.0270637
634	ZNF267	0.0588132	GRPEL1	0.0343913	SMARCA1	0.0298922	NOSIP	0.0271622	UBE3B	0.0343799	PPM1L	0.0334205	ZHX2	0.0558132	NCSTN	0.0219277	Rhesus_G0023049	0.0179764	MTCL1	0.0548759	CDH9	0.0393685	PSD2	0.0143351	RGS12	0.0389562	CEP70	0.0574745	APIP	0.027046
635	SLC12A7	0.0587905	RBKS	0.0343487	C1orf109	0.0298772	TENT2	0.0270925	PAK1IP1	0.0343499	ADORA1	0.0334126	RAPGEF3	0.0558108	RALB	0.0219275	ARMCX4	0.0179739	P3H3	0.0548532	MTHFSD	0.0393543	SLC16A12	0.0143043	CEP72	0.0389393	AC011466.4	0.0574047	TSPAN13	0.0270335
636	APAF1	0.0587529	MTBP	0.0343484	SF3B4	0.0298746	UTP23	0.0270879	DRC3	0.0343133	FGFR1	0.0333579	AC099811.6	0.0558079	FIS1	0.0219155	TNK2	0.017972	DERL1	0.0548528	UCKL1-AS1	0.0393511	RBMS3	0.0143014	LRRC3	0.0389361	SLC16A2	0.0574035	EXOC1	0.0270328
637	AC068700.1	0.0587416	SLC7A2	0.0343439	MSL2	0.029869	TRAF5	0.0270664	PANK2	0.0343001	ABO	0.0333578	ELMO1	0.0557842	AP001107.5	0.0219102	AC074194.2	0.017971	RTL8C	0.0548014	RPL7AP26	0.0393471	SNX4	0.0142949	H2BC18	0.0389167	STAT3	0.0573968	NDST3	0.0270038
638	TMEM167A	0.0586435	ST6GALNAC4	0.0343296	EZR	0.0298632	ATXN7L1	0.0270559	C22orf46	0.0342963	H2BC8	0.0333473	NR2C2	0.0557537	TMEM150C	0.0219005	AAK1	0.0179583	PPP2R5B	0.0547883	DNAJC30	0.03934	ARSF	0.0142804	FGFR1	0.038883	CLIP2	0.0573451	FUT9	0.0270014
639	MPDZ	0.0586193	PATL1	0.0343162	RHCE	0.0298504	GPR171	0.0270495	ARFGAP3	0.0342958	APBA3	0.0333414	H2BC5	0.0557465	ZNF749	0.0218796	L3MBTL1	0.0179569	ZNF767P	0.0547388	NR2E3	0.0393191	AL589987.1	0.0142797	SRBD1	0.0388682	AC117386.1	0.0572879	MIR137HG	0.0269676
640	LUC7L3	0.058615	TPPP3	0.0342871	PSMC5	0.0298496	AC067773.1	0.0270411	LINC00685	0.0342491	RTCA	0.0333341	AL049830.4	0.0557332	AL358333.2	0.0218708	PRDX4	0.0179405	ZNF440	0.0547052	CDC123	0.0392967	CLASRP	0.0142743	TP53I3	0.0388533	PUS7	0.0571972	ETS2	0.0269578
641	LRRC4C	0.0585931	GPX8	0.0342669	FANCL	0.0298484	INHBA	0.02702	STAMBPL1	0.0342331	TMEM192	0.0333245	DLD	0.0557247	EIF4G2	0.0218683	PEX2	0.017929	MBLAC2	0.0545572	C8orf48	0.0392718	AC005785.2	0.0142626	SSR2	0.0388223	MED11	0.0571157	MRPS36	0.0269554
642	NTRK3	0.0585887	SLC7A5	0.0342331	GEMIN6	0.0298343	TVP23A	0.027016	AC011407.1	0.0342231	NLRC3	0.0333088	ARMT1	0.0556911	SIVA1	0.0218063	MIR99AHG	0.0178878	HEBP2	0.0545334	SUCO	0.0392539	OSBPL11	0.0142589	ESYT3	0.0387979	ZNF137P	0.0570982	DDC	0.0269547
643	ZNF480	0.0585729	PRMT7	0.0341773	AC012645.1	0.0298255	LRRC27	0.0269987	CALD1	0.0342041	ZNF345	0.0332993	ATXN1L	0.0556842	RUSC1-AS1	0.0217616	IRAK3	0.0178771	AL161851.1	0.0544449	ALKBH5	0.0392203	TMEM74	0.0142569	RETREG2	0.0387809	CAMK2G	0.0570445	RAI1	0.0269474
644	XPOT	0.0585712	RBM17	0.0341325	THSD4	0.0298209	SAFB	0.0269977	FAM192BP	0.0341954	TXNDC15	0.0332927	REV1	0.0555966	ZNF174	0.0217531	EXD2	0.0178624	AC023055.1	0.0544253	NDUFA3	0.0392192	TEDC1	0.0142542	Rhesus_G0030266	0.0387737	PRTFDC1	0.0570374	STAMBPL1	0.0269454
645	DROSHA	0.0585133	NMNAT3	0.0341167	AC073626.2	0.0298006	AL160412.1	0.0269923	LPAR2	0.0341865	PATJ	0.0332792	BRPF3	0.0555859	TMEM201	0.0217401	AC009135.2	0.0178011	SIAH1	0.0544199	PDE6D	0.0392044	HSD17B1	0.0142504	H2BC14	0.0387691	CDK4	0.0570277	TMEM67	0.0269419
646	SAPCD2	0.0584891	MBNL3	0.0340955	KAT5	0.0297262	TANGO6	0.026966	RNF213	0.0341754	HBP1	0.0332746	MAP7D1	0.0555681	AC242376.2	0.0217346	CREB3L4	0.0177794	AL078581.2	0.0544108	SLC2A6	0.0391968	MYT1L	0.0142494	MOB2	0.0387323	AC107027.3	0.057014	SMYD3	0.0269324
647	EIF5	0.0584805	WFS1	0.0340921	VDAC1P8	0.0297109	TIMM9	0.0269643	ARRDC1	0.034106	GNA13	0.0332715	AC073611.1	0.0554798	FKBP9	0.0217178	MMAA	0.0177177	TRA2B	0.0544105	GTPBP3	0.039189	NAMPT	0.0142404	CRADD	0.0387317	RN7SL464P	0.0570112	AIFM1	0.0269252
648	WDR44	0.0584493	RPL13	0.0340717	TUFM	0.0296897	EHHADH	0.0269144	SLC8A1	0.0340938	NCOA7	0.033246	PGD	0.055457	ZNF605	0.0216986	PPP3CC	0.0177149	KCNH4	0.0543813	SCN9A	0.0391812	PDE4B	0.0142329	CRCP	0.0387117	ATP11B	0.0570048	AC092135.2	0.0269001
649	CFB	0.0584451	GUF1	0.0340445	AL391840.1	0.0296811	PCSK7	0.0268812	PHF21B	0.0340928	COPS6	0.033237	DCTN2	0.0554561	FBXW4	0.0216898	RLF	0.0177131	NOL4	0.0543669	FYTTD1	0.0391276	COX18	0.0142134	TMED2-DT	0.0386816	ZNF574	0.0569983	RXYLT1	0.0268968
650	GRID2	0.0584307	ZSCAN22	0.0340216	AC098595.1	0.029663	NACAD	0.0268735	ZNF778	0.0340867	MYPOP	0.0332265	CCDC158	0.0554284	KCNA5	0.0216763	AC090286.3	0.017711	PSMD1	0.0543654	MCF2L	0.0391195	POGLUT1	0.0142043	KLHL9	0.0386688	DUSP11	0.0569961	ZNF396	0.026894
651	ZBTB18	0.0584066	TMEM44-AS1	0.0340124	AC010359.3	0.0296593	MLLT11	0.0268597	MAL2	0.0340803	TIAM2	0.0332235	AL391845.2	0.0554187	MTLN	0.021664	TRIM25	0.0176822	MGARP	0.0543151	CACNB1	0.039108	LRCOL1	0.0141815	SLC12A2	0.0386558	TIMM50	0.0569797	CALM2	0.0268811
652	DNAJC19P5	0.0583881	FBXW9	0.0340097	ARMC1	0.0296371	EIF3G	0.0268594	PEBP1	0.0340763	GRM4	0.033214	RAB40A	0.0554147	ZCCHC14	0.0216585	PAQR8	0.0176783	KLF7	0.0543145	HECTD3	0.039077	PSME2	0.0141757	NQO2	0.0386514	AP002387.2	0.0569789	AC095057.3	0.0268577
653	SET	0.0583822	MAP3K4	0.0340027	TARDBP	0.0296257	MFSD4A	0.026859	SH3RF1	0.0340223	STK26	0.0331991	EIF4EBP2	0.0553998	MRPL32	0.0216551	COX7C	0.0176675	Rhesus_G0002816	0.0542053	VPS33B	0.0390603	ZMAT3	0.0141738	LNPK	0.0386457	C1orf53	0.0569431	PLXNB2	0.0268477
654	CERS5	0.0583663	HGH1	0.0339267	PSMC4	0.0296011	UBL3	0.0268414	AL356756.1	0.0340061	MMAB	0.0331905	AC005702.2	0.0553854	OLA1	0.0216501	SMARCA1	0.0176629	LANCL2	0.0541888	AC132825.4	0.039053	CHCHD3	0.0141667	SLC20A1	0.0386435	VTRNA1-3	0.0569272	IGHMBP2	0.0268332
655	CLMP	0.0583587	N4BP2	0.0339165	CENPT	0.0295817	MPC2	0.0268294	SNTG2	0.0339934	NVL	0.0331609	PEX10	0.0553444	RPL11	0.0216349	PACS2	0.0176595	CHST10	0.0541749	GSAP	0.0390305	SPEF2	0.0141521	ACTL6A	0.0386164	HEATR6	0.0569268	MALT1	0.0268178
656	XRCC5	0.058317	LPL	0.0339154	ELAVL4	0.0295712	FADS2	0.0268216	MVP	0.0339792	ARPC4	0.0331458	IKBKG	0.055303	RNF169	0.0215951	LYPD1	0.0176344	LMTK2	0.0541548	PDE8A	0.0389957	RPP25L	0.0141451	ITGB3BP	0.038601	PSD2	0.0569107	CUTA	0.0268064
657	EIF4EP1	0.0583113	INF2	0.0338844	MAP7D3	0.0295541	SPAST	0.0268004	AC011978.2	0.0339469	FYN	0.0331373	MADD	0.0552822	AL596244.1	0.0215924	TMEM104	0.0176208	ATP6V0D1	0.0541539	PLPPR1	0.0389706	PKIG	0.01414	CLK2	0.0385972	RAD1	0.0569099	MRPS25	0.0267745
658	COLGALT1	0.0582898	MIPEP	0.0338702	STXBP3	0.0295129	LYAR	0.0267827	DNAH14	0.0339334	ARID2	0.0331268	AC100788.2	0.0552797	EIF1B-AS1	0.0215771	BSG	0.0176166	SLC32A1	0.0541423	GMEB2	0.0389506	NME5	0.0141392	HYDIN	0.0385916	PGBD5	0.056897	CNN2	0.0267649
659	AC138623.1	0.0582876	ST6GALNAC3	0.0338418	CLK3	0.0294769	COMTD1	0.0267719	COX6A1	0.0339204	LINC00205	0.0330687	MXRA8	0.0551846	NDUFS8	0.0215632	GINM1	0.0176159	GLB1	0.0541399	HDGFL2	0.0389208	PAK1	0.0141389	TRIM16	0.0385802	USP35	0.0568543	SDCBP	0.026763
660	TMEM108	0.0582231	LDHA	0.0338115	ENOX1-AS1	0.0294738	SEC63	0.0267617	SAMM50	0.033909	AC074117.1	0.0330601	DEF8	0.0551692	PLAG1	0.021559	PLOD1	0.0176044	SLC9A6	0.0541188	ZNF608	0.0389112	STXBP1	0.0141383	SNX8	0.0385583	MBIP	0.0567639	TCEA2	0.0267509
661	SERGEF	0.0582037	MIER2	0.0338046	WBP11	0.0294706	AC011199.1	0.0267532	ELAVL3	0.0338674	CHCHD5	0.0330239	AC139019.1	0.0550856	ZNF670	0.0215567	ZNF92	0.017596	AC072026.2	0.0541129	AL162274.2	0.0388532	TMEM60	0.0141354	CBX2	0.0385533	AP000462.2	0.056752	ATP11B	0.0267506
662	COPB1	0.0581553	SOX5	0.0337939	DAZAP1	0.029462	ANAPC4	0.0267479	EPM2AIP1	0.0338491	SYPL1	0.0330127	ZSCAN20	0.0550753	CALM2	0.0215492	COMMD3	0.0175684	AHSA1	0.054103	TMCC3	0.0388476	COA3	0.0141298	GPS1	0.03854	POU3F4	0.0567302	FKBP1B	0.026723
663	R3HDM2	0.0580909	SLC43A3	0.0337441	CEP170B	0.0294612	LINC02036	0.0267338	ZNF177	0.0338251	ATXN7L3B	0.0330084	FAM122B	0.0550052	DDX17	0.0215273	POLD4	0.017542	HDAC1	0.0540987	ATL3	0.0387942	EXOC8	0.0141027	CHPT1	0.0385387	STK11	0.0567203	GPX3	0.0267144
664	GSEC	0.0580688	SCAPER	0.0337385	SFSWAP	0.0294511	HBEGF	0.0267196	NOS1	0.0337966	EYA3	0.0329908	USP20	0.0550046	CCDC9	0.0215238	FRMD4A	0.0175338	AL391001.1	0.0540629	C6orf226	0.038788	GLB1L2	0.0140993	AC011195.1	0.0384349	PFN1	0.0567061	EML1	0.0266733
665	AC092279.1	0.0580548	RIF1	0.0337126	NCAPD3	0.0294469	PLEKHG3	0.0267028	GRIK5	0.0337935	LSM10	0.0329828	KIAA2026	0.0550016	GDPD1	0.0215096	HARBI1	0.0175198	RPL14	0.0540351	ANKRD34B	0.0387777	UBL4A	0.014092	GBF1	0.03841	HBQ1	0.0566452	IDH3B	0.0266691
666	FAM53A	0.0580426	RPA1	0.0337085	POLR2J4	0.0293734	TMEM67	0.0266822	TIMM29	0.0337525	GNPTAB	0.0329818	FBXO44	0.0549965	PARVA	0.0214835	SEPHS2	0.0175145	ZNF131	0.0540317	TMSB15A	0.0387349	AC005725.1	0.014088	FAM153CP	0.0383961	RAB15	0.0566359	LGALSL-DT	0.0266631
667	EXD3	0.0580366	ZNF530	0.0337052	MLC1	0.0293657	MED1	0.0266759	ADRM1	0.0337398	TIMM10B	0.0329687	UCHL5	0.0549848	AL451123.2	0.0214496	PABPN1	0.0174957	NEK3	0.0540131	SEC23IP	0.0387294	DNAL4	0.0140768	H2BC13	0.0383916	EP400P1	0.0566194	POLD2	0.0266459
668	ERCC1	0.0580177	SLF1	0.0337032	GPSM2	0.0293119	PSMC2	0.026674	JPH1	0.0337384	AC008676.1	0.0329683	LRRC19	0.05496	ARMCX3	0.0214424	HIVEP1	0.0174944	PTPN13	0.0539809	ZNF644	0.0387193	TPM1	0.0140731	CLDND1	0.0383802	SHQ1	0.0566043	TENT4A	0.0266411
669	STAP1	0.0580111	ASB16-AS1	0.0336964	GPAT4	0.0293096	PRDX1	0.0266566	PRMT8	0.0337228	MAP4K5	0.0329357	ATPAF2	0.0549443	ZNF229	0.0214235	PRSS57	0.0174609	RAB3GAP2	0.0539484	TNFRSF21	0.0386465	DIRAS1	0.0140498	TTYH1	0.038325	DOHH	0.0566043	WDR82	0.0266128
670	KRT18P59	0.0579984	SMC1A	0.0336799	TMEM219	0.0293086	NAA50	0.0266475	DNAJC27	0.0337224	HMGXB4	0.0328964	HMGA2	0.0549156	SGCB	0.0214199	MAN1C1	0.0174511	EZR	0.0539384	RAPGEFL1	0.038624	Rhesus_G0027780	0.0140428	ENOSF1	0.0382201	CENPM	0.0565231	SMARCC1	0.0266106
671	GSTM3	0.0579874	RPL36	0.0336778	FOXO6-AS1	0.0292899	AL353719.1	0.02663	SNX22	0.0337125	TMEM25	0.0328659	CEBPG	0.0549098	PRDX1	0.0214121	INTU	0.0174509	RPS3P6	0.0539256	CCSER1	0.0386066	ADO	0.0140289	AC104841.1	0.038219	CHST15	0.0565109	LBH	0.0266036
672	SYAP1	0.0579576	DSTN	0.0336633	CNTLN	0.0292661	PUS10	0.0266132	PPIAP52	0.0336986	ENOX1	0.0328652	TPM1	0.0548643	TERB1	0.0213933	IL6ST	0.0174489	AC027279.1	0.0539237	LRATD2	0.0386046	BOLA2-SMG1P6	0.0140083	SND1	0.0382	AL049830.3	0.0565031	FAM155A-IT1	0.0265907
673	CCDC167	0.057955	RER1	0.0336583	KCNC4	0.0292151	MYCL	0.0266027	AC099521.3	0.0336864	AHI1	0.0328371	PBX2	0.0548438	BRWD3	0.02138	SLC19A1	0.0174428	KLF4	0.0538774	JPH3	0.0385542	STRAP	0.0139952	SFSWAP	0.0381875	SLC48A1	0.056482	ZNF112	0.026588
674	SYVN1	0.0579392	PDLIM1	0.0336574	NDUFAF3	0.0292075	NECTIN3	0.0265923	SMO	0.0336712	BBS10	0.0328352	VMA21	0.0548274	EFR3B	0.0213696	SLC9A2	0.0174336	RPSAP36	0.0538242	POMT2	0.0385173	PALMD	0.0139701	MIR762HG	0.038178	SWSAP1	0.0564681	CNIH1	0.026564
675	Z95331.1	0.0579038	APBB2	0.0336054	FBXW11	0.0292052	SUGP1	0.0265895	USP33	0.0336555	MARCHF5	0.0328155	NECAP1	0.0547812	GRK4	0.02136	FAT4	0.0174267	CHAC1	0.0537963	CWC27	0.0385125	SGCD	0.0139568	AP001462.1	0.0381697	ZNF3	0.0564551	SHB	0.0265522
676	DUBR	0.0578508	SURF4	0.0336026	AL358333.2	0.0291952	SERTAD4-AS1	0.0265746	LINC01785	0.033645	LTBP4	0.0328074	MACROD1	0.0547647	PML	0.0213532	PTRH1	0.017403	CUL2	0.053795	TMEM8B	0.0384927	RRP9	0.0139563	UBE3A	0.0381601	AUP1	0.0563698	CELF2	0.02655
677	S100B	0.0578361	PYGL	0.0335632	AC091133.3	0.0291884	KIAA0355	0.0265721	NAT8L	0.0336354	CDK7	0.0328059	AXIN2	0.0547557	CXCR4	0.0213429	TTC3	0.0173943	BAZ2B	0.0537597	CLMP	0.0384868	PRDM10	0.0139533	PLOD3	0.038112	AC027271.1	0.0563407	AC012615.1	0.026548
678	UCHL1	0.0577869	MIR4453HG	0.0335333	PPCS	0.0291862	NAF1	0.0265509	MYO1A	0.0336119	TIGD1	0.0327945	R3HCC1	0.054731	MFN1	0.021337	STRADB	0.0173777	ZFP37	0.0537563	MBNL1	0.0384727	BTN3A1	0.0139532	TAP2	0.03811	MSX1	0.0563116	MYL12B	0.0265411
679	SRGAP3	0.0577808	MNAT1	0.0334915	DNASE2	0.0291673	MRPL2	0.0265405	SERTAD3	0.0336025	DHRSX	0.0327877	HIGD2A	0.0546925	NOL7	0.0213234	GPRASP2	0.0173773	FBXW4	0.0536939	CSTF3	0.0384706	PUF60	0.0139512	GRTP1	0.0380983	AL355310.1	0.0562665	ARID3B	0.026535
680	AL049834.1	0.0577684	ZNF770	0.0334689	ELOVL4	0.0291513	TRAF4	0.0264947	TNRC6C	0.0335975	SWSAP1	0.0327767	AC020930.1	0.0546879	SLC41A3	0.0212949	ELK4	0.0173656	GMFB	0.0536812	ZNF518B	0.0384559	AMOTL1	0.0139463	PEX11G	0.0380903	RFC3	0.0562478	AF235103.3	0.0265311
681	LGALSL	0.0577548	HNRNPMP1	0.0334487	ACADS	0.0291507	STYX	0.0264916	AC002094.5	0.0335547	RAB6A	0.0327661	ZNF14	0.0546576	GLB1L2	0.0212877	SMIM30	0.0173613	ABTB1	0.0536722	PCDHGA3	0.0384389	PANK3	0.0139234	PPAT	0.0380649	CSRNP2	0.0562158	TOMM70	0.0265234
682	THRB-IT1	0.0577277	SIMC1	0.0334478	MAGED2	0.0291047	ZNF471	0.0264895	ZDHHC23	0.0335142	DUSP26	0.0327249	HOMEZ	0.0546128	THAP10	0.0212762	AC010857.1	0.0173513	AC020916.1	0.0536558	TUFM	0.0384004	AL355810.1	0.0139231	VPS37C	0.038062	THEG	0.0561901	NDUFB10	0.0265085
683	AC103739.3	0.0576924	ZDHHC9	0.0334463	SERPINB6	0.0291023	RUFY1	0.0264828	ZFP1	0.0335069	LTBP3	0.0327196	ELK4	0.0545919	PCDH8	0.0212618	NPRL2	0.0173484	SNX17	0.0536535	NADK2	0.0383894	SNRNP70	0.0139215	GKAP1	0.038055	NAA16	0.0561728	PLD5	0.0264709
684	TBC1D9B	0.057675	AC024588.1	0.0334217	AP000866.1	0.0290881	POU3F1	0.0264747	ZNF311	0.0334982	MED19	0.0326999	TLE2	0.0545853	GPR34	0.02124	SLC30A10	0.0173475	REXO5	0.0536465	HERC1	0.0383807	SRSF8	0.013918	POLR2A	0.03805	RAD17	0.05616	APLP1	0.0264605
685	GDAP1L1	0.0575978	RPL27A	0.0334115	BORA	0.0290865	C1GALT1	0.0264611	PIK3R3	0.0334905	Rhesus_G0005803	0.0326809	AL078459.1	0.0545378	GPR3	0.021237	ANO5	0.0173465	ATMIN	0.0536388	SV2C	0.0383798	STAC	0.0139054	MRPS28	0.038039	SLC52A2	0.0561558	KHK	0.0264546
686	AC008870.3	0.057592	PXMP2	0.0333699	AAMDC	0.0290851	CTC1	0.0264495	MTMR11	0.0334866	AC110774.1	0.0326694	ITGA7	0.0545188	AKR1A1	0.0212201	CHGA	0.0173457	BSDC1	0.0535242	FGD5	0.0383359	PCBP4	0.0139023	TSHZ3	0.0380281	UQCRB	0.0560833	GFRA2	0.0264263
687	LRRC26	0.0575668	RASSF1	0.0333589	E2F2	0.0290844	PRKCA	0.0264491	POR	0.0334746	PDE3B	0.0326601	CPSF6	0.0545178	SYMPK	0.0212087	DENND2A	0.0173312	AC010336.1	0.0535015	AC009118.3	0.0383261	YKT6	0.0138874	RAD51	0.03801	MOK	0.0560623	PTMA	0.0264022
688	OTUD5	0.0575501	IER3IP1	0.0333509	CNN2	0.0290753	ADPRM	0.0264461	GNMT	0.0334276	DMAC2	0.0326421	OSBPL8	0.0545105	TMEM17	0.0211975	MED8	0.0173297	TESC	0.0534769	CYTH1	0.0383224	ZNF652	0.0138788	RN7SL452P	0.0380083	SNAPC1	0.0559998	L3MBTL1	0.0263912
689	METTL15	0.0575299	TEF	0.0333488	GON4L	0.0290054	AC097376.3	0.0264457	TAPT1	0.0334242	ZNF724	0.0326093	PPP2R5E	0.0545001	PCBP2	0.0211908	CELSR3	0.0173264	DAPK3	0.053467	WASHC3	0.0383146	RASSF8-AS1	0.0138683	CHST9	0.0379815	SUDS3	0.0559261	KIF3A	0.0263877
690	TLK1	0.0574885	ACAD9	0.0333435	PLEKHA7	0.0289885	ARHGEF4	0.0264409	SNX17	0.033391	CD14	0.0325894	QARS1	0.0544711	ADIPOR1	0.0211753	MED13	0.0173181	HYPK	0.0534564	EWSR1	0.0382507	TTC3	0.0138403	EIF3L	0.0379622	TOMM40	0.055925	PLEKHJ1	0.0263817
691	NYAP1	0.0574545	AC093690.1	0.0333169	ZNRF1	0.0289184	NR3C1	0.0264099	GNL1	0.0333656	PTPRK	0.0325709	AL031686.1	0.0544688	ADAM8	0.0211707	URB1-AS1	0.0173168	SPATA33	0.053447	NT5C3B	0.0382477	TRIM37	0.0138353	CLDN15	0.0379524	RAN	0.0558735	MOCS3	0.0263424
692	EGLN3	0.0573356	PALM3	0.0332959	TLE4	0.0289134	LAMTOR1	0.0263897	ITCH	0.0333455	EPCAM	0.0325616	AC136297.1	0.054438	EML3	0.0211418	OTUD3	0.0172879	POLR2D	0.0533629	RPL12P20	0.0382309	MAPKAPK2	0.0138298	SMS	0.0379441	AP001627.1	0.0558721	SYT9	0.0263259
693	MRFAP1	0.0573124	LARP4B	0.0332788	CMBL	0.028889	RAP1GAP	0.0263765	KCMF1	0.0333279	RAP2C	0.0325585	FAM13A	0.0544034	PMAIP1	0.021104	CUTALP	0.0172762	KIAA1549	0.0533531	TTLL5	0.0382305	CYP26B1	0.0138149	TRAF3	0.0379319	AC124312.1	0.055856	SNAP91	0.0263235
694	CACNB2	0.0572854	NFE2L1	0.0332786	Rhesus_G0027211	0.028888	CTTNBP2NL	0.0263307	CRYBG3	0.0332923	RGMA	0.03255	ARPC2	0.05439	DCXR	0.0210954	VAMP7	0.0172716	CDCA7	0.053331	RELN	0.0382087	GREM2	0.0138147	NCS1	0.0379276	KRBOX1	0.0558464	MRPS22	0.0262837
695	VSNL1	0.0571875	LINC00895	0.0332758	ZNF500	0.028888	UNC5B-AS1	0.0263206	ACTR5	0.0332904	CSDE1	0.0325482	SPPL3	0.0543684	BICD2	0.0210926	IL5	0.0172556	CRACR2A	0.0532854	ZNF672	0.0381812	APBA3	0.0138146	AIMP1P1	0.0379072	HNRNPL	0.0558437	RPS6KA6	0.026268
696	AC027290.3	0.0571784	ZMYND10	0.0332602	ZBTB40	0.0288715	AC002310.1	0.0263119	Rhesus_G0027488	0.0332851	PRADC1	0.0325214	BEGAIN	0.0543561	RNF145	0.0210744	COL11A1	0.0172468	RABIF	0.0532481	MICOS10	0.038164	JARID2	0.0138144	ENKD1	0.0378965	PPP5D1	0.0558284	PLEKHM3	0.0262583
697	CD24	0.0571635	C1orf112	0.0332587	Rhesus_G0037261	0.0288012	TMEM250	0.0262712	MTMR6	0.0332784	TXNDC16	0.0325186	MDC1	0.0543522	NDUFV3	0.0210691	AC087239.1	0.0172285	SRSF1	0.0532461	LZIC	0.0381587	SNRNP25	0.0138077	SLC25A30	0.0378862	PLK1	0.0558142	RPS4X	0.0262576
698	SHROOM1	0.0571354	SNRPA	0.0332586	AGO4	0.0287984	SUMO3	0.0262629	RIBC1	0.0332729	SLIT1	0.0325059	NIBAN2	0.0543354	VPS53	0.0210598	HMCN2	0.0172119	MYO1B	0.0532261	RCAN3	0.0381586	SPIN3	0.0137914	CHRAC1	0.037873	PPIL4	0.0558046	KAT2A	0.0262352
699	AL158163.1	0.0570923	RCC1L	0.0332456	AC093620.1	0.028797	AL008729.1	0.0262596	RANBP9	0.0332619	SLC35E3	0.0324904	AC007405.4	0.0542731	POLR3A	0.021054	TSEN54	0.0172028	AC055839.2	0.0531429	NCBP3	0.0381524	POLR3E	0.0137811	ANKLE1	0.0378403	HARS2	0.0557652	ARHGAP26	0.0262123
700	PTGER2	0.0570732	BMP7	0.0332185	HNRNPH2	0.0287909	NSG1	0.0262466	KIFC2	0.0332379	NAA38	0.0324747	SCYL1	0.0542307	TMEM132A	0.0210529	SCN2A	0.0171952	ANKH	0.0531237	SKP2	0.0381446	CPTP	0.013762	SGF29	0.0377947	ZNF436	0.0557414	FN3KRP	0.0262058
701	CCNL2P1	0.0569525	EIF3A	0.0332171	LRRC6	0.0287661	RTP2	0.0262437	Rhesus_G0011923	0.0331972	BBC3	0.0324671	ALG9	0.0542253	RPS6KA2	0.0210377	MRPS9	0.0171939	MKKS	0.0531202	RHBDD3	0.0381278	SRD5A3	0.0137595	PA2G4	0.0377849	BEND5	0.0557109	NCDN	0.0261919
702	AL603914.1	0.0569316	INPP5A	0.0331991	HORMAD2	0.0287547	AKAP9	0.0262431	AL391845.2	0.0331843	Rhesus_G0036465	0.0324137	AC010528.1	0.0542194	MOB3B	0.0210252	KBTBD4	0.0171712	FAM227A	0.0530976	COMMD8	0.0381201	MID1IP1	0.0137505	AP000350.7	0.0377464	C9orf85	0.0556883	TMEM143	0.0261652
703	COX14	0.0569144	PER2	0.0331778	RAB1B	0.0287403	ADAM11	0.0262073	PRPF18	0.0331743	C20orf27	0.0324069	TRIM27	0.0541827	YIPF6	0.0210086	C5orf51	0.0171645	CBX6	0.0530714	MRPS5	0.0380682	CBR4	0.0137439	AC072061.1	0.0377378	FPGS	0.0556803	GRIK1	0.0261528
704	ERBIN	0.0569129	TBCCD1	0.0331626	AL606534.1	0.0287281	SELENOK	0.0262032	SMKR1	0.0331591	CCDC115	0.032363	YDJC	0.0541368	PREX1	0.0209956	FAM133A	0.0171599	MAST2	0.0530712	ZBTB11-AS1	0.0380511	TMEM134	0.0137394	TIMM23	0.0377261	TTC21B	0.0556693	SLC25A22	0.0261521
705	AC011498.1	0.0569017	PRADC1	0.0331198	SH3RF1	0.0287225	RBM38	0.026202	UBE4B	0.0331306	AC005921.4	0.0323584	NXPH4	0.0540698	NKAPP1	0.020982	EEF2K	0.0171586	DMAC1	0.0530437	METTL18	0.0380465	SKAP2	0.0137308	PAN3	0.0377227	ZMYM4	0.055654	MAGEE1	0.0261287
706	GLDN	0.0567789	AHCY	0.0331166	PDS5B	0.0287193	AC027281.2	0.0262018	FCGRT	0.0331267	HCFC1	0.0323513	ALG5	0.0540601	DYNLRB1	0.0209648	NOXA1	0.0171559	ETV2	0.0530217	APELA	0.0380406	STX7	0.0137169	HMCES	0.0377105	AL357556.1	0.0556123	PDGFA	0.0261207
707	CXXC5	0.0567192	DPM2	0.033099	TMEM167A	0.028711	CPXM1	0.0261926	TLE2	0.0331177	DLEU2	0.0323318	PCDHA13	0.054058	AC023389.3	0.020962	PGM2	0.0171504	TRPC1	0.053021	AC007029.2	0.0380366	TMEM45A	0.0137099	BPTF	0.0376967	KCTD18	0.0556115	DUSP6	0.026088
708	LANCL2	0.0566814	ZNF12	0.0330612	NAMPT	0.0286945	C1orf159	0.0261902	FMNL2	0.0330352	THRA	0.0323102	Rhesus_G0011192	0.0540526	MTA3	0.0209602	VAMP4	0.0171476	SLC39A13	0.0530146	POLI	0.0380312	BTBD17	0.013705	CASC4	0.0376703	LOXL3	0.0556027	KIDINS220	0.0260809
709	MEAK7	0.0566333	NCBP2	0.0330593	FHOD1	0.0286892	SPCS2	0.0261886	SCARB1	0.0329757	ILKAP	0.0322804	RBM23	0.0540368	ATP5MC3	0.0209527	GGH	0.0171332	BRK1	0.053007	POMK	0.0380235	PRMT7	0.0136835	SNCAIP	0.0376567	PSMD6	0.0555939	KLHDC3	0.0260773
710	MTND5P26	0.0566314	IFI27	0.0330479	Rhesus_G0035966	0.0286453	FAH	0.026161	FOXP1-IT1	0.0329636	C5orf15	0.0322776	CLGN	0.0539675	ECHS1	0.0209374	TMEM147-AS1	0.0171317	AKTIP	0.0530021	MICU2	0.0380136	LYRM4	0.0136724	IRF2BP1	0.0376533	GIN1	0.0555492	LINC01971	0.0260661
711	PARM1	0.0566255	SUPT3H	0.0330265	ID4	0.0286337	ATRIP	0.0261591	UBL7	0.0329595	MGAT5B	0.0322581	RFC4	0.0539132	SRD5A3	0.0209174	PPFIA3	0.0171289	CTNS	0.0529632	SRRT	0.0380027	ATXN7L1	0.0136705	Rhesus_G0002816	0.0376213	USP37	0.0554692	OAZ1	0.0260515
712	GLT8D1	0.0566216	EDA	0.0330129	QSER1	0.0286336	AC073130.3	0.0261349	SCRT2	0.0329551	AC006566.2	0.0322558	UPK2	0.0538717	TCEAL2	0.0209028	CHD5	0.0171016	ANKRD13A	0.0529558	SEMA6D	0.0379872	SH3GLB2	0.0136632	NSD2	0.0376194	AC006064.2	0.0554664	CRIM1-DT	0.0260455
713	GEMIN7-AS1	0.0566191	MTHFD2L	0.0330078	HOPX	0.0286129	C4orf48	0.0261307	KIRREL3	0.0329442	TRAF3IP2	0.0322324	EXOSC8	0.0538402	MED16	0.0208966	NDUFB4	0.0170941	ZNF41	0.0529322	MYO1C	0.0379859	CELF3	0.013658	PPP2R1A	0.0376132	AC016493.1	0.0554468	ADPRM	0.0260229
714	AL451074.2	0.0566158	CRY1	0.0329931	AZU1	0.0285774	CRKL	0.0261268	RPL29	0.032923	TMEM132E	0.0322199	CENPN	0.0538116	AC084855.2	0.020878	SLC27A4	0.0170892	CR545473.1	0.0528985	TAFA2	0.0379766	NUDT15	0.013655	MAT2B	0.0375935	HS1BP3	0.0554304	SMIM1	0.0260117
715	HTR2A	0.0566156	EML3	0.0329563	EPHX3	0.0285486	PSMD4	0.0261023	NTS	0.0329186	IL5	0.0322121	SMAD7	0.0537878	SLC40A1	0.0208773	ZNF500	0.0170632	CRACD	0.0528629	PRKCI	0.0379714	INE1	0.0136454	TEX261	0.0375703	AF127577.2	0.0554244	DNAJC15	0.0260088
716	AL391807.1	0.0566095	AFF3	0.0329281	TSPAN13	0.0285027	LARP1	0.0260862	RPL27A	0.0328883	SARAF	0.0321346	OPHN1	0.0537469	HP1BP3	0.0208706	MRPS18A	0.0170629	PRKN	0.0528443	HLCS	0.0379634	ZNF469	0.0136376	CHTOP	0.0375096	RPL34-AS1	0.0554169	MARCHF6	0.0259732
717	CR2	0.0566014	ELF1	0.0329142	VAC14-AS1	0.0285022	MACROH2A2	0.026085	AL390879.1	0.0328659	ZNF583	0.0320801	CCL25	0.0537438	LSM14A	0.0208632	KRT7	0.0170489	HSPE1P3	0.0528234	A2M	0.0379246	KLK1	0.0136336	FBXW2	0.0374225	Rhesus_G0022915	0.0554113	PPP2R1A	0.025956
718	TRAPPC2B	0.0565765	MRPS25	0.0328886	FAF1	0.028472	AL353194.1	0.0260847	AL139317.5	0.0328654	LMAN2L	0.0320786	XPR1	0.053717	ARF5	0.0208439	NIFK-AS1	0.0170424	AAMDC	0.0528219	ZBTB18	0.0378812	BSX	0.0136281	CENPVL3	0.0374173	YEATS4	0.0553876	DECR2	0.0259499
719	MYH10	0.0565465	SNHG18	0.0328813	CSDE1	0.0284715	Rhesus_G0034989	0.0260044	MARCKS	0.0328636	ZMYND8	0.0320684	CNPY4	0.053666	PANK4	0.0208338	PRKACB	0.0170355	UQCR10	0.0528109	Rhesus_G0057813	0.0378737	WIPF2	0.0136277	SEPSECS	0.0373768	CD81	0.0553206	CHD5	0.0259458
720	WARS2-AS1	0.0565213	Rhesus_G0007167	0.03288	FRMD4B	0.0284642	AL121956.6	0.0259946	GFM1	0.0328596	LINC01109	0.0320376	COMMD2	0.0536384	PCDHB10	0.0208158	TPRN	0.0170226	C20orf194	0.0527798	NKAIN3-IT1	0.0378707	Z68871.1	0.0136247	ATP2B1	0.0373573	RETREG2	0.0553158	SMARCD3	0.0259387
721	EIF3G	0.0564681	LNC-LBCS	0.0328762	LINC02288	0.0284587	MCMDC2	0.0259637	UTP20	0.0328218	AL049820.1	0.0319661	HMGN4	0.0536304	MARVELD1	0.0208097	ERCC2	0.0170139	PHC3	0.0527091	CDK7	0.0378572	ZWILCH	0.0136188	TIGD3	0.0373341	PARL	0.0553088	PFN1	0.0259159
722	NTNG1	0.0564354	RTKN	0.0328758	NFKBIA	0.0284339	DLX6	0.0259611	ZNF326	0.0327942	TRMT1	0.0319624	RPS9	0.0536274	STARD3NL	0.0207858	CTDSPL	0.0170117	HECW1-IT1	0.0526906	PJA1	0.0378298	TBCB	0.0136097	YTHDF3-AS1	0.037304	AC006538.1	0.0552562	TOR3A	0.025915
723	SHISA6	0.0564044	LITAF	0.032871	ACYP1	0.0284275	DYNC2H1	0.0259489	PDLIM3	0.0327776	PIGF	0.0319505	MAML3	0.0536263	KIFAP3	0.0207846	Rhesus_G0005804	0.0170116	PPIG	0.0526798	WDR12	0.0378266	COMMD10	0.0136092	EEF1AKMT2	0.0373013	FER1L5	0.0552003	TNR	0.0259147
724	MED11	0.0563912	LINC02774	0.0328545	KCNH7	0.0284203	GPR176	0.0259474	TCTEX1D2	0.0327766	CABP1	0.0319448	AC009505.1	0.0536138	PIWIL1	0.0207778	PRPF39	0.0170109	LVRN	0.0526788	ATP1A1	0.0377615	MMP16	0.0135987	AL157385.1	0.0372978	AP006333.1	0.0551983	BRINP3	0.0258995
725	LRRC29	0.0563452	PIK3IP1-AS1	0.0328255	UBE4B	0.0284115	SNX4	0.0259434	MYO9B	0.03276	TSPYL1	0.0319361	RNF19A	0.0535777	RHPN1	0.0207569	AL133410.1	0.0170082	GLCCI1	0.0526382	TPGS1	0.0377386	DIPK2A	0.0135933	HIPK2	0.03728	TTC32	0.0551862	PLEKHA7	0.0258905
726	TSC22D1	0.0563168	ZNF232	0.0328181	AC139887.4	0.0283942	TMEM94	0.0259316	TANK	0.0327497	AL132989.2	0.0319287	PFKFB3	0.0535561	PLEKHB2	0.0207548	DPP7	0.0169991	AL645949.1	0.0526176	CRLF3	0.0376445	TM4SF1	0.0135831	PSMD8	0.037277	EEF1E1	0.055175	CALCR	0.0258809
727	SPNS2	0.0563073	VCL	0.0328158	GATM	0.0283913	MINPP1	0.0259284	Rhesus_G0016643	0.0327457	HECW2	0.0319052	E2F4	0.0535528	ATP11B	0.020738	NDUFA3	0.0169654	Rhesus_G0035833	0.0526128	NCOA2	0.0376428	RALYL	0.0135798	SH3GL3	0.0372375	RESF1	0.0551298	TRIL	0.0258716
728	XRCC6P1	0.0563057	EIF3I	0.0328034	CHEK2	0.028388	CBL	0.0259051	FKBP3	0.0327217	HSPA12A	0.0318854	OSBPL11	0.0535509	PLEKHA3	0.0206959	PCDHGA4	0.0169449	IVNS1ABP	0.0526057	MGA	0.0376295	RYR1	0.0135727	RNF38	0.037223	PCBP4	0.055118	CACNA1C-AS4	0.025863
729	PPIAP52	0.0562923	GFAP	0.0327965	PDS5A	0.0283556	COPS7B	0.0258603	UCN	0.0326565	NLN	0.0318848	RPL21P8	0.053485	GAD1	0.0206915	FLOT1	0.0169249	DPP3	0.0525711	DNAJC25	0.0375718	FSD1L	0.0135685	DISP1	0.0372128	SP100	0.0551006	ATP5PO	0.0258508
730	FAM131B	0.0562527	LINC01965	0.0327907	SUSD5	0.0283377	NOS1AP	0.025856	RRNAD1	0.0326455	ZNF675	0.0318738	CTPS2	0.0534553	ADGRA1-AS1	0.0206847	PLEKHH3	0.0168987	NADK2	0.0524715	MRPS27	0.0375692	GRIN1	0.0135525	CDK6	0.0371794	KCNJ9	0.0550701	TSHZ3	0.0258353
731	RPTOR	0.0562484	DNM2	0.0327276	ANTXR1	0.0283329	MACF1	0.0258529	NCK1	0.0326417	SMS	0.0318583	CD59	0.0534321	MMS22L	0.020682	ADCY8	0.0168816	AL353691.1	0.0524681	PLK3	0.0375652	EBPL	0.0135459	GTF2A1	0.0371648	MORC2-AS1	0.0550664	DICER1	0.0258342
732	SLC12A6	0.0562414	AC006059.1	0.0327226	MCM2	0.0283286	MMACHC	0.0258474	MEF2D	0.0326404	P2RX5	0.0318172	AL355073.2	0.0534055	U2AF2	0.0206648	FSD1	0.0168771	NIT1	0.0524342	SLC15A3	0.0375492	EMC3	0.0135439	COX8A	0.0371516	AC006978.1	0.0550582	ACD	0.0257697
733	PABPC1	0.0562276	RPL7A	0.0326983	KLF3	0.0283188	RNF227	0.0258335	NIPBL	0.0326209	PRICKLE1	0.0317999	ROBO2	0.0533966	APBA3	0.0206587	DNM1L	0.0168761	AC009951.4	0.0524189	Rhesus_G0006620	0.0375217	GPR89A	0.0135419	LIN9	0.0371427	AC018647.1	0.05505	USP14	0.0257604
734	FNBP1L	0.056178	ZDHHC19	0.0326925	C17orf49	0.0283073	ITSN2	0.0258183	NT5DC1	0.0326192	ETFB	0.0317979	RBFADN	0.0533961	RRP1	0.0206503	EIF4EP1	0.0168756	AC139530.1	0.0524052	NETO2	0.0375188	TMEM63B	0.0135317	NTPCR	0.0371415	CDC45	0.0549945	AC044849.1	0.0257382
735	LINC00622	0.0561448	SLC12A8	0.0326514	NOB1	0.0283049	ESD	0.0258009	RNF115	0.0326039	BOLA3-AS1	0.0317832	AC008056.1	0.0533927	ZBTB26	0.0205924	SLCO3A1	0.0168752	PKD2	0.0523894	MARK1	0.0374453	AC004812.2	0.0135209	PYM1	0.0371265	TCAP	0.054967	MGAT4C	0.0257296
736	AC084262.1	0.056108	LRCH4	0.0326338	QRICH2	0.028296	LUZP1	0.0257742	AC011450.1	0.0325993	NAA50	0.0317768	WDSUB1	0.0533596	UNC79	0.0205884	ZDHHC4	0.0168741	NARS1	0.0523779	ZFPM2	0.0374392	SLC29A3	0.0135183	COPB2	0.0371171	TIMM8B	0.0549361	CIDECP1	0.0257233
737	PIK3R1	0.0560982	KEAP1	0.0326236	SOCS6	0.0282875	STAU2	0.0257693	UTP11	0.0325972	AL359504.2	0.031758	RUFY3	0.0533468	ZFP2	0.0205745	DNAJC3-DT	0.0168255	FBXW9	0.0523451	CTTNBP2	0.0374103	LINC00862	0.0135078	H4C13	0.0370998	SETD3	0.0548918	MAPRE3-AS1	0.0257204
738	SCML4	0.0560291	SEC11C	0.0326223	KAT6A	0.0282759	RNFT1	0.0257529	AC010969.2	0.0325947	GAD1	0.0317466	TBPL1	0.0533406	GTF3A	0.020559	RN7SL382P	0.0168137	TIMM8B	0.0523364	ZFC3H1	0.0373986	GRIK4	0.0134881	HOMER2	0.0370898	ESRRG	0.0548892	AL157373.2	0.0257122
739	ASIC3	0.0560047	TNS2	0.0326111	AP001350.1	0.0282674	TKT	0.0257521	DAGLB	0.0325539	MAPT	0.0317449	DPAGT1	0.0533246	PITPNC1	0.0205265	LRP4	0.0168123	ACKR1	0.0523036	TMEM71	0.0373906	POLRMT	0.013486	TUSC1	0.037062	P4HB	0.0548799	ZBTB20-AS1	0.0256712
740	RASSF7	0.0559878	AC009486.1	0.0325638	SLC7A5	0.0282607	TRPS1	0.0257429	LRP12	0.03255	TSPAN7	0.0317173	GMDS-DT	0.0533188	RAN	0.0205222	CAMK2B	0.0168098	KLC1	0.0522834	GPC6	0.0373897	PRKAG2	0.0134848	ADNP	0.0370614	UPP2	0.0548584	RAD23B	0.0256629
741	RPL27A	0.0559875	CAPRIN2	0.0325526	ARL13B	0.0282518	RPIA	0.0257403	HCFC1R1	0.0325157	SLC7A6	0.0316936	RNF130	0.0532924	MED27	0.0205018	LUC7L	0.0167999	GPX7	0.0522833	CAMTA1	0.0373658	LTN1	0.0134737	FAM13B	0.0370294	SPATS2	0.0548581	FEZF1-AS1	0.0256523
742	SEMA4A	0.0559389	MYCNOS	0.0325493	PCDH9	0.0282407	WTAP	0.0257369	THNSL1	0.0324853	RPL13AP6	0.031653	WWOX	0.0532501	MXI1	0.0204997	TELO2	0.0167906	DNLZ	0.0522756	ATG16L2	0.0373262	SCOC	0.013472	ATE1	0.0370204	AL589935.1	0.0548463	AL357093.1	0.0256375
743	MPDU1	0.0558908	PLPP3	0.0325354	R3HCC1	0.0282394	ADGRB3	0.0257228	RRP9	0.0324801	EPG5	0.0316389	TMEM106C	0.0532463	CECR2	0.0204771	ZNF276	0.0167787	JOSD1	0.0522129	JRK	0.0373214	AP001972.5	0.0134688	ZNF484	0.037018	KIAA2012	0.0548138	PRKG1	0.0256317
744	WNT3	0.0558563	AC012645.1	0.0325023	C8orf58	0.0282217	TRMT10B	0.0257146	AL031708.1	0.0324696	AC008625.1	0.0316345	HBP1	0.0532443	HCN4	0.0204413	CNOT3	0.0167777	ATP5F1E	0.0521612	TMEM178A	0.0373124	SV2C	0.0134635	CERK	0.037005	SKP2	0.0547906	NHSL2	0.0256067
745	CNIH3	0.0558377	XPNPEP1	0.032475	LRRC49	0.0282044	NDUFS5	0.0257085	ACAD10	0.0324533	GTF3C5	0.0316263	MTFR1	0.0532434	FBXO34	0.0204267	BCS1L	0.0167492	HDAC7	0.0521532	VDAC1	0.0373042	ZFAND1	0.0134632	MARCHF1	0.0370035	TOP3A	0.0547763	AC023389.2	0.0255923
746	RPF1	0.0558067	E2F8	0.0324216	PPP2CA	0.0282026	PTPN5	0.0257057	VTI1A	0.0323979	CNTNAP5	0.0316258	CD2BP2	0.053218	ARHGEF1	0.020412	DDX24	0.0167484	GLS	0.05214	XPOT	0.0373005	SCLY	0.0134603	RPS27AP12	0.037003	SEC24B	0.0547695	LNX1	0.0255921
747	SMARCA2	0.0557801	PRDX6	0.0324152	RN7SL76P	0.0281831	SNX32	0.0256913	GK	0.0323835	ARHGEF9	0.0316207	NR2C1	0.0531899	PLIN1	0.020411	TMEM18-DT	0.0167426	ARMC12	0.0521362	WWP2	0.0372688	INTS6L	0.0134581	FOS	0.036995	PHF5A	0.0547651	NDUFV2	0.0255859
748	AC120049.1	0.0557487	GPR37	0.0323981	GTF3C3	0.0281822	SPINK2	0.0256643	KCNA1	0.0323635	PEF1	0.0316164	ALOX12-AS1	0.0531369	PSMD5	0.0204018	FAM222A-AS1	0.0167307	PLEKHG2	0.0520893	RPS24	0.0372656	FAM8A1	0.0134553	SLC26A7	0.0369823	ARSK	0.054743	LDHA	0.0255363
749	AK1	0.0556887	SETD5	0.0323832	GAD2	0.028165	CREB3L2	0.0256611	EYA4	0.0323235	BCL7C	0.0316158	BASP1	0.0531208	CCT6P1	0.0203939	ABO	0.0167286	E2F5	0.0520329	ERI1	0.0372478	AL691420.1	0.0134486	TCEA3	0.0369741	ZDHHC20	0.0547147	TERF2IP	0.0255164
750	TRIP11	0.0556545	NRM	0.0323732	DECR1	0.0281604	ATP11C	0.02566	PRNP	0.0323222	TSN	0.031607	SSC4D	0.0531159	UBN1	0.0203842	CBX7	0.0167221	HSPBP1	0.0520256	CHRD	0.0372105	GPR12	0.0134352	TMEM43	0.0369644	AC009090.6	0.0546696	DHX38	0.0254938
751	MSL3	0.0556188	SLC19A1	0.0323632	CSTF2	0.0281421	BMP1	0.0256453	DISP1	0.0322958	MRPL2	0.0315456	PPP2R5D	0.0530777	TTC9	0.0203809	TM2D3	0.0167186	KCNA4	0.0520057	RFX1	0.0372099	PAPSS1	0.013429	MED25	0.0369131	AC023157.3	0.0546276	ZNF18	0.0254542
752	VAMP3	0.0556095	ARMC7	0.0323607	SNRPD2	0.0281321	AP1AR	0.0255927	EIF3B	0.0322712	TRUB2	0.0315444	AREL1	0.0530591	AC009126.1	0.0203728	ENTPD4	0.016712	AC018904.1	0.0520018	TRIM9	0.0371802	UBQLN1	0.0134246	TBRG4	0.0369026	FAM207A	0.0545949	SDHC	0.0254499
753	FBXL18	0.0556053	ZNF33B	0.0323537	GPM6A	0.028119	ACTR1A	0.0255872	BMP2K	0.0322223	ORC4	0.031538	HMMR	0.0530587	TIMM9	0.0203695	ZNF8	0.0167093	AC005972.3	0.0519713	AC011815.1	0.0371474	VANGL2	0.0134237	DLGAP1-AS2	0.0369024	KIF7	0.054516	SYMPK	0.0254466
754	ZNF583	0.0555123	ANKRD18B	0.0323363	LRCH1	0.0281076	ELOVL6	0.0255831	GNAL	0.0321684	PSMA3-AS1	0.0315289	KLHL23	0.052986	NAXD	0.0203664	Rhesus_G0012589	0.0167071	NOP9	0.0519605	AC020929.1	0.0371207	SESN3	0.0134162	ZNF524	0.0368912	Rhesus_G0017362	0.0544357	AC048382.1	0.0254299
755	SVIL-AS1	0.0554787	COA1	0.0323323	ZNF850	0.0281018	FBXW9	0.0255769	FOXK2	0.0321682	RIOX1	0.0315286	PJA2	0.052985	ARHGAP5	0.0203357	HCFC1	0.0167062	NKIRAS2	0.0519396	GGNBP2	0.037073	CHD2	0.0134156	DNAJC6	0.0368405	JRK	0.0544308	SIDT1	0.0254288
756	PCGF6	0.0554523	SOX1-OT	0.0323292	TOMM7	0.0280994	AC023389.3	0.0255401	AKIRIN1	0.032165	HSPA4L	0.0315267	UBN2	0.052972	LINC01006	0.0203213	SRSF5	0.0166996	TMEM47	0.0519082	LMLN	0.0370481	ATP6V1B2	0.0134143	TCHP	0.0368031	ZNF580	0.0544099	ATP6V1G2	0.0254153
757	NDUFB5	0.0554179	GIHCG	0.0323222	DRG1	0.0280919	PSAP	0.025521	GIPC1	0.0321464	FXYD7	0.0315137	BRD1	0.0529092	AP3D1	0.0203167	SMIM11A	0.0166996	MED12	0.0518893	MRPL17	0.0370443	ZDHHC23	0.0133965	CCDC6	0.0367705	PRAG1	0.0544039	TTC37	0.0253998
758	PMFBP1	0.0553881	PCDHGA7	0.0323064	CEP131	0.0280897	NSD1	0.0255203	TP53BP2	0.0321394	RASGRP1	0.0314927	PDE3B	0.0529075	TEX2	0.0202991	ASB2	0.0166616	CISH	0.051856	SHISAL2B	0.0370237	MLX	0.013393	IFNAR1	0.0367307	NPC1	0.0543286	AC004241.5	0.025399
759	METTL6	0.0552975	SLC2A4RG	0.0323006	MORF4L2	0.0280788	ANKDD1A	0.0254847	ATP7A	0.0321388	AC106818.2	0.0314705	GATAD1	0.0528948	OXR1	0.0202976	SLC35D1	0.0166596	TMEM183A	0.0518337	CNOT8	0.0369981	KLHL4	0.0133916	AADAT	0.0367022	DNHD1	0.0543078	AC104009.1	0.0253912
760	MSN	0.0552971	ESYT2	0.0322894	FAM118A	0.0280683	MFSD5	0.0254667	INTS9	0.0321239	TPRKB	0.0314693	ZNF100	0.0528897	TRPC5	0.0202766	SHROOM3	0.0166483	AC007682.1	0.0518183	FDX1	0.0369951	RCOR2	0.0133839	Rhesus_G0035475	0.0366915	SPAG16	0.0543062	DLG1	0.0253686
761	ZNF460-AS1	0.0552681	ABCF1	0.0322793	SESN3	0.0280161	RNU6ATAC39P	0.0254432	PCMTD1	0.0321152	AL731533.3	0.0314671	SDF2L1	0.0528376	ARRB2	0.0202718	TMEM50B	0.0166462	ZNF827	0.051782	HTRA1	0.0369874	CEBPG	0.0133779	CSAD	0.0366881	CMTM3	0.0542759	TMX1	0.0253611
762	SLC12A4	0.0552667	CHRDL1	0.0322728	WBP4	0.0279851	GDPD5	0.0254426	LAMTOR3	0.0321142	CARS2	0.0314526	Rhesus_G0046831	0.0528277	LCMT2	0.0202688	EMC8	0.0166441	AC032044.2	0.0517793	AP001372.2	0.0369623	ATXN7	0.0133714	CNN3	0.036688	TRMT44	0.0542502	ABLIM2	0.0253576
763	FRAS1	0.0552603	GRHPR	0.0322591	AC020658.4	0.0279774	NRSN2	0.0254399	PES1	0.0320896	FOXO4	0.0314346	NAA38	0.0527576	EXOC7	0.0202593	PTDSS1	0.0166422	IKBKB	0.051761	USF3	0.0369538	AKR7A2	0.0133622	Z97205.2	0.0366827	CCAR2	0.0542131	LRP1B	0.0253477
764	AC087498.1	0.0552378	NT5C	0.032252	RRBP1	0.0279743	EEF1B2	0.0254222	TRIM65	0.0320498	FOXRED1	0.031408	DNER	0.0527222	CYTH2	0.0202329	CUL9	0.01664	FGFBP3	0.0517243	RPL35A	0.0369223	RICTOR	0.0133493	GPRASP1	0.036666	PTPRN2	0.0542041	NRBF2	0.0253459
765	ATP7A	0.0551739	LINC01465	0.0322504	AP1S1	0.0279404	PRXL2A	0.0254082	JARID2	0.0320407	SURF4	0.0314072	MTHFD1L	0.0526556	AK2	0.0202281	TMEM59L	0.0166225	QPRT	0.0516786	LIMD1-AS1	0.0369175	ISLR2	0.0133484	TXNDC11	0.0366387	Rhesus_G0046804	0.0541758	TUT4	0.0253455
766	Rhesus_G0048429	0.0551705	OXCT1	0.0322474	RNF180	0.0279112	LINGO2	0.0253952	AC127002.2	0.0320364	SMIM11A	0.0313822	GDI2	0.0526389	CHIC1	0.0202264	FAXC	0.0166221	GAR1	0.0516688	OBSL1	0.0368976	AC100800.1	0.0133381	BARD1	0.0365805	SLC19A2	0.0541277	AC100832.2	0.025308
767	GARS-DT	0.0551543	ZNF581	0.032247	AL078459.1	0.0278841	SNAPC3	0.0253912	TBC1D2B	0.0320309	DDIT4	0.0313574	GPD1L	0.0526364	TMEM178A	0.0202261	PIM1	0.0165863	PUS7L	0.0516421	C3orf33	0.0368779	DDAH1	0.0133348	ERFE	0.0365704	OAZ2	0.0541208	ZNF630	0.0253049
768	AC074141.1	0.0551325	RASA3	0.0322448	NLGN1	0.0278776	TAOK2	0.0253688	TNS1	0.0320278	URB1-AS1	0.0313551	MFAP2	0.0526039	TMEM176B	0.020214	PRPS2	0.016584	GPAM	0.0516276	PPP2R1B	0.0368521	SERPINF1	0.0133158	F2RL2	0.0365693	SRP14	0.0541174	SIRT4	0.0252879
769	SAT1	0.0550961	AC008505.1	0.0322341	APAF1	0.0278509	LINC01551	0.0253666	VEZT	0.0320202	CISD1	0.0313274	ZNF470	0.0525548	AC007598.3	0.0202106	DAP	0.0165732	Rhesus_G0021230	0.0516197	KATNA1	0.036843	ETFB	0.0133155	ACAP2	0.0365639	AC040975.2	0.0540841	AC093012.1	0.025276
770	OARD1	0.0550794	AC025164.2	0.0322145	USP30	0.0278194	AC011939.2	0.0253585	SH3GL3	0.0320029	LINC00672	0.0313048	ANKLE2	0.0525316	RPS6KL1	0.0202079	TPST2	0.0165727	PNKD	0.0516058	OTUD6B	0.0368166	IQUB	0.0133101	PCSK1	0.0365636	AC106865.2	0.0540407	AC121247.2	0.0252702
771	PCDHGA9	0.0550582	CEP162	0.0321996	ZNF383	0.027814	SH3D19	0.0253448	AL356488.3	0.0318999	COX6C	0.0312949	HELZ	0.0525245	HYAL1	0.0201984	PSENEN	0.0165694	TRNAU1AP	0.0515952	ARSB	0.0368124	H3-5	0.0133044	SLC29A1	0.0365462	EMX2	0.0539968	CSRNP1	0.0252697
772	TOMM22	0.055045	CYC1	0.0321935	CEP164	0.0278023	CD24	0.0253181	RER1	0.0318929	GCSAML	0.0312921	AC012066.2	0.0525073	Rhesus_G0055934	0.0201689	ESF1	0.0165643	AC124016.3	0.0515822	CACNA1G	0.0368122	SUPT20H	0.013293	PLXDC2	0.036512	SHROOM4	0.0539696	Rhesus_G0053463	0.0252538
773	MRAS	0.0549954	MGMT	0.0321886	FAM216A	0.0277945	SMIM29	0.0253166	MRPS33	0.0318729	UHRF1BP1	0.0312781	ZNF563	0.052474	PANX1	0.0201534	AC007786.1	0.0165631	AC008505.1	0.0515799	NPTN-IT1	0.0367666	DHCR7	0.0132742	ZNF512	0.0364561	AC068870.2	0.0539368	AC073878.1	0.0252379
774	NDUFA10	0.0549936	TNNC2	0.0321836	NAGPA	0.0277875	DDN-AS1	0.0253148	ALDH8A1	0.0318657	CCDC85B	0.0312636	AL138976.2	0.0524637	API5	0.0201471	AMT	0.0165614	STK19	0.0515776	TMEM178B	0.0367474	TUBB4A	0.0132694	OTUD7B	0.0364477	AC012510.1	0.0538932	PDP2	0.025235
775	GTF2A2	0.0549828	AC112220.2	0.0321704	MAGED1	0.0277716	DDAH2	0.0253098	MAPRE3	0.0318213	DENND4C	0.031259	CDPF1	0.0524382	PPP2R1B	0.020144	PTGFR	0.0165536	SLC6A1	0.051559	AL360270.1	0.0367259	PALB2	0.0132614	Rhesus_G0055970	0.0364137	MTREX	0.053863	UBE2H	0.025219
776	APOOP4	0.0549808	EBNA1BP2	0.0321647	TAX1BP1	0.0277273	ARPP21	0.0253071	NDUFA7	0.0318098	FAAH	0.0312506	AC091516.1	0.0524141	NSG1	0.0201418	LRRIQ1	0.0165516	HAUS1	0.0515585	FHL1	0.0366547	PPIL6	0.0132545	POLR3C	0.0364127	PRR11	0.0538372	INPP4B	0.0252032
777	APOO	0.0549446	DOK5	0.0321574	GJA1	0.0277029	TMEM14A	0.0253051	SP1	0.0317556	AL591721.1	0.0312461	STK4	0.0523933	TCN2	0.0201375	TMED2	0.016546	IPO8	0.0515265	DNM1	0.0366516	CAPRIN2	0.0132446	AL512652.2	0.036396	FAM156A	0.0538195	JRK	0.0251962
778	ATG4A	0.0549308	WWC2	0.0321546	VPS51	0.0276825	LZTR1	0.025303	POLR1D	0.0317464	ODF2L	0.031237	AC026367.3	0.0523918	AFF4	0.0201296	UVRAG	0.0165444	CCER2	0.0515173	AL662795.2	0.0366265	ECI2	0.0132445	MYRIP	0.0363877	HOPX	0.0537882	SIRPA	0.0251678
779	SUGP2	0.054922	SLC9A3-AS1	0.0321478	ESPL1	0.0276329	BLCAP	0.0253004	KAT14	0.0317337	APP	0.0312183	SH3GLB2	0.0523912	CD2BP2-DT	0.0201224	WSCD1	0.0165421	MBNL2	0.0514856	OTUD1	0.0366119	CDC42BPA	0.0132335	TMEM59	0.0363669	RPS6KA1	0.0537756	NUP62CL	0.0251623
780	SLC16A1	0.0548818	RPS6	0.0321448	NRDE2	0.0276216	TRAM1	0.0252774	TIMM21	0.0317282	SLC2A11	0.0312162	KCNB1	0.0523714	AQP11	0.0201206	MICU3	0.0165333	YME1L1	0.0514146	CACYBP	0.0366104	UROD	0.0132334	AL390838.1	0.0363595	LPAR2	0.053775	MAN1C1	0.0251607
781	DKK3	0.0548616	CEROX1	0.0321425	UGP2	0.0276174	WDFY3	0.0252288	AC068389.1	0.031683	CNIH1	0.031215	AC010970.1	0.0523564	AC011092.2	0.0201128	DYDC2	0.0165262	PLBD1	0.0514058	DDAH1	0.0365804	FAM167A	0.0132155	TUBB2B	0.0363438	HAUS4	0.0537326	CLPB	0.0251541
782	RPS6KA3	0.0548508	MIR3936HG	0.032126	HSPA13	0.0276041	AC068725.1	0.0252207	AC004540.1	0.0316801	APOC1	0.0312077	VIPAS39	0.0523113	LINC00273	0.0201065	DZIP3	0.0165202	CHMP2B	0.051404	MYO6	0.0365681	GLRX3	0.0132057	PRDM15	0.0363405	WDR13	0.0537046	RANBP9	0.0251383
783	AC009961.1	0.0548288	TCAP	0.0321061	MTX1	0.0275897	EPB41L4A-AS1	0.0252086	CDC7	0.0316691	FKBP4	0.0312061	RITA1	0.052283	TMEM14B	0.0200975	GAL3ST1	0.0165153	ZFPL1	0.0513975	BCL2L1	0.0365029	EMC2	0.0132054	ALDH16A1	0.0363074	AC012313.5	0.0536949	BEX4	0.0251353
784	RAI1-AS1	0.0548185	SLC2A10	0.0320806	OSCP1	0.0275584	AL031667.1	0.0252058	AL049838.1	0.0316679	CKB	0.0311889	H3-2	0.0522756	C11orf87	0.0200498	EFR3B	0.0164854	SERINC3	0.0513892	PQBP1	0.0365003	SLC8A1	0.0132041	RHOBTB2	0.0363032	RASSF2	0.0536939	ANKRD45	0.0251116
785	TH	0.0548156	LINC02307	0.0320342	SBF1	0.0275579	CEROX1	0.0251778	ERP44	0.0316668	RPL27A	0.0311875	ZNF570	0.0522705	C16orf87	0.0200329	DNMT3B	0.0164845	ATXN3	0.0513811	RBM5	0.0364995	SLC38A2	0.0131929	LRRC8C-DT	0.0362906	ZNF780B	0.0536918	MYOM2	0.0251054
786	AC008147.2	0.0547152	FAM83H	0.0320049	SP9	0.0275415	MAPK1	0.0251713	GPR27	0.0316535	STAM2	0.0311835	UNC80	0.0522537	MZT2B	0.0200203	TENT4B	0.0164809	GPATCH2	0.0513345	VSTM2L	0.0364458	RUNDC3B	0.0131677	FAM210A	0.0362731	IK	0.0536704	SPICE1	0.0251038
787	CCP110	0.0546557	SLC46A1	0.0320043	EXOC6B	0.0274916	JMJD1C	0.0251706	TRIM39	0.0316503	PRPF38B	0.0311684	HIF1A	0.052206	TOR3A	0.0200174	THBD	0.0164783	NUP188	0.0513097	AL109615.4	0.0364228	FDFT1	0.0131671	TMEM14C	0.0362522	LSM3	0.0536695	PDE4A	0.0251011
788	POLR3A	0.0546491	LINC01136	0.0319659	CWC27	0.0274763	IMMT	0.0251511	MED27	0.0316332	MIRLET7A1HG	0.0311335	TUBE1	0.0521656	HS6ST3	0.0200105	HDLBP	0.0164761	NKAIN4	0.0513081	THAP6	0.0364182	H4C8	0.0131669	ALYREF	0.0362189	AC144450.1	0.0536606	RIC8A	0.0250825
789	SYF2	0.0546468	RPL36A	0.031941	MAPK9	0.0274738	AC087392.1	0.0251303	CYTH3	0.0316227	RBBP4	0.0311221	B4GALNT3	0.0521131	NUDT13	0.0200097	RWDD4	0.0164732	HEATR1	0.0512998	KLF5	0.0363771	PDCD2	0.0131607	P4HB	0.036211	UHRF2	0.053647	TIMM44	0.025069
790	OXR1	0.0546311	ROPN1L	0.0319239	SFRP2	0.0274719	SKI	0.0251182	ZNF215	0.0316094	AC069437.1	0.031118	PRRG3	0.0520987	SLC66A1	0.0200086	HTATIP2	0.0164647	TMEM41B	0.0512698	PLCL1	0.0363399	MESD	0.0131594	CPD	0.0361762	ZC3H10	0.053632	COPRS	0.025045
791	C11orf98	0.0545845	LINC02352	0.0319168	AC005229.4	0.0274649	NME7	0.0251134	SNHG8	0.0316022	SRA1	0.0311005	AL080317.2	0.0520792	LAMP2	0.0199838	GLP1R	0.0164385	DOCK5	0.0512418	AL162578.1	0.0363315	SLC2A1	0.0131563	NAA80	0.0361757	RNF169	0.0536078	TBC1D9	0.0250378
792	NCL	0.0545784	LINC01006	0.0319138	TOP2B	0.0274619	PCDH17	0.0250805	RGS14	0.0315828	PRDX4	0.0310895	ARV1	0.0520671	AC099521.3	0.0199834	CFAP97	0.0164366	AC009141.1	0.0512378	HYOU1	0.0363206	MYO10	0.0131459	BDH1	0.0361452	GALK1	0.0534928	AC022762.2	0.0250247
793	DCLK1	0.0545653	PARD3B	0.0319082	PRPF8	0.027421	L3MBTL2	0.0250763	AC016747.3	0.0315815	AC025031.3	0.0310636	KCTD12	0.0520472	KCTD11	0.0199598	MANSC1	0.016432	TMPRSS7	0.0512196	NPM1	0.0362856	MEAF6	0.013142	ZNF536	0.0361395	HPCA	0.0534289	ZSCAN26	0.0250113
794	AC073314.1	0.0545316	EDEM2	0.0318887	DCBLD2	0.0274133	IGSF6	0.0250545	RN7SKP64	0.03157	EDRF1-AS1	0.0310533	LINC01661	0.0519892	PHF2	0.019951	UTP18	0.0164098	PTPN11	0.0512194	WAPL	0.0362785	SMG7	0.0131393	RPL13	0.0361217	UNK	0.0534248	MAOB	0.0250009
795	NAF1	0.0545169	SMCO4	0.0318847	CBL	0.0273992	TRIP12	0.0250469	ZNF189	0.0315661	DDX51	0.0310357	H2BC15	0.0519805	AC124312.2	0.019943	ADAMTS15	0.0164018	TOM1L2	0.0512047	AGFG1	0.0362773	PTMS	0.0131323	PSAT1	0.0361211	ATG16L1	0.0534238	DYNC1I1	0.0250002
796	AC106897.2	0.0545118	NKD1	0.0318664	RBSN	0.0273865	GGACT	0.0250212	AC008982.2	0.0315477	WDR75	0.0310266	H2BC4	0.0519645	AKAP9	0.0199364	HSD17B8	0.0163975	C15orf40	0.051204	CALB1	0.0362354	SIX4	0.0131288	C2orf42	0.0360963	PFKFB4	0.0533972	AC069228.1	0.0249478
797	KHK	0.054486	RELB	0.0318623	IRAK1BP1	0.0273849	CMBL	0.0250046	AC012615.1	0.0315304	AC002525.1	0.0310239	NAV1	0.0519556	CCT8	0.0199249	AVL9	0.0163823	LINC00899	0.0511838	NLGN1	0.0362307	AAR2	0.0131216	Rhesus_G0027213	0.0360949	DNAJC15	0.0533934	RPS2	0.0249085
798	AC021822.1	0.0544479	SPSB4	0.0318607	GADD45B	0.027382	KLF3	0.0249885	ZNF503	0.0315194	RP9	0.0310178	AL358472.4	0.0519391	MLH3	0.0198709	ADPRHL2	0.0163768	SEC11C	0.05118	STX7	0.0362235	MID1	0.0131159	MEGF9	0.03609	COL9A2	0.0533884	FYCO1	0.0249051
799	AC092127.1	0.0544196	CDCA7L	0.0318063	Rhesus_G0056005	0.0273718	APLP1	0.0249823	BRMS1	0.0315178	RAB12	0.0309967	PAIP2B	0.0519217	TPT1	0.0198655	AL096803.2	0.0163716	OBI1	0.0511673	RCOR2	0.0361974	CTDP1	0.0131151	RRP36	0.0360892	CNR1	0.0533787	SYT5	0.0248883
800	ZNF322	0.054412	AC099850.2	0.0318049	CXorf38	0.0273686	NECAP2	0.0249709	AC017083.1	0.0315105	C8orf76	0.030975	SQSTM1	0.0518814	MRNIP	0.0198604	ZNF76	0.0163535	KCNB2	0.051166	DOK5	0.0360973	ARID5B	0.0131058	CDC34	0.0360836	ESRRA	0.0533381	DERL1	0.0248865
801	RCE1	0.0543921	TMEM109	0.0318045	STAT1	0.0273636	AC013394.1	0.0249589	RPL6P25	0.0315047	ACYP1	0.0309553	RXRA	0.051874	NDUFA6-DT	0.0198571	INSIG1	0.0163313	PCDH17	0.0511236	POF1B	0.0360895	ARMCX5-GPRASP2	0.0130995	SOS2	0.0360751	AKT1S1	0.0532563	SPTLC2	0.0248835
802	DTX3	0.0543671	LINC02716	0.0318005	RUFY3	0.0273521	NEURL1	0.0249471	CLTB	0.0314915	CALM2	0.0309372	AC026471.6	0.0518676	LINC02610	0.0198507	NFASC	0.016308	COMMD7	0.0511006	LAMTOR5	0.0360744	COPS4	0.0130936	CENPH	0.0360369	ZDHHC4	0.0532425	ERVK3-1	0.0248789
803	GCAT	0.0543305	ICMT	0.0318	AC099494.1	0.0273447	MMP24OS	0.024942	NUDT14	0.0314897	CA9	0.0309267	WDR54	0.0518449	CNOT6	0.0198464	HAPLN3	0.0162961	ATP6V0E2	0.0510724	RASGRF2	0.0360421	SMIM14	0.0130849	WSB1	0.0360238	LRRC4	0.0531979	TBK1	0.0248725
804	STOX2	0.0543103	AP001781.1	0.0317947	OLA1	0.0273402	NELL1	0.024941	AC003973.2	0.0314751	AL096803.2	0.0309043	ZFAND2B	0.0518235	AC116903.2	0.0198395	AL133485.2	0.0162796	RUSC1	0.0510411	ZNF641	0.0360373	FLRT3	0.0130821	Rhesus_G0056773	0.0359951	EID2B	0.0531565	BBS4	0.0248684
805	SMC5	0.0543073	PTCD2	0.0317897	ZNF709	0.0273275	LTBP2	0.0249362	TTLL5	0.0314548	C9orf78	0.0309015	IKZF2	0.0518197	NDUFAF2	0.0198333	ANKRD49	0.0162753	BET1L	0.0510379	RIC3	0.0360267	TARBP1	0.0130783	LETM2	0.0359838	EHHADH	0.053156	SCD	0.0248671
806	MAPK8IP1	0.0542994	METAP1	0.0317881	RPL5P23	0.0273189	SZT2	0.0249125	TSPYL5	0.0314545	SLC45A4	0.0308959	AC025580.3	0.0517987	SLC25A33	0.0198203	SIKE1	0.0162647	MYH7B	0.0510251	OXLD1	0.0359694	NPM3	0.013078	DDOST	0.035982	AC009152.6	0.0531373	INA	0.0248346
807	AP000757.1	0.0542907	SRSF7	0.031787	TMEM50A	0.0272996	PHF24	0.0249122	AL133485.2	0.031447	KLHDC2	0.0308941	DDX50P1	0.0517903	PPP3R1	0.019808	AJ009632.2	0.0162418	TADA2B	0.0510242	METTL4	0.0359606	CENPK	0.0130488	SNRPC	0.0359808	RN7SL735P	0.0531109	CENPVL1	0.0248204
808	Rhesus_G0033354	0.0542731	Rhesus_G0011571	0.0317845	AGAP1	0.0272977	ICA1	0.0248922	AKAP11	0.0314283	AL589935.2	0.0308928	FABP7	0.0517889	FAM131A	0.0197987	TIMM50	0.016223	RARA	0.0510199	ASCC1	0.0359567	ZHX1	0.0130446	C1QTNF2	0.0359806	FBXL13	0.053084	COG3	0.0247991
809	OPTC	0.0542619	CADPS2	0.0317814	GEMIN4	0.027284	AC010997.5	0.0248863	AL353612.1	0.0313881	DNAJC15	0.0308914	AUH	0.0517822	ST8SIA1	0.0197976	SYCE3	0.0162125	IGDCC3	0.0510092	AC021078.1	0.0359214	SNRPG	0.0130407	FNTA	0.0359755	HNRNPA1	0.0530784	GPR75	0.0247868
810	NCKAP5	0.0542418	AC127070.2	0.0317597	ZNF618	0.0272762	ITPR2	0.0248446	MLX	0.0313685	AL133485.2	0.0308832	CLK1	0.0517687	CHD7	0.0197875	TSC1	0.0162099	WRAP73	0.0509993	PHGDH	0.0359188	BUD31	0.0130315	E2F7	0.035924	OCRL	0.0530682	DCAF5	0.0247784
811	SAP30L	0.0541937	PRDM15	0.0317475	H2AZ1	0.0272518	AUTS2	0.0248369	SORBS2	0.0313524	C8orf33	0.030862	CMPK1	0.0517147	C8orf31	0.0197861	MAP7D2	0.0162038	AL354733.3	0.0509914	AL499604.2	0.0359166	LRRC66	0.0130314	LINC01004	0.035882	MAPKAPK3	0.0530541	ABCE1	0.0247758
812	ILRUN	0.0541744	PABPC4	0.0317407	ARHGAP30	0.0272414	BUD23	0.0248269	VPS37C	0.0313453	ENTPD1-AS1	0.0308614	AC131280.1	0.0517017	CPSF1	0.0197838	SEPTIN4	0.0162037	C2orf68	0.0509783	CHGB	0.0359151	WNT4	0.0130179	RTF1	0.0358699	CYP2D7	0.0530036	PTER	0.0247738
813	GHDC	0.0541609	KMT5C	0.0317119	STIL	0.0272373	ARHGAP20	0.0248159	SEC61B	0.0313376	GPT2	0.0308472	ZNF493	0.0516917	LGALS8	0.0197802	PDE1B	0.0162036	ADCYAP1R1	0.0509278	RASAL2-AS1	0.0359134	ADAT2	0.0130153	COL5A1	0.0358572	TMEM106C	0.0530021	MTHFS	0.024763
814	CRIP1	0.0541585	SIAE	0.031709	MPRIP-AS1	0.0272327	MYH10	0.0248013	MDK	0.0313373	DUSP1	0.0308458	LIPT1	0.0516705	VPS16	0.0197482	SMARCC2	0.0161983	BCCIP	0.0509148	MANBAL	0.0358849	COL6A4P2	0.0130109	ID1	0.0358567	PANK2	0.0529904	AC015849.3	0.0247608
815	NEXMIF	0.0541086	SNX22	0.031692	TRERF1	0.0272322	GPRASP1	0.0247965	LRMDA	0.0313367	ETNK2	0.0308447	RPL27AP	0.0516587	ARAF	0.0197322	PARK7	0.016194	AC090287.3	0.0509115	IMPDH2	0.035884	RAB3D	0.0129997	SEC23B	0.035844	HSPA4	0.0529828	QRSL1	0.0247408
816	ME2	0.054089	SHMT1	0.0316468	MIR181A1HG	0.0272301	RPS24	0.0247386	SNORA11F	0.0313316	KMT2B	0.0308394	AP4S1	0.0516419	DHTKD1	0.0197294	ATAD1	0.0161879	ST6GALNAC4	0.0508609	ZNF618	0.0358573	APOM	0.0129891	PHF1	0.03584	EIF4E2	0.0529608	POU5F2	0.0247407
817	ANO4	0.0540482	DHX40	0.0316428	DOCK5	0.0272089	CENPO	0.0247323	CNTNAP5	0.031315	PDRG1	0.030826	ARG2	0.0516365	RBM10	0.0197281	AC091826.3	0.0161827	HDHD3	0.0508384	HARS1	0.0358457	AC069285.3	0.0129836	AK3	0.035817	AC133637.2	0.0529533	KCNV1	0.0247338
818	VAC14-AS1	0.054006	Rhesus_G0058579	0.0316347	FOXD1	0.0272086	YIF1A	0.0247009	HLA-E	0.0312783	HACD2	0.0307657	CRTC3	0.0516097	LRRC8A	0.0197231	AL158206.1	0.0161749	SEPTIN8	0.0508106	GRID2	0.0358091	ATP6V0E1	0.0129734	EVA1C	0.0357995	PLTP	0.0529	MOSPD2	0.024722
819	AL139274.1	0.0539934	AC012378.2	0.031607	AL157400.3	0.0272023	CSE1L	0.0246911	RAB5A	0.0312684	ATP6V1B2	0.0307612	LINC02595	0.0515845	PDHX	0.0197196	TBC1D23	0.0161717	CSRP2	0.0507982	LINC01102	0.0357892	ST8SIA1	0.0129722	RNF139	0.0357946	ADH6	0.0528675	AP000229.1	0.0247209
820	AP001429.1	0.0539767	WDR93	0.0316043	AC092634.4	0.0272006	SLMAP	0.0246865	SNCA	0.0312646	AC115618.3	0.0307531	RN7SL672P	0.0515699	DNAJB5	0.0197149	IMMP1L	0.0161549	GRSF1	0.0507717	SLC35B1	0.0357815	C15orf65	0.0129637	PCDHB10	0.03579	MAPRE1	0.0528519	RAP1B	0.0247141
821	CRTC2	0.0539556	SPI1	0.0315962	MCL1	0.0271893	RTN1	0.0246401	SEZ6	0.0312617	ZNF185	0.030742	PPP1R2	0.0515406	RABL6	0.0197038	ZNF251	0.0161344	PKIG	0.0507634	HEXA	0.035768	AP1G2	0.0129583	PLP2	0.0357872	C5orf49	0.0528433	TMEM11	0.0247041
822	SNCG	0.0539435	SNHG10	0.0315749	AC123512.1	0.0271788	AC099778.1	0.0246256	PFDN1	0.0312491	ZNF133	0.0307256	C2orf81	0.0515216	LAGE3	0.0196868	AC093249.6	0.0161296	AL078581.4	0.0507387	PYGO2	0.0357514	DPH1	0.0129484	TOX4	0.0357338	TERF2	0.0528056	PRKCSH	0.0246758
823	RNF8	0.0539224	USP48	0.0315622	AC004223.1	0.0271655	PGD	0.0246016	TUBB2B	0.0312476	RGS17	0.0307237	C6orf62	0.0514593	HMGN1P15	0.0196756	GNAZ	0.0161199	DMXL2	0.0506449	AFG3L2	0.0357048	NME1	0.0129293	PML	0.0357184	PPIAP72	0.052793	ZNF581	0.0246753
824	AVIL	0.053918	ZBTB42	0.0315609	PIN4	0.0271616	Z82170.1	0.0246	AC051619.6	0.0312242	SNHG17	0.0307191	NRXN1	0.0514481	CTIF	0.0196694	DNAJA2	0.0161184	EAF1	0.0506303	EPHA3	0.0357011	THAP8	0.0129277	MED19	0.0357177	LMNB2	0.0527855	ALKBH5	0.0246635
825	TFB1M	0.0539071	PPP1R21	0.0315434	Rhesus_G0035833	0.0271389	SLC7A10	0.0245978	GORASP1	0.0312145	HNRNPMP1	0.0307141	ACOT4	0.0514349	MAP2K4	0.0196506	PARM1	0.0161135	KDM5A	0.0506219	CCDC136	0.0356974	ARL6IP6	0.0129261	RRAGC	0.0357081	PLIN1	0.0527704	SLC39A10	0.0246485
826	DPM1	0.0538554	SOX8	0.0315296	PLIN1	0.0271383	MME	0.0245945	PTPRN2	0.0312012	TCTA	0.0306873	Rhesus_G0037271	0.0514129	YWHAE	0.0196481	HSCB	0.0161036	MINDY3	0.0506134	UROD	0.0356926	CNP	0.0129072	RUNX1T1	0.0356897	POLA1	0.0527691	FXYD1	0.0246428
827	ZBTB6	0.0537859	C2CD4C	0.0314834	PLEKHM3	0.0271199	FAM120B	0.0245738	CNTD2	0.0311924	RHBDL1	0.0306765	SNORD38A	0.0513866	ALPK3	0.019632	LHPP	0.0160845	HNRNPM	0.0506109	PLD3	0.0356643	AC009139.1	0.0129058	GLYATL1P4	0.0356832	SSNA1	0.0527483	SLC6A17	0.0246349
828	RAB6A	0.0537705	TTC12	0.0314474	CCNF	0.0271183	NINJ2-AS1	0.0245653	DBN1	0.0311857	ALK	0.0306533	CDC42EP4	0.0513846	PRR34	0.019611	MAML2	0.0160804	SMAD3	0.0506087	GABRA4	0.035662	NRIP3	0.0129025	DYNLL1	0.035681	TSKU	0.052746	Rhesus_G0032138	0.0246332
829	LINC00400	0.0537097	TDP1	0.0314424	AL133477.2	0.0271083	CRYZL1	0.0245574	STXBP6	0.0311777	PDE2A	0.0306159	BDNF-AS	0.0513726	SMG7	0.0195986	ETV5	0.0160774	MYO19	0.0505555	CADPS	0.0356615	SKP1	0.0129006	BOD1L1	0.0356745	WDR7	0.0527052	RAB40B	0.0246197
830	CHRNA7	0.0536979	FUS	0.0314331	KLF5	0.0270803	LIAS	0.0245505	TMEM268	0.0311741	SH2B1	0.0306089	LAMC1	0.0513287	NUMB	0.0195952	POLB	0.0160678	AC008443.1	0.0505454	RBMS3-AS2	0.035652	FIG4	0.0129005	MFAP2	0.0356569	GINS1	0.052688	PFKM	0.024609
831	RPL37	0.053695	CAMK2N2	0.0314285	CA8	0.0270514	RYK	0.0245011	YIPF5	0.0311735	SLC2A12	0.0305898	ZNF793-AS1	0.0513131	ARMH4	0.019592	BMP1	0.0160666	DET1	0.0505152	GDF9	0.0356458	FAM172A	0.0128803	LINC01352	0.0356516	RNGTTP1	0.0526725	AC010247.2	0.0246001
832	KLHL18	0.0536311	METTL2B	0.0314166	SENP8	0.027047	GPR160	0.0244756	MID1IP1	0.0311695	NEXMIF	0.0305605	ADA2	0.0513103	GMEB1	0.0195885	SAMD12	0.0160664	NCLN	0.0504194	MAPK14	0.0356354	MEGF8	0.0128798	CEP126	0.0356465	DOP1B	0.0526335	AC004263.2	0.0245934
833	SHC3	0.0536278	GDAP2	0.0313973	ETS1	0.0270315	ERAL1	0.0244692	RARB	0.0311583	KIAA1586	0.0305306	SALL1	0.0512768	AP000641.1	0.0195714	PLK3	0.0160622	RNF5	0.0504123	TSHZ3	0.0355881	CYP4V2	0.0128674	PPIE	0.0356163	IQCD	0.0526166	CST3	0.024592
834	ATMIN	0.0536141	PDLIM4	0.0313965	INTS13	0.0270315	AL390783.1	0.0244416	SLC6A15	0.0311443	COMMD5	0.030483	ZNF654	0.0512569	WDFY2	0.0195676	AL136981.2	0.0160586	MIR3679	0.050403	ZNF841	0.0355838	AC018809.2	0.0128674	PAPOLA	0.0355949	DPYD-AS2	0.0526107	WASHC3	0.0245909
835	FEZ1	0.0536109	BRI3BP	0.0313911	AL512326.4	0.0270197	VMP1	0.0244324	SOX2	0.0311329	FGF13	0.0304782	AC078842.2	0.0512403	RAD17	0.0195672	AL449283.1	0.0160529	QRICH1	0.0503825	SLC12A5	0.0355512	FDPS	0.0128621	GGT1	0.0355895	SPSB4	0.0525868	PRPSAP1	0.0245733
836	PEX2	0.0535748	POLR2M	0.0313843	RHOA	0.0270168	PFKL	0.0244306	TMEM186	0.0311137	MAPK9	0.0304409	AC025165.4	0.0512394	RELL2	0.0195428	NFIL3	0.0160492	CXXC4	0.0503812	RPL26L1	0.0355018	FAM86DP	0.0128583	ZNF507	0.0355737	RPL7AP25	0.052534	ZNF271P	0.0245703
837	SLC10A7	0.053573	DRAP1	0.0313774	ATL1	0.0270107	MIPEP	0.0243888	ERLEC1	0.0311104	DZIP1	0.0304317	AC010285.3	0.0512365	TMEM189	0.0195265	AKT2	0.016048	MUC20-OT1	0.0503759	TMF1	0.0354989	UNC5D	0.0128567	SAP130	0.0355414	JTB	0.0525314	C12orf57	0.0245686
838	AC012100.3	0.0535692	POLE4	0.0313706	UBC	0.027	LRRFIP1P1	0.0243816	LLPH	0.0311074	TSNARE1	0.0304317	ABHD13	0.0512326	TOP1	0.0195199	MHENCR	0.0160352	FAM181B	0.0503451	LINC01554	0.0354921	EXTL3	0.0128537	HELT	0.0355402	C6orf62	0.0525136	LRRC4C	0.0245349
839	ASAP1	0.0535414	GCGR	0.0313673	CNTROB	0.0269933	AC099552.1	0.0243742	SCLT1	0.0310995	GALNT10	0.0304183	ACP1	0.0511886	SAMD8	0.0195185	TNRC6A	0.0160118	Rhesus_G0041340	0.050345	SLC41A1	0.0354582	GGH	0.012851	ALDH5A1	0.0355081	PARP12	0.0525134	ZC3H7B	0.0245272
840	CEROX1	0.0535347	PKD1	0.0313514	AGR3	0.0269706	ANO10	0.0243489	GALT	0.031093	HERC4	0.0304041	AC032044.2	0.0511619	ARPC5L	0.0195121	GFAP	0.0160096	SEC24C	0.0502898	GSDME	0.0354565	ZDBF2	0.0128423	CTSF	0.0355009	SLC8B1	0.0524925	AC087854.1	0.0245213
841	KIAA2013	0.0535315	KIAA0355	0.0313502	AL158801.5	0.0269683	Z99127.4	0.0243476	PARTICL	0.0310918	TIMP1	0.0303867	SLC25A32	0.0511264	MSH3	0.0194973	QDPR	0.0160059	LINC01567	0.0502639	PDE3B	0.0354318	ZNF875	0.012832	SLC10A4	0.0354747	AL078645.1	0.0524886	TFCP2	0.0245201
842	PRMT2	0.0534907	RUSC1	0.0313426	PAOX	0.0269166	CCDC173	0.0243249	HSPA14	0.0310873	MAL2	0.0303857	ZNF561-AS1	0.0511073	COPS5	0.0194891	ZNHIT6	0.0160036	TOR1A	0.0502267	NRIP1	0.0354287	SMURF1	0.0128207	DLEU1	0.0354345	CCDC137	0.0524563	DDR1	0.0245104
843	ZNF629	0.0534435	MRPL24	0.0313419	FNBP4	0.0269078	DCTD	0.0243183	SLC66A2	0.0310803	KLF13	0.0303624	AFDN	0.0510996	DAB2IP	0.0194882	DMXL1	0.0159569	POM121C	0.0502045	DBT	0.0354188	PRKRA	0.0128162	AC120114.3	0.0354307	PCDHAC2	0.0524546	IRF2BPL	0.0245098
844	GDPD5	0.0534346	AC129803.1	0.03131	RNF181	0.0269016	PDE5A	0.0243081	SH2D3C	0.0310742	ISY1	0.0303598	ZNRD1ASP	0.0510955	ZNF710-AS1	0.0194842	MSL1	0.0159526	H2BC9	0.0501812	RHOU	0.0354117	TFDP1	0.012814	FOXRED2	0.0354295	PITPNA	0.0524327	SLC38A1	0.0245068
845	PRDM4	0.0534273	PARD6A	0.0313082	MGAT1	0.0269008	WDR17	0.0242936	NIP7	0.0310639	Rhesus_G0002783	0.0303433	AC015923.1	0.0510827	LACTB	0.0194799	CES2	0.0159503	MRPS14	0.0501378	ELOVL4	0.0353931	CYP2U1	0.0128078	SP8	0.0354293	SAMD4A	0.0524103	GPR19	0.0244783
846	INKA1	0.0534213	CAHM	0.031304	TGIF1	0.0268628	F2RL2	0.0242761	AHCYL2	0.0310597	AL662884.5	0.0303385	NSA2	0.051075	C1QTNF4	0.0194722	PAK5	0.0159157	NDUFA8	0.0501299	AC100832.2	0.0353874	CRYBG3	0.012802	SFXN5	0.0353973	ZFHX2	0.0524052	TRPV2	0.0244766
847	MEF2C-AS2	0.0534198	HSPG2	0.0312991	CCDC77	0.0268561	NCKAP5-AS2	0.0242712	LETMD1	0.0310422	ZNF502	0.0303235	ACVR2B-AS1	0.0510699	ZNF430	0.0194706	SMAD7	0.0159118	LINC01918	0.0501253	PTGR2	0.035385	AC002470.1	0.0127986	CHRNA5	0.0353922	ZSCAN18	0.0523931	PEX11G	0.0244764
848	BMPR2	0.0533604	AL358780.2	0.0312903	H1-2	0.0268355	USP54	0.0242609	COG6	0.0309902	ALDH2	0.0303165	SAFB2	0.0510611	SLC30A1	0.0194646	BCAN	0.0159043	KRBA1	0.050125	SNX9	0.0353603	CACNA1B	0.0127982	PPP3CA	0.0353751	ZNF708	0.0523786	OSTC	0.0244671
849	FGF12	0.0533519	Rhesus_G0049319	0.0312778	FBXO31	0.0268161	TMEM240	0.02421	Rhesus_G0028356	0.0309854	DBP	0.030291	AP000437.1	0.0510342	LZTS1	0.019447	AC093107.1	0.0158849	HDAC4-AS1	0.050115	POLR3GL	0.0353462	LSM1	0.0127836	HPS4	0.03536	SUN2	0.0523745	AC092171.3	0.0244462
850	IER3	0.053296	FAM117A	0.0312774	KDM7A	0.0268116	TMEM167A	0.0242057	SIRT7	0.0309844	SNHG21	0.0302845	CCDC130	0.051018	PDK3	0.0194412	EEFSEC	0.0158831	PLIN2	0.0501067	CHST10	0.0353175	TRAF7	0.0127609	OLFML2B	0.035348	DIMT1	0.0523363	EEF1B2	0.0244432
851	SPRYD4	0.0532941	GOT1	0.0312717	PHF21B	0.0268049	ZNF414	0.0241975	RTF1	0.0309825	JMJD8	0.0302598	AC092953.1	0.0510124	CSRNP3	0.0194337	ARL4A	0.015868	AL512506.2	0.0500795	GRWD1	0.0353139	ARAF	0.0127537	KATNAL2	0.0353261	SRPK1	0.0523139	AIPL1	0.0244359
852	SPRED2	0.0532892	FEZF1-AS1	0.0312635	TMEM60	0.0267552	AJ009632.2	0.0241851	ZNF264	0.0309777	AC134050.1	0.0302574	ATP13A2	0.0509636	ZNF625	0.0194316	Rhesus_G0035966	0.0158653	MRPL1	0.0500775	IFT46	0.0352865	TGFBR1	0.0127526	Rhesus_G0016083	0.0352996	CLPTM1	0.0523002	MAFG-DT	0.0244353
853	ZNF528-AS1	0.0532837	CUEDC2	0.0312635	FAM86DP	0.0267518	ADGRG1	0.0241797	AC034111.1	0.03097	RCN2	0.0302339	ZNF609	0.0509601	ZNF17	0.0194277	EXOC3-AS1	0.015849	MAPKAPK5-AS1	0.0500723	LINC02607	0.0352674	ASB1	0.0127288	PYCR3	0.0352943	AC093849.4	0.0522626	CXorf56	0.0244343
854	CD247	0.0532765	ZNF235	0.0312621	ELOVL1	0.026739	THBS1	0.0241612	CAMLG	0.0309664	TRAK2	0.0302066	LTBP4	0.0509443	LINC01574	0.0194275	AL157392.5	0.0158397	CDKL3	0.0500658	LPL	0.0352514	ABHD17C	0.0127204	DCLK2	0.0352846	NEK11	0.0522446	TK2	0.0244264
855	THAP7-AS1	0.053247	RBAK	0.0311793	UMPS	0.0267303	PNO1	0.0241434	DOCK4	0.0309351	BRWD3	0.0301955	APOBEC3C	0.0509294	MFHAS1	0.0194228	BTD	0.0158291	SEMA3C	0.0500583	EFNA3	0.0352481	ARID3A	0.0127135	ARHGAP12	0.0352733	UPF3A	0.0521687	AC002316.1	0.0244226
856	PQBP1	0.0532226	AC139768.1	0.0311737	OFD1	0.026719	RSAD1	0.0241302	FMNL3	0.030929	DPYS	0.0301954	AC006372.4	0.0509221	UBE2E3	0.0194131	ECI1	0.0158089	AL096870.2	0.0500431	TRIM46	0.0352424	PTGDS	0.012704	MFSD1	0.0352714	AC097460.2	0.0521586	AL358777.3	0.0244138
857	Rhesus_G0017338	0.0532123	EXO1	0.0311669	Rhesus_G0056526	0.0267115	PTPRG	0.0241301	PRPF4B	0.0309264	CYP7B1	0.0301923	AL022345.4	0.0508413	MRPL52	0.0194099	KCNA2	0.0158052	PTX3	0.0500154	PIK3R3	0.0352413	GDI1	0.0126972	ACBD4	0.0352701	MAGOHB	0.0520765	BAD	0.0243831
858	CST3	0.0532093	TSPAN33	0.0311546	AC005674.2	0.0266851	PCDH7	0.0240755	SNAPC5	0.0309207	YBX1P4	0.0301901	NCK1	0.0508001	GTF2F2	0.0194052	HYI	0.0158027	HACL1	0.0499258	PRR5	0.0352342	TMEM178A	0.0126936	H4C15	0.0352641	RNF170	0.052004	CRTAC1	0.0243782
859	TUBB2A	0.0531927	AC015959.1	0.0311546	AL023284.3	0.0266518	PDE1B	0.0240593	BCDIN3D	0.0309119	PGAP2	0.0301594	ZNF26	0.0507996	FAM222B	0.019403	AC099786.3	0.0157705	CASD1	0.0499071	ZBTB11	0.0352268	MORN3	0.0126931	MGMT	0.0352493	COX7A1	0.0520027	LRFN2	0.0243692
860	MINDY3	0.0531877	AC112191.1	0.0311334	ZNF592	0.0266478	INO80	0.0240572	PI4K2B	0.0309054	ZNF91	0.0301554	AP002336.2	0.050789	LSAMP	0.0194012	FCHO2	0.0157656	SUV39H1	0.0498804	CDH8	0.0352252	PHLPP1	0.012692	LPGAT1	0.0352203	ADAT3	0.0519908	SLC38A6	0.0243625
861	AL136298.1	0.0531778	CDC37L1-DT	0.0311273	YDJC	0.0266444	SRSF1	0.0240419	AC124068.2	0.0308946	KCTD6	0.0301429	BTG1	0.050778	SNX7	0.0193924	FGF19	0.015764	ZNF829	0.0498522	Z99127.3	0.0352017	AATF	0.0126814	MIRLET7A1HG	0.0352106	AC090630.1	0.051978	SGTA	0.0243491
862	C12orf73	0.0531447	DDX27	0.0310885	SRSF3	0.0266426	NCLN	0.0240384	STOM	0.0308814	GABRG3	0.0301004	FXR1	0.0507662	RPS20	0.0193905	TVP23A	0.0157633	SLC6A15	0.0498259	MIR155HG	0.03519	PRPF18	0.0126786	Rhesus_G0033640	0.0351809	COMT	0.0519597	AL391822.1	0.0243337
863	TJP1	0.0531354	CCNH	0.0310852	ACADSB	0.0266413	PARD3	0.0240309	KCND3	0.0308725	DDX27	0.0300708	AC226101.1	0.050765	WDR45B	0.0193878	PDRG1	0.0157448	DUSP1	0.0498194	CELF2	0.0351892	DPYSL2	0.0126712	SSU72	0.0351748	SEMA3F-AS1	0.0519481	DNAH2	0.0243322
864	MYT1L	0.0531082	CCT6A	0.0310689	TEX9	0.0266131	SETP11	0.0240183	PHF8	0.0308531	TBC1D24	0.0300706	HIPK2	0.0507559	ZFC3H1	0.0193728	CYP27A1	0.0157252	PIGQ	0.0497851	ANKZF1	0.0351839	PIP5KL1	0.0126698	CREB3	0.0351604	PHF14	0.0519207	MARC2	0.0243286
865	ADIRF	0.0530627	FARSA	0.0310568	RAD51C	0.0266092	ZNF678	0.0240102	SMG9	0.0308366	BASP1-AS1	0.0300443	AP002755.1	0.0507485	NAPG	0.0193655	ERICH3	0.015721	VPS26C	0.0497676	Rhesus_G0036847	0.0351818	CHRNA7	0.0126679	AMIGO1	0.0351524	AL049840.2	0.0519169	COMMD7	0.0242914
866	WDR12	0.0530097	FAM13A-AS1	0.0310564	CAPNS1	0.0266079	CACTIN	0.0240045	TMEM243	0.0308187	CASP8AP2	0.030041	ISOC1	0.0507422	CRTAC1	0.0193389	ADIPOR2	0.0157179	BLZF1	0.0497603	Z95152.1	0.0351701	DNMT3A	0.0126616	APEH	0.0351484	MMADHC	0.0518846	DNER	0.0242874
867	ATF3	0.0529997	QKI	0.0310551	CDAN1	0.0265842	IFT43	0.0240025	PET100	0.0308031	SLC35C1	0.0300184	BACE1-AS	0.0507392	PTPRA	0.0193384	PKIG	0.0157099	FBXW7	0.0497098	CORO2A	0.0351578	ZDHHC11B	0.0126547	PCK2	0.0351483	Rhesus_G0041547	0.0518678	SLC45A1	0.0242812
868	GNAS-AS1	0.0529848	TOPBP1	0.0310456	TRIM66	0.0265735	VARS1	0.0239713	RNH1	0.0308013	DUSP12	0.0300087	TMCO3	0.050705	ATOH8	0.0193329	GABRA5	0.0156976	C5orf66	0.0496896	KCNK2	0.035136	LRRC34	0.0126523	TBP	0.0351299	ERH	0.0518469	TTC39C	0.0242788
869	CORO7	0.0529667	COLGALT2	0.0310438	TMUB2	0.0265637	KMT2E	0.0239675	EPHA7	0.0307837	EBF4	0.0300069	AL139288.2	0.0506623	ATP5F1B	0.019325	CEROX1	0.0156819	CCL3	0.0496801	TRIM52-AS1	0.0351085	STX1A	0.0126502	ZNF268	0.0350916	EIF4G1	0.0518337	AP000462.1	0.0242713
870	AL513523.3	0.0529634	ATXN10	0.0310043	AC007731.1	0.0265543	GALNT3	0.0239555	SPATA6L	0.0307643	RHEB	0.029999	GSTO1	0.0506533	ZDHHC8	0.0193102	SCML1	0.0156766	Rhesus_G0027211	0.0496407	ATP2A2	0.035074	DMAC2L	0.0126373	CDCA3	0.0350744	ZNF460	0.0518267	RPL23P2	0.0242225
871	DCAF15	0.0529367	CHMP2A	0.0309443	MPPED2	0.0265008	PAFAH1B2	0.0239443	CBY1	0.0307504	MDM4	0.0299942	AC027281.2	0.0506473	MRPL30	0.0193026	DSTYK	0.0156685	ANKRD37	0.0496301	ISCA2	0.0350721	FMNL2	0.0126246	CUX1	0.0350667	Rhesus_G0056231	0.0518263	PCK2	0.0242219
872	WDR86	0.052905	ZRANB3	0.0309424	AL356273.6	0.0265004	AC099494.1	0.0239413	ANTKMT	0.030744	ZNF174	0.0299778	CDK5R1	0.0505928	LAMC2	0.0192863	SASS6	0.0156654	RRAS	0.0496138	GRM6	0.0350495	FSD1	0.0126234	NEDD9	0.0350418	ZNF490	0.0518257	GNAZ	0.0242135
873	IDS	0.0528774	QTRT1	0.0309199	ZSCAN18	0.0264998	AC087821.1	0.0239328	PRKAR1B	0.0307372	GPLD1	0.029968	ABHD3	0.0505691	CYB5A	0.0192853	NEK1	0.0156576	AKR1B1	0.0495876	FAM193A	0.035043	MTX2	0.0126098	TUBD1	0.0350219	C6orf47	0.0517189	CCAR2	0.0242057
874	DOP1A	0.0528206	CLCP1	0.0308961	NCOA6	0.0264867	TRAPPC2B	0.023924	XRCC4	0.0307218	MIR22HG	0.0299678	MCM2	0.0505577	INTS3	0.0192802	LENG8-AS1	0.0156518	NSMCE4A	0.0495808	PUM1	0.0350115	CTPS2	0.0126069	RNF115	0.0349913	ZNF621	0.0517077	LINC00643	0.0242016
875	RHOBTB2	0.0528138	LINC00205	0.030875	SLC25A29	0.0264832	DTD1	0.0238824	MAPKAPK5	0.0307087	ALDH6A1	0.0299541	TARS3	0.0505529	ZFAT	0.0192673	TINF2	0.0156506	ZNF784	0.0495665	PRR3	0.0349692	SHISA4	0.0126062	RNF212	0.0349852	AK3P3	0.051706	AKAP9	0.0241587
876	DNMT3A	0.0528052	SELENOK	0.0308709	RPL31P12	0.026472	FAM161B	0.023876	AL592546.3	0.030705	RN7SL336P	0.0299072	ZBTB26	0.0505384	STX1B	0.0192595	SNX29	0.0156472	PDGFRB	0.0495549	VAMP2	0.0349626	ANXA6	0.0126022	INTS5	0.0349508	AP005432.1	0.0517051	ZMYM3	0.0241578
877	DUOX1	0.0527944	KIF7	0.0308607	MTFR2	0.0264665	AEBP2	0.0238663	OLA1	0.0306896	STK35	0.0299052	HDGF	0.0505118	HCG11	0.0192459	TMCC3	0.0156414	PROSER3	0.0495484	ACP6	0.0349586	SPTBN2	0.012573	PAAF1	0.0348985	CD9	0.0516997	ZDHHC13	0.0241467
878	TXNRD1	0.0527795	MVP	0.0308598	IGF2BP2-AS1	0.0264503	ATP6V1G2	0.023853	TADA2A	0.0306601	MRPS26	0.0299005	TAB3	0.0504945	AC007496.2	0.0192417	C2orf72	0.0156381	ACLY	0.049544	CHPF	0.0349465	CRLF3	0.0125651	WWC3-AS1	0.0348732	CCDC39	0.0516898	TSNARE1	0.0241287
879	PPM1E	0.0527037	BRWD1	0.0308454	ZNF436	0.0264477	TPGS1	0.0238379	KCTD17	0.0306503	YTHDC1	0.0298719	PPP1R2P1	0.0504928	COQ8B	0.0192191	AC002310.1	0.0156337	POLR1B	0.0495328	AC003681.1	0.0349339	MAML2	0.0125621	RGP1	0.0348594	ABO	0.0516738	WNK1	0.0241175
880	SALL1	0.0526956	ADI1	0.0308387	LINC02352	0.0264336	NDUFB8	0.0238328	SLC25A23	0.0306415	PODXL	0.0298373	BABAM1	0.0504858	RGS8	0.0192159	RBFOX2	0.0156304	MSRA	0.0495286	ABR	0.0349208	Rhesus_G0058557	0.0125588	INPP5E	0.0348376	ATG3	0.0516382	IFT122	0.0241138
881	TMEM38A	0.0526836	CETN4P	0.0308179	HEXIM1	0.0264204	AC002316.1	0.023828	LIN37	0.0306364	FAM201A	0.0297843	YIPF7	0.0504684	NGDN	0.0192152	SLBP	0.0156215	BID	0.049504	KLHL29	0.0349155	EML4	0.0125574	AKAP12	0.0348289	CASC4	0.0516372	RPS15AP6	0.0240993
882	IGF2BP2-AS1	0.0526485	NSRP1	0.0307982	USP48	0.0264082	SCAMP1	0.0238275	C3orf80	0.0306319	MCM3AP-AS1	0.0297698	OMG	0.0504671	ZBTB18	0.0192059	FREM1	0.0156203	CEP131	0.0494958	TOX	0.0348913	H2AC19	0.0125569	TTC23L	0.0348004	ZFP36L2	0.051625	THOC6	0.0240914
883	AP001107.1	0.0526454	H2AC14	0.0307892	PCDHB18P	0.0264068	AC239868.1	0.0237935	CCDC61	0.030625	GCK	0.0297433	RERE	0.0504521	NKX2-1-AS1	0.0192042	UGCG	0.0156202	LMO4	0.0494686	AL354941.1	0.0348401	NDUFB3	0.0125432	AL390728.4	0.034788	ZNF714	0.0515903	SCP2	0.0240868
884	GMPR2	0.0526374	DNAAF4	0.0307868	FZD8	0.0264039	PDK2	0.0237682	AP002387.2	0.0306062	RAB33A	0.0297264	AC016027.1	0.0504068	ATF2	0.0191993	AC022211.3	0.0156085	RECQL5	0.0494573	PRKCE	0.0348392	NECTIN2	0.0125378	AC004893.3	0.0347827	KLF16	0.0515274	BCS1L	0.0240805
885	KALRN	0.0525888	CSNK1G3	0.0307586	CENPN	0.0264014	OSBP	0.023755	AC009318.1	0.030604	NDUFA5	0.0297162	ELAVL3	0.0503868	CAMKK2	0.0191956	NPLOC4	0.0155775	VPS45	0.0494415	AC008074.2	0.0348364	TMEM33	0.0125358	SPAG7	0.0347797	POLE4	0.051515	SH3GL3	0.0240773
886	AC005828.4	0.052574	URGCP	0.0307567	AC073869.3	0.0263925	PLD5	0.0237497	PLOD3	0.0305913	C12orf73	0.0297138	STIM1	0.0503596	PHETA1	0.0191881	GOLGA7B	0.0155597	RBM14	0.0494213	SCRN1	0.0348217	NAPA	0.0125304	FAM184A	0.0347601	LINC01963	0.051502	UBE2G2	0.0240768
887	GPR22	0.0525653	MYF6	0.0307558	PEG10	0.0263803	RANBP10	0.0237457	MLLT3	0.0305872	DDA1	0.0297096	ZYG11B	0.0503261	MYO6	0.0191871	AKIRIN1	0.0155498	DOCK3	0.0494198	PAFAH1B3	0.0348175	OXSM	0.0125301	CCNY	0.0347447	DLK1	0.0515	ZNF445	0.0240766
888	DSCAM	0.0525569	AC069549.2	0.0307543	HTRA2	0.0263759	FAM98A	0.0237374	NUP133	0.0305662	TNNT1	0.0297009	URM1	0.0502826	MICOS10	0.0191709	TMEM169	0.0155339	HID1	0.0494141	MYO5A	0.0348044	AC079922.2	0.0125286	TOR3A	0.0347365	AC048344.4	0.0514862	TUT7	0.0240673
889	U2AF2	0.0525345	ABHD11	0.0307507	LMF1	0.0263571	CNOT3	0.0237256	ITGB8	0.030532	DALRD3	0.0296621	AC064836.3	0.0502318	RNF38	0.0191615	ATG16L2	0.0155305	GRK3	0.0494041	ADGRG1	0.0348015	ARHGAP24	0.0125172	KHDC4	0.0347295	ZNF43	0.0514693	EEF1G	0.0240557
890	SYNE1	0.0525226	SCIN	0.0307418	KREMEN1	0.0263503	C20orf27	0.0237141	BAHCC1	0.0305245	AL590627.2	0.0296597	AL049766.1	0.0502261	HTR3A	0.0191565	ZNF267	0.0155184	MID1	0.0493974	SLC4A3	0.0348011	NCALD	0.012516	PRPF40A	0.0347253	APC	0.0514508	NUDT14	0.0240229
891	GNL3L	0.0525162	RPS26P42	0.0307172	ESD	0.0263392	ITGB8	0.0237053	WDR86	0.0305121	COA6	0.029658	AKNA	0.0501909	APOC1	0.0191481	GRIA1	0.0155045	UXT	0.0493966	ATG16L1	0.0347436	ADPRHL1	0.012512	MAP2K2	0.0347122	MTX1P1	0.0514111	DTNA	0.0240149
892	C8orf34	0.0525161	PRORSD1P	0.0307169	RPL5P35	0.0263386	NAV3	0.0236968	RAMP2	0.030505	RAD54L2	0.0296488	AC093390.2	0.0501277	AL353771.1	0.0191457	Rhesus_G0018375	0.015499	BTNL8	0.0493664	GUCY1A2	0.0347339	CEP112	0.0125026	RNGTT	0.0347091	AL390728.4	0.0513963	AP002812.1	0.0239916
893	C9orf43	0.0524903	BAX	0.0307067	CYTH3	0.0263254	COCH	0.0236957	ZNF503-AS2	0.030492	AC010326.2	0.0296402	AL135999.2	0.0500851	SAMD13	0.0191425	SH3YL1	0.0154937	ZNF502	0.0493591	CDK5	0.0347331	PSMD13	0.0124979	ZNF136	0.0347029	UACA	0.0512907	ELOVL5	0.0239836
894	SLK	0.0524661	LSM1	0.0306846	DNAI1	0.0262778	LYPLA2	0.0236921	CDPF1	0.0304751	RSRP1	0.0296379	TTLL7	0.0500667	CEBPZOS	0.0191387	POLR2C	0.015493	IMPAD1	0.0493535	AC096564.2	0.0347325	DUS2	0.0124972	DAG1	0.0346898	ALDH3A2	0.0512829	GIHCG	0.0239719
895	DAP3P2	0.0524505	THNSL2	0.0306778	CMC4	0.0262709	CA11	0.0236908	JUNB	0.0304564	EIF2S2	0.0296337	KHDC1	0.0500533	QSER1	0.0191322	MEF2A	0.0154885	ZFAND3	0.0493366	AP2M1	0.0347244	CASQ2	0.0124909	LRP12	0.034677	TENT4A	0.0512795	SLC2A13	0.0239684
896	LINC01201	0.0524328	CFAP73	0.0306507	AL358115.1	0.0262501	MEX3B	0.023645	AC110926.1	0.0304508	BLMH	0.0296336	SYT17	0.0500426	HYAL3	0.0191042	MIA3	0.0154829	TM2D3	0.0493341	RALGAPA1	0.034713	AC005041.1	0.0124868	LSG1	0.0346752	AL031005.2	0.0512532	STK4	0.0239676
897	IGF2BP3	0.0524141	C1orf109	0.0306378	H2AC17	0.0262243	DLG4	0.0236397	GPRC5B	0.0304407	FANCE	0.0296185	LYPLAL1	0.0499892	COQ10B	0.0190989	HS6ST3	0.0154711	SLC37A4	0.0493143	CFAP74	0.0346748	PPP5D1	0.0124795	RAD51AP2	0.0346641	KIRREL1	0.0512515	UQCRFS1	0.0239503
898	ERBB2	0.0524113	OGG1	0.0306293	TCEAL9	0.0262108	B4GALNT1	0.0236395	MBD6	0.0304286	EARS2	0.0295958	TMEM147	0.0499068	NYAP2	0.0190819	SLC43A2	0.0154674	EYA3	0.0492647	TBC1D5	0.0346645	AC009108.3	0.0124795	AL157385.2	0.0346612	AC005498.3	0.0511744	MICOS13	0.0239489
899	CBX4	0.0524051	HMG20B	0.0306222	AL138820.1	0.0262011	B9D1	0.0236215	OXSM	0.0304284	DUSP23	0.0295849	ASAP2	0.0498771	MOB1A	0.0190784	ALG13	0.01545	AL162274.1	0.0492621	RABAC1	0.0346337	UQCRH	0.0124668	NUFIP1	0.0346454	SCN4B	0.0511135	RABAC1	0.0239377
900	SOCS7	0.0523993	SYPL1	0.0306048	CINP	0.0261675	CD3EAP	0.0236176	CHST1	0.0304223	C6orf136	0.0295768	AC005261.4	0.0498674	SOGA3	0.0190767	AC124303.2	0.0154346	AC005244.1	0.0492416	NRDE2	0.0346148	TNPO1	0.0124646	HNRNPUL1	0.0346376	B3GALNT1P1	0.051103	AC073857.1	0.0239368
901	EHD2	0.0523704	GULP1	0.0306046	UBE4A	0.0261511	PHB2	0.0236162	ARID4B	0.0304184	MAP3K4	0.0295768	AL022170.1	0.0498603	TP53	0.019073	DUSP19	0.0154341	ZNF625	0.0492253	SLC6A15	0.0345505	NR2F2-AS1	0.0124638	C8orf33	0.0346339	INE1	0.051078	PELP1	0.0239023
902	AC009053.1	0.0522767	AC011444.1	0.0305968	HLA-L	0.0261381	MAP7	0.0235656	JUP	0.0304128	FAM168A	0.0295717	AP2B1	0.0498599	ATPAF2	0.0190707	YRDC	0.0154265	NAV2	0.0492199	RPL23A	0.0345505	PLEKHM2	0.0124617	PDLIM1	0.03463	FEM1B	0.0510581	CRYZ	0.0239003
903	EEF1A2	0.0522632	ATP6V1FNB	0.0305775	FAM214A	0.0261161	MPG	0.023563	GNG5	0.0304108	PHRF1	0.0295696	ARID1B	0.0498568	COP1	0.0190644	PPP2CA	0.0154148	MAPKAPK2	0.0492151	ADAMTS6	0.0345463	PRDM8	0.0124586	AC008537.4	0.0346197	TFB2M	0.0510437	NCOA7	0.0238597
904	EDEM3	0.0522552	TDRP	0.0305631	MIS12	0.026095	BRSK2	0.0235617	AC018730.1	0.0303862	DHX32	0.0295381	AL096869.2	0.0497971	FAM174B	0.0190587	OSBPL8	0.015402	RBX1	0.0492074	EI24	0.0345458	RHBDL1	0.012455	Rhesus_G0034596	0.0346107	AL583824.1	0.0510376	ZNF609	0.023838
905	TCAF2	0.0522405	HCN1	0.0305497	MCMDC2	0.0260944	KCNJ9	0.0235386	ATXN1	0.0303845	DDX58	0.0294854	AC008985.1	0.0497928	TULP3	0.0190541	MYL12A	0.0153693	AGBL5	0.0491865	WRNIP1	0.03454	TTC8	0.0124528	GPBAR1	0.0345957	S100A10	0.0510221	C19orf81	0.0238317
906	PLCH2	0.0522366	LATS2	0.0305391	AC021078.1	0.026086	WNT9A	0.0235167	FNBP1	0.03038	CR936218.3	0.0294838	FIGNL2	0.0497864	PPP1R9B	0.019045	KIAA0825	0.0153577	PPIC	0.0491302	AL353622.1	0.0345376	Rhesus_G0013815	0.0124502	LRRFIP2	0.0345943	RNASEH2B	0.0510073	RPTOR	0.0238176
907	RAE1	0.0522128	ZNF175	0.030528	HBP1	0.0260857	ZNF358	0.0235126	TRIM56	0.0303549	STYX	0.0294404	POU5F2	0.0497782	TRIM39	0.0190423	FAM135A	0.0153576	AARS1	0.0491294	NBR1	0.0345366	AL589765.3	0.0124477	MTHFD2	0.0345822	AL096701.3	0.0509838	CLDND1	0.0238106
908	AL031282.2	0.0522062	AL160314.2	0.030508	UTP11	0.0260822	ECPAS	0.0235039	Rhesus_G0012589	0.0303481	MEIS1	0.0294358	LINC02488	0.0497515	AL451070.1	0.0190423	STARD10	0.0153574	TECR	0.0491219	RC3H2	0.0345097	C3orf18	0.0124475	CDIPT	0.0345795	MAPK3	0.0508769	KLF2	0.0237974
909	SMG8	0.0521755	SLC37A2	0.0305066	RGS3	0.0260801	DISC1	0.0234997	P2RX3	0.0303468	TBC1D20	0.0294255	PCDHB15	0.0497448	DMTF1	0.0190387	TIAM2	0.0153496	SON	0.0491168	Rhesus_G0046998	0.0344971	APLF	0.0124447	DUSP10	0.0345755	IKBKB	0.0508718	PLCXD1	0.0237714
910	GCSAML	0.0521744	IGFBP5	0.0304902	RPL21	0.0260727	CABP1	0.023491	ENY2	0.0303219	SPTSSA	0.0294221	Rhesus_G0051162	0.0497323	AC008871.1	0.019023	NR2F6	0.0153432	TTC8	0.0490832	FAXC	0.0344761	SIAH1	0.0124392	RGCC	0.0345239	LAMB2	0.0508569	SNX7	0.0237671
911	ARHGAP28	0.0521605	KRT12	0.0304854	CRTC2	0.0260681	AL442125.1	0.0234906	PPAN	0.030315	TAPT1	0.029407	TRIM44	0.0497256	USP24	0.0190213	KHDRBS3	0.0153406	RNF139-AS1	0.0490642	AC020951.1	0.03447	SMPD1	0.0124312	LMNB2	0.0345106	LINC00092	0.0508552	ANXA6	0.0237561
912	ZNF652	0.0521431	DONSON	0.0304753	AC068254.2	0.0260639	C2orf80	0.0234619	ZNF641	0.0303078	AC092070.2	0.0293776	TAPBPL	0.0497094	TRABD	0.0190194	GRN	0.0153271	ZNF618	0.0490526	PTPRF	0.0344608	NCEH1	0.012427	AL627171.3	0.034501	FAM114A2	0.0508458	AHR	0.0237465
913	JAK2	0.0521053	GALK1	0.0304691	SDHAF3	0.0260627	PIK3R3	0.0234397	RALGDS	0.0302924	LGALS8-AS1	0.0293619	AC139768.1	0.0496734	NPTX1	0.0190191	AC008731.1	0.0153254	AC009022.2	0.0490427	PALMD	0.0344572	MMADHC-DT	0.01242	RAI14	0.0344991	ZNF701	0.0508377	RND1	0.0237313
914	CDHR2	0.0520841	AC096564.2	0.0304673	Rhesus_G0010062	0.0260528	SNX22	0.0234199	INHBB	0.0302788	FAM229A	0.0293477	Rhesus_G0025465	0.0496679	DTX3	0.0190187	ARL6	0.0153235	TSPYL2	0.0490165	BBS4	0.0344442	IFT27	0.012419	SIK2	0.0344917	RANGRF	0.050821	FAM160B2	0.0236876
915	AL031428.1	0.0520808	ZNF451	0.0304638	AC021752.1	0.0260477	AP005131.6	0.0234076	ABT1	0.0302687	TMPO	0.0293313	EIF3C	0.0496579	ACSL3-AS1	0.0190181	AC114971.1	0.0153073	MIR17HG	0.0490156	METRN	0.0344242	VPS4A	0.0124136	SPIN4	0.0344901	SNHG21	0.0508157	AC015871.6	0.0236785
916	SEL1L	0.0520698	FAM111A	0.030445	MON1A	0.0260438	ARFRP1	0.0233864	PTRHD1	0.0302669	HIP1R	0.0293265	SLU7	0.0495843	WDR20	0.0190175	SKP1	0.0153054	Rhesus_G0058537	0.0489984	APBB1	0.0344198	PIDD1	0.0124101	HUS1	0.0344701	SIGIRR	0.0508093	CHAC2	0.0236704
917	MCTS1	0.0520683	STMN3	0.0304442	UBE2S	0.0259603	GTF2H5	0.023382	AC007996.1	0.0302468	LTN1	0.0292957	CRB2	0.0495627	PWWP2A	0.0190113	AC109322.1	0.0153025	RPL9	0.0489848	TAMM41	0.034406	DEF8	0.012409	MIR3678	0.0344624	C17orf97	0.0507637	CCDC181	0.0236701
918	ZNF609	0.0520195	USP18	0.0304361	MMADHC-DT	0.0259472	AP005329.1	0.0233717	AC099689.1	0.0302429	RASL11B	0.0292933	KCNJ13	0.0495571	AC023424.3	0.0189918	AC005618.1	0.0153015	MRPS17P1	0.0489223	DDX27	0.0343956	AL157392.4	0.012403	PTPN11	0.034421	MCAT	0.0507089	ANKRD9	0.0236578
919	NAT16	0.0520174	AL139123.1	0.030432	BROX	0.0259351	PTPRQ	0.0233591	IRAK1	0.0302229	SYNDIG1L	0.0292823	NMB	0.049555	AP2M1	0.0189852	SPTB	0.015299	AL606534.2	0.0488992	PKD1	0.0343802	B3GLCT	0.0123982	ARF6	0.0344046	HTT	0.0506926	FSCN1	0.0236485
920	TMOD2	0.0520021	ARAF	0.0304294	APBB2	0.0259341	TWF1	0.0233591	RPS27L	0.0301787	EXOC2	0.0292722	BRMS1	0.0494702	CHIC2	0.0189774	CCDC43	0.0152953	PCGF2	0.0488941	STMN4	0.0343498	MTCL1	0.0123924	AC093484.4	0.0343976	TMEM269	0.0506926	ANO5	0.0236333
921	AC005831.1	0.051987	CIZ1	0.0304003	AP002833.1	0.0259207	FHOD3	0.0233522	PRMT1	0.0301771	CMTM4	0.029247	AC006583.1	0.0494237	AC138696.2	0.0189734	ACTN1	0.0152822	TUBGCP2	0.0488872	TMEM147-AS1	0.0343488	HS3ST2	0.0123918	FAHD2CP	0.0343586	LRRC73	0.050662	ASCC3	0.023627
922	CYP4V2	0.0519676	MID1	0.0303896	CCNA1	0.0259184	AUNIP	0.0233407	AP001318.2	0.0301756	LMO1	0.0292403	AC012508.1	0.049413	MRPL40	0.0189692	AL117334.2	0.0152713	GABRG3	0.0488778	AC093673.1	0.0343393	WBP1L	0.0123843	TPT1	0.034338	FLAD1	0.0506399	ELMOD2	0.0236259
923	ZNF623	0.0519654	RPL27	0.0303696	ZNF714	0.0259176	LINC00173	0.0233175	FAM214B	0.0301715	ZFP28	0.0292323	TOP2B	0.0494062	RAB22A	0.0189447	TM9SF4	0.0152707	MPPED2	0.0488718	NDUFV1	0.0343082	MED31	0.0123836	STK24	0.0343357	ZNF615	0.0506187	CMC1	0.023623
924	GPR89A	0.0519521	UCHL3	0.0303663	AL121989.1	0.0259161	RBM15B	0.0233167	NFXL1	0.0301598	Rhesus_G0058537	0.0292093	ATXN3	0.0493845	AC016168.4	0.0189371	NUDT16L1	0.0152663	AL121832.2	0.0488703	CACNB3	0.0342758	Rhesus_G0040661	0.0123819	RAB11B	0.0343074	SOX3	0.0506131	PANX1	0.02362
925	AGPAT1	0.0519341	ZNF821	0.0303621	FOXJ3	0.0259039	FP236383.5	0.0233154	DDX52	0.0301546	HMBOX1	0.0292019	CAAP1	0.0493431	CREBL2	0.0189265	SNHG6	0.0152599	C19orf57	0.0488608	CNTN3	0.0342751	E2F6	0.0123747	SURF2	0.034276	CENPH	0.0506	PDS5A	0.0236173
926	ITGA10	0.051932	PRKDC	0.0303551	TCF7L2	0.0258882	H1-10	0.0233029	Rhesus_G0056773	0.0301427	STK36	0.0291993	CIAO2A	0.049324	LPIN1	0.0189204	ZNF74	0.0152584	SLX4IP	0.0488542	MED23	0.0342621	KBTBD3	0.0123726	SAMD4A	0.0342402	MBD2	0.0505733	GRIPAP1	0.023613
927	HAUS8	0.0519214	ATF1	0.0303539	USP6NL	0.0258869	RCOR1	0.0233015	WASL	0.0301402	RAB11A	0.0291799	STX4	0.0492726	CHM	0.0189168	SV2C	0.0152487	CCNJ	0.04885	LCOR	0.0342536	AC105101.1	0.0123682	RECQL4	0.0342295	Rhesus_G0054358	0.0505567	DLEU7	0.0236073
928	LONRF2	0.0519103	MAPK9	0.0303408	RREB1	0.0258772	UBXN11	0.0233005	RAB28	0.0301007	NDUFC1	0.0291758	ABR	0.0492355	MICAL3	0.0189109	COX15	0.0152461	PWWP3A	0.0487517	AC002543.1	0.0342096	AL096711.1	0.0123645	ZNF197	0.0342192	DNAJC4	0.0505189	SLC8A2	0.0236059
929	ITGAE	0.0518404	SLC15A4	0.0303357	KCNN1	0.0258695	SEC14L1P1	0.0232831	AL135978.2	0.0300857	AL359649.1	0.0291625	THBS3	0.049232	ATXN7L3B	0.0189045	U2AF1L4	0.0152453	EIF2AK2	0.0487514	TATDN2	0.0341994	ZFHX3	0.012364	TMEM97	0.0342073	GON4L	0.0505058	CCDC122	0.0236019
930	FAM43B	0.0518337	TXLNGY	0.0302961	Rhesus_G0057628	0.0258691	C5orf34	0.0232607	C11orf71	0.0300646	AC084824.2	0.0291213	AC068389.1	0.0492224	POLR2G	0.0188986	BCHE	0.0152361	ICK	0.0487127	ARL15	0.0341838	Rhesus_G0028540	0.0123601	PHF13	0.0342041	AC008438.1	0.0505031	LRGUK	0.0235632
931	CDC123	0.0518308	RDH5	0.0302893	ZCCHC24	0.0258498	TYK2	0.0232576	PTPN1	0.0300598	OTUB1	0.0291125	ACOT9	0.0492115	ABI1	0.0188952	AMOT	0.0152332	MINDY2	0.0487059	MAP1LC3A	0.0341799	UBL5	0.0123405	EPS8	0.0341459	AC116914.2	0.0505011	STK26	0.023546
932	TADA1	0.0518226	TMEM181	0.0302843	ATG4C	0.0258372	RASGEF1A	0.0232575	NUMB	0.0300597	Z83843.1	0.029108	MT1A	0.0491755	SCRT1	0.0188874	ARFGAP2	0.0152102	RUSC1-AS1	0.0486849	TRIM68	0.0341747	Rhesus_G0034677	0.0123401	VPS4A	0.0341369	GRTP1	0.0504881	SUGP2	0.0235347
933	LINC02282	0.0518167	BPGM	0.030282	HAUS7	0.0258314	AP000821.2	0.0232567	LINC02610	0.0300567	CLDND2	0.0290972	B4GALNT4	0.0491662	Rhesus_G0048624	0.018882	PPP1R15B	0.015193	AL009179.1	0.0486731	LINC02036	0.0341588	PARD6A	0.0123265	PDLIM3	0.0341357	MRPL51	0.0504856	SMPD1	0.0235307
934	AC108693.1	0.0517979	MYO1F	0.0302553	AL589843.1	0.0258176	COPS5	0.0232495	AL358852.1	0.0300501	PSMA7	0.0290896	SLC49A4	0.0491465	Rhesus_G0019455	0.0188793	CMC2	0.0151823	EIF3K	0.0486452	H3P23	0.0341524	TMCC2	0.0123208	SIN3A	0.0341325	SAV1	0.0504797	GID4	0.0234914
935	AC134407.3	0.0517738	AP004609.5	0.0302372	BRMS1L	0.025783	AC005696.4	0.0232487	YTHDF3	0.0300457	AL035530.2	0.0290775	MORF4L1	0.0491314	Rhesus_G0013196	0.0188788	AL035425.4	0.0151775	ELAVL2	0.0486372	NYAP2	0.0341499	SH2D3C	0.0123148	Rhesus_G0028503	0.0341271	CHPT1	0.050478	RPS10P2	0.0234909
936	TMX4	0.0517522	Rhesus_G0004291	0.0302371	TTC30B	0.0257791	RALGDS	0.0232425	NOC4L	0.0300252	FAM228B	0.0290529	RSPH9	0.0490628	DDX46	0.0188595	LIX1L-AS1	0.0151487	LAMTOR4	0.048628	ERAP2	0.0341375	AL049637.1	0.012304	RPS2P44	0.0341266	FBN2	0.050477	ATXN1	0.0234767
937	OSMR	0.0517455	MSH2	0.0302317	MASP2	0.0257709	NKTR	0.0232371	AP003108.2	0.0300213	BCL11A	0.0290325	KCNF1	0.0489962	UNC5D	0.018857	AP001267.5	0.0151472	BTD	0.0486012	ALG5	0.0341241	IL17RD	0.0123037	TAF9B	0.0341193	FAM107B	0.0504725	XPC	0.0234544
938	AC105046.1	0.0517102	RAB11FIP1	0.0302225	USP22	0.0257194	NUP88	0.0232099	MEF2C	0.03	POLR3K	0.0290268	AC105235.1	0.0489947	NKIRAS1	0.0188434	RN7SL329P	0.015147	WDR48	0.0485662	AC025175.2	0.034124	HPGD	0.0123025	DLGAP1-AS3	0.0341114	SNW1	0.0504655	RAPGEF6	0.0234475
939	RCBTB1	0.0517009	KNOP1	0.0302148	SPC24	0.0257184	RNU6ATAC	0.0231998	LINC00958	0.0299871	LINC00909	0.0289955	CCDC82	0.0489861	NDRG3	0.0188344	KMT2A	0.0151464	RHOBTB3	0.04854	EMC10	0.0340948	Rhesus_G0002356	0.0123011	ZMAT2	0.0340764	C2orf73	0.0504376	FOXK2	0.0234475
940	HSPA12A	0.0516506	RNF208	0.0302024	CYP27A1	0.0257091	DEFB124	0.0231977	C3orf62	0.0299747	DUS1L	0.0289246	DPF3	0.0489795	ATP6V0B	0.018833	FAM184A	0.0151439	RAD50	0.0485261	EFR3B	0.034082	CHGA	0.0123011	SOCS3	0.0340728	ARHGAP12	0.0504339	SLC9A3R2	0.023447
941	CASP9	0.0516498	FSTL5	0.0301984	ZBTB22	0.0256755	PEG13	0.0231958	SRSF11	0.0299638	CA5BP1	0.0289181	AC007566.1	0.0489564	PTPRR	0.0188191	PNISR	0.0151394	HNRNPDL	0.0485096	PLD5	0.0340647	FUBP1	0.0122952	AC243964.4	0.0340369	MRPS35	0.0504133	CALR	0.02343
942	AC244197.3	0.0516329	PUS1	0.030197	RSRC1	0.0256713	MAP7D3	0.0231941	SRCAP	0.0299277	GULP1	0.0289063	ADRA1A	0.0489496	SRPK3	0.0187956	TRIM67	0.0151375	AL162713.2	0.0485054	WDR83OS	0.0340339	TUBA1C	0.0122859	TPM2	0.0340122	VPS11	0.0503538	C2orf68	0.0234218
943	GALE	0.051631	FPGS	0.0301754	DCP1B	0.0256606	C6orf136	0.0231696	SERPINI1	0.0299272	HIP1	0.028902	ANP32A	0.0489368	SNRPD1	0.0187763	AC107068.1	0.0151375	AC104984.4	0.048499	GPN3	0.0340175	RAB1A	0.0122818	ZNF79	0.0340018	AKNA	0.0503536	UBLCP1	0.0233858
944	HMGXB4	0.0515692	RPGR	0.0301578	NEMF	0.0256585	DOC2B	0.0231677	LINC00839	0.0299001	MAP4K3	0.0288943	PLP2	0.0489187	JOSD1	0.0187734	IPO13	0.0151329	PTMA	0.0484976	VCPIP1	0.0340089	CHKA	0.012278	EIF2AK3	0.0340014	AMPH	0.0503463	XRN2	0.0233831
945	PGM2	0.0515619	STXBP6	0.0301466	AC093323.1	0.0256427	BEX2	0.0231492	VAPA	0.0298987	BRD9	0.0288844	C12orf10	0.048895	TOMM7	0.018771	AC124312.1	0.0151295	AHSA2P	0.0484787	DUSP12	0.0339787	KCNMA1	0.0122607	TSEN34	0.0339796	PDCD7	0.0503318	AP002381.2	0.0233801
946	MCCC1	0.051559	CREBZF	0.0301259	H2BC14	0.0256303	NUP93	0.0231459	EPN2-AS1	0.0298819	ZNF891	0.0288842	AC080013.5	0.0488889	PPP3CB	0.0187694	CNFN	0.0151207	WDR45B	0.0484771	PALB2	0.0339745	U2AF2	0.0122576	TMEM258	0.0339683	SF3B1	0.0503275	C17orf58	0.0233679
947	GNRH1	0.051545	FEN1	0.0301251	PHKA1	0.0256237	MAPRE3	0.0231441	BIVM	0.0298763	GLOD4	0.0288839	DPYSL5	0.048881	MCF2L	0.0187581	LRFN4	0.0151202	FBXO36	0.0484752	RNF130	0.0339387	CCDC86	0.0122471	ZNF654	0.0339511	CCT6P1	0.0503262	C10orf88	0.0233667
948	RHOBTB1	0.0515397	APEX1	0.0301174	FAM53C	0.0256222	RNF181	0.0231324	MIA2	0.0298675	RP9P	0.0288736	CNR1	0.0488695	BAALC	0.0187571	RBPJ	0.0151054	NPAS3	0.0484593	NFKBIL1	0.0339123	ZNF620	0.0122412	UQCRC1	0.0339437	AL669818.1	0.0503082	AMER3	0.0233224
949	TAF5	0.0515361	COMT	0.0301151	ADD3	0.0256127	SMIM18	0.0231297	UTP4	0.0298643	PRKAR1A	0.0288723	TMEM14A	0.0488681	DAP	0.0187546	NAALADL2	0.0151051	OTUD3	0.0484306	CATSPER2	0.0339008	PSMB6	0.0122402	ACSS2	0.0339306	DNAJC30	0.0503015	MAN2B2	0.0233022
950	SGTB	0.0515305	USP19	0.0301099	ZNF195	0.0256093	RPS13	0.0231222	RN7SL559P	0.0298408	ZFR	0.0288668	TEX12	0.0488644	CES2	0.0187541	SLITRK3	0.0151045	BLOC1S3	0.0484141	AC007405.2	0.0339004	ST3GAL5	0.0122399	GPN3	0.033915	CAMKK2	0.0502793	PPP1R7	0.0232999
951	ZFP36L2	0.0515272	AC093157.1	0.0300872	VAX1	0.0255999	THG1L	0.0231217	RIMS3	0.029837	LSM6	0.0288633	CLASP1	0.0488611	MSTN	0.0187519	PLEKHG5	0.0150993	SHLD3	0.048404	RASSF2	0.0338878	TNFRSF1A	0.0122388	ACAA2	0.0338981	SCYL2	0.0502642	PRSS53	0.023297
952	MECR	0.0514968	FAM120AOS	0.0300825	AC092329.3	0.0255947	RIMS2	0.0231193	AC007684.1	0.0298217	C19orf57	0.0288275	PAFAH2	0.0488427	PRPF31	0.0187511	ZFR2	0.0150985	ZNF3	0.0483816	NAALAD2	0.0338854	CECR2	0.0122337	TLN2	0.0338739	BCAP29	0.0502582	RNF114	0.0232964
953	OSBPL9	0.0514455	ZCCHC14	0.0300729	FUBP1	0.0255453	IER5L	0.0231126	LRRIQ3	0.0298116	ZNF292	0.0288222	ARSF	0.0488416	SALL2	0.018742	KMT2D	0.0150917	MRPS15	0.0483761	RRNAD1	0.033883	RNF220	0.0122323	CD99	0.0338643	RPL23AP50	0.0502425	EMC10	0.0232925
954	BIK	0.0514439	GLI1	0.0300672	NFATC4	0.0255379	TCERG1	0.0230791	AC064836.4	0.0298085	AC022154.1	0.0288129	ZNF767P	0.048809	RNF152	0.0187403	SLC5A7	0.0150897	HNMT	0.0483743	MAN1C1	0.0338775	GLOD4	0.0122156	KIF27	0.0338553	GJA1	0.0502375	TOMM22	0.023286
955	PLPP4	0.0514106	TRPM4	0.0300622	ZBTB45	0.0255203	TCF20	0.0230698	AC005005.4	0.0298024	AC004825.2	0.0287996	KLF15	0.048802	DAPK1	0.0187284	TGFBRAP1	0.0150875	DHX36	0.0483706	CFI	0.0338504	CCDC90B	0.012213	RPL6P25	0.0338396	DECR2	0.0501913	AC016590.4	0.0232739
956	TMEM131	0.0514103	SKP1	0.0300259	ZNF853	0.0254898	NBEAL2	0.0230681	HACD2	0.0297432	EID2B	0.028798	LRP6	0.0487909	RBM23	0.018723	SYTL2	0.0150838	CALU	0.048311	UBE2M	0.0338322	AC110285.1	0.0122005	NT5DC4	0.0338386	FBXL20	0.0501857	PSD3	0.0232728
957	PCDHA6	0.0513973	EXTL2	0.0300053	ILDR2	0.0254833	DUSP3	0.0230681	ZNF300	0.0297402	HNRNPUL2	0.0287971	COL4A4	0.0487825	NDUFB4P8	0.0187208	SDF2	0.0150806	PSEN1	0.0482626	AC006461.1	0.0338279	FGFR3	0.0121993	Rhesus_G0029944	0.0338237	AC008119.1	0.0501773	MICALL2	0.0232686
958	WTAP	0.0513751	ELP6	0.0299998	AL022329.1	0.0254665	HS1BP3	0.0230614	CNOT10	0.0297377	SERPINB1	0.0287881	AC009120.2	0.04876	KBTBD3	0.018709	RFLNA	0.0150712	DLX6	0.0482062	PAK5	0.0338032	SMUG1	0.0121993	LTBP4	0.0338216	NCKIPSD	0.050073	CDH20	0.0232457
959	CNTN5	0.0513735	ARCN1	0.0299974	CDK13	0.0254649	TUSC3	0.0230592	FGFR1OP2	0.0297236	PAFAH1B3	0.028783	MED9	0.0487597	ARHGEF2	0.0187019	SLC31A2	0.0150566	C16orf95	0.048204	ABCA17P	0.0337809	AC120349.1	0.0121987	NEMP1	0.0337908	CLASRP	0.0500719	TIPARP	0.0232414
960	SBF2-AS1	0.0513544	TMEM60	0.0299963	PACRG	0.0254605	SLC25A22	0.0230517	RPS15AP10	0.0297178	ZNF274	0.0287658	AC239799.2	0.0487024	NSL1	0.0186966	RNF157	0.0150553	CBARP	0.048179	SLC39A3	0.0337557	TM9SF4	0.0121984	TCF25	0.0337863	SCARF2	0.050055	PC	0.0232408
961	LMTK3	0.051286	PARD6B	0.0299904	COL11A1	0.0254581	CD200	0.023049	GCNT7	0.0296798	CYBA	0.0287597	TIMM17B	0.048701	KARS1	0.0186878	CASP8AP2	0.0150537	FGFR2	0.0481705	RNF149	0.0337432	SDF2L1	0.0121962	TMEM127	0.033771	WRAP73	0.0500434	G6PD	0.0232333
962	PPIE	0.0512752	UQCC3	0.029989	AC090425.3	0.0254476	AC093752.1	0.0230316	AP2M1	0.0296686	PPME1	0.0287502	CERCAM	0.0487009	LSM1	0.0186853	AC092447.3	0.0150478	AC136297.1	0.0481654	THAP2	0.033728	FAM32A	0.0121933	IPO5	0.0337671	SNHG1	0.0500424	PPIP5K1	0.0232288
963	GORASP2	0.0512739	IQGAP1	0.0299828	UBR5	0.025442	SUMF2	0.0230304	PSMG4	0.0296673	RSL24D1	0.0287431	LINC02763	0.0486836	ZNF674-AS1	0.0186759	AC021822.1	0.0150244	MACO1	0.0481016	SPEG	0.0337188	RBM46	0.0121819	WASHC3	0.0337513	MPST	0.0500219	NDFIP1	0.023217
964	ETFB	0.0512643	NOSTRIN	0.0299823	TTLL7-IT1	0.0254152	AF131215.6	0.0230301	RN7SL558P	0.0296444	TICAM1	0.0287337	ERG28	0.0486768	PARL	0.0186675	PYURF	0.0150242	DHRS4L2	0.0480681	ZMYND8	0.0337161	MINPP1	0.0121688	UCHL3	0.0337499	AC020663.3	0.0500193	DUSP4	0.0232019
965	TASOR2	0.0512622	DHRS4-AS1	0.0299672	AC009094.1	0.0254151	AC007613.1	0.0230143	NOVA1	0.0296442	AL162578.1	0.0287167	AGTRAP	0.0486765	PAICSP1	0.0186672	PHPT1	0.0150163	ZC3H13	0.0480581	GRIPAP1	0.033713	TFAP2D	0.0121664	SMPD4	0.0337168	ZNF878	0.0499945	PCDH1	0.0231957
966	PRKACA	0.0512516	DDX20	0.0299379	AC123768.5	0.025398	RHBDL1	0.0230132	RLIM	0.0296279	SLC2A4RG	0.0286967	FBH1	0.0486695	WNK2	0.0186627	PIN4	0.015004	ABCB10	0.0480447	ALKBH2	0.0337083	C12orf10	0.0121443	PCDHGB6	0.0337026	FLNB	0.0499885	CALCOCO2	0.0231749
967	PPA1	0.0512416	PNPO	0.029934	TNPO3	0.0253927	ZNF106	0.0229986	DDX31	0.0295955	ZNF213-AS1	0.0286919	TMEM218	0.0486272	SRSF2	0.0186585	APEX1	0.015003	LINC00895	0.0480418	ALDH18A1	0.0336964	AL158055.1	0.0121407	HS1BP3	0.0336916	MGST3	0.0499723	HNMT	0.0231577
968	AL009179.2	0.0512353	TMEM30CP	0.029925	TPGS2	0.0253913	SSBP3	0.0229918	NPY5R	0.0295917	IFT27	0.0286553	ZDHHC20-IT1	0.0486199	ZNF281	0.0186554	NSG2	0.0150017	BECN1	0.048018	ATP6V1C1	0.0336568	PIGB	0.0121357	RFWD3	0.0336857	DYDC2	0.0499439	SLC6A15	0.0231553
969	EEFSEC	0.0512319	ENTPD1	0.0299055	POLR2G	0.0253852	MESTIT1	0.022979	UBE2R2	0.0295747	DOCK10	0.028654	UBE2D3	0.0486164	AC011370.1	0.018627	CACNA1G	0.0149974	MARCHF5	0.0480064	RPS4X	0.0336522	G3BP2	0.0121356	GID8	0.0336695	KCNIP2-AS1	0.0499325	FABP3	0.023137
970	SYS1	0.0512194	ZNF710-AS1	0.0299041	SAV1	0.0253723	KLF7	0.022967	STARD4	0.0295529	DFFA	0.0286514	FAM210A	0.0486146	OSGIN2	0.0185733	CFAP70	0.0149924	Z98885.3	0.0480029	ZNF197	0.0336515	CDKN1A	0.0121344	EHD4	0.0336541	AC104982.1	0.0499226	SNORC	0.0231333
971	PVT1	0.0512183	IPO5	0.0298975	PCYT1B	0.0253625	TRMT9B	0.0229603	SPG21	0.0295508	MATN2	0.0286416	AC097448.1	0.0486015	DHX38	0.0185729	CYB561D2	0.0149914	RASA2	0.0479899	FBXO9	0.0336294	RRP7A	0.0121252	PALM	0.0336286	TAF3	0.049909	INSIG2	0.0231267
972	RUNDC3A-AS1	0.0512152	SCAMP3	0.0298831	RCC1	0.0253243	PRORSD1P	0.0229565	SLC39A9	0.0295444	AL358472.1	0.0286406	SCAMP5	0.0485942	MCF2	0.0185656	SCARB1	0.0149843	BOK	0.0479808	AC011939.2	0.0336156	TMEM184B	0.0121113	STRIP1	0.033606	AC007785.3	0.0498972	USP11	0.0231217
973	FNTB	0.0511825	CHKB	0.0298559	AC067838.1	0.0253179	SLC26A6	0.0229376	FGD6	0.0295357	RABGEF1	0.0286221	RPAIN	0.048587	SFXN2	0.0185645	ANKRD18B	0.0149799	AHR	0.0479771	AL157400.4	0.0335928	ARHGAP22	0.012099	NAB1	0.0335964	ZNF603P	0.0498968	EIF4G3	0.0231191
974	WDR3	0.0511659	PRMT3	0.0298429	IRS3P	0.0253035	TRAPPC9	0.0229038	ZNF213	0.0295337	ZNF561-AS1	0.0286058	TMEM87B	0.0485737	KTN1	0.0185633	KLF12	0.0149787	SNX27	0.0479762	MTUS2	0.033581	RAB11FIP2	0.0120926	C1orf198	0.0335738	ZSCAN16-AS1	0.049893	LUZP2	0.023116
975	MAN2B1	0.0511596	SCRIB	0.029836	LINC01134	0.0252996	SSH2	0.0228965	TAS1R3	0.0295216	SLC22A17	0.0286023	ACTR6	0.0485415	ERCC2	0.0185494	IDE	0.0149775	SLC7A7	0.0479536	RAB8B	0.0335809	SLC46A3	0.0120893	Z99129.3	0.033557	NEU1	0.0498888	KCNJ12	0.0231073
976	TLE3	0.051155	LINC01232	0.0298216	AGMAT	0.0252855	BIRC3	0.0228762	SLC1A1	0.0295193	AC006042.2	0.0285761	GRM3	0.0485212	AC005343.1	0.0185494	MEA1	0.0149682	TEX38	0.0479447	EOMES	0.0335668	AC113143.2	0.0120875	RAVER2	0.0335518	KCNC3	0.0498786	MLST8	0.0230977
977	ZNF311	0.0511537	KANK2	0.029816	TRIP4	0.0252751	P3H3	0.0228591	TFCP2	0.0295159	ATP5PO	0.0285641	ARNT2	0.0485141	WDR48	0.0185383	TSPAN18	0.0149624	MARK3	0.0479248	MIER2	0.0335662	LAGE3	0.0120759	ZNF678	0.0335514	MEG9	0.0498296	MAGI2-AS3	0.0230871
978	AC079834.2	0.0511518	SEMA6A	0.029809	TFRC	0.0252115	AC087521.1	0.0228479	PLEKHA7	0.0295156	COQ4	0.0285486	ZDHHC21	0.0485092	LRRC4	0.0185364	DDAH1	0.0149606	MAPK12	0.047924	PET100	0.033558	UBE2K	0.0120623	MICOS10	0.0335271	PFDN6	0.0498114	EIF5B	0.0230706
979	LCN12	0.0511421	TCIRG1	0.0297864	OTX2	0.0251981	INTS6L	0.0228396	TNNI3	0.0295152	FMN2	0.0285383	AL020997.1	0.0485058	RALGAPB	0.018536	TMEM164	0.0149594	NRP1	0.0479174	AC104072.1	0.0335165	PPIL2	0.0120577	AL353898.3	0.033494	FHDC1	0.0498054	NGRN	0.0230646
980	PCBP1-AS1	0.0511153	PGPEP1	0.0297851	ISG20L2	0.025196	POP4	0.0228122	AP5Z1	0.0295096	COQ10B	0.0285367	Rhesus_G0056481	0.0484806	NALCN	0.0185348	ABCC8	0.014958	ZNF341	0.0478948	AP3M2	0.033516	AP001922.4	0.0120523	KPNB1	0.0334379	ANKDD1A	0.0497952	REEP2	0.0230497
981	COL6A2	0.051108	PLA2G12A	0.0297678	MIXL1	0.025191	DKC1	0.0228039	CACNG8	0.0295061	PODXL2	0.0285277	NFIX	0.0484625	STK11	0.0185285	CLK2	0.0149521	CYP20A1	0.047867	MRFAP1L1	0.0335048	PNMA1	0.0120523	ATP6V0E2	0.0334275	CCNT1	0.0497934	DNMT3A	0.0230487
982	MIS18A-AS1	0.0511019	PDS5A	0.0297469	SLTM	0.0251874	CNPY2	0.022796	AC013549.1	0.0294973	TTLL3	0.0285241	AC011773.1	0.0484452	RBM25	0.0185242	ZNF146	0.0149513	DIRAS1	0.0478592	CYFIP2	0.0334942	SLC6A6	0.0120431	AL136310.1	0.0334046	AC099494.3	0.0497864	DNAL1	0.0230474
983	ARL5A	0.0510854	NPAT	0.0297441	RALBP1	0.0251759	CCNL1	0.0227945	NUDT11	0.0294894	NDUFB4	0.0284812	CCDC15	0.04843	THSD7A	0.0185232	SUZ12	0.0149305	EPHX4	0.0478201	DHRS4-AS1	0.0334937	SPIN1	0.0120407	IPO8	0.0334029	MTFMT	0.0497508	TPI1	0.0230429
984	CELF4	0.0510783	CA5BP1	0.0297371	TIMM29	0.0251714	AC093323.1	0.0227928	LDLRAD3	0.0294864	C11orf68	0.028469	PTCH2	0.0484118	TTC33	0.0184847	CCDC113	0.0149229	DAG1	0.0478172	AC093523.2	0.0334924	CMIP	0.0120381	SYS1	0.033393	ADGRA1	0.0497298	XXYLT1	0.0230368
985	ALG9	0.0510703	PPM1D	0.0297343	LATS1	0.0251546	MFSD3	0.0227909	WWP1	0.029477	NUMBL	0.028469	CYBA	0.0484102	PHLPP2	0.0184801	ERC2-IT1	0.0149216	UBE2B	0.0478007	CC2D1B	0.03348	PRRT2	0.012034	WDR62	0.0333858	RPL19P21	0.0497099	GDI1	0.023008
986	PDP1	0.0510514	AC007881.4	0.0297169	SUPT7L	0.0251507	MACROD2	0.0227793	VPS13D	0.0294713	OSBPL7	0.0284559	TJAP1	0.0484089	NCK2	0.018474	AC092120.2	0.0149112	ADRA1D	0.047759	ZRANB2-AS2	0.0334794	KMT2B	0.0120312	STX5	0.0333802	PSMB10	0.0496824	RASGEF1A	0.0230061
987	AMDHD2	0.0510188	MAIP1	0.029712	MIDN	0.0251352	LY6H	0.0227717	ZSCAN1	0.0294657	TMEM199	0.028439	RAD21-AS1	0.0484057	DUS1L	0.018468	CAAP1	0.0149013	PDLIM7	0.0477429	CHMP1A	0.0334389	MBOAT2	0.0120309	QRSL1	0.0333583	ITGB1	0.0496714	EEF1A1	0.0230028
988	GNPTG	0.0509865	STX17	0.0296926	ATRX	0.0251346	CAMKV	0.0227685	FASTKD1	0.0294625	INF2	0.0284387	C9orf40	0.0484027	MYCBP2	0.0184678	AL390719.3	0.0148962	KCTD13	0.04774	PPOX	0.033405	AL445222.2	0.0120309	FEM1A	0.0333428	KCNJ2	0.049661	EIF4ENIF1	0.0230011
989	VWA8	0.0509661	AL604028.2	0.0296918	PELO	0.0251233	GRK5	0.0227629	SEPTIN2	0.0294409	PHACTR3	0.0284386	CDC16	0.0483914	CCNE1	0.0184644	EPC2	0.0148915	RPP21	0.0477177	MYCBPAP	0.0333966	AMFR	0.0120268	SNRPB	0.0333426	MBOAT1	0.0496163	ZNF324	0.0229998
990	KIF9	0.050955	POMP	0.0296814	PLCB4	0.0251209	LRFN4	0.0227477	S100A10	0.0294156	COX20	0.0284325	MTCP1	0.0483913	PLSCR1	0.0184518	SETDB2	0.0148877	IQCB1	0.0477012	Rhesus_G0032102	0.0333905	SPATS2	0.0120255	ZNF397	0.0333331	FAM107A	0.0496048	HSD17B10	0.0229973
991	DMWD	0.0509409	C11orf65	0.0296682	Rhesus_G0020889	0.0250817	SCAI	0.0227438	UQCR11	0.0294154	MPP3	0.0284289	IDE	0.0483757	FANCE	0.0184321	LINC02488	0.0148837	RDH14	0.0476855	BEX3	0.0333779	EOMES	0.0120222	ACSS1	0.0332903	SRRM4	0.049574	HIBADH	0.0229912
992	AP4E1	0.0509234	LIG1	0.0296541	AL512791.2	0.0250659	AC026341.1	0.0227426	AC232271.3	0.0294138	PCBP2	0.0284088	ILVBL	0.0483519	CWC22	0.0184216	BMP2	0.0148639	PCYT2	0.0476854	AC130469.1	0.0333509	RNPEP	0.0120077	ABCA7	0.0332893	UBAP2L	0.0495715	SGSM2	0.0229858
993	BICD2	0.0509106	TVP23CP1	0.029649	GABPB2	0.0250601	RAB10	0.0226968	SIPA1L3	0.0294064	MVB12B	0.028403	WDR11	0.0483492	NCLP1	0.0184177	PSMA7	0.014836	ANXA6	0.0476061	MIA2	0.0333146	NBR1	0.0120069	GATAD1	0.0332769	AL354702.1	0.0495644	CNTD2	0.0229794
994	RAB14	0.0509077	IFT81	0.0296489	ZNF7	0.0250598	CCT8	0.0226817	FAM181A	0.0294018	LZTFL1	0.0283795	AP000254.2	0.0483445	RBM3	0.0184176	KRT18P59	0.0148332	FOXN3	0.0475735	COX16	0.0333109	SLC25A21-AS1	0.011998	LEO1	0.0332616	EXOC3-AS1	0.0495577	FNDC3A	0.0229762
995	AL355312.2	0.0509073	CMC4	0.0296187	TMEM201	0.0250522	CEP170B	0.0226814	WDR45B	0.0293882	CUL7	0.0283776	GTPBP6	0.0483415	KCNB1	0.0184083	RPL21P123	0.0148328	TMSB15B-AS1	0.0475669	CHSY1	0.0332426	SFXN3	0.0119975	DKK3	0.0332411	FBXL15	0.0495197	ABHD14A-ACY1	0.0229748
996	RBMX2	0.0508861	EMP2	0.0296023	TRAPPC13	0.0250227	NOP14	0.0226586	INTS13	0.0293855	GNAL	0.0283765	SAMD8	0.0483391	MINDY3	0.0184038	XPOT	0.0148125	AC027251.1	0.0475609	ALKBH7	0.033242	MUC4	0.0119966	IPO11	0.0332404	AC015910.1	0.0495078	RN7SL364P	0.0229723
997	SFXN4	0.0508824	DAP	0.0295938	ZNF345	0.0250191	ENO1P2	0.0226427	Z99572.1	0.0293656	ZNF324	0.0283346	PSME3IP1	0.0483351	TIPARP-AS1	0.0183976	IQCA1	0.0148094	BCAR1	0.0475361	ASXL3	0.0332083	TRPM3	0.0119916	KDM2A	0.0332045	PLEKHM1	0.0495022	SRSF8	0.0229636
998	TMEM184A	0.0508457	SMO	0.0295843	WDR63	0.0250106	L2HGDH	0.0226217	CTTNBP2	0.0293399	LENG8	0.0283038	RSU1	0.0483333	AC084824.5	0.0183965	PCDHGA10	0.0147991	GABPB1	0.0474828	C1orf61	0.0332014	SAV1	0.0119885	LMAN2L	0.0331988	SCAF11	0.0494879	AC136297.1	0.0229627
999	ADGRL3	0.0508324	DDX19A	0.0295794	DHRS4L2	0.0250056	AC006157.1	0.0225872	COX6B1	0.0293385	YOD1	0.0283038	TNS1	0.048332	ASAP2	0.0183727	AP000437.1	0.0147981	MYF6	0.0474132	NOS1	0.0331965	ZNF541	0.0119809	DIS3	0.0331821	AC096586.2	0.0494554	ARHGEF10L	0.0229475
1000	CDKN2AIP	0.050819	PYCARD	0.0295705	MAP4K5	0.0249818	ORAI2	0.0225782	AC098595.1	0.0293336	TRIQK	0.028299	RN7SL657P	0.0483245	SLC7A5	0.0183723	AC009779.4	0.0147919	YBEY	0.0473903	CASP8AP2	0.0331949	PLCH1	0.0119751	AC008264.2	0.0331779	H2AX	0.049448	SPCS1	0.022934
1001	RPL5P4	0.0508087	SYNGR4	0.0295541	HSD17B11	0.0249629	TIMM8B	0.0225666	ZNF385A	0.0293234	NCSTN	0.0282858	PPM1K	0.0483039	NRXN3	0.0183661	LINC02223	0.0147833	EZH1	0.0473325	AC005086.2	0.0331778	MAIP1	0.011975	CAPG	0.0331747	ATP6AP1L	0.0494379	GNB2	0.0229131
1002	PUS3	0.0507951	KCNE1	0.0295453	PPP2R3B	0.0249611	AL365361.1	0.0225649	MCEE	0.0293205	FAM216A	0.02828	AC099552.5	0.0482628	ACTR10	0.0183646	HACD1	0.0147788	MPPED2-AS1	0.0473065	AKT1S1	0.0331766	HAUS6	0.0119651	EDRF1	0.033174	RAD54L2	0.0494004	TCF7L2	0.0229055
1003	CSF1R	0.0507758	RPLP0	0.0295352	AC012640.4	0.0249546	MCF2L	0.0225425	MRPL18	0.0293187	ECI1	0.0282598	VPS33A	0.0482505	EGR3	0.018357	AAR2	0.0147785	USP19	0.0473035	AC107081.5	0.0331752	SLC1A2	0.0119608	ZGRF1	0.0331642	PNMA1	0.0493812	MYC	0.0228947
1004	AP001885.1	0.050718	AC114277.1	0.0295275	ZNF704	0.0249356	TYSND1	0.0225416	MRPL11	0.0292976	AC007130.1	0.0282402	SLC9A3R1	0.0482406	OSBPL1A	0.0183558	AC022868.2	0.0147699	PTK7	0.0472613	PNISR	0.0331689	GMDS	0.0119494	Rhesus_G0040489	0.0331384	FBXO7	0.0493797	B3GALNT1	0.0228939
1005	KATNB1	0.050718	ARPIN	0.0295191	TMEM242	0.0249312	PCNX2	0.0225361	POLR2M	0.0292899	AC034114.2	0.0282381	RPL39L	0.0482388	MCCC1	0.0183548	NDUFAF5	0.0147586	ADAT2	0.0472341	AP001148.1	0.033163	ARID5A	0.0119403	SLC25A10	0.0331194	C22orf39	0.049379	PLPPR4	0.0228873
1006	PDIA3P1	0.0506926	SLC38A7	0.0295163	PLEKHG3	0.024922	NACA	0.0225339	AC010173.1	0.0292866	AC005229.4	0.028237	AC010401.1	0.0482091	HSD11B1L	0.0183473	PINK1-AS	0.014755	LINC02500	0.0472186	HEATR1	0.0331465	TSSC4	0.0119369	GPAA1	0.0331169	CISH	0.0493667	ABCC5	0.0228792
1007	GEMIN2	0.050691	AC091153.4	0.0294825	SMARCA5-AS1	0.0249055	AC027601.6	0.0225036	NAT9	0.0292638	ZNRF3	0.0282347	SLC25A31	0.0482032	FABP3	0.0183458	CASC4	0.014744	KRTCAP2	0.0472088	PGBD4	0.0331142	SEMA4A	0.0119312	AL139384.1	0.0331023	MTX3	0.049353	AC016831.1	0.0228709
1008	RPL18AP16	0.0506835	ITGA6	0.0294341	ZNF473	0.0248905	LRRC4B	0.0224995	DLG2	0.029257	ARHGEF17	0.0282344	ATP6V1H	0.0482012	TUNAR	0.018326	TPD52L2	0.0147378	FAHD2CP	0.0471982	PLAA	0.0331047	AC008735.2	0.0119285	SNAP25-AS1	0.0330919	CASC15	0.049346	NDUFA3	0.0228346
1009	AP001029.2	0.0506661	TXNRD3	0.0294304	MSRB2	0.0248877	FAM71E1	0.022489	CCNL2	0.0292536	LINC00888	0.028213	AP001107.4	0.0482006	AC078785.1	0.0183253	PFDN6	0.0147372	ZNF805	0.0471864	DLX2	0.0330965	CISD3	0.0119228	AASS	0.0330595	ASB6	0.0493427	PTOV1	0.0228208
1010	AC010207.1	0.0506606	ST7	0.0294028	ERH	0.0248698	SOX12	0.0224829	PHACTR3	0.0292376	DNAJC14	0.0281876	DECR1	0.0481978	USP8	0.0183053	ZNF620	0.0147365	DENND6B	0.0471718	SESN2	0.0330907	GALNTL6	0.0119147	H2BC12	0.0330346	RPS18P9	0.0493397	B3GALT5	0.0227841
1011	AC024075.1	0.0506502	AC005481.1	0.0293894	HIRIP3	0.0248693	AL035530.2	0.0224782	HDHD3	0.0292333	NCDN	0.0281859	BRD3OS	0.0481911	ESR2	0.0183041	PCMT1	0.0147269	DEF8	0.0471203	SAMD5	0.0330831	SYVN1	0.011914	GSTO1	0.0330343	MTND5P26	0.0493251	MIA2	0.0227737
1012	TMEM99	0.0506453	ZBTB20-AS1	0.0293853	AC090198.1	0.0248265	CEP162	0.022476	DPCD	0.0292315	CHRM3	0.0281825	VASN	0.0481546	ABCB10	0.0183024	PEX3	0.0147214	NPEPPS	0.0471146	DCTN2	0.0330766	MINDY4	0.0119125	EP400	0.0330241	AL353795.3	0.049308	FAXC	0.0227682
1013	ZNFX1	0.0506391	AC007663.3	0.0293812	CRYGD	0.0248155	C19orf44	0.0224633	MTMR7	0.0292262	CYP20A1	0.0281763	HHAT	0.0481494	ZNRD1ASP	0.0182938	CPSF6	0.0147212	PLK3	0.0470877	ETFA	0.0330099	PRICKLE2	0.0119069	KIAA1328	0.0330111	ARL6IP1	0.049293	WSCD2	0.0227659
1014	VPS33B	0.0505977	TMEM220	0.0293809	PPP4R1	0.0248148	ATP2B1	0.0224575	MTHFR	0.0292256	SNHG11	0.0281509	SF3B5	0.0481009	USF1	0.0182928	OPA1	0.0147183	TJP1	0.047057	AC062037.4	0.0329716	PIN4	0.0118996	NFX1	0.0330023	MRPL4	0.0492729	ST3GAL2	0.0227388
1015	EPDR1	0.0505703	GCA	0.0293725	AL035412.1	0.0247861	WDR12	0.0224566	ATP2C1	0.0292249	ANTKMT	0.0281484	BNIP3L	0.0480887	EIF2B5	0.0182912	BTBD3	0.0147101	MTA2	0.0470477	Rhesus_G0033355	0.0329619	CCDC157	0.0118926	TMEM241	0.0329451	RPS19BP1	0.0492668	BANF1	0.0227255
1016	TMEM156	0.0505377	KATNAL2	0.0293605	GTF3C5	0.0247826	WDR60	0.0224541	MYL12B	0.0292184	AGL	0.0281423	AKAP11	0.0480783	NDUFAF5	0.0182864	ALDH5A1	0.0147073	GGCX	0.0470195	GRIA2	0.0329395	RMDN1	0.0118886	AC092279.3	0.0329396	AL359504.2	0.0492532	TAF5	0.0227176
1017	DNAJA2	0.0505367	AC109466.1	0.0293392	THEM4	0.0247814	RASA4CP	0.0224533	GLUL	0.0291883	TIPARP-AS1	0.0281366	CARHSP1	0.048051	FECH	0.0182839	SETDB1	0.0147066	ISY1	0.0469739	NDUFA2	0.0329257	TPST2	0.0118878	ZKSCAN8	0.0329172	MCFD2	0.0492472	SLC23A2	0.0227146
1018	AL606537.1	0.050528	CLK3	0.0293202	MED24	0.0247752	AC000065.1	0.0224525	SEMA5A	0.0291836	MAMLD1	0.0281303	RPS5	0.0480319	ORAI1	0.0182723	WNT3	0.0146879	COQ8B	0.0469579	DLGAP3	0.0328869	IFT22	0.0118841	PRXL2C	0.0329111	ZBTB38	0.0492281	PDPK1	0.0227079
1019	RCN2	0.0505266	AC009407.1	0.029296	AC004130.2	0.0247708	APC	0.0224419	IFIT1	0.0291728	QKI	0.0281176	EFHC2	0.0480072	SLC44A5	0.0182643	PNPLA3	0.0146802	C11orf49	0.0469541	LINC00862	0.0328733	TM9SF3	0.0118809	AP001442.1	0.0328786	ARRDC4	0.0491919	SMCHD1	0.0227063
1020	ZNF684	0.0505128	RGL1	0.0292874	SUPT6H	0.0247692	BICDL1	0.0224265	GAL3ST3	0.0291657	SLC25A51	0.0281156	CREB3L2	0.0480003	CCND2-AS1	0.0182614	AC105046.1	0.0146715	TMEM126B	0.0469527	AKAP7	0.0328617	TMEM145	0.0118759	NDUFA5	0.0328567	UBE2W	0.0491755	DCXR	0.022683
1021	VPS51	0.0504269	NTAN1	0.0292839	TNFRSF11A	0.0247584	EYA1	0.0224237	RNU2-63P	0.0291534	FASN	0.0280995	IGFBP2	0.0479652	HRAS	0.0182607	NATD1	0.0146711	AC022960.2	0.0469321	FNIP1	0.0328395	TMEM121B	0.011868	GPHN	0.032831	RPL4	0.0491479	WIPF2	0.0226681
1022	DIAPH1-AS1	0.0504131	HIBCH	0.0292715	ATP5F1A	0.0247389	PLEKHM2	0.0224162	AFTPH	0.029134	ART3	0.0280764	AP000688.1	0.0479479	BAG6	0.0182596	VDAC3	0.0146694	TXNDC17	0.0469088	FZD3	0.0328324	FAM174B	0.0118654	PRDX3	0.0328214	E2F2	0.0491299	PIK3R3	0.0226595
1023	ADRA1B	0.0504013	AL390719.3	0.0292625	RNF10	0.0247388	C17orf50	0.0224161	CCNG2	0.02913	TCTN3	0.0280754	PRKACB	0.0479446	AC064807.1	0.0182456	SMAP1	0.0146641	MARCKSL1	0.0468926	MRPS10	0.0328241	AEBP2	0.011854	BTG2	0.0327938	KIF9	0.0491072	RAC3	0.022642
1024	ZNF22	0.0503823	EEPD1	0.029259	CENPS-CORT	0.024736	ENO2	0.0223574	KSR2	0.0291292	PDE4B	0.0280662	PANK4	0.0478792	AC009090.6	0.0182428	SERPINF1	0.0146548	NR4A2	0.0468578	PFDN6	0.0328205	AUTS2	0.0118466	SVOPL	0.0327847	SEPHS1	0.0491002	CDON	0.0226418
1025	AC005410.1	0.05038	SFXN4	0.0292503	PBX1	0.0247331	AC080100.1	0.0223392	TOPORS	0.0291121	CPB2-AS1	0.0280523	ZKSCAN7	0.047871	NAE1	0.0182407	ZDHHC22	0.0146448	YIPF6	0.046837	MBTD1	0.0328124	GCDH	0.011838	USP15	0.0327789	ATP2B4	0.049087	KCNG2	0.022629
1026	GPX4	0.0503736	ZW10	0.0292195	ATP13A3	0.0247123	TMEM209	0.0223332	AC027682.4	0.0290947	CCAR1	0.0280507	MICALL1	0.0478529	HECA	0.0182364	SPIN3	0.0146415	ZNF534	0.046816	GPX1	0.0327849	SLC29A4	0.0118373	PLA2G4A	0.0327481	PPP3CB-AS1	0.0490781	CCT3	0.0226279
1027	LMO2	0.050368	ST3GAL6-AS1	0.0292173	GTPBP10	0.0246798	RPL23P2	0.0223301	SLC38A2	0.0290725	LINC00630	0.0280394	NGRN	0.0478419	NANOS3	0.0182297	HSD17B1	0.014639	MRPL11	0.0468157	SNRNP48	0.0327612	KLHL13	0.0118315	ARIH2	0.0327452	ZER1	0.0490594	NRSN2-AS1	0.022605
1028	ANKRD12	0.0503559	ASAH1	0.0292116	LEMD2	0.0246768	NABP1	0.0223274	AC091181.2	0.0290631	DCUN1D1	0.0280346	NFKBIZ	0.0478406	RBM45	0.0182044	RPS29	0.0146304	HCG25	0.0468131	AC027020.1	0.0327556	LINC00884	0.0118259	MAGOHB	0.0327441	Z84485.1	0.0490549	S100A1	0.0225964
1029	RUVBL2	0.0503495	RPS6KA5	0.0291894	COPS6	0.0246472	ACTR3	0.0223125	IMPDH1	0.0290563	SETD9	0.0280341	AGL	0.0478384	BTG3-AS1	0.0182034	BEX1	0.0146222	DCLK1	0.0467854	SLC16A1	0.0327553	KLHL15	0.0118239	CNOT8	0.0327415	LDB1	0.0490513	PIGBOS1	0.0225854
1030	AL021807.1	0.050342	PDK2	0.0291845	METTL18	0.024629	INAFM2	0.0223069	PCDH7	0.0290058	SPAG9	0.028018	TYRO3	0.0478174	HEY2	0.0181968	SIRT4	0.0146108	SCRN1	0.0467559	ATG2A	0.0327469	PHLDA3	0.0118105	ARHGAP11A	0.0327396	PMP22	0.0490427	ZFAND4	0.0225784
1031	SLC4A9	0.0503132	CSNK1G2-AS1	0.0291808	NFU1	0.0246139	PIR	0.0223068	DPH3	0.0290004	C17orf67	0.0280176	TMEM258	0.0477978	RPL35	0.0181958	MAPK3	0.0146092	RGPD5	0.046744	VEGFA	0.0327457	TGFB1	0.01181	NPM1P29	0.032733	INKA2	0.0490137	CALCRL	0.0225506
1032	ARNT	0.0502845	MRPS9	0.0291797	SMG1P5	0.0245965	DERL2	0.0223047	GPR171	0.0289914	RCBTB2	0.0280023	LINC01162	0.0477542	SLC25A16	0.0181766	GET1	0.0146006	CSNK1A1	0.0467366	TMEM234	0.0327443	AC025572.1	0.0118091	RNF2	0.0327211	PARD6A	0.0490076	TAOK3	0.0225321
1033	DONSON	0.050258	CDON	0.0291792	CTDSPL2	0.0245846	MTHFD2L	0.0222856	LMBR1	0.0289873	SYNPO2L	0.0279741	PPP1R1A	0.0477437	IGSF21	0.0181736	TCAF1	0.0145978	LSM1	0.0467332	SHH	0.032734	DEGS1	0.0118081	PGAP4	0.0327167	AGPAT4	0.0489923	MMP16	0.022522
1034	AC012368.2	0.0502568	PIH1D1	0.0291744	AL691447.2	0.0245697	SNORA20	0.0222787	AF287957.1	0.0289855	LAMA1	0.0279597	ZNF586	0.0477377	PMPCB	0.0181679	COX5A	0.0145959	GLO1	0.0467221	PHKG2	0.0327107	FAAP100	0.011807	SPCS1	0.0327021	LMNB1	0.0489872	LINGO2	0.0225082
1035	AC018861.2	0.0502429	PGK1	0.0291726	C1orf112	0.0245561	AL691432.2	0.02227	SAFB2	0.0289728	REEP1	0.0279527	DNAJB11	0.0477178	ZSCAN16	0.0181475	SLC11A2	0.0145939	PITPNA-AS1	0.0467144	ITSN2	0.0326961	AATK	0.0118037	MFSD6	0.0327007	ARL6IP6	0.0489864	HSP90AA1	0.0224842
1036	ZDHHC6	0.0501596	Rhesus_G0056428	0.0291675	SMAD5-AS1	0.0245543	HSD17B10	0.0222601	SNRNP35	0.0289701	AC000123.3	0.0279299	NFKBIA	0.0476949	FAAH	0.0181417	ZBTB6	0.0145926	WDR81	0.0466845	PLCD3	0.0326928	AC104072.1	0.0117958	CDC23	0.032697	GTF2H4	0.0489515	ZNRF1	0.0224791
1037	IFT80	0.0501288	IDE	0.0291478	USPL1	0.0245509	HES7	0.0222537	ADGRA1-AS1	0.0289588	ATAD5	0.0279267	FBXL7	0.0476028	AC103740.1	0.0181353	JKAMP	0.0145915	NIPBL	0.0466778	MTHFD2	0.0326921	DDX28	0.0117928	CMSS1	0.0326787	SDC1	0.0489343	CARMIL1	0.0224608
1038	TUSC1	0.0501041	TMEM251	0.0291459	H2AC13	0.024548	RPS6KA5	0.0222492	ADCY9	0.0289511	NDUFAF5	0.027921	CACNA1H	0.0475323	PFN2	0.0181283	LRP2BP	0.014583	RASSF3	0.0466628	ARMC7	0.0326837	SV2B	0.0117753	SLIT2	0.032668	YPEL1	0.0489316	STYX	0.0224387
1039	AL353748.3	0.0500636	GFM2	0.029137	AC092807.3	0.0245303	CNTFR	0.0222381	DIAPH2	0.0289449	CYB5B	0.0279182	AC144521.1	0.0475308	Rhesus_G0013153	0.0181256	PGP	0.014569	COPE	0.0466503	ANAPC11	0.0326788	CXXC1	0.0117615	ATP10D	0.0326676	HSP90AB1	0.04891	RAB14	0.0224099
1040	RNASEH1	0.0500289	TOMM34	0.0291301	AP003717.4	0.0245285	FADS3	0.0222348	B3GNTL1	0.0289356	SUGT1	0.0279162	COPRS	0.0475304	GOLGA5	0.0181246	GTF2B	0.0145681	ARFRP1	0.0466465	TRAPPC3	0.0326632	PSMD5	0.0117564	Rhesus_G0012752	0.0326388	LTA4H	0.0489032	CREBRF	0.0224074
1041	AC244517.2	0.0500279	AC008608.2	0.0291245	CCNE1	0.0245271	Rhesus_G0056415	0.0222303	TFIP11	0.0289231	ATP5MPL	0.0279134	AL138824.1	0.047504	ITGA10	0.0181224	B4GAT1	0.0145515	PBRM1	0.0466358	MLLT11	0.0326602	PEX5	0.0117532	AC099494.3	0.032635	LRIG1	0.0489023	BORCS5	0.0224043
1042	ZNF20	0.0500189	AP000787.1	0.029083	PRKAB1	0.0245234	KCTD10	0.022221	TCEAL5	0.0288906	ENPP5	0.0279115	NOP53	0.0474852	RHOA	0.0180949	GTPBP4	0.0145492	B4GALT4	0.0466353	NIPSNAP1	0.0326546	SCYL2	0.0117525	EMC1-AS1	0.0326302	PIGG	0.0489008	RPL7A	0.0223972
1043	AC095057.3	0.0500179	Rhesus_G0033640	0.0290762	DTYMK	0.0244653	AC009113.1	0.0222154	IPO5P1	0.0288546	NMNAT1	0.0278663	SPTLC3	0.0474743	RND3	0.0180933	UCP3	0.0145271	AC009396.3	0.0466048	MAD2L2	0.032591	MPP7	0.0117515	BAG3	0.0326093	MPC1	0.048861	MDM4	0.0223843
1044	LZTR1	0.0499928	RPL8	0.0290576	STARD10	0.0244641	MAP4K3	0.0222149	FOXP1-AS1	0.028846	DHDDS	0.0278649	NLK	0.0474691	NPRL2	0.0180882	ABITRAM	0.0145247	RSPRY1	0.0465783	C4orf3	0.0325865	CTRL	0.0117491	UBAP2	0.0326091	AL132780.5	0.0488517	DZANK1	0.022369
1045	AC016717.1	0.0499776	GFPT1	0.0290417	RNF141	0.0244617	GLTP	0.0222114	ZNF341	0.0288427	AC006249.1	0.0278521	BMP8A	0.0474668	NAALAD2	0.0180877	MDGA2	0.0145216	WDR20	0.0465527	ALG11	0.0325854	PLPPR1	0.0117464	AL441992.1	0.032594	VKORC1	0.0488259	CHPF2	0.0223625
1046	CIB1	0.0499586	RPL4	0.0290389	CIRBP-AS1	0.0244474	AL392172.1	0.0222044	IRAK1BP1	0.0288371	C1GALT1P1	0.0278493	PHF2	0.0474559	RAPH1	0.0180736	RHOT1	0.0145174	ZNF326	0.0465493	DSTYK	0.0325759	OST4	0.0117453	AL135978.2	0.0325861	CTBP1	0.0488068	SCN2B	0.022362
1047	MAPK7	0.0499586	AC107375.1	0.0290173	RRN3	0.0244461	MRS2	0.0221978	AC004130.2	0.0288299	PFKP	0.0278457	LINC00528	0.0474538	CPEB3	0.0180711	MIER2	0.014509	ZKSCAN2	0.0465437	NFYA	0.0325677	CHCHD2	0.0117304	Rhesus_G0051939	0.032584	KCNIP2	0.0488021	DUSP14	0.0223585
1048	PSMG3	0.0499546	MAU2	0.0290141	ZBTB8A	0.0244413	PEA15	0.0221913	C15orf41	0.0288	NOL12	0.0277948	AC132825.4	0.0474384	AC096564.2	0.0180659	PBDC1	0.0144939	P4HA1	0.0465341	IPO7	0.0325604	DDX56	0.0117111	GULP1	0.0325632	CLASP1	0.0487977	SNHG6	0.0223559
1049	MKRN3	0.0499502	AP1B1	0.0290052	ZNF622	0.0244375	CAMK2B	0.0221851	AC015883.1	0.0287394	ZNF81	0.0277743	ARHGAP29	0.0474383	SAMD10	0.0180512	EPG5	0.0144716	TAPBPL	0.0465256	SIAH3	0.0325592	CTCF	0.0117001	SF3B6	0.0325511	EVI2B	0.0487879	SRSF1	0.022349
1050	FAM117A	0.0499312	IMPACT	0.0289786	CAD	0.0244335	PAM16	0.0221849	SULT4A1	0.0287354	AL449106.1	0.0277583	SMARCD1	0.0474167	SOS1-IT1	0.0180307	ZNF148	0.0144672	ITPA	0.0465238	SCML1	0.0325389	AL603914.1	0.0116995	AC012557.2	0.0325418	EAPP	0.0487667	NSUN2	0.0223341
1051	ZNF414	0.049921	COQ7	0.0289706	EBP	0.0244082	SC5D	0.0221805	ZNF528-AS1	0.0287345	GNAQ	0.0277531	SIAH2	0.0474147	TIAF1	0.0180241	C17orf75	0.0144605	LINC00469	0.0465229	DEAF1	0.0325254	CEP250	0.0116959	PGRMC1	0.0325321	AC090229.1	0.048759	SPATA9	0.0223183
1052	RPL3	0.0499179	AC007066.2	0.0289482	MCM8	0.0244078	ACTN2	0.0221792	KHDRBS1	0.0287297	ALS2	0.0277331	FEM1A	0.0474016	BEST3	0.0180187	DHRS4-AS1	0.0144591	LIX1L	0.046506	INHBA-AS1	0.0325226	RALGDS	0.0116934	RBL2	0.0325257	LRIF1	0.0487495	GNG8	0.0223128
1053	TMEM39A	0.0498814	MRPL20	0.0289474	UBP1	0.0244024	AC011742.2	0.0221479	KLHL22	0.0287203	MRPL11	0.027728	ENOX1-AS1	0.0473799	GNAO1	0.0179991	FICD	0.0144571	GUCY1B1	0.0464772	WLS	0.0324905	AC034229.1	0.0116851	CORO1A	0.0325239	PFKL	0.0487255	CLTC	0.0223064
1054	EMSLR	0.0498783	INTS10	0.0289373	PRKAA2	0.0243934	ANKZF1	0.0221394	C6orf120	0.0287041	GYG2	0.0276869	YIF1A	0.0473778	AC100827.3	0.0179869	RFX7	0.0144519	PKN1	0.046475	CCPG1	0.0324668	CSAD	0.0116781	CEP295NL	0.0325145	AC008731.1	0.048719	GPATCH2	0.0223049
1055	ACP2	0.0498472	AC107294.2	0.0289294	ERVK13-1	0.0243781	RN7SL216P	0.022128	PTPRA	0.0286896	HOMER3	0.0276681	AC007879.5	0.0473356	IRAK1	0.0179702	GRIPAP1	0.0144467	RNF40	0.0464645	CHRM3	0.0324655	CCNG2	0.0116727	Rhesus_G0055465	0.0325139	AL161658.1	0.0486764	BCL2L1	0.0222667
1056	IRAK1	0.0498318	CEP95	0.0289128	MRPL57	0.0243626	AL353746.1	0.0221082	ZNF74	0.0286877	AASDHPPT	0.0276547	RNU6-942P	0.0473045	AC016727.3	0.017952	SLC7A10	0.0144436	ADAM12	0.0464446	TRAP1	0.0324605	ADAMTS4	0.0116677	RGS22	0.0325137	PTP4A3	0.0486262	USP21	0.0222648
1057	OIP5-AS1	0.049817	MRTFA	0.0289088	USP39	0.0243606	FAM43B	0.0221046	AC063976.2	0.0286794	CEBPG	0.0276545	KMT5C	0.0472605	PPP1R9A	0.0179495	ANAPC16	0.0144176	AP003721.3	0.0463997	MRPS18C	0.0324595	RNF165	0.0116578	SYDE1	0.0325058	PHF24	0.0486088	CAMSAP3	0.0222587
1058	ZNF774	0.0497704	PRKAR2A	0.0288876	SEC16A	0.024354	AC005832.4	0.0220965	AC009268.1	0.028679	TMEM18-DT	0.0276452	PDGFRA	0.0472028	ZBTB40	0.0179392	RMND5B	0.0144099	TPT1	0.046389	C16orf91	0.0324499	SEH1L	0.011653	MPZL2	0.032487	TBC1D7	0.0485619	CARF	0.0222587
1059	SLC12A1	0.0497673	AC010422.2	0.0288863	SSBP3-AS1	0.0243509	MED12	0.0220908	ABLIM3	0.0286782	TBC1D32	0.0276449	FTSJ1	0.047198	CLK4	0.0179354	ALKBH3	0.0144048	STX18	0.0463839	MEGF9	0.0324459	SPG21	0.0116507	C1orf74	0.0324657	THYN1	0.0485407	AC025181.2	0.0222496
1060	POLR1C	0.0497651	USP13	0.0288807	ATP1A2	0.024345	KDM2B	0.0220903	AC022966.1	0.0286775	TCTN1	0.0276424	FMN2	0.0471952	AC007114.2	0.0178955	FAM32A	0.0144032	DNAJC24	0.0463708	ABCC10	0.0324186	STK32C	0.0116378	INVS	0.0324582	AGA	0.0485241	ELMO2	0.0222495
1061	LHX8	0.0497401	CSTF1	0.0288684	AC084824.6	0.0243427	CITED1	0.0220822	ENTPD6	0.0286747	BEGAIN	0.0276216	UNC13A	0.0471934	LDHB	0.0178906	CHIC1	0.0144001	KIAA0895	0.0463601	UBE2E1	0.0323209	DYNC1H1	0.0116362	SSBP4	0.0324574	LINC01515	0.0485053	USP4	0.0222473
1062	RAB5B	0.049631	ZNF202	0.0288439	GABPB1-IT1	0.0243071	NME1	0.0220675	PPM1F	0.0286703	PACS1	0.0276142	MPRIP-AS1	0.0471881	DOC2B	0.0178808	RUSC1-AS1	0.01437	AC021016.2	0.0463551	FAH	0.0322677	GALR2	0.0116315	COG7	0.032452	ANAPC15	0.0484933	TOMM40	0.0222357
1063	TSEN54	0.0495662	HSD17B8	0.0288365	BTK	0.0243031	NUP214	0.0220624	PTP4A2P2	0.0286502	LAP3	0.0276111	BET1	0.0471867	NFKBIL1	0.0178672	MPC1	0.0143697	PELO	0.0463534	AC104118.1	0.0322665	ZNF644	0.0116299	PEX11A	0.0324146	MUC6	0.0484856	SLC25A3	0.0222248
1064	ANO8	0.0495554	AC009562.1	0.0288159	ARPP19	0.0242965	AP003972.1	0.0220425	Rhesus_G0035312	0.0286446	ELOA	0.0276047	Rhesus_G0028356	0.0471833	RASAL2	0.0178598	AC005261.4	0.0143694	SNHG30	0.0463269	LGALS3	0.0322663	HDAC2	0.0116281	NFIB	0.0323925	SNX11	0.0484853	ZBED1	0.0222192
1065	RCN3	0.0495244	NETO2	0.028815	RILPL2	0.0242889	ABCC10	0.0220392	TMEM104	0.0286409	TPI1	0.0275956	OCEL1	0.0471824	RAB3C	0.0178526	CEP57	0.0143647	TRIO	0.0463209	AGPAT3	0.0322471	Rhesus_G0056232	0.0116278	MPRIP	0.0323786	CPNE9	0.0484756	Rhesus_G0009866	0.0222163
1066	ACTL6A	0.0494906	EBAG9	0.0288087	PLCD4	0.0242658	RPL36	0.0220239	HSD17B7	0.0286285	B4GALT6	0.0275817	PRPF40B	0.0471747	AC022211.3	0.0178494	MED18	0.0143614	CRYAB	0.0463153	ERCC6	0.0322394	GTPBP6	0.0116176	ZFHX4-AS1	0.0323684	STK33	0.0484582	COL1A2	0.0222106
1067	MAGED2	0.0494869	Rhesus_G0046524	0.0287911	RBAK	0.0242516	HGS	0.0220074	TRAF3IP1	0.0286181	TMCC1	0.02756	PPP1R13B	0.0471744	ENPP4	0.0178459	DPY19L4	0.0143593	AC092123.1	0.046315	GTF2IRD2	0.0322072	TBCK	0.0116154	TALDO1	0.0323656	ST7L	0.0483766	ACTL6B	0.0222078
1068	GPR18	0.0494741	IRAK3	0.0287882	SP4	0.0242496	C22orf24	0.0220001	ZBED3-AS1	0.0286039	SET	0.0275592	TPRKBP2	0.0471724	AC139530.1	0.0178423	VPS33B	0.0143579	CEPT1	0.0462261	PACSIN3	0.0321992	SMARCA5	0.0116127	SLC25A28	0.0323645	KCTD1	0.0483668	DCUN1D3	0.0222052
1069	DUSP12	0.0494699	PSMD8	0.0287881	UBE2L3	0.0242448	MFSD8	0.021999	SPINDOC	0.0285922	BX005019.1	0.0275402	WDR70	0.0471689	RAP2C	0.0178262	TMUB2	0.0143353	NDUFC2	0.0462007	GGH	0.0321845	GPX4	0.0116076	DTL	0.0323588	TYMS	0.0483533	IGFBP3	0.0221972
1070	MBNL2	0.0494602	REEP6	0.0287843	EID3	0.0242083	ATOX1	0.0219921	AL139274.2	0.0285779	ZNF487	0.0275261	ARMC6	0.0471421	AL365204.1	0.0178144	DENND6A	0.0143353	AC006372.1	0.0461775	EXOSC5	0.0321391	AL512506.2	0.0116038	DUSP6	0.0323586	DPM1	0.0483324	PTPN5	0.0221897
1071	TYW3	0.0494343	PSMD7	0.0287826	PHLDB1	0.0242031	MALT1	0.0219906	SAMD8	0.0285727	SERP2	0.0275228	LUC7L	0.047142	FBXO30	0.0177967	CCNE2	0.014332	TCF7L2	0.0461713	NOL6	0.0321288	TBC1D31	0.0116027	CENPF	0.0323538	Z73417.1	0.0483314	KLF4	0.0221886
1072	GALNT1	0.049432	DNAJC16	0.0287796	PACRG-AS1	0.0241814	AC025164.2	0.0219825	KIF9-AS1	0.028566	CFAP36	0.0275043	BMI1	0.0471387	WHAMMP3	0.0177947	HCG11	0.0143022	GRPEL1	0.0461462	CENPS	0.0321253	PCDH11X	0.0115961	CD4	0.0323512	MED26	0.0483287	SLC8A1-AS1	0.0221816
1073	CAMK2N2	0.0494045	RPL29P24	0.028769	Rhesus_G0026379	0.024154	LINC00963	0.0219648	AC027682.7	0.0285638	Rhesus_G0045374	0.0274878	AC006001.2	0.0471095	AC022919.1	0.0177875	BRD3OS	0.0143011	ATP5ME	0.0461401	PBRM1	0.0321252	ISOC2	0.0115928	PHF20	0.0323482	NT5DC3	0.0483099	LINC00667	0.0221727
1074	TMEM129	0.0493702	SEC61A2	0.0287579	S100A10	0.0241488	VASH1	0.0219645	GZMM	0.0285622	RPP40	0.0274878	TTBK2	0.0471047	ZNF436	0.017776	ADAMTS8	0.0142993	RAF1	0.0461163	QTRT1	0.032125	SHANK1	0.0115869	SPAST	0.0323344	MRPL45	0.0482966	GRK6	0.022163
1075	ZNF606	0.0493567	UTP25	0.0287574	ERVMER34-1	0.0241457	RAB5B	0.0219374	LCMT2	0.0285616	ANGPTL3	0.0274867	SNURF	0.047081	C16orf72	0.0177637	NBEAL1	0.0142968	TRIR	0.0460954	ASNS	0.0320838	EIF4A2	0.0115757	TMEM209	0.0323217	HERC3	0.0482498	SUMO4	0.022144
1076	ATP11B	0.0493562	PIGF	0.0287421	MKNK1	0.0241448	AC008601.1	0.0219273	AMDHD2	0.0285385	TRMT10B	0.0274845	AC096540.1	0.0470791	TMEM184C	0.0177567	YIF1B	0.0142911	AC012370.1	0.0460943	MED17	0.0320626	RPL5P15	0.0115706	NGDN	0.0323134	SIRT5	0.0482269	PRRG3	0.0221377
1077	DTNB	0.0493371	AP003486.1	0.0287355	PTBP1	0.0241443	MRPS27	0.0219258	NUDCD2	0.028526	PELI2	0.0274767	PGBD2	0.0470731	BTBD10	0.017755	MRPL41	0.0142816	TMC7	0.046026	SPTBN1	0.0320619	TSTA3	0.0115523	EIF2B5	0.0323071	Rhesus_G0057813	0.0482125	ZNF274	0.0221306
1078	ALG8	0.0492615	TEX30	0.0287249	CA14	0.0241437	FAM193A	0.0219136	SLC22A23	0.0285249	SLC43A1	0.0274553	RBMX2P2	0.0470704	COX7B	0.0177482	CD164	0.0142782	KMT2E	0.0460241	PFAS	0.0320509	POLR1A	0.0115433	MANBA	0.0322802	S100B	0.0482024	EGR3	0.0221274
1079	THY1	0.0492499	HYKK	0.0287171	PTCH1	0.0241428	NIPSNAP2	0.0219109	SLC35C1	0.028521	AC237221.1	0.0274389	AC016571.1	0.0470665	ANKAR	0.0177372	ZNF202	0.0142711	EPB41L4A	0.0460115	HIRA	0.0320157	MAEL	0.0115409	PATZ1	0.0322466	ACRV1	0.0481924	AGAP3	0.0221262
1080	SNIP1	0.0492261	MTAP	0.0287164	AC135178.4	0.0241251	ZNF790-AS1	0.021906	AP001107.1	0.028508	RNF26	0.0274327	LINC00899	0.0470615	PEG13	0.0177182	ATF3	0.0142663	VIPAS39	0.045975	FGF18	0.0320132	CFI	0.0115354	MBLAC1	0.0322224	Rhesus_G0028537	0.0481883	CDH23	0.0221261
1081	RPS27L	0.0492063	RPL37A	0.028683	ETV5	0.0241061	CYB5A	0.0219038	IRGQ	0.0284992	GPAT4	0.027426	FYTTD1	0.0470443	AC123567.2	0.0177108	MBD1	0.0142365	HNRNPH3	0.0459617	LTV1	0.0320075	CALCRL	0.0115286	KLF6	0.0322206	ZNF534	0.0481713	TOMM20	0.0221206
1082	CDK5	0.0492059	ZBTB10	0.0286732	BCAP29	0.0241021	SNAPC4	0.0218851	APC2	0.0284971	PIGS	0.0274241	RAVER1	0.0470417	PGBD5	0.0177078	MALSU1	0.014224	NTMT1	0.0459077	TTC27	0.0319989	NOC3L	0.0115254	PSMD2	0.0322204	SERF1A	0.048155	MPPED2	0.022112
1083	EEA1	0.0491625	NEUROG1	0.0286634	AC104806.2	0.024096	PABPC4	0.0218821	RPL29P14	0.0284722	AC130324.2	0.0274213	LSM5	0.0470283	CRIP3	0.0176969	PNCK	0.0142168	PDLIM1	0.0458933	RNU2-63P	0.031973	ZNF664	0.011518	MRPS23	0.0322198	RNU6-123P	0.0481425	AC092957.1	0.022109
1084	NFXL1	0.0491618	SNX15	0.0286621	MYO15B	0.0240958	NPM1P41	0.021881	PHETA2	0.0284702	OPCML	0.0274016	SMPD3	0.0470241	EPB41L5	0.0176819	SEC24C	0.0142138	LUCAT1	0.0458874	AC021321.1	0.0319684	GAK	0.0115179	PDK1	0.0321905	AGAP2-AS1	0.0481406	AC040168.2	0.0221075
1085	AC027544.2	0.04916	SMARCAD1	0.0286605	ZBTB21	0.0240591	YWHAQ	0.0218683	MBNL1	0.028469	NEO1	0.0273972	ALG10B	0.0470057	BLMH	0.0176796	AFTPH	0.0142085	ABCG4	0.0458801	SMIM27	0.0319598	AC120042.1	0.0115174	DNMT1	0.0321835	DLEU7	0.0480878	ALKBH4	0.0220952
1086	AL138921.1	0.0491117	NEMP1	0.0286369	MIPOL1	0.0240555	SIRT2	0.0218499	AC012354.1	0.028455	TAF7	0.0273747	LCLAT1	0.0469563	LEMD2	0.0176719	GTPBP3	0.0142062	GAK	0.0458783	PSTK	0.0319254	ACAP2-IT1	0.0115159	PPP1R18	0.0321636	UBE2H	0.0480753	IDH3G	0.0220902
1087	NDST3	0.0490812	LINC01952	0.0286268	LIMD1	0.0240462	MFSD2B	0.0218459	MICAL1	0.0284526	SERGEF	0.0273657	STC2	0.0469396	AC008498.2	0.017661	CC2D2A	0.0142022	IPO9-AS1	0.0458758	TSTD2	0.0319217	AMOTL2	0.0115091	NUP43	0.0321515	RPS5P2	0.0480422	NCOA6	0.0220886
1088	TRAF5	0.0490549	AL353771.1	0.0286171	UBAP2	0.0240334	RCCD1	0.0218347	BCO2	0.0284432	NPPC	0.0273552	KLF7-IT1	0.0469304	Z68871.1	0.0176526	ALDH18A1	0.0142011	TGDS	0.0458527	DNAJB6	0.0319172	MOB4	0.011509	PKMYT1	0.032147	IL5	0.048012	GMFG	0.0220842
1089	PDHX	0.049049	PRPF18	0.0286123	AC091181.2	0.0240257	PKN2-AS1	0.0218334	MOSPD2	0.0284386	GPR137C	0.0273444	SNHG16	0.0469092	DCP2	0.01765	LINC01102	0.0141938	PSMD12	0.0458497	AL451074.2	0.0319146	TOB1	0.011497	IL17F	0.0321154	TMSB15B	0.0479952	FAIM	0.0220835
1090	RAB19	0.0490174	TCEA2	0.0286091	RNF38	0.0240221	GHRLOS	0.0218275	ATP8B2	0.028438	DGCR8	0.0273414	CAMK2N2	0.046909	GORASP2	0.0176489	NDRG4	0.0141901	FTL	0.0458487	AL050343.2	0.0319067	APLP2	0.0114962	MYPOP	0.0321109	UCHL1	0.0479777	PRXL2B	0.0220817
1091	MIR4500HG	0.0490172	PRDM8	0.0286066	LSM14A	0.0240033	EDDM13	0.0218258	ERO1B	0.0284365	ZBTB6	0.0273249	CIITA	0.0468813	KATNBL1	0.0176219	AC034102.6	0.0141818	ZNF565	0.0458339	CXADR	0.0318985	SPTBN1	0.0114929	CDC7	0.0321082	SELENBP1	0.0479604	C11orf49	0.0220682
1092	Rhesus_G0030266	0.0490169	PMS1	0.0285841	PIFO	0.0240025	ANXA3	0.0218246	EBNA1BP2	0.0284126	LINC02288	0.0273188	ZNF800	0.0468418	EMSY	0.0176122	NHP2	0.0141674	AC092691.1	0.0458299	AC079866.1	0.0318964	ILK	0.0114904	CRTAP	0.0321079	MZT1	0.0478867	KCNJ3	0.0220676
1093	SHROOM4	0.0490164	SNU13	0.0285665	AC005856.1	0.0239978	ACVR2A	0.021823	ST3GAL4	0.0284012	CCDC59	0.0273126	AC100763.1	0.0468416	RPL32P34	0.0175977	RNF135	0.0141672	MED9	0.0458257	LARP1	0.0318846	PEX2	0.0114827	TMOD3	0.0321013	CWF19L2	0.0478162	AC055717.1	0.0220552
1094	TDRD3	0.0489763	BYSL	0.0285657	TRAFD1	0.0239965	ADAM9	0.0218222	LRPPRC	0.028372	KCNJ3	0.0273027	RGN	0.0468269	AP000962.3	0.0175778	MVB12A	0.0141671	STK38L	0.0457321	MAN2A1	0.0318835	CPNE3	0.0114798	APH1A	0.0320932	FAM167A	0.0477966	SSPN	0.0220374
1095	AC093635.1	0.0489664	AP006623.1	0.0285502	AP000873.2	0.023972	BRAP	0.0218155	GTF2H5	0.0283704	CEP89	0.0273021	CENPL	0.0468179	BBS2	0.017565	TLK2	0.0141661	LINC01315	0.0457295	ATP6AP2	0.0318583	RFX7	0.0114797	ZC3HAV1	0.0320883	COX7C	0.0477932	Z85995.1	0.022034
1096	CBLN2	0.0488687	RND2	0.0285368	SNRPC	0.023941	COPG1	0.021809	GATAD2A	0.0283675	DHX8	0.027299	DNAJC27-AS1	0.0468092	VOPP1	0.0175624	LAGE3P1	0.0141629	SETD6	0.0457274	ECT2L	0.0318582	ALG6	0.011473	HMGN5	0.032083	ACD	0.0477793	SPAG16	0.0220278
1097	ADRB1	0.0488248	RPL24	0.0285216	YPEL1	0.0239382	MNT	0.0217994	ZNF438	0.0283641	TNRC6B	0.0272952	SLC22A4	0.0467625	SIL1	0.0175594	DNAH14	0.0141628	TEX29	0.0457137	AC019131.2	0.0318185	HTATIP2	0.0114649	Rhesus_G0056428	0.0320747	PIGN	0.0477609	IMPAD1	0.0220117
1098	C10orf95	0.0487974	AL096829.1	0.028518	TWF1	0.0239374	AFAP1	0.0217959	STK26	0.0283365	SV2C	0.0272947	DIPK1A	0.0467498	AF186192.2	0.0175561	SRSF12	0.014162	C11orf80	0.0456983	ACYP1	0.0318175	AL450326.1	0.0114618	DOP1B	0.0320569	SREBF2-AS1	0.0477444	SMARCAL1	0.0220088
1099	CCND2	0.0487533	HSCB	0.0285036	PRR26	0.0239141	TTC7B	0.0217958	MDFI	0.0283332	MYDGF	0.0272921	DDX46	0.0467493	CDS2	0.0175558	PRELID3A	0.0141599	KIAA0319L	0.0456867	KIAA0513	0.0318074	ERRFI1	0.0114603	TRIR	0.0320455	ZNF319	0.0477265	CCDC171	0.0220028
1100	ZFHX2-AS1	0.0487448	DCBLD1	0.0284925	ERAL1	0.0239089	TRIM25	0.0217796	DGKI	0.0283222	MIR8063	0.0272807	SLC35F3	0.0467378	SPPL2B	0.0175544	AC020928.1	0.0141462	PRKAR1A	0.0456816	UBE2Q1	0.0318062	ELMSAN1	0.011459	TSNAX-DISC1	0.0320358	KCNH7-AS1	0.0477122	USP8	0.0220021
1101	CDC27	0.0487405	NACA	0.0284908	CAMSAP3	0.0238696	NFYC-AS1	0.0217726	CADM3	0.0282938	AP003108.2	0.0272721	MARCH11-AS1	0.0467317	CLIP1	0.0175492	Rhesus_G0051158	0.0141374	NDUFAF4	0.0456698	RWDD1	0.031806	BASP1-AS1	0.0114574	SUPT20H	0.0320286	CENPV	0.0476766	MYPOP	0.0219926
1102	AC011242.1	0.0487273	GHDC	0.028478	DAP	0.0238548	C2orf88	0.021772	FHL2	0.02829	C15orf41	0.0272679	PHLDB2	0.0467136	NYAP1	0.0175491	BLVRB	0.0141362	AC004815.1	0.0456531	FAM174B	0.0317996	AC010157.2	0.0114574	AC007375.3	0.032024	CCDC43	0.0476518	AC104073.4	0.0219916
1103	ADAM15	0.0487125	ACAP2	0.0284765	CRB1	0.0238548	UBTF	0.0217698	GABRB1	0.0282738	AL022311.1	0.0272522	ZNF771	0.0467119	ZNF185	0.0175233	AC099792.1	0.0141236	ASCC2	0.0456389	PHF24	0.0317905	DDA1	0.0114508	RCCD1	0.0320016	ZNF670	0.0476455	AC005070.3	0.0219825
1104	RBM19	0.0487092	MCAT	0.0284498	AL035587.1	0.0238383	WDR20	0.0217615	SNRPG	0.0282716	HOMER1	0.0272488	NIPA2	0.0466997	SEC24B	0.0174964	SAP30	0.0141197	TFG	0.0456337	AL138721.1	0.0317648	SERP2	0.0114496	GAB1	0.0319844	ATF4	0.0476204	OXCT1	0.0219755
1105	AL139317.5	0.0486895	ADCK2	0.0284487	CWC22	0.0238378	ZNF268	0.0217532	NDUFS2	0.0282683	AUTS2	0.0272454	RAB33B	0.0466833	SEC61A1	0.0174926	SPOPL	0.0141102	HABP4	0.045629	MRPS12	0.0317601	LAMTOR4	0.0114492	PIP4P1	0.0319722	SARS2	0.0476159	CCDC177	0.0219736
1106	SF1	0.0486728	AL691447.2	0.0283838	XRCC4	0.0238262	TACO1	0.0217243	CNOT1	0.0282566	AC006077.2	0.0272373	LEMD1-DT	0.0466829	CDK5R1	0.017485	PRR16	0.0141062	CAPZA1	0.0456065	AL050341.2	0.0317528	PPIL3	0.0114466	CFDP1	0.0319709	TPRA1	0.0476105	PLCXD3	0.0219708
1107	AL390879.1	0.0486667	HSF2BP	0.0283539	H4C4	0.0238216	RASGRP1	0.0217214	DCP1B	0.0282483	GRM8	0.0272279	PCDHGC5	0.0466313	CD200	0.0174788	TDRP	0.0141062	CEP85	0.0455837	ZKSCAN2-DT	0.0317378	AVL9	0.0114461	WDHD1	0.0319663	FAM117B	0.0476079	SLC5A7	0.0219612
1108	SEC31B	0.0486607	TSC22D4	0.0283488	RNH1	0.0238189	PCBP3	0.0217172	MTND5P15	0.0282415	LYST	0.0272208	SNX9	0.0466207	SLC9B2	0.0174777	DTX2	0.0141034	CCT6A	0.0455793	SRP19	0.0317244	BIRC2	0.0114275	AC004540.1	0.0319413	AL357093.1	0.0476035	AC061708.1	0.0219587
1109	IQCC	0.0486604	SCAF8	0.0283469	PRKRA	0.0238051	CACNB4	0.0217134	PDLIM7	0.0282414	PSMD11	0.0272004	SCRN3	0.0466203	ZNF891	0.0174701	CD55	0.0140817	UQCRB	0.0455584	UCHL3	0.0317107	RELA	0.0114204	TRIM11	0.0319291	EGFEM1P	0.0475821	FAM104B	0.0219452
1110	CD1D	0.0486585	MYBL2	0.028338	NDUFS4	0.02378	RAB9B	0.0217044	GLRX5	0.02824	LMO2	0.027179	REX1BD	0.0466053	CYB5B	0.0174679	MED21	0.0140702	ZNF768	0.0454857	KSR2	0.0317072	AC103987.1	0.0114087	AC012447.1	0.0319285	RAB40C	0.0475807	INTS10	0.0219416
1111	Rhesus_G0035311	0.0486528	IGDCC4	0.0283057	FAM162B	0.0237736	SEC24C	0.0216896	TACR1	0.0282357	YDJC	0.0271778	PCDHGB2	0.0466006	CACNG7	0.0174672	CCDC122	0.0140674	COPS2	0.0454826	INPP5D	0.031701	RASSF8	0.0114082	GRPEL1	0.0319247	DHRS7	0.0474497	PACRG-AS1	0.0219402
1112	AL162458.1	0.0486526	PMPCA	0.0283007	UBXN6	0.023773	MPZL1	0.0216764	MEPCE	0.028235	SMARCB1	0.0271749	DSTNP1	0.0465898	DIMT1	0.0174568	TRIP10	0.0140646	LOXL1	0.0454666	NUDT15	0.0316846	MANEAL	0.0114061	SLC25A26	0.031899	ATXN2L	0.047407	AK8	0.02194
1113	ESCO1	0.0486515	COPZ2	0.0282961	VPS36	0.0237726	LZTS3	0.0216655	HEATR3	0.0282007	PATZ1	0.0271719	AL354702.1	0.0465898	KLHL20	0.0174451	AVPI1	0.0140501	STX16	0.0454619	SMC6	0.0316772	SYNPO2L	0.0113993	CROT	0.0318911	ADIPOR2	0.0473948	RASGRF1	0.0219318
1114	SDF2	0.0486299	ACBD4	0.0282955	AC010335.1	0.0237656	TXNDC17	0.0216642	HSD11B1L	0.0281727	FECH	0.0271715	CHRNG	0.0465866	TPI1	0.0174443	ARL2	0.0140485	MRPL46	0.0454513	NAA16	0.0316619	AC005692.2	0.0113939	Rhesus_G0056481	0.031882	ZNF674	0.0473837	AC079866.2	0.021927
1115	CWC25	0.0485739	PIGX	0.0282718	Rhesus_G0056039	0.0237628	DDX10	0.0216607	EGLN2	0.0281726	PPP4R1L	0.0271516	SAMD13	0.0465596	LAMA1	0.0174428	Rhesus_G0037269	0.0140329	ZNF214	0.0454199	UBXN6	0.0316607	WWC2	0.0113888	PBXIP1	0.0318731	SCAPER	0.0473353	FIRRE	0.0219256
1116	LGR4	0.0485675	NABP2	0.0282703	SIX3	0.0237617	AC007688.2	0.0216531	Rhesus_G0056039	0.0281655	DNAH10OS	0.0271212	TMCC2	0.046529	VEZT	0.0174418	AC121334.4	0.0140203	SSBP4	0.0454099	NDUFAB1	0.0316291	RO60	0.0113859	AP2S1	0.0318666	KIAA0930	0.0473205	RNF146	0.0219226
1117	RN7SL381P	0.0485459	FAXDC2	0.0282673	AC007496.2	0.023748	SOGA3	0.0216403	YIPF4	0.0281236	RPS3	0.0271143	TULP3	0.0465069	ZNF92	0.0174342	DHTKD1	0.0140176	ZNF674-AS1	0.0453825	FAM219A	0.0316172	TMEM120B	0.0113844	RBL1	0.0318225	KIF5B	0.0473	UBXN2B	0.0219221
1118	AC079148.1	0.0485354	BOP1	0.0282626	AC005498.3	0.0237473	CCNB1IP1	0.0216115	SEPTIN6	0.0280954	FREM2	0.0271047	ROM1	0.0464977	DPYSL4	0.017432	TGFB3	0.0140163	SELENOV	0.0453512	ZNF282	0.031601	AC093510.2	0.0113811	CEP89	0.031817	PTN	0.0472772	SLC9A8	0.0219005
1119	KDM2A	0.0485295	TPT1P10	0.0282534	RNF169	0.0237436	AC099332.2	0.0216058	PANK4	0.0280916	PNPT1	0.0271036	UFM1	0.0464975	SMPD1	0.0174272	GRIK4	0.014004	AC004797.1	0.0453475	HAUS7	0.031597	AL157829.1	0.0113803	ISOC1	0.0318162	TBKBP1	0.0472581	SEC62	0.0218961
1120	NRSN1	0.0485052	IARS1	0.0282428	CTSD	0.0237365	IQCN	0.021592	AKR1A1	0.0280879	NCKIPSD	0.0270588	ZNF776	0.0464885	TKFC	0.0174233	HAGH	0.0140017	AC137735.2	0.0453464	AMER2	0.0315821	FADS2	0.0113793	ACAT2	0.0318126	ANP32B	0.0472372	AC243571.2	0.021866
1121	ATF1	0.048497	R3HCC1L	0.0282403	EIF3H	0.0237352	ARHGEF37	0.021591	F12	0.0280874	MIR326	0.0270437	ARID4B	0.0464836	HMGN2	0.0174151	AK4	0.0140013	SYCP2	0.0453319	KLHL20	0.031559	ZRSR2	0.0113742	IFNGR1	0.0318042	DCLRE1C	0.0472254	ORC5	0.021864
1122	GADD45G	0.0484853	PSPC1	0.0282365	AL139384.2	0.0237303	AL645504.1	0.021566	TMEM189	0.0280864	LMBR1L	0.0270403	VPS36	0.0464828	STARD3	0.0174102	LINC00907	0.0139938	ZNF184	0.045295	CCDC138	0.0315419	C1orf53	0.0113728	DBR1	0.0317845	AC005785.2	0.0471895	TEDC2	0.0218603
1123	FAM217B	0.0484631	MED31	0.0282364	ZNF671	0.0237276	AC097381.1	0.0215658	SLC9A9	0.0280841	CRYBG3	0.0270381	BACH2	0.046481	RTKN	0.017408	AC025809.2	0.0139911	ZNF480	0.0452821	MATN2	0.0315314	NAT8L	0.01137	ALKBH4	0.0317777	IQSEC2	0.0471823	MARF1	0.0218518
1124	RIC3-DT	0.0484531	NOLC1	0.0282315	BRCC3	0.023714	PCDHGA10	0.0215585	SLC35F1	0.0280799	HCG25	0.0270334	PPP1R26	0.0464522	TUBD1	0.0174063	KCNN1	0.0139839	DMAC2	0.0452649	TTN	0.0314885	ABL1	0.0113662	TMEM38B	0.0317759	AC090692.3	0.0471682	TMEM208	0.0218477
1125	APIP	0.0484498	GGCT	0.028229	ALG11	0.0237094	SMAP1	0.0215533	HACD4	0.0280794	SATL1	0.027027	WDR74	0.0464412	NLRX1	0.0174051	REXO4	0.0139798	LTBR	0.045252	SRCIN1	0.0314771	KIAA0408	0.0113604	MAU2	0.0317405	OGFOD1P1	0.0471617	AC019197.1	0.021825
1126	MRPS18B	0.0483805	ITPA	0.0282156	CCDC189	0.0236573	MPP6	0.0215365	MAGED4B	0.0280793	DOCK5	0.0270179	NT5M	0.0464094	THUMPD3	0.0174042	ZNF629	0.0139788	SLIT2	0.0452513	AL049796.1	0.0314739	SEC24B	0.0113537	FAM181A-AS1	0.0317288	POC1A	0.0471447	LRRCC1	0.0218227
1127	C2CD2L	0.0483597	Rhesus_G0025483	0.0282114	NOSIP	0.0236538	NPNT	0.0215299	RABEP1	0.0280773	TBCEL	0.0270166	AC099791.2	0.0464018	ZNF431	0.0174041	TCEAL2	0.0139724	POLB	0.0452452	VDAC2	0.031467	BX571846.1	0.0113502	QTRT2	0.0316897	MLH1	0.0471429	SLC18B1	0.0218126
1128	CD59	0.0483485	NANP	0.0282096	RCOR1	0.0236484	TMEM19	0.0215289	AC073111.4	0.0280701	AC079834.2	0.0270148	STMN2	0.0463982	PCDHGA12	0.0173952	PARP6	0.0139676	FAM227B	0.0452436	UNC79	0.0314528	RNF212	0.0113486	ZNF805	0.031669	AXIN1	0.0471331	GPS2	0.0218116
1129	KNDC1	0.0483471	SUCLA2	0.0281996	LINC01838	0.0236416	MED20	0.0215222	AC063950.1	0.0280666	AL357568.2	0.0270086	AL136439.1	0.0463837	ARFGEF1	0.0173934	AC090206.1	0.0139666	EFNA4	0.0452358	AC010332.2	0.0314502	INF2	0.0113426	CDADC1	0.0316664	ICK	0.0471174	SLIT3	0.0218026
1130	MYO18A	0.0483451	FBXO17	0.0281807	LIFR	0.0236413	RUNDC1	0.0215161	AC068931.1	0.0280558	DCAF13	0.0270065	PCGF3	0.0463572	VDR	0.0173898	MLYCD	0.013954	AC026124.2	0.0451884	C22orf39	0.031447	CYP2R1	0.0113367	FKBP2	0.0316412	PDPR	0.0471173	AL136981.2	0.0217822
1131	TTN-AS1	0.0483163	PCDH17	0.0281801	KRT18P61	0.0236406	FBXL18	0.0215015	AL132989.2	0.0280479	FUZ	0.0270015	HECTD3	0.0463529	GAD2	0.0173877	ZNF124	0.0139464	NYAP2	0.0451827	IFT140	0.0314458	Rhesus_G0036074	0.0113353	RNF167	0.0316356	C17orf80	0.0470883	MORF4L2	0.0217782
1132	GCN1	0.0483158	NAA50	0.0281778	FAM104B	0.0236376	ZNF235	0.0214847	UHMK1	0.0280475	AC078883.2	0.0269958	ATP5MC1	0.0463106	AATK	0.017366	SH3BP5L	0.0139454	ADAMTS7	0.0451661	TFAP4	0.0314408	NSFL1C	0.011325	UQCRH	0.031631	PYURF	0.0470581	TCP11L2	0.0217778
1133	AC079807.1	0.048274	DMRTB1	0.0281632	PLSCR1	0.0236322	AGAP2	0.0214839	AP000692.2	0.028033	STAG1	0.0269885	ZNF326	0.0463048	MAP3K5	0.0173622	LRRC75B	0.0139318	PABPC4	0.0451638	PPP4R3B	0.0314282	UQCRQ	0.0113249	PHF10	0.031608	LCN12	0.0470164	SRPK3	0.021771
1134	INHBA	0.0482693	AC011416.4	0.0281592	AP002518.1	0.0236298	MGAT5B	0.02148	NOL12	0.0280268	LGALSL	0.0269851	LMOD2	0.0462754	PSMC4	0.0173591	MIB2	0.0139248	TBK1	0.0451413	KCTD8	0.031417	AC073475.1	0.011321	R3HCC1L	0.0315943	DNM2	0.0470127	HSD17B12	0.0217635
1135	GGH	0.0482424	CCN1	0.028141	AL358777.3	0.0236166	PIK3IP1	0.0214668	WASHC1	0.0280223	AC022211.2	0.0269845	COPG1	0.0462201	CREG1	0.017331	EXOC3L1	0.0139193	CDK5RAP1	0.0451095	MLLT3	0.0314145	SETDB1	0.0113192	LRAT	0.0315847	AC079316.2	0.0469789	SLITRK1	0.0217553
1136	AC008780.1	0.0482177	PITPNA-AS1	0.0281346	AKIP1	0.0236046	LRRC29	0.0214575	SLC36A4	0.0279835	ADAM19	0.0269698	SNHG1	0.046215	BEX3	0.0173139	SPSB4	0.0139181	PLOD3	0.045101	KMT2C	0.0313798	MEX3A	0.0113173	FAM3C	0.0315812	TTF1	0.0469705	AL731533.3	0.0217513
1137	CINP	0.0482024	MRPL40	0.0281086	Rhesus_G0032138	0.0236036	PCDHGB8P	0.0214564	MTIF2	0.027976	SVOP	0.0269475	CBLB	0.0462143	WNT3	0.0173051	CHKB	0.0139167	FBXO21	0.0450949	DGKA	0.0313766	MFSD14B	0.011315	AC068308.1	0.0315656	KDSR	0.0469583	AGGF1	0.0217506
1138	STC1	0.0481975	CPTP	0.0281076	JADE3	0.0235955	BASP1	0.0214374	GLE1	0.0279747	L3MBTL4	0.0269422	EMD	0.0462056	TSPAN9	0.0173005	LAMTOR2	0.0139161	HMG20B	0.0450928	NDUFB11	0.0313692	AC018628.2	0.0113126	TBC1D32	0.0315639	EML1	0.0469582	AC090559.2	0.0217313
1139	AC002458.1	0.0481888	PCYT1A	0.0281062	CCDC120	0.0235946	KATNAL1	0.0214318	EEF2	0.0279687	DCAF15	0.0269256	AL096829.1	0.0462048	UIMC1	0.0172973	PSMC5	0.0139153	IST1	0.0450778	KRIT1	0.0313606	TMEM59L	0.0113107	AL355001.2	0.0315613	BANF1	0.046957	PACS1	0.0216863
1140	BRD1	0.0481771	EIF1AD	0.0280807	PSD2	0.0235938	AL008727.1	0.0214222	EIF2B1	0.0279622	GNB5	0.0269225	RPL12P37	0.0461962	TMEM86A	0.0172964	C11orf71	0.01391	CTIF	0.0450662	AC077690.1	0.0313582	FAR1	0.0113024	PPP1CC	0.0315507	TIA1	0.0469558	ACOT4	0.0216727
1141	CTDSP1	0.0481651	CTNNAL1	0.0280687	EPHA4	0.0235767	GMEB1	0.0214197	COL9A2	0.0279239	MTRF1L	0.0269218	BAG1	0.0461637	IFFO1	0.0172939	RN7SL473P	0.0138976	NRXN2	0.0450622	C17orf58	0.0313487	ODC1	0.0113008	RPL21P10	0.0315472	RDM1	0.0469272	TRAPPC6B	0.021668
1142	FAM155A	0.0481479	H3C8	0.0280416	CASP3	0.023558	CBR1	0.0214158	FOXO1	0.0279232	NLRP3	0.0269162	P4HA3	0.0461601	DIS3L2	0.0172681	TXNRD1	0.0138958	C6orf226	0.0450593	TMEM68	0.0313332	PATZ1	0.0113006	PTS	0.0315346	PAK2	0.0468961	BTBD2	0.0216652
1143	GRN	0.0481467	TP53INP1	0.0280297	AC099521.4	0.0235578	AL390726.5	0.0214105	MRPL36	0.0279177	ZNF573	0.0269071	CHFR	0.0461386	AP002833.1	0.0172679	MLXIP	0.0138893	SCOC	0.0450426	USP28	0.0313253	SVOPL	0.0112938	UBE2I	0.0315328	HDAC1	0.0468919	DNASE2	0.021662
1144	SAR1B	0.0481343	AC023301.1	0.0280236	TOP1	0.0235514	VPS37C	0.0213829	NUDT21	0.0279152	EEF1B2P7	0.026887	ZNF76	0.0461372	ECI2	0.0172677	PPP2R1A	0.0138733	EFNB1	0.045031	SRPK2	0.0313222	ADAMTS2	0.0112805	RCBTB2	0.0315244	ANAPC10P1	0.0468882	CMAS	0.0216565
1145	AC027228.1	0.0480925	MT3	0.0280071	TMCO1	0.0235444	ORC5	0.021375	EHBP1L1	0.0279084	H3P35	0.026882	DLEU7	0.0461202	NRDC	0.0172647	CTNND2	0.013867	SLC26A1	0.0450231	METTL23	0.0312861	LYPLA1	0.0112803	RNMT	0.0314536	AGAP3	0.0468836	AC004890.2	0.0216367
1146	GLCE	0.0480748	TUSC3	0.0280056	FAM118B	0.0235217	C11orf87	0.0213735	RGL2	0.0278836	CRCP	0.0268697	SDHAF2	0.0461016	PSMB10	0.0172588	UBE2J1	0.0138623	OSTM1-AS1	0.0450101	CCDC12	0.0312796	BICDL1	0.011273	ROR2	0.0314079	CKB	0.0468775	IGSF9B	0.0216356
1147	TTC7B	0.0480709	AC005343.1	0.0279895	NSMCE1	0.0235163	C17orf97	0.0213668	ZFAND3	0.0278646	PEX6	0.0268663	MAP2	0.0460991	C10orf67	0.0172355	ZNF774	0.0138524	AC008115.3	0.045005	RCC1	0.0312744	NDOR1	0.0112696	PARP12	0.0313891	AC090559.1	0.0468163	PCGF3	0.0216184
1148	ACTR8	0.0480458	NUP85	0.0279883	MRPL18	0.0235124	AL596451.1	0.0213658	HDAC5	0.0278632	AC104964.1	0.0268663	FKBP4	0.0460798	MRPL48	0.0172322	TACC1	0.0138462	AP2S1	0.0450019	ZDHHC18	0.0312574	FGL2	0.011258	FRMD6-AS1	0.0313797	AP001596.1	0.0468157	BX005019.1	0.0216179
1149	RPL12P37	0.04803	USP45	0.027977	NUP85	0.0235105	SMARCC2	0.0213582	SLC27A1	0.0278584	SCAPER	0.0268618	AL078622.1	0.0460649	SERPINH1	0.0172313	POGLUT2	0.0138447	ZNF589	0.044995	GSTK1	0.0312565	AC012100.3	0.0112536	AC079248.1	0.0313747	DUBR	0.0467733	RPRD1B	0.0216106
1150	CLSTN3	0.0480101	MYL12A	0.0279747	C5orf30	0.0235075	Rhesus_G0046816	0.0213457	ZBTB34	0.0278569	ASB1	0.0268547	CTNNBL1	0.0460472	BDP1	0.0172278	CCL1	0.01384	RAB3D	0.0449828	TIMP3	0.0312546	SDR16C5	0.0112502	LAPTM4A	0.0313737	IQCK	0.046772	RELB	0.0216065
1151	RPS6KB2	0.0480058	GORAB-AS1	0.0279467	PDGFRB	0.0234809	DENND1B	0.0213246	GAS8	0.0278566	PNISR	0.0268495	SUPT4H1	0.0460411	GSTZ1	0.0172256	NDUFB10	0.0138356	RSPH3	0.0449773	PM20D2	0.0312493	UNC13A	0.0112494	SEL1L3	0.0313664	CLBA1	0.0467717	LEF1	0.0216064
1152	MIIP	0.0480044	WDR36	0.0279356	UBA52	0.0234616	SELENOI	0.0213163	TMEM163	0.0278526	BPNT1	0.0268389	DOCK7	0.0460352	FRMPD1	0.0172179	KPTN	0.0138277	ERO1A	0.0449024	UBE2Q2L	0.0312371	ZNF852	0.0112485	RAB3D	0.0313654	KCNAB2	0.046759	AL133410.1	0.0215951
1153	CAPN6	0.0479949	RAB13	0.0279343	PSMA3-AS1	0.0234542	SMIM7	0.0213152	HS3ST5	0.027833	UBE3A	0.0268198	ZWILCH	0.0460302	PDZD7	0.0171977	SLC48A1	0.013814	UBQLN2	0.0448872	Rhesus_G0011571	0.0312246	TMEM250	0.0112475	MRPL14	0.0313408	CPT2	0.046758	PANK1	0.021591
1154	GRIK4	0.0479863	ZNF334	0.027932	DHRS7	0.0234398	SLC17A5	0.0213114	SLC25A1	0.0278292	AC126124.2	0.0268142	TRIM4	0.0459927	KBTBD6	0.017188	NEO1	0.0137825	STAG2	0.0448782	HECW2	0.0312124	ZNF213	0.0112434	TPGS2	0.0313335	SKA1	0.046746	Rhesus_G0054173	0.0215867
1155	CAPN15	0.0479785	DUSP3	0.0279191	ZNF737	0.0234344	TRPM7	0.0213099	QPCT	0.0278233	MTIF3	0.0267646	MPZL3	0.0459892	ZBTB21	0.0171769	ARHGAP1	0.0137812	RORA	0.0448465	LPGAT1	0.0312052	STMN4	0.0112334	FAM199X	0.0313251	TMX3	0.0467115	TMEM138	0.0215818
1156	PODNL1	0.0479529	MAST4	0.0279133	MAP2K4	0.0234282	ARF5	0.0213089	LMO4	0.0277876	BPHL	0.0267564	TRIM2	0.0459812	CLBA1	0.0171767	CALN1	0.0137787	C2CD4B	0.0448438	AL157936.1	0.0311886	LSM10	0.0112319	NDRG4	0.0313054	TSPYL1	0.0467093	NPAS4	0.0215794
1157	AC008569.2	0.0479514	SLBP	0.0279094	RYBP	0.0234251	FANCF	0.0213068	C11orf98	0.0277746	CLK4	0.0267486	BANP	0.0459752	WIPI2	0.0171751	OTUD4	0.0137755	NT5DC1	0.0448409	THRB-IT1	0.0311844	SCAF8	0.0112186	GPATCH11	0.0312878	KIAA1522	0.0466822	GLCE	0.021573
1158	POMGNT1	0.0479213	MTHFS	0.0278968	LINC01852	0.023419	MRPL1	0.0213018	EIF4A2	0.0277437	ANKRD65	0.0267369	METAP2	0.0459492	ZBTB20-AS1	0.0171654	TCERG1L	0.0137753	AC109460.1	0.0448402	HTR2A	0.0311586	RABGGTB	0.011217	AC245140.2	0.0312807	LINC00894	0.0466769	OXLD1	0.0215616
1159	CAPN10-DT	0.0479114	FBXO38	0.0278904	ASAP3	0.0234105	AC104791.2	0.0213014	CCDC92	0.0277169	ZBTB45	0.0267344	AC008969.1	0.0459392	C2orf15	0.017162	GBE1	0.0137712	SRR	0.044795	GGACT	0.0311584	AC021037.1	0.011215	CCDC85C	0.0312769	SMOC1	0.0466649	KLHL13	0.0215555
1160	LINC01023	0.047891	SLC66A1	0.0278768	GPATCH3	0.0234024	ASH1L	0.0212907	ZFAND2A	0.0277153	E4F1	0.0267307	AC104849.1	0.0459283	AC136632.1	0.0171585	RNASEH2C	0.0137674	RNLS	0.0447751	TXN2	0.0311019	OXSR1	0.0112118	PCDH17	0.0312599	C20orf194	0.0466566	RPS20P22	0.0215389
1161	POLB	0.0478851	RPS26	0.027845	TOX	0.0233983	ATAT1	0.0212889	AC079779.2	0.0277138	EBF3	0.0267134	AZIN1	0.0459175	WNK3	0.0171552	MAN2C1	0.0137643	HERC6	0.0447732	GNG10	0.031099	FAXC	0.0112095	RAP1GDS1	0.0312586	MYL9	0.0466528	Rhesus_G0051939	0.021533
1162	RO60	0.0478839	BIN3	0.0278444	SPAG17	0.0233982	MACROD1	0.0212776	TSIX	0.0277012	SPAG7	0.0267063	ALKBH1	0.0459091	AL034348.1	0.0171424	CGGBP1	0.0137492	SPINT2	0.0447668	ALG13	0.0310855	AL353138.1	0.0112039	PFN2	0.0312556	SRSF4	0.046645	SCN3A	0.0215194
1163	SACM1L	0.0478473	IFIT2	0.0278444	NSA2	0.0233978	NRADDP	0.0212754	APEH	0.0276991	KRTCAP2	0.0266926	ATP5F1A	0.0459088	MYL12B	0.0171313	EPRS1	0.0137467	GSTK1	0.0447541	LRRC20	0.0310651	EVI5	0.0112021	SPTSSA	0.0312437	INAFM2	0.0466325	PGAP1	0.0215149
1164	AC010623.1	0.0478449	AC008895.1	0.0278265	FAM181A	0.0233966	PCDHB14	0.0212604	CFAP46	0.0276763	AC015961.2	0.0266914	AC005776.1	0.0458794	AP002847.1	0.0171311	AP001636.2	0.0137456	ADAM10	0.0447372	NUP50	0.0310609	KCTD3	0.011202	AR	0.0312293	IL34	0.0466077	SLIT1	0.0215081
1165	SLC35G4	0.0478175	PHYKPL	0.0278181	TRIM45	0.0233952	ERCC1	0.0212494	NAGA	0.0276695	SCN1B	0.026683	BTNL3	0.0458739	ZNF662	0.0171174	RASSF1	0.0137408	ZSCAN21	0.0446816	PSMD11	0.0310485	UBE2E2	0.0111982	AC092910.3	0.0312018	STAMBP	0.0465652	AC008083.4	0.0214994
1166	FAM204A	0.0478052	MSANTD3	0.0278154	NUMB	0.0233841	ARL5B	0.0212455	MYT1L	0.0276677	PLEKHA3	0.0266681	GOLM1	0.0458725	XPO5	0.0171147	LACTB	0.0137399	AC133040.1	0.0446548	BICD1	0.0310443	MORC3	0.0111768	TTYH3	0.0311808	RBP1	0.0465378	NOL4	0.021498
1167	ARNT2	0.0478051	PITPNM2	0.0277919	TJP2	0.0233604	CRLF1	0.021243	TUBGCP2	0.0276572	AC004054.1	0.0266372	ZNF223	0.0458723	ST6GALNAC4	0.0171127	KIAA1109	0.0137279	MRPL13	0.044644	TRAM1L1	0.0310434	CADM2	0.0111767	TOPBP1	0.0311798	AL118506.1	0.0465186	SNRPA	0.0214891
1168	AP000229.1	0.0478048	TMEM164	0.0277834	AIP	0.0233599	RPLP2	0.0212402	TP53I13	0.0276566	UROS	0.0266245	AC092139.2	0.0458653	ALKBH6	0.0171066	C20orf194	0.0137277	ACCS	0.0446388	MTHFD2L	0.0310423	MTFMT	0.0111757	FKBP10	0.031159	URB1-AS1	0.0465106	HPCAL4	0.0214706
1169	AL109947.1	0.0478033	TAMM41	0.027778	H2BC11	0.0233355	POLL	0.0212379	C11orf24	0.0276563	ATP5PD	0.0266234	SFT2D1	0.0458552	TMEM147	0.0171037	TRMT9B	0.0137277	EPHA6	0.044622	TRPC6	0.0310246	APEX2	0.0111684	FGGY	0.0311361	PDCD10	0.0465097	ZNF706	0.0214602
1170	PGK1P2	0.0478026	GCNA	0.0277727	RPS20	0.0233319	AC002542.6	0.0212374	STAT4	0.027655	YY1	0.0266194	MAPK8IP3	0.0458258	ITPRIPL1	0.0170976	THUMPD1	0.013726	ATF2	0.0446214	ATXN7L1	0.0309907	FAM20B	0.0111678	AC026979.1	0.0311308	RFWD3	0.0464862	ALG1	0.0214596
1171	FAR2	0.0477675	PSMB8	0.0277684	CHD9	0.0233008	PTRH2	0.021229	OSBPL9	0.0276487	FNIP1	0.026578	PKP4	0.0458148	AC090152.1	0.0170935	HTR1F	0.0137238	HSP90B2P	0.0446122	VAMP7	0.0309742	MSL3	0.0111651	AC022893.1	0.0311251	DNM3	0.0464541	ANKLE2	0.0214419
1172	AC109597.2	0.0477486	SLC6A16	0.0277574	AC113143.3	0.0232985	TRAF7	0.0212154	PTGES2	0.027642	TMEM260	0.0265779	AC069366.2	0.0458068	ERP44	0.0170896	HSPE1	0.0137178	SYT11	0.0445866	RN7SL308P	0.0309703	ALG13	0.011151	SKA3	0.0311038	ZFP2	0.0464471	STAC3	0.0214396
1173	INAVA	0.0477071	AC004816.1	0.02775	ISG15	0.0232964	C11orf74	0.0212153	COLGALT2	0.0276318	FGF3	0.0265673	PDZRN3	0.0457956	FAM13A-AS1	0.0170724	KIFC3	0.0137169	TSC22D1-AS1	0.0445826	NSMCE4A	0.0309216	HINT3	0.0111451	MIR326	0.0310979	SMIM20	0.0464323	MAPK6	0.0214285
1174	DHX35	0.0476747	CNOT1	0.0277448	WARS2	0.0232837	EEF1AKMT2	0.0212117	SFMBT1	0.0276234	PPP1R17	0.0265661	NANS	0.0457921	CADM3	0.0170719	LINC00667	0.0137038	COPZ1	0.0445724	MYO10	0.0309206	LYRM9	0.011137	Z95114.1	0.0310974	AC010632.2	0.0464271	AL138762.2	0.0214001
1175	FADS1	0.0476702	DCP1B	0.0277317	RTCA-AS1	0.0232822	RNF166	0.0212103	ZNF592	0.0275734	AL451050.2	0.0265538	PIN4	0.04577	NANS	0.0170662	ATP6V0A2	0.0136924	MYL5	0.0445476	CAMSAP2	0.0309162	DECR1	0.0111354	BANF1	0.0310919	ID2-AS1	0.0464267	UNC80	0.0213973
1176	AC017071.1	0.0476268	UBE2N	0.0277292	SBDS	0.0232536	FBXO11	0.0212069	CLSTN1	0.0275635	AC005618.1	0.0265237	TRAK1	0.0457699	BCOR	0.0170661	DDHD1	0.0136906	Rhesus_G0001177	0.0445348	CSNK1G2	0.0309111	PQBP1	0.0111316	WDYHV1	0.0310785	MRPL13	0.0464261	RTCA	0.0213966
1177	THOC2	0.0475949	SNRPC	0.0277184	MCUB	0.0232504	TMEM201	0.0212046	SRF	0.0275217	AC005674.2	0.026521	AC002984.1	0.0457514	CRYBA2	0.0170519	RFK	0.0136902	SLC29A2	0.0444958	OMG	0.030898	SEMA6A-AS2	0.0111302	FBXL19-AS1	0.0310478	RPL26	0.046404	KLHL29	0.0213945
1178	PNN	0.0475868	PRXL2B	0.0276963	BRD8	0.0232498	OGFOD1	0.0211841	HIC1	0.0275162	AC100788.2	0.0265202	PIDD1	0.04575	ZNF699	0.01705	ATP6V0A1	0.0136893	UBE2S	0.0444919	CYFIP1	0.0308926	AC146507.1	0.0111278	PCDH7	0.0310375	RPS9	0.0464012	AC114316.1	0.0213943
1179	CYCSP2	0.0475764	VWA3B	0.0276825	ATP6V1G1	0.0232227	AC006077.2	0.0211674	SLC25A16	0.0275103	SEC31A	0.0265177	AL359317.2	0.0457365	TCEAL1	0.0170487	CCDC9	0.0136867	ZBED6	0.0444876	AC015813.6	0.0308841	FAM189B	0.0111233	PABPC4L	0.0310255	IGFBP4	0.046399	FHL2	0.0213763
1180	CYB561	0.0475605	FAM98B	0.0276773	RASSF1	0.0232224	IDH1	0.0211599	AC092117.2	0.0275061	DCAKD	0.0265116	CD2AP	0.0457345	MPST	0.0170454	CERK	0.0136803	CD3EAP	0.0444829	C6orf89	0.0308813	ARID4A	0.0111159	GNE	0.0309996	SRSF10	0.0463693	LASP1	0.0213704
1181	AC024941.2	0.0475515	LIFR	0.027673	TLN1	0.0232131	UNC45A	0.0211556	AC022762.2	0.0275052	DPH7	0.0265087	VPS13B	0.045656	PHACTR3	0.0170445	LDLR	0.0136738	ZNF112	0.0444819	TRAF6	0.0308651	PARD3B	0.0111125	MAPK10	0.0309942	RAB3IL1	0.0463452	GLRB	0.0213686
1182	DLX2	0.047545	CD83	0.0276705	ZNF608	0.0231993	AL359396.2	0.0211472	C2orf76	0.0274978	AC010530.1	0.0265057	PSMD12	0.0456395	LINC01965	0.0170395	MARCHF8	0.0136567	TRIM35	0.0444767	SYS1	0.0308539	PPP1R1B	0.0111122	TMLHE	0.0309818	GNAS	0.0463191	AP002784.1	0.0213615
1183	CDC14B	0.047542	SNORA14B	0.0276526	UBXN1	0.0231957	ZNF182	0.0211392	CDK5RAP3	0.0274315	TBC1D22A	0.0264977	CCDC159	0.0456392	C2orf42	0.0170264	EFR3A	0.0136538	Rhesus_G0030904	0.0444743	Rhesus_G0018227	0.0308318	ABLIM3	0.0111107	AC064836.4	0.0309721	ENO1P2	0.0463016	LHX4	0.0213576
1184	AC010996.1	0.0475189	AL590627.1	0.0276493	ARFGAP3	0.0231879	ANKDD1B	0.0211336	SSR2	0.0274072	ST3GAL5	0.0264744	MAPT	0.0456357	RPL9	0.0170241	ZNF841	0.0136473	COMMD2	0.0444653	TMEM135	0.0308182	CRIP2	0.0111104	SOWAHC	0.0309507	C9orf50	0.0462874	DPY30	0.0213557
1185	TMUB2	0.04747	AC079922.2	0.0276338	INTS6	0.0231799	SLC1A6	0.0211294	HSPE1P3	0.0273916	LRRC7	0.0264549	C1orf226	0.0455864	WDR12	0.0170192	KCNMA1-AS1	0.0136363	CCDC117	0.0444368	EEF1AKMT2	0.0308069	GHDC	0.0110986	ZNRD1	0.0309454	BCDIN3D-AS1	0.0462853	CST6	0.0213534
1186	MTERF4	0.0474641	RPL6	0.0276306	AC079305.4	0.0231754	AL031846.1	0.0211284	CYP2D7	0.0273855	SLC39A6	0.0264512	SRSF8	0.0455803	PRICKLE2	0.0170187	DIS3L2	0.0136239	THAP9	0.0443883	WDR49	0.0307899	AC025682.2	0.0110609	AL096711.2	0.0309421	CACNA2D4	0.0462785	TANC2	0.0213482
1187	MEF2C	0.0474572	TTC13	0.027626	DOT1L	0.0231735	PNPLA6	0.0211268	C1orf109	0.0273705	AC026124.2	0.0264458	CNST	0.0455738	ZFYVE1	0.0170098	SLC1A1	0.0136041	AL161658.1	0.0443587	PPP1R14A	0.0307842	CCDC181	0.0110609	AC109597.2	0.0309402	PARN	0.0462596	KIF1C	0.0213475
1188	AC090241.2	0.0474494	GLE1	0.0276188	VMA21	0.023172	BAALC	0.0211253	PFKL	0.0273625	KANSL1L-AS1	0.026444	DNAJC19P6	0.045569	BLOC1S1	0.0170072	AC009902.3	0.013604	ZNF280B	0.0443348	MTND5P33	0.0307826	DNER	0.0110582	PRPF38A	0.0309211	AC004540.2	0.0462518	FBXO4	0.0213297
1189	TXNDC11	0.0474455	ALDH1B1	0.0276019	SMIM3	0.0231551	AC115282.1	0.0211225	CD3EAP	0.0273612	PTPN23	0.0264378	OSER1-DT	0.0455682	ERCC6L2	0.0169996	PRKN	0.0136038	USP37	0.0443325	AC005747.1	0.0307729	HSDL1	0.0110579	ZNF219	0.0309135	KCNJ11	0.0462039	BTBD6	0.0213281
1190	FAM209A	0.0474261	AL513327.1	0.0275894	B3GNT10	0.0231454	TUBB	0.0211144	AMPD2	0.0273291	MPHOSPH6	0.0264348	CTSL	0.0455482	RHOT2	0.0169884	TSPYL1	0.0136021	NKAPD1	0.0443319	PLXNB1	0.0307692	MRPS33	0.0110507	TRNAU1AP	0.030892	TCEAL1	0.0461816	DBF4B	0.0213197
1191	TATDN3	0.0474091	SCRN2	0.0275791	ATP5MG	0.0231104	SAMD13	0.0211096	INA	0.0273223	ATAT1	0.0264172	AL391840.3	0.0455407	SLC4A4	0.0169859	GALNT2	0.0135838	AP000254.2	0.0442817	TMEM243	0.0307685	ELOF1	0.0110459	DDX50	0.0308733	ITPKB	0.0461617	NLRP3	0.0213149
1192	AMZ2	0.0473902	HAS2	0.027569	PARD6B	0.0231065	MRPL48	0.0211052	ZNF518B	0.0273187	C16orf91	0.0264097	AL031590.1	0.0455241	PCSK4	0.0169837	AC079414.3	0.0135806	ATG13	0.0442708	STX12	0.0307641	PTPRG-AS1	0.011043	CREB1	0.030872	ZFP64	0.0461394	SYN2	0.0213116
1193	SF3B3	0.0473785	FAM131C	0.0275588	RN7SKP16	0.0231034	DAD1	0.0210988	SS18	0.0273182	CCDC25	0.0263859	BAZ2B	0.0455181	HSDL2	0.0169709	GLG1	0.0135805	ZNF445	0.044261	RLIM	0.0307424	GRWD1	0.0110401	TC2N	0.030855	NOTCH4	0.0461129	PITPNM2	0.0213055
1194	MBD1	0.0473548	RPRD1B	0.0275529	SMCR5	0.0230908	FAM184B	0.0210894	ZNF639	0.0273171	EPB41L3	0.0263805	LRCH2	0.0455024	TCEAL5	0.0169671	PARP2	0.0135799	SELENOI	0.0442595	AL022394.1	0.0307229	TMEM198	0.0110289	MSANTD2	0.03085	LAMA5	0.046102	ICMT	0.0213042
1195	FLYWCH1	0.0473377	ZNF287	0.0275201	CSRNP2	0.0230874	ARHGAP39	0.0210876	ETFB	0.0273027	BEND7	0.0263792	Rhesus_G0013196	0.0454977	KIF3B	0.0169529	IGSF9	0.0135747	CD99	0.0442403	CYP51A1-AS1	0.030719	SNUPN	0.0110225	FAM200A	0.0308249	AC012158.1	0.0460973	MYH7	0.0212976
1196	EIF3M	0.0472703	CD302	0.0275199	NONO	0.023087	MARCHF9	0.0210813	MLF2	0.0272845	YJEFN3	0.0263716	LMAN1	0.0454778	DKK1	0.0169523	AC136604.3	0.0135737	FPGT	0.0442373	SLC35A2	0.0307188	MYL12B	0.011021	AC021148.1	0.0307503	AC020917.2	0.0460842	AC004943.2	0.0212933
1197	ZCCHC3	0.0472675	VPS9D1	0.0275124	CAT	0.0230746	GPS1	0.0210669	TNIP2	0.0272797	AC012676.5	0.0263567	HSD17B11	0.0454542	AL355053.1	0.0169448	LIG4	0.0135736	NDUFV3	0.0442202	GGA3	0.0307111	PCDH7	0.0110144	SZRD1	0.0307418	RPL31P44	0.0460797	SEC61A2	0.0212916
1198	PABPC1P3	0.0472481	MAGEH1	0.0274893	TLCD1	0.0230738	RNF187	0.021039	Z99716.2	0.0272757	AC008393.1	0.0263554	TMEM143	0.0454315	RN7SL735P	0.0169416	CXXC1	0.0135685	DNAJB1	0.0442092	CARM1	0.0307054	AC055764.1	0.0110133	NRDC	0.0307157	FIGNL1	0.0460658	SLC25A6	0.0212895
1199	DNAJB1	0.0472448	NELFE	0.0274802	TRAPPC9	0.0230659	NNAT	0.0210375	VPS28	0.0272646	AC125437.3	0.026347	WDR25	0.0454273	AC125437.3	0.0169409	RAD23B	0.013566	PLEKHO1	0.0442044	NRG3	0.0306863	TUFT1	0.0110085	ZNF346	0.0307105	CD63	0.0460326	DDX25	0.0212891
1200	PSMB2	0.0472365	LSM6	0.0274624	C18orf54	0.0230519	AL365205.1	0.021034	TUSC3	0.0272375	TRHDE	0.026345	TMEM251	0.0454227	ARFIP1	0.0169383	CHORDC1	0.0135643	RFX5	0.0441932	CYCS	0.0306809	NXF1	0.0110076	ZNF827	0.0307092	TCHP	0.0460229	MAP1LC3A	0.0212868
1201	WIPI2	0.0472216	APBB1IP	0.0274579	CCDC9	0.0230496	GRM1	0.0210331	ZNF345	0.0272151	SNRNP200	0.026344	UBE2D3P2	0.0454207	RAB11A	0.016931	SLC25A29	0.0135623	PYGO2	0.0441788	TP53BP1	0.0306643	RAG2	0.011006	PDE12	0.0307065	CLK4	0.0460085	CDK5RAP3	0.0212827
1202	AC093390.1	0.0472126	PSMC5	0.027456	ZNF433	0.0230335	CCDC106	0.0210277	CPSF2	0.0272086	AC010632.2	0.0263405	AL136366.1	0.0454133	AP4M1	0.0169302	DUSP3	0.013554	RAB22A	0.0441679	NCAN	0.0306541	SMIM10L2A	0.0110035	MAGOH	0.0306822	DRAXIN	0.0459721	VTRNA1-3	0.0212565
1203	ZNF548	0.0472036	AL603756.1	0.0274437	AC002306.1	0.0230227	PIK3C2A	0.021026	FLNA	0.0271679	RELA	0.0263247	AL807752.1	0.0454051	SUFU	0.0169294	DTX3	0.013546	WDR61	0.0441532	FAM71D	0.0306375	TRAPPC13	0.0110003	INTS10	0.0306815	TPP1	0.0459448	FAM117B	0.0212488
1204	DNAH10OS	0.0471812	STX18-AS1	0.0274265	AL096701.4	0.0230098	KDSR	0.0210187	PSME3	0.0271654	QPCT	0.0263199	H2BC12	0.0453904	EEF1A2	0.0169284	ESS2	0.0135446	ZNF385B	0.0441307	AL928654.4	0.0306228	KLHDC9	0.0109978	ZDHHC16	0.0306336	ZDHHC3	0.0459409	AC017035.1	0.0212409
1205	LALBA	0.0471676	CCDC181	0.0274256	AC009113.1	0.0229878	SESN3	0.0210113	MTCL1	0.0271287	TLR5	0.0263152	ERH	0.0453684	TMEM160	0.0169214	CBFA2T2	0.01354	FBXO27	0.0441129	KHDRBS3	0.0305979	LINC00595	0.0109942	ZBED5-AS1	0.0306151	PTCD3	0.0459138	ZRANB1	0.0212324
1206	ABCD3	0.0471536	PRKAR1A	0.0274164	RESF1	0.0229858	ST8SIA2	0.0210049	NPM2	0.0271114	FAM118B	0.0263118	URB2	0.0453457	UTP4	0.0169169	ACOT4	0.0135366	GOLPH3L	0.0441014	NOP10	0.0305966	FAF1	0.0109935	SNHG32	0.0306025	TTC1	0.0459087	OPTN	0.0212307
1207	RAB3D	0.0471144	SLC25A37	0.027404	FTSJ1	0.0229824	ABCA5	0.0210027	HILPDA	0.0271109	CYP2D7	0.0262938	AQP8	0.0453457	PLXNC1	0.0169103	IRF2BPL	0.0135273	RETSAT	0.0440897	SBF2	0.0305904	EIF5A	0.0109901	AC008764.10	0.0305637	CYP27C1	0.0458754	RN7SL55P	0.0212268
1208	TBCA	0.0471117	HPS1	0.027374	POU3F4	0.0229689	PTPRD-AS1	0.0209998	TBL3	0.0271037	AC007614.2	0.0262843	AC073332.1	0.0453378	Rhesus_G0046929	0.0169038	KCNC4	0.0135159	PDCD6	0.0440706	GON7	0.0305861	PDZD8	0.0109897	AC006547.1	0.0305514	COPA	0.0458631	LMF2	0.0212245
1209	JAM3	0.0470934	UCKL1	0.0273416	RERE	0.022967	ASXL1	0.0209982	DPYSL3	0.0270792	SNHG9	0.0262793	CCNJL	0.0453075	SCO1	0.0168991	TMEM259	0.0135149	CPLANE1	0.0440587	TMEM245	0.0305767	KCTD6	0.010982	LSM5	0.0305494	IFI27L2	0.0458631	OPRK1	0.0212104
1210	MRPL54	0.0470914	Rhesus_G0055961	0.0273356	PRPF31	0.0229611	MAPKBP1	0.020997	CHN1	0.0270789	LINC02803	0.0262694	GNL3	0.0452783	PELI1	0.0168833	CCSER1	0.0135118	FRAT2	0.0440412	C1D	0.0305297	XPO6	0.0109802	NEUROG2	0.0305414	ABTB2	0.0458533	PLPP1	0.021206
1211	RETREG3	0.0470817	HAAO	0.0273231	EXOSC1	0.0229585	ASNSD1	0.0209816	SNAP29	0.0270646	UFD1	0.0262693	GABRA2	0.0452579	HSD3B7	0.0168791	HMGN3	0.0135112	CBX1	0.0440402	AC120057.4	0.0305143	PON2	0.0109746	AL031595.3	0.0305397	TXLNGY	0.0458168	SVIL	0.0212046
1212	RAD17P2	0.0470695	TMPOP2	0.0273133	FRYL	0.0229493	KCNJ4	0.0209779	AP4B1	0.0270558	DDX1	0.0262599	LRRC41	0.0452533	AL009179.2	0.0168695	COQ5	0.0135083	ZMYM2	0.0440136	ZGPAT	0.0304979	TRAPPC3	0.0109721	AC090912.3	0.0305315	AC107081.2	0.0458119	BBS9	0.0211952
1213	Rhesus_G0054174	0.0470568	SDHA	0.0272958	ALKBH3	0.0229439	AC024619.4	0.0209767	RPS6KA5	0.0270258	DARS1	0.0262586	TP53BP1	0.0452448	AURKC	0.0168682	RNF227	0.013503	BRI3BPP1	0.0439968	LRP8	0.0304947	L3MBTL3	0.0109675	IER5	0.0305239	AC090517.5	0.0458115	VLDLR-AS1	0.0211894
1214	PIP4P2	0.0470166	GTF3A	0.0272923	MT2A	0.0229279	JAM3	0.0209582	GRAMD4	0.0270172	PPFIBP1	0.0262576	RCHY1	0.0452425	SMYD5	0.0168646	ADRA2C	0.0134951	ARHGAP24	0.0439833	PGPEP1	0.0304905	DPP3	0.0109665	GID4	0.0305224	KIF19	0.0458088	APBB3	0.021175
1215	PRDX2	0.0470165	GMDS-DT	0.0272778	BMPR2	0.0229264	ZBTB20-AS1	0.0209557	ENTPD5	0.0270112	RBM38	0.0262473	PTGIR	0.0452192	PC	0.0168623	MRPL54	0.0134908	HERPUD2	0.0439622	ANKRD13C	0.0304901	SPIRE2	0.0109602	FANCG	0.0305224	Rhesus_G0048366	0.0458086	COA7	0.0211706
1216	ZC3H12A	0.0470135	DDX58	0.0272728	ANP32BP1	0.0229158	IQCK	0.0209552	DNAJB12	0.0269913	RER1	0.0262392	CEP76	0.0452149	PRR34-AS1	0.0168614	CPNE1	0.0134863	EVC	0.0439555	AF131215.4	0.0304793	FBN1	0.010956	IRF2BP2	0.0305073	USP50	0.0457962	MEIOB	0.0211453
1217	BOLA2-SMG1P6	0.0470114	TMEM268	0.0272561	ANG	0.0229027	PNISR	0.0209461	C20orf204	0.026975	TTC17	0.026238	BMP2	0.0452137	AL049777.1	0.0168611	FRMPD1	0.013485	ZNF441	0.0439452	LINC02762	0.0304657	GAPVD1	0.0109544	SREK1	0.030471	NAA15	0.0457664	AK5	0.0211442
1218	CHP1	0.0470018	ERI1	0.0272347	PTCD1	0.0228839	AC009951.6	0.0209357	C1orf216	0.0269659	FAM83H	0.0262359	ZNF404	0.0451947	SPRYD3	0.0168324	ETS2	0.0134821	LIFR-AS1	0.0439386	EPC1	0.0304577	ZFC3H1	0.0109487	AC005695.1	0.0304707	RPL36AL	0.0457662	ALKBH3	0.0211309
1219	WHRN	0.0469967	UBALD1	0.0272336	BICRAL	0.0228812	CACFD1	0.0209209	ZNF217	0.0269526	PHOSPHO2	0.0262318	AL132765.1	0.0451853	ARHGAP24	0.0168255	TRAF3IP1	0.0134813	PDE6B	0.0439264	ARHGDIB	0.0304368	TMEM131	0.0109401	CD63	0.0304666	HIGD1A	0.0457523	IDS	0.0211293
1220	ANKZF1	0.0469955	KAT7	0.0272227	AC104581.4	0.0228797	SDCBP2	0.0209095	ZCCHC7	0.0269385	FUBP1	0.0262244	LBX2	0.0451435	AL157392.3	0.0167978	CPNE2	0.0134793	AC008676.1	0.0439244	OSBPL3	0.0304311	FBXO7	0.0109297	EEF1DP7	0.0304652	MRPL55	0.04574	MED26	0.0211265
1221	LINC01285	0.0469938	SLC25A13	0.0272189	RTCA	0.0228753	COX16	0.0209002	DSE	0.0269248	HVCN1	0.0262047	ZNF415	0.0451433	SMIM14	0.0167952	ZNF460-AS1	0.0134691	RNU4ATAC	0.0439025	DACT1	0.030401	SLC6A5	0.0109267	AC092053.5	0.0304589	PRDM1	0.0457209	ANKRD11	0.0211237
1222	SLC8A2	0.0469907	C16orf46	0.0272048	AUNIP	0.0228753	CACNA1C-AS1	0.0208986	MUC6	0.0269115	CDC25A	0.0261984	Rhesus_G0014879	0.045135	CDK11B	0.0167939	CREB3	0.0134662	RN7SL443P	0.0438941	PCDHB11	0.0303856	THAP9-AS1	0.0109252	PPP2R3A	0.0304559	PTBP1	0.0457083	ADCYAP1R1	0.0211202
1223	AL162390.2	0.0469711	PRAF2	0.0271998	BRD7	0.022858	TAPBP	0.0208925	CCDC85B	0.0269044	ZBTB37	0.0261958	ENOX1-AS2	0.0451116	MORC4	0.0167923	CBFA2T3	0.0134599	SETBP1	0.04389	TSTA3	0.0303823	AC002310.5	0.0109186	CISD1	0.0304456	NFATC3	0.0457078	PIP5K1A	0.0211114
1224	SLC26A2	0.0469678	UAP1L1	0.0271991	ZKSCAN5	0.022851	XRRA1	0.0208764	RUSC2	0.0268816	H2AC6	0.02619	OPA3	0.0451059	CUEDC2	0.0167908	PTP4A2P2	0.0134585	YY1AP1	0.0438848	G2E3	0.0303816	RPS2	0.0109181	PRPS1	0.0304197	SULT1C4	0.0456885	AC092839.2	0.0211114
1225	KDM4C	0.0469271	TRERF1	0.0271976	MBD1	0.0228492	SLC36A1	0.020866	BIRC6	0.0268662	LINC00378	0.0261865	UBQLN4	0.0450829	PRRC2A	0.0167879	GTF3C4	0.0134553	SERP1	0.0438802	NUDT10	0.0303793	ZNF692	0.0109167	MLNR	0.0304167	METTL26	0.0456721	PDIA2	0.0211087
1226	RPN1	0.0469076	AC007610.6	0.0271974	SLC4A8	0.0228476	QPCT	0.0208629	RPSA	0.0268627	ZNF184	0.0261719	QSOX2	0.0450509	PNRC2	0.016784	MORN4	0.0134468	CCT5	0.0438713	AF131215.6	0.0303744	AC015813.2	0.0109127	Rhesus_G0013453	0.0303774	IBA57-DT	0.0456699	ZDHHC24	0.0210726
1227	ZNF667-AS1	0.0469054	EVI5	0.0271866	ARID2	0.0228452	HAP1	0.0208617	AL133243.3	0.0268609	CLCP1	0.0261701	UBQLN2	0.0450434	ALPL	0.0167739	RBMX2	0.0134465	AC005842.1	0.0438556	PKP2	0.0303734	GTF3C3	0.0109041	PRKD2	0.0303748	SEZ6L	0.0456301	HERPUD1	0.0210724
1228	AC010618.3	0.0469048	RANBP3L	0.0271528	DDX19A	0.0228344	POLR2B	0.0208594	AC007193.3	0.026829	NECTIN1	0.0261643	EIF2AK3	0.0450416	TIGD3	0.0167528	PLXNC1	0.0134429	AC025423.1	0.0438503	CDC42BPA	0.0303541	TRHDE-AS1	0.0109039	TFPT	0.0303543	GRINA	0.0456229	SLMAP	0.021069
1229	OR6V1	0.0468916	CISD3	0.0271491	TECPR2	0.0228338	AC110994.2	0.0208527	DCHS1	0.0268287	CCZ1B	0.0261571	AC007405.2	0.0450313	ADGRA3	0.0167459	PTPN4	0.0134257	FERMT2	0.0438427	ENC1	0.0303451	AC013474.2	0.0109029	TSTD3	0.0303529	ENGASE	0.0456119	IQCG	0.0210593
1230	LRRC19	0.0468416	MPHOSPH10	0.0271457	H2BC13	0.0228324	BCAT2	0.020843	KITLG	0.0268251	NIPSNAP2	0.0261391	AHCYL1	0.044996	GPT	0.0167449	TSPAN15	0.0134232	METTL3	0.0438412	PLOD1	0.0303387	NCS1	0.0108921	TTLL7	0.030349	CD99L2	0.0455957	SGCD	0.0210486
1231	C19orf48	0.0468385	FBXO4	0.0271433	PPP4R1L	0.0228242	TSPYL1	0.0208281	RPS15AP17	0.0267907	EXD2	0.0261221	AC124068.2	0.0449933	NDC1	0.0167415	CACNA1I	0.0134212	SLC35D1	0.0438256	RABGGTB	0.0303289	FBXO36	0.010891	MTOR	0.0303218	AP002784.1	0.0455693	SNX14	0.021045
1232	CDH10	0.046834	ZNF207	0.0271246	AGAP2-AS1	0.0228055	Rhesus_G0056726	0.0208228	DCAF4L1	0.0267824	SH3BGRL2	0.026118	SLC2A1	0.0449696	CD276	0.0167382	ENPP2	0.0134156	SYCP3	0.0437838	ZSCAN20	0.0303122	ZBTB6	0.0108849	MTMR4	0.0303061	NUCKS1	0.0455545	CTBP1-AS	0.0210392
1233	CNIH2	0.046827	NUMBL	0.02712	RPF1	0.0227657	LINC00271	0.0208213	AMER1	0.0267769	AL606834.2	0.0261171	PTP4A2	0.0449589	ZNF570	0.0167269	ZFP1	0.0134153	PPIA	0.0437828	FAM102A	0.0303079	DIPK1B	0.010881	LRRC42	0.0302957	NPM3	0.0455003	SERP2	0.0210372
1234	HNRNPA0	0.0468218	SFRP4	0.0271043	AFAP1	0.0227623	H2AC8	0.0208138	DDX10	0.026773	ARMCX1	0.0260585	AL161804.1	0.0449479	LRRIQ3	0.0167248	VPS4A	0.0134092	SDCCAG8	0.0437824	Rhesus_G0006599	0.0302727	RNU4-40P	0.0108789	POLR2F	0.0302956	HNRNPC	0.0454991	ZSWIM5	0.0210344
1235	PCA3	0.0468153	IGSF1	0.0270868	B4GAT1	0.0227616	MAPKAP1	0.0207965	PPP1R15A	0.0267725	OSTC	0.0260582	RARA	0.0449368	FO681548.1	0.0167205	PIDD1	0.0134087	HERC5	0.0437675	TMEM108-AS1	0.0302526	DRC3	0.0108775	ISG15	0.0302901	NUDT1	0.0454851	IFT57	0.0210318
1236	AL359183.1	0.0467976	AGPAT5	0.0270783	WDR7	0.0227602	KCNQ3	0.0207949	AC004882.4	0.0267448	RAD18	0.0260402	AC106791.1	0.0449366	SCAND3P1	0.0167153	SEMA5B	0.0133987	TAF1	0.043761	MAPK1IP1L	0.0302392	SLC25A20	0.0108742	ZC3H18	0.030273	EDRF1-AS1	0.0454797	POLR2D	0.0210244
1237	AF186192.3	0.0467944	RABL6	0.0270658	KIAA1522	0.0227545	LRRC34	0.0207808	GPR137	0.0267422	ADO	0.0260303	TMEM31	0.0449285	ZNF410	0.0167133	FUT11	0.0133968	ZNF609	0.0437551	C2CD2L	0.0302222	LIN7A	0.0108741	CCNH	0.0302634	FANCB	0.0454743	MTF2	0.0210176
1238	ARRDC1-AS1	0.0467243	ZNF879	0.0270566	CCNDBP1	0.0227198	MUL1	0.0207776	NIPAL3	0.0267066	TCAF2	0.026009	NUP155	0.0449032	SEMA4A	0.0167066	LARP1B	0.0133966	RRP36	0.0437494	AC004990.1	0.0302058	RBM12	0.0108733	OTULIN	0.0302589	SNAPC5	0.0454622	EMC4	0.0210133
1239	TBC1D9	0.046711	RPL11	0.0270564	ABITRAM	0.0227171	IAH1	0.0207552	TFAM	0.0267042	AL157823.2	0.0260035	TRIM41	0.0448756	RPS28	0.0166982	ENO1P2	0.0133888	RCE1	0.0437098	CELF3	0.030201	NBPF3	0.0108617	PHLPP1	0.0302565	RFT1	0.045444	MYO16	0.0210054
1240	ODF2	0.0467017	PPTC7	0.0270468	SOX2-OT	0.0227133	FAM13A-AS1	0.0207468	CEP128	0.0266998	CHAMP1	0.0259928	SVBP	0.0448725	TBK1	0.0166919	TACO1	0.0133883	GZF1	0.0436872	COX18	0.0301815	PADI2	0.0108602	PPT2	0.030242	ZNF398	0.045425	CERS1	0.0209999
1241	SNX11	0.0466997	CSTB	0.0270398	FAM76B	0.0226894	MMS19	0.0207463	CDCA7L	0.0266943	RPSAP51	0.0259908	CLTC	0.0448564	TOMM20	0.0166916	SPATA5	0.0133813	DIMT1	0.0436852	AC016642.1	0.0301711	AC044802.1	0.0108576	HES4	0.0301965	MRPS21	0.0454223	AC026471.1	0.0209998
1242	AC022973.1	0.0466962	PI4KB	0.0270266	TSEN15	0.0226888	GID8	0.0207457	SLC25A39	0.0266851	LRPPRC	0.0259346	PRMT6	0.044807	GFOD2	0.0166869	AL135905.2	0.013375	ID2-AS1	0.0436656	ORC4	0.0301667	KCNAB2	0.0108546	JTB	0.0301805	INVS	0.0453833	LUC7L2	0.0209996
1243	MAGOH	0.0466713	SFR1	0.0270048	ATP5F1D	0.0226886	PTPRR	0.0207446	KHDC1	0.0266836	NETO1	0.0259341	TBRG4	0.0447698	GCK	0.0166742	FUCA1	0.013373	AC016717.2	0.0436631	Z98751.2	0.0301519	SNX10	0.0108533	AC025165.5	0.0301758	AC007038.1	0.0453465	RCN2	0.0209994
1244	AC024568.1	0.0466672	PSTK	0.0269982	ANKRD18A	0.0226808	AC046158.4	0.0207339	RASGRF2	0.0266739	VWC2L	0.0259331	TTI1	0.0447543	NDUFS7	0.0166715	ATP5MPL	0.0133684	AC008708.2	0.0436389	NSUN2	0.030145	APOO	0.0108495	PACRGL	0.0301627	MAPK11	0.045342	TIMM29	0.0209874
1245	SLC44A2	0.0466584	MNS1	0.0269538	UMAD1	0.0226574	RCBTB1	0.0207336	UQCC2	0.0266706	TRMT9B	0.0259245	DNAJC3-DT	0.044745	OSBPL7	0.0166698	CEND1	0.013368	CCNG2	0.0436343	RIPPLY2	0.0301268	PLD5	0.0108445	KCNH7	0.0301394	THEM6	0.0453252	UCKL1	0.020977
1246	PUS7	0.0466562	TTLL10	0.0269537	PITRM1	0.0226413	METTL21A	0.0207214	NPM1P43	0.0266701	AC114980.1	0.025917	ZNF793	0.0447283	MOSPD1	0.0166589	HFM1	0.0133672	SGMS1-AS1	0.0436014	AL049766.1	0.0301156	EIF3E	0.0108418	SH3PXD2A-AS1	0.0301264	AC006116.12	0.0452765	RNF208	0.0209739
1247	MLF2	0.0466552	LRRC39	0.0269517	DCLK1	0.0226164	GPR180	0.0207205	NDST3	0.0266411	FGF14	0.0259168	GSPT2	0.044721	ELK3	0.0166398	PEX11G	0.0133565	NEK10	0.0435994	RNU5B-1	0.0300888	SYCE1L	0.0108407	IL17RA	0.030125	CPNE1	0.0452723	AC006058.3	0.0209704
1248	AC008537.4	0.0466535	YAE1	0.0269507	SCLT1	0.0226084	COMMD9	0.0207172	GORASP2	0.0266403	IPCEF1	0.0259152	SEMA6D	0.0446569	LRRC56	0.0166347	DMAC2L	0.0133486	NEUROD2	0.0435969	FIZ1	0.0300784	THAP5	0.0108371	BLVRA	0.0301038	PLEKHH3	0.0452417	DYRK1B	0.0209688
1249	HSD17B13	0.0466534	LINC00271	0.0268898	THOC1	0.0225986	SNHG12	0.0206892	CBX1	0.0266398	RIC3	0.0259094	NRP2	0.0446539	ADARB1	0.0166336	TSC22D1-AS1	0.0133435	POU6F1	0.0435932	SYNDIG1	0.0300741	TLCD3A	0.0108365	TMEM14EP	0.0300976	MORC3	0.0452236	OXA1L	0.020964
1250	FRMD7	0.0466502	UST	0.0268761	ATP6V1B2	0.0225939	HCST	0.0206857	IL18BP	0.026638	DLEU2L	0.0259059	AC022150.4	0.0446088	SLFNL1-AS1	0.0166298	ADCY10P1	0.0133409	VWA1	0.0435821	RELA	0.0300689	TRIM8	0.0108352	RALGAPA2	0.0300942	SUMO1	0.0451886	MTDH	0.0209618
1251	RHOF	0.0466412	DUSP23	0.0268746	SMUG1	0.0225848	BTD	0.0206832	CCT4P2	0.0266377	RPL17	0.0259006	MCOLN1	0.0446006	SPACA6	0.0166227	RNPS1	0.0133374	STRAP	0.0435767	SMIM11A	0.030064	PHYHIPL	0.0108332	XPNPEP3	0.030092	LINC01089	0.0451697	AC004803.1	0.0209484
1252	ARPC4	0.0466381	EGLN2	0.02687	DESI2	0.0225822	FGF12	0.0206686	ARIH1	0.0266255	ZNRF1	0.0258895	CADM2	0.0445978	SLC26A11	0.0166143	BLZF1	0.0133353	AC084724.1	0.0435715	AC027031.2	0.0300591	HNRNPLL	0.0108317	ASPH	0.0300917	PFDN1	0.0451546	CPT1C	0.0209396
1253	AC092140.1	0.0466228	ATG7	0.0268616	AL022322.2	0.0225744	SYNGAP1	0.0206649	Rhesus_G0033640	0.0266235	AL139424.2	0.0258687	AL139393.3	0.0445927	STRADB	0.0166082	SOX9	0.0133259	AC016168.2	0.0435622	GNG8	0.0300431	COPZ1	0.0108251	TRIP13	0.0300766	RBM41	0.0451541	SLC22A5	0.0209369
1254	OMG	0.0466218	SYNGR1	0.0268256	CYB5R4	0.0225695	ZBTB37	0.0206629	CYP27C1	0.0266166	AC130469.1	0.0258438	LINC02208	0.0445896	DCAF11	0.0166033	CHIC2	0.0133246	ARMCX4	0.0435531	KLHL13	0.0300311	PAQR3	0.0108199	ATP11A	0.0300727	MFSD6	0.0451388	ZFP64	0.0209304
1255	LSM12	0.0465976	IRF1-AS1	0.0268073	WDTC1	0.0225589	AL691432.1	0.0206519	ADAP1	0.026607	TMCO6	0.0258368	MTA3	0.0445704	MKNK1	0.0165893	CYP51A1-AS1	0.0133137	HCN2	0.043547	OTUB1	0.0300286	TMEM177	0.0108161	USP51	0.0300564	PHGDH	0.04513	CAMKK2	0.0209279
1256	PSMA5	0.0465962	PARK7	0.026804	PLAAT3	0.022552	TIGD1	0.020642	KDM5A	0.0265683	USP16	0.0258279	IQCB1	0.0445518	TNPO1	0.016589	TEAD1	0.0133135	ARHGAP23	0.0435372	BEND6	0.0300213	ZNF281	0.0108129	GALNT10	0.0300372	EIF2AK1	0.0451205	AC087752.4	0.0209105
1257	NDUFA6	0.0465911	VSIG10	0.0267925	LGR4	0.0225449	PFKM	0.0206338	AC104984.3	0.0265461	RSKR	0.0258201	MRPS6P2	0.0445385	CCDC106	0.0165842	WFIKKN1	0.0133104	ZNF704	0.043533	RPL31	0.0300067	LMO2	0.0108115	PDSS2	0.0300211	NNAT	0.0451092	NXNL2	0.0209007
1258	FNDC3B	0.0465721	MKKS	0.0267887	ITGAE	0.0225347	PCDHA5	0.0206303	AFG3L1P	0.0265247	ZNF281	0.0258159	GFOD2	0.0445195	CTTNBP2	0.0165797	UBE2K	0.013308	AFG3L1P	0.0435302	AL138824.1	0.0300065	SNX1	0.0108104	MFSD12	0.0300069	HDGF	0.0450946	PNMA8B	0.0208994
1259	AC012443.2	0.0465694	ZNF652	0.0267753	CCNI	0.022519	Rhesus_G0027253	0.0206267	PPP1R8	0.026519	AC100827.3	0.0258062	AL359918.2	0.0445048	CINP	0.0165724	NRADDP	0.0133039	BFAR	0.0435045	SLU7	0.0300017	AF305872.2	0.010808	ILRUN	0.0300044	HDLBP	0.0450944	FLT3	0.0208814
1260	ECI2	0.0465671	CRYGB	0.0267676	NFIB	0.0225136	RNU4ATAC	0.0206231	LYPLA1	0.0265174	AZI2	0.0258054	KIRREL3	0.0444755	RPL27	0.016566	RASSF8	0.0133009	VPS39	0.0435016	ARHGDIA	0.0299907	TMEM185A	0.0108026	CKAP2L	0.0299966	MGARP	0.045093	Rhesus_G0056103	0.02088
1261	AC006157.1	0.0465482	USP46	0.0267631	EPB41L2	0.022511	ATP13A1	0.0206195	AC093797.1	0.0265152	AL031282.2	0.0258011	RABL3	0.0444557	TCP1	0.0165557	TESK1	0.0132952	ZC2HC1C	0.0434995	DERA	0.0299746	PPP2R2B	0.0107951	HNRNPK	0.0299722	RAB7A	0.0450924	ATP6AP2	0.020861
1262	AC091959.3	0.0465003	AC087821.1	0.0267612	APOO	0.0225069	Rhesus_G0006278	0.020614	TMSB15A	0.026511	CTBP2	0.025785	COA5	0.0444219	XKR6	0.0165544	AC004982.2	0.0132929	YES1	0.0434794	PRRT3	0.029942	COL4A4	0.0107901	PTPRZ1	0.0299685	AFG3L1P	0.045073	ANKRD18EP	0.0208326
1263	IKBIP	0.0464948	TSR2	0.0267606	GMDS	0.0224957	CUL4B	0.0205978	RNF220	0.0265097	PCYOX1	0.0257834	LINC01918	0.0444135	PA2G4	0.0165498	TBC1D24	0.01329	TCF25	0.0434764	GLRX3	0.0299311	CC2D1A	0.010789	RPL5P23	0.0299638	AC125494.2	0.0450718	SNHG8	0.0208277
1264	ERP44	0.0464911	CUX2	0.0267515	ZNF404	0.0224944	SRP14	0.0205848	GRID2	0.0265021	AL162390.2	0.0257733	DGKZ	0.0444049	YEATS2	0.0165482	ERLEC1	0.0132844	ZNF70	0.0434604	HNRNPR	0.0299198	MARCHF6	0.0107816	AC012100.3	0.0299371	ATG14	0.0450639	MACROD2	0.0208156
1265	RP9	0.0464693	IMMP2L	0.0267486	SMIM19	0.0224826	Rhesus_G0027211	0.0205764	POU2F1	0.026451	ALKBH3	0.0257729	Rhesus_G0046816	0.0443954	EPOP	0.0165423	SH3RF1	0.0132842	APC	0.04345	IPO5P1	0.0299175	PCGF1	0.0107796	HMGB3	0.0299272	NFAT5	0.045052	ZNF827	0.0207967
1266	AP000265.1	0.0464484	LY6K	0.0267486	RAP2A	0.0224695	BACE1	0.0205726	PRXL2C	0.026445	RIBC1	0.025764	CAPN9	0.0443423	MRTFA-AS1	0.0165349	PLEKHA6	0.0132789	MGAT5B	0.0434348	BNIP3L	0.0299129	AC012513.3	0.0107792	NFIA-AS2	0.0299026	RP2	0.0450486	CNOT4	0.0207951
1267	PIGZ	0.0464374	LARS1	0.0267373	CPSF2	0.0224609	AC005261.4	0.0205709	TMEM256	0.0264341	TTC37	0.0257427	SAP18	0.0443221	KLHL2	0.0165313	CRLF3	0.0132752	MTERF2	0.0434342	UNC119	0.0299128	ZBTB22	0.0107772	CENPB	0.0299005	TMEM135	0.0450351	RCC1	0.0207802
1268	RUBCN	0.0464306	TM4SF20	0.0267271	RBM17	0.0224522	CNNM4	0.0205679	NARF	0.0264329	STX17	0.0257415	FASTK	0.0442917	HIP1	0.016531	AMIGO1	0.0132721	C1orf159	0.0434301	UBXN1	0.0298986	KLHL30	0.0107664	MKLN1-AS	0.0298809	AC005261.3	0.0450109	SEMA4F	0.0207799
1269	AL442128.2	0.0464013	AC008462.1	0.0267256	KCTD9	0.0224448	TNPO1	0.0205636	FER1L4	0.0264288	PDCL3	0.0257382	MPP7	0.0442815	DNAJC13	0.0165256	FOLR2	0.0132688	PCDHGB9P	0.0434281	ZRANB3	0.0298839	SLC16A3	0.0107647	BTBD6	0.0298716	SLC25A31	0.0449998	PRMT8	0.020779
1270	KIF9-AS1	0.0463828	RTTN	0.0267135	ADNP-AS1	0.0224438	AC126124.2	0.0205459	EGFEM1P	0.026404	NIPBL-DT	0.0257365	RRP8	0.044279	BPGM	0.0165095	PPP1R21	0.0132676	ATP6V1G2	0.0434139	EMC2	0.029882	ZFP14	0.0107581	BRPF1	0.029852	CROCC	0.0449985	DRP2	0.0207657
1271	TXNDC15	0.0463773	POU5F1	0.0267088	CSNK1G3	0.0224112	Rhesus_G0035944	0.0205381	AC008438.2	0.0263904	CTDSPL	0.0257223	AC004158.1	0.0442542	ZBTB17	0.016498	PACRGL	0.013263	ZBTB4	0.0434042	FRMD6	0.0298481	DCLRE1A	0.0107555	AC092614.1	0.0298441	REEP3	0.0449935	SNX22	0.0207604
1272	CLK1	0.0463612	EDC4	0.0266969	ENTPD3-AS1	0.0224076	NOL8	0.0205293	DUSP19	0.0263856	FAM155B	0.0257161	LNP1	0.0442265	SMARCD1	0.0164966	B4GALT7	0.0132562	NLRP1	0.0433993	PHF2	0.0298357	AC126474.1	0.0107516	FBXW8	0.0298437	BRAT1	0.0449815	RN7SKP76	0.0207553
1273	AC123769.1	0.0463208	LRP2	0.026679	RBM48	0.0224061	RPL28	0.0205238	F10	0.026363	IDI1	0.0256902	NAT16	0.0442227	ELP3	0.0164904	NUP107	0.0132518	LRRN2	0.0433757	NEK6	0.0298286	UNC5B	0.0107454	CPNE8	0.0298232	AC007666.2	0.0449775	DDAH1	0.02075
1274	KLK1	0.0463204	Rhesus_G0025080	0.0266762	IL5	0.0224059	ATAD1	0.0205205	COMT	0.0263598	MTFMT	0.0256771	AC023296.1	0.0442099	TRAPPC13	0.0164846	HPF1	0.0132505	SUSD6	0.0433714	NAT8L	0.0298145	OSBPL9	0.0107429	ITGA2	0.0298097	BX842570.1	0.0449728	MROH8	0.0207448
1275	VCAN	0.0463197	PARVA	0.0266729	EIF3D	0.0223831	KIF3C	0.0204983	ARF4	0.0263568	RPL27	0.0256761	ZBTB7A	0.044207	TBC1D30	0.016481	COX4I1	0.0132488	ILF3-DT	0.0433532	AC132192.2	0.0298026	ABCA7	0.0107412	RN7SL166P	0.0298095	SART3	0.0449719	AC104530.1	0.0207438
1276	GSK3A	0.0463108	MRPS21	0.0266611	KLHL23	0.022373	AC009060.1	0.0204882	MFF	0.0263541	MRPL42	0.0256659	GCSAML	0.0441727	MIRLET7A1HG	0.0164746	CAMTA2	0.0132469	STIP1	0.0433481	KCNK10	0.0297955	ABRACL	0.0107373	SLC39A8	0.0298042	Z97633.1	0.0449464	ZNF783	0.0207421
1277	PRKAR2B	0.0462826	EXOSC3	0.0266583	C17orf100	0.02237	AC010931.1	0.0204771	ARSA	0.0263532	ARMC2	0.0256584	LAMB1	0.0441609	AKR1E2	0.0164732	IFNAR1	0.0132436	LINC00384	0.0433382	ZNF766	0.0297916	AC090360.1	0.0107363	AC009078.2	0.0298034	MOB1B	0.0449267	IPO9	0.0207397
1278	AC020911.1	0.0462509	FAM228B	0.0266522	TMEM159	0.0223542	FCSK	0.0204697	RN7SL473P	0.026352	FUNDC1	0.0256564	EIF1	0.044133	C5orf49	0.0164638	MTURN	0.0132354	DMPK	0.0433293	EPS8L1	0.0297804	MAP11	0.0107326	TRA2B	0.0298013	NOLC1	0.0449208	TMEM151B	0.0207392
1279	TLCD3A	0.0462381	PNN	0.0266473	INTS6L	0.02234	AC009152.6	0.0204541	RNU2-25P	0.0263435	FAM178B	0.0256478	GPR180	0.0441029	OSGEPL1	0.0164624	SREK1	0.0132195	AC009955.3	0.0433133	NYNRIN	0.0297761	FP671120.4	0.0107132	BX323046.1	0.0297933	FUT11	0.0449166	TDRD6	0.0207358
1280	ATP6AP1	0.0462049	WDHD1	0.0266329	AHDC1	0.0223388	MAOA	0.0204505	AOPEP	0.0263249	CTSF	0.025643	FAM9C	0.0440762	SLC30A6	0.0164544	AL499604.2	0.0132059	EMC6	0.0432798	NUP58	0.0297644	MGAT2	0.010712	RN7SL351P	0.0297719	MELTF-AS1	0.0449107	TMEM225B	0.0207315
1281	PRR7	0.0461985	MRI1	0.0266294	CDK11A	0.0223291	IARS2	0.0204437	PPHLN1	0.0263222	COX16	0.0256382	MARCHF8	0.0440658	CKMT1A	0.0164532	FAM136A	0.0131993	SLC36A4	0.0432507	MTBP	0.0297486	AC097641.2	0.0107076	FBXO46	0.0297663	Rhesus_G0034500	0.0449013	PTGER3	0.0207312
1282	Rhesus_G0032818	0.0461975	SUV39H1	0.0266194	GEMIN8	0.02232	CAMKK1	0.0204424	CWC15	0.0263212	ITPRIP	0.0256123	PLBD1	0.0440588	ASNSD1	0.0164449	FBXO42	0.0131955	AC006064.2	0.0432184	AC079411.1	0.0297466	ATP2A2	0.0107033	AC025175.1	0.02976	CYB5R1	0.0448941	UROS	0.0207252
1283	YWHAH	0.0461951	AIF1L	0.0266111	MCAM	0.0222961	RASGRP4	0.020434	KCNG1	0.026316	C17orf113	0.025599	CLSTN2	0.0440251	ATP5PB	0.0164348	ZNF573	0.013194	AL122125.1	0.0432042	GAL3ST1	0.0297461	SNX24	0.0107013	OXNAD1	0.029759	LINC01896	0.0448916	PCBP1-AS1	0.0207131
1284	G6PC3	0.0461648	ADAT2	0.0266038	ZFYVE26	0.0222898	GPC6	0.0204211	NUFIP2	0.0263037	ACBD6	0.0255945	XRCC1	0.0440192	TTC7B	0.0164317	COPE	0.0131908	RBM10	0.0432019	AC125437.2	0.0297411	TM2D2	0.0106991	RPS7P7	0.0297461	MARCKSL1P2	0.0448698	TPRXL	0.0206929
1285	BOLA2P3	0.0461346	NME3	0.0266022	AC036214.4	0.0222849	TMEM132E	0.0204171	ACACB	0.0262904	AC108058.1	0.0255875	SLC9A3-AS1	0.0440188	CUTA	0.0164229	MEIS1	0.0131888	SLC19A1	0.0431941	AP000873.2	0.0297226	LAPTM4A	0.0106908	FZD8	0.0297085	GNA12	0.0448647	STK40	0.0206888
1286	Z68871.1	0.0460775	STK4	0.0265933	SMARCC1	0.0222776	GDPGP1	0.0204147	ASMTL	0.0262798	ZNF845	0.0255798	C21orf91	0.0440185	ZC3HAV1L	0.0164219	PPDPFL	0.013188	ZNF175	0.0431234	DNAJC17	0.0297206	ARV1	0.0106795	NME3	0.0297059	PCDHGA11	0.0448392	INPP5A	0.0206884
1287	THAP2	0.0460424	YPEL5P2	0.0265909	SPATA2	0.0222761	TMEM251	0.0204014	RBSN	0.0262708	BPIFC	0.0255739	NUB1	0.0439878	SPIRE2	0.0164195	ZNF318	0.0131859	DUSP3	0.0431156	POLD4	0.0297204	TXNDC17	0.010679	TAX1BP1	0.0297005	GRHL1	0.0448243	SOSTDC1	0.0206813
1288	G6PD	0.0460295	PPIL3	0.0265893	SLX1B	0.0222738	ARNT	0.0203894	AP000704.2	0.0262597	NPEPL1	0.0255731	DDX19B	0.0439857	ZNF559-ZNF177	0.0164188	TMEM218	0.013179	SERPINE2	0.0431112	MAP2K7	0.0297182	GPRASP1	0.0106789	SDHB	0.0296958	RAB18	0.0448135	AL035530.2	0.0206748
1289	PSMD14	0.0460286	TFAM	0.0265741	SLC52A2	0.0222429	SH3BGRL	0.0203745	ZNHIT1	0.0262515	PEX3	0.0255402	AL354733.2	0.0439807	COX7C	0.0164163	CIB2	0.0131742	AL591770.1	0.043068	SPTAN1	0.0296943	MSANTD4	0.0106585	PSD3	0.029676	RBPJ	0.0448073	AC005072.1	0.0206641
1290	EIF3A	0.0460249	LAMA3	0.0265663	LITAF	0.0222405	CLSTN1	0.0203744	SOX8	0.0262514	ZNF70	0.0255356	AC084783.1	0.0439649	TNS3	0.0164132	DOP1A	0.0131702	Rhesus_G0011194	0.0430593	AC104985.2	0.0296884	USP20	0.0106462	EIF2B2	0.0296631	RN7SL574P	0.0448056	GET3	0.0206368
1291	AC087239.1	0.0459792	ANO6	0.0265508	RAE1	0.0222356	NUP42	0.0203717	MRE11	0.0262501	AL078581.2	0.0254898	HSPA6	0.0439449	AL163973.3	0.0164121	CD83	0.0131665	REL	0.0430539	ATP6V0A2	0.0296768	RAD9B	0.0106462	GPATCH8	0.0296496	CD58	0.0447747	TMEM241	0.020615
1292	SRP14	0.0459772	LZTFL1	0.0265357	TMBIM6	0.0222347	AC245452.1	0.0203489	NDUFA2	0.0262473	TP53I11	0.0254877	AKT1	0.0439443	BRI3	0.0164047	TBC1D13	0.0131621	AC097467.3	0.0430346	TIMM29	0.0296733	DDX39A	0.0106461	CAPZB	0.0296468	TNKS1BP1	0.0447643	RPL19	0.0206089
1293	AL109983.1	0.0459721	LINC00598	0.0265277	TRMT1L	0.022211	ITPRIP	0.0203471	AC090578.1	0.0262446	AP000648.4	0.0254865	FOXO4	0.0439388	SETD7	0.0163893	AC092634.4	0.0131576	ABHD8	0.0430308	SEMA6C	0.029664	AC015909.5	0.0106405	EPB41	0.0296216	QTRT2	0.0447536	FGD3	0.0205999
1294	SF3B4	0.0459562	RPL3	0.0265269	AL357568.1	0.0222104	ITPRID2	0.0203412	AC008735.2	0.0262443	AL031963.3	0.0254828	AC061709.3	0.0438845	LPGAT1	0.0163838	CASTOR2	0.0131544	OSER1-DT	0.0429963	DPH3	0.0296445	AC104653.1	0.0106342	LINC00958	0.0296185	DNAJC11	0.0447419	PDGFRB	0.0205899
1295	Z94721.2	0.0459264	CCDC117	0.0265259	JOSD1	0.0222075	CASC1	0.0203381	MMAA	0.0262273	SLC11A2	0.0254743	BBOF1	0.0438702	PSME3IP1	0.0163731	CCDC102A	0.013139	CS	0.0429837	TBCK	0.029606	TRO	0.0106181	AL031651.1	0.0296064	ACSL5	0.0447408	AC107952.2	0.0205863
1296	FADS3	0.0459149	RBM25	0.0265216	AC018730.1	0.0221886	Rhesus_G0046998	0.0203232	CEP83-DT	0.0262121	TMED2	0.0254741	LFNG	0.0438586	ILVBL	0.0163724	GXYLT1	0.0131369	EME2	0.0429754	NR2C2	0.0295978	AC016251.1	0.0106177	IFT74	0.0295991	FNBP1P1	0.0446898	MEAF6	0.0205771
1297	CDH11	0.0459055	ECSIT	0.0264855	AC090181.2	0.0221765	GPRASP2	0.0203225	AC007786.1	0.0262091	RAP1A	0.0254689	LINC01011	0.043854	NOA1	0.0163674	CCT7	0.0131355	SPINDOC	0.0429569	SERINC5	0.0295925	MAP6	0.0106166	AC011460.1	0.0295928	LARGE-AS1	0.044679	MCM3AP-AS1	0.0205735
1298	TXNP4	0.0458751	PPIF	0.0264783	GRIA3	0.0221726	C1orf122	0.0203219	ALG2	0.0262016	CLCN3	0.0254642	ATXN7L1	0.0438518	SMIM1	0.0163656	SNHG30	0.0131326	AC002429.2	0.0429561	EP300	0.0295907	ZNF229	0.0106144	CRIM1	0.0295924	MCUR1	0.0446644	CPPED1	0.0205716
1299	DHRS7B	0.0458689	MLLT10	0.026464	SCARB1	0.0221712	AL133519.1	0.0203131	RAD50	0.0261938	TOE1	0.0254324	PUDP	0.0437898	AP000708.1	0.0163548	AC136944.2	0.0131287	TRAPPC10	0.0429176	YWHAB	0.0295856	CCDC40	0.0106132	TRIM33	0.0295899	CKS2	0.044661	HDGFL3	0.0205594
1300	SLC30A10	0.0458172	ZNF649	0.026449	BBS1	0.0221686	SIRT3	0.0203112	SCAMP3	0.0261884	AC004803.1	0.0254323	FAM189A1	0.043787	SSB	0.016345	ERCC6L2	0.0131253	STAT5B	0.0429105	PCCA	0.029585	ARMC1	0.0106111	PIGV	0.0295859	DIABLO	0.0446581	Rhesus_G0056329	0.0205561
1301	PGM3	0.045813	C8orf33	0.0264297	AC010422.2	0.0221638	MRPL32	0.0203066	STK38L	0.0261772	LMF1	0.0254319	NUTF2	0.0437548	KCNA1	0.0163382	FGF13	0.0131192	MAGI3	0.0428985	AC011195.1	0.0295842	ACE	0.0106029	RFC4	0.029578	NET1	0.0446561	AGBL4	0.0205551
1302	ORMDL2	0.0458011	ADH5	0.0264288	MYCL	0.022158	TXNRD3	0.0203	ARHGEF38	0.0261732	AC018557.3	0.0254277	NAP1L1	0.0437516	POLR3GL	0.0163295	KLF6	0.0131149	EXOSC4	0.0428875	SRSF11	0.0295811	AL008727.1	0.010602	MOV10	0.0295727	DHX57	0.0446428	GPN3	0.0205539
1303	AC108449.2	0.0457639	TRIM65	0.0264276	ZMYND11	0.0221532	MGST2	0.0202865	GDF11	0.0261498	PSMD13	0.025407	UTP14A	0.04375	NAGPA	0.0163292	TRIP4	0.0131139	MIF4GD	0.0428767	SNX22	0.0295736	PLEKHB1	0.0106018	COPS6	0.0295683	MAP3K4	0.0446333	AC027682.7	0.0205496
1304	GALK2	0.0457626	PSME3	0.0264048	NDRG3	0.0221496	FAM49B	0.0202832	CAMTA2	0.0261132	SRPK2P	0.0253906	RPL6P25	0.0437473	GIN1	0.0163267	ZNF213-AS1	0.0131115	CCDC71L	0.0428512	AL357079.1	0.0295717	OGDH	0.0105994	USP44	0.0295391	AC124312.2	0.0446289	AL590132.1	0.0205441
1305	ZNF169	0.0457509	GPSM1	0.0264047	EFS	0.0221383	BBIP1	0.0202812	NDST4	0.0260978	ITPK1	0.0253843	Rhesus_G0027649	0.0437462	ADGRF3	0.0163234	FAM171B	0.0131061	CCDC28B	0.0428058	AC012500.1	0.02954	C3orf35	0.0105972	FKBP7	0.0295354	ELAVL3	0.0446187	STPG1	0.0205435
1306	BOP1	0.0457425	MIER3	0.0264022	MLEC	0.0221354	AL500527.1	0.0202736	ZNF714	0.0260919	EIF1	0.0253746	KRR1	0.0437428	FUCA2	0.0163145	AHDC1	0.0131036	PCBP4	0.0428056	GATC	0.0295374	Rhesus_G0010553	0.0105908	TCERG1	0.0295351	MPC2	0.0446157	DLD	0.0205361
1307	TOLLIP-AS1	0.0457423	PES1	0.0263971	KIF26A	0.0221162	TMEM59L	0.0202702	ZFYVE28	0.0260843	JMJD6	0.0253676	IFI30	0.043738	COL9A2	0.0163071	OSGEP	0.0131003	MCU	0.04279	IGDCC3	0.0295361	C12orf45	0.0105891	CDK8	0.0295235	USF3	0.0446127	HPCAL1	0.0205055
1308	HRH3	0.0457327	RPLP2	0.0263961	SLC30A2	0.0221112	KCNS2	0.020254	TXNL4B	0.0260777	ATP1B2	0.0253648	FBXO42	0.0437018	REV1	0.0162989	TMEM229B	0.0130988	EIF4A1	0.0427748	AKR7A2	0.029511	NPAP1	0.0105816	TIGIT	0.0295092	ABCA5	0.0445838	PYURF	0.0204945
1309	NCAM1	0.0457019	AC020661.4	0.0263885	VEGFC	0.0221104	ZPR1	0.0202414	TMSB10	0.0260774	LDB1	0.0253575	Rhesus_G0028502	0.0436892	ZCCHC24	0.0162965	TSPAN5	0.013095	CATSPERG	0.0427552	CASC3	0.0295072	TVP23C	0.0105741	HNRNPA3P10	0.0295066	AC093227.2	0.0445828	Rhesus_G0054296	0.0204911
1310	PGP	0.0456915	LMF2	0.0263808	AL353795.3	0.0221091	PCDHAC2	0.0202256	RYBP	0.0260678	SURF6	0.0253427	AC092574.2	0.0436808	SNX11	0.0162946	FJX1	0.0130885	WHAMM	0.0427486	TMEM91	0.0294848	PAK3	0.010572	AC244033.2	0.0295009	EIF3D	0.0445773	AARS1	0.0204897
1311	DHPS	0.045685	HAUS3	0.0263775	AC010331.1	0.0220942	LINC00354	0.020221	CEBPZ	0.0260552	B3GALT2	0.0253415	IDH3G	0.0436699	AP3B2	0.016289	AHCY	0.0130852	TSC22D2	0.0427379	FCGBP	0.0294759	KLHL36	0.0105711	ZMYM3	0.0294993	ZNF236	0.044577	C9orf64	0.0204773
1312	LIG4	0.0456827	AC116366.3	0.0263673	PLPBP	0.0220904	TMEM164	0.0202102	KRI1	0.0260421	RNASEK	0.0253373	AC006372.3	0.0436672	ACO2	0.0162849	CXCR4	0.0130821	CLN5	0.0427355	SGCZ	0.0294733	TCTEX1D2	0.0105635	GSS	0.0294978	METTL8	0.0445699	AC026369.1	0.0204763
1313	AP000223.1	0.0456824	PINLYP	0.0263656	USP54	0.0220876	SGTB	0.0202093	AL160314.2	0.0260353	PTCD2	0.0253354	C10orf143	0.0436658	CRYGN	0.0162735	XIAP	0.0130764	LRCH2	0.042715	DCAF5	0.0294707	PID1	0.0105608	FBXO45	0.0294493	AC134312.1	0.0445604	AC090220.1	0.0204713
1314	Rhesus_G0046981	0.0456783	GSTP1	0.0263653	NR2F1	0.0220863	SVIL	0.0202086	AC011346.1	0.0260244	CSTF2	0.0253328	RASAL2-AS1	0.0436608	FHDC1	0.0162449	SCAP	0.0130624	SETP5	0.0426856	CNN3	0.0294689	KDM3A	0.0105594	SBF1	0.0294265	DAAM1	0.0445558	ABO	0.020467
1315	MAST4	0.0456566	ANKRD17	0.0263547	SVIL-AS1	0.0220802	RSPRY1	0.0202074	SNRPD2	0.0260206	SCAT2	0.0253166	AP1G2	0.0436492	ADM5	0.0162312	PDK2	0.0130589	ZNF71	0.0426579	PHF21A	0.0294685	AKR1E2	0.0105481	NT5DC3	0.0294237	BCAR3	0.0445236	CTSB	0.0204545
1316	NUFIP2	0.0456551	MIR302CHG	0.0263419	C9orf78	0.0220786	SLC38A9	0.0201959	DCP1A	0.0260147	PHACTR1	0.0253148	SYT3	0.0436423	MRPL1	0.0162267	PEX11A	0.0130529	SELENOP	0.0426473	EIF4A3	0.0294615	BRINP3	0.0105416	BRIX1	0.0294136	U2SURP	0.044512	ZDHHC11B	0.0204482
1317	SIMC1	0.0456489	CCNK	0.0263414	CLYBL	0.0220782	DPM1	0.020193	AC097537.1	0.026006	ACOT13	0.0253104	AP000662.1	0.043634	TRIM11	0.0162238	ZBTB9	0.0130507	AP000465.1	0.0426314	QRSL1P3	0.0294493	THOC5	0.0105394	OSBPL6	0.0293776	PDE11A	0.0445104	TCEAL9	0.0204456
1318	DDX20	0.0456456	ASPHD2	0.0263412	DCLRE1C	0.0220728	PCGF1	0.0201746	GTF2H1	0.0260053	ATG5	0.0252904	ATXN7L2	0.0436255	PLEKHO1	0.0162173	DHX34	0.0130468	PI4KB	0.0426264	FKBP10	0.0294181	LINC00630	0.0105336	KCNMB3	0.0293535	MACF1	0.0445083	CSNK1D	0.0204354
1319	TNFRSF21	0.0456444	ZCWPW2	0.0262942	EFTUD2	0.0220719	GPHN	0.0201735	IGF2BP1	0.0259992	TRMT44	0.0252894	AC005785.1	0.0436128	CNOT6L	0.0162141	FNIP2	0.0130459	EEF1AKMT2	0.0426236	HS2ST1	0.0294124	JPH3	0.010532	TYRO3	0.0293525	AC011005.4	0.044484	SMIM4	0.0204312
1320	ZNF692	0.0456121	E2F6	0.0262937	SYF2	0.0220698	TAS1R3	0.020162	GPD1L	0.0259941	GTF2IRD2B	0.0252846	ZNF136	0.0436115	SRSF6	0.0162117	PPP1R16A	0.0130319	GSTZ1	0.0426029	ZZEF1	0.029411	SERF2	0.0105189	TCF20	0.0293493	DLEU2	0.0444797	BRD7	0.0204289
1321	GALNTL6	0.0455431	C16orf71	0.0262697	TRIM2	0.0220656	PIGL	0.0201613	MIR4453HG	0.0259939	AC026341.1	0.0252802	ZCCHC17	0.0435975	LRPAP1	0.0162108	RN7SL55P	0.0130254	SPECC1	0.0425977	COL5A2	0.0293972	MRPS30	0.0105126	TCF4	0.0293483	SFPQP1	0.0444645	FAHD1	0.0204177
1322	EMSY	0.0455416	CCT2	0.0262619	ORMDL3	0.0220631	C17orf107	0.0201608	GYS1	0.0259915	PACRGL	0.02527	Rhesus_G0058564	0.0435871	ARPC3	0.0161998	CTF1	0.0130248	PSMB10	0.0425891	ZFYVE9	0.0293848	SETDB2	0.0105125	AL096701.3	0.0293435	SH3BGRL	0.0444623	ITGA3	0.0204057
1323	DIP2C	0.0455357	PABPC1	0.026253	ZNF222	0.0220622	RIPOR1	0.0201591	MIR762HG	0.0259897	FUT11	0.0252657	SCAMP1	0.0435403	ATP5ME	0.0161938	LY6H	0.0130244	ING3	0.0425799	VRK2	0.0293802	SMDT1	0.0105104	RPSA	0.0293401	SRSF11	0.0444568	AC112220.2	0.020404
1324	TOP1	0.0455351	ANKRD13B	0.0262527	GABRB1	0.0220578	AC022400.2	0.0201524	RMDN1	0.0259822	CNOT10	0.0252614	ARPC5	0.0435341	PLP1	0.0161814	TWISTNB	0.0130225	AC012513.3	0.0425593	TMEM39B	0.029375	PLCB1	0.0105078	LMTK2	0.0293175	AL589655.1	0.0444266	ZNF212	0.0204023
1325	YPEL5	0.0455233	CEP83-DT	0.0262488	AC027544.2	0.0220524	GDI1	0.020125	CBLL1	0.0259759	SSH1	0.025261	KIAA1143	0.0435312	SAP30-DT	0.016176	FZD2	0.0130191	DNAJB9	0.0425519	PHTF2	0.0293739	EIF4E2	0.0105075	TCOF1	0.0293162	DCLRE1B	0.0444114	ELMOD3	0.0203889
1326	GGNBP2	0.0455217	ZNHIT3	0.0262359	AC005014.2	0.0220519	RPGR	0.0201066	Rhesus_G0027211	0.0259749	RSPRY1	0.0252588	XRCC6	0.0435129	IQCE	0.0161758	YIF1A	0.0130156	CCDC50	0.0425365	SSBP2	0.0293546	GPR137	0.0105073	TBC1D19	0.0293023	TGOLN2	0.0443941	AL353576.1	0.0203861
1327	ZNF410	0.0455152	THYN1	0.0262211	AC015961.2	0.0220465	BBS2	0.0201054	OTUD5	0.0259734	TRAIP	0.0252562	TASP1	0.0435115	UBE3D	0.0161739	POLR3C	0.013012	AC005538.3	0.0425025	DHX15	0.0293493	PSMC5	0.0105057	PPP6C	0.0292889	FAM83D	0.0443788	COLGALT1	0.0203769
1328	ZNF778	0.045515	ODCP	0.0262206	EPC2	0.0220455	TRAPPC11	0.020103	B3GALT1-AS1	0.0259637	TRIT1	0.025253	PSMC3IP	0.0434794	AC006372.4	0.016173	ZBTB11-AS1	0.0130076	FBF1	0.0425	SLC7A6OS	0.0293407	RNF141	0.0105027	MBOAT2	0.029283	ZNRF3	0.0443767	GABPB1-AS1	0.0203659
1329	ALG14	0.0454934	SPIRE1	0.0262174	SLFN12	0.0220434	GNRH1	0.0201022	ZFR2	0.0259576	ZNF575	0.0252397	PHF23	0.043442	ACO1	0.0161652	KBTBD8	0.0130038	AC110285.6	0.0424935	CELSR2	0.0293363	PCMTD2	0.0105006	CAMKMT	0.0292593	AL358472.4	0.0443502	NDUFAF3	0.0203624
1330	NDUFAF8	0.0454914	STON2	0.0262113	DCAF6	0.0220418	CRTC1	0.0201002	CPSF7	0.0259416	SPHK2	0.0252249	SLC39A9	0.0434388	SOX1-OT	0.0161643	KIF22	0.0129989	RLF	0.0424831	Rhesus_G0011216	0.0293361	ACAT2	0.0104996	TTL	0.0292574	GPR107	0.04435	TUT1	0.0203524
1331	TSPAN13	0.0454724	TAF1A-AS1	0.0262105	AC009951.5	0.0220278	MRPL51	0.0200854	AL020994.2	0.02594	RFC5	0.0252233	PWWP2A	0.0434134	ADSS1	0.0161487	MAT2A	0.0129937	GOLGA2P5	0.0424655	BCHE	0.0293091	LZIC	0.0104859	MGST1	0.0292485	SCUBE1	0.0443216	RAVER2	0.0203152
1332	ZNF595	0.04547	SNHG1	0.0262041	ARHGEF2	0.0220276	CHD1	0.0200765	EDEM3	0.0259392	NFATC2IP	0.0252228	Rhesus_G0020358	0.0434102	NDUFA12	0.0161486	AL358852.1	0.0129634	AAR2	0.0424437	RC3H1	0.0292958	SPEF1	0.0104847	AC005632.3	0.0292427	NEO1	0.0443072	TCEAL4	0.0203121
1333	ATRN	0.0454158	RAP2C	0.0262036	GLCE	0.0220168	AC087741.3	0.0200756	ARL6IP4	0.0259217	JPT1	0.0252219	MIIP	0.0433986	CHCHD3	0.0161428	RAB3B	0.012959	STK10	0.0424256	CDKN2AIPNL	0.0292907	SHANK2	0.0104781	HNRNPAB	0.0292257	C15orf40	0.0442965	MPHOSPH6	0.0202908
1334	AL020995.1	0.0454034	ZNF418	0.0262016	EMILIN2	0.0220122	APPL2	0.0200721	TBC1D32	0.0259158	NT5C2	0.0252148	HMGN2	0.0433898	IP6K1	0.0161329	RHBDL1	0.0129554	RBM25	0.0424218	ZNF354B	0.0292906	RNF44	0.0104777	POLR3E	0.0292104	AL356966.1	0.0442907	AL355347.1	0.0202822
1335	CBWD5	0.0454015	DNAH5	0.0261982	CTNNBIP1	0.0220092	ENPP5	0.020065	CASC17	0.0259109	POLI	0.0252127	FUT8	0.0433757	KIF1A	0.0161291	TRUB2	0.012955	AL121929.3	0.042407	DENR	0.0292838	SARAF	0.0104742	RAB30-DT	0.0292076	CCDC127	0.0442849	AC007494.3	0.0202751
1336	EIF4ENIF1	0.0453994	TMEM208	0.026177	MRPS9	0.022009	NOP10	0.020064	UTP3	0.0258994	NOL4L	0.0251999	RPL36	0.0433469	APH1B	0.0161287	BOLA2	0.0129245	ZC4H2	0.0423836	PIK3R2	0.0292789	AC025857.2	0.010469	AL049695.1	0.0291876	AL591212.2	0.0442798	TTR	0.0202677
1337	MSANTD1	0.0453732	AL356740.1	0.0261672	CFL1P1	0.022008	ASNS	0.0200625	IFNAR1	0.0258887	AC092171.4	0.0251955	MRPL46	0.0433451	ISCA1	0.016127	AL355488.1	0.0129163	CTNNA1	0.0423738	OMA1	0.0292779	KLF11	0.0104612	PLCB4	0.0291645	SDCBP	0.0442672	ZNF804B	0.0202506
1338	AC099501.1	0.0453723	FASTKD2	0.0261646	LMBRD1	0.0219903	RGP1	0.0200616	FKBP7	0.0258824	AC091607.2	0.0251834	PXYLP1	0.0433373	ATP6AP2	0.0161181	KLHDC9	0.0129026	Rhesus_G0047053	0.0423388	AC009152.1	0.0292766	GOLPH3L	0.0104584	MFGE8	0.0291454	MSANTD3	0.0442528	CELF2-AS2	0.0202393
1339	STON2	0.04537	COPS5	0.0261413	B4GALNT1	0.0219864	RAB30-DT	0.0200563	SPAG1	0.0258799	PYCR2	0.0251798	ANKRD50	0.0433364	ATP2B1-AS1	0.0161114	B3GLCT	0.0129014	MACC1	0.0423161	PPP4C	0.0292591	MAP3K10	0.0104574	NOL9	0.0291429	SRSF3	0.044244	ATP2B4	0.0202349
1340	TPMT	0.0453654	FAM78B	0.02612	AC098484.4	0.0219741	PLPP1	0.0200516	EXTL2	0.0258731	AL163973.3	0.0251663	AC006213.1	0.0433207	OTUD6B-AS1	0.0161041	ABT1	0.0129004	YTHDC1	0.042311	CDH13	0.0292566	NINJ1	0.010453	DIAPH2	0.029138	CHTF18	0.0442304	FZD3	0.0202317
1341	AGO4	0.0453653	AC003005.2	0.0261124	AL078581.2	0.0219735	CASC6	0.0200461	D2HGDH	0.0258731	DNAJC13	0.0251528	STARD3	0.0433189	ZNF845	0.0161013	CORO2A	0.0128877	MIR3936HG	0.0423018	DDX39B	0.0292528	KCNK10	0.0104439	MAP2K7	0.0291373	AC079907.1	0.0442227	PLPP7	0.0202316
1342	VPS26A	0.0453553	AC022558.1	0.0261066	MMD	0.0219714	IP6K2	0.0200439	OSBPL8	0.0258523	DTX1	0.0251493	ARRDC4	0.0433157	SMAD2	0.0161001	TMEM208	0.0128859	AC069213.1	0.0422821	ZNF790	0.0292518	AL162458.1	0.0104418	FAM110B	0.0291157	R3HDM2	0.0442196	BAK1	0.0202276
1343	ZNF697	0.0453432	TRIM60	0.0260902	PIGBOS1	0.0219673	ZNF865	0.020042	BCAS2	0.0258314	RETSAT	0.0251437	KIAA0513	0.0433133	AL354920.1	0.0160924	GTF3A	0.0128807	INKA1	0.0422685	ARHGAP5	0.0292501	EPB41L1	0.0104346	PLAUR	0.0291098	FZD1	0.0441879	PIGG	0.0202224
1344	ANKRD45	0.0453418	AC005229.4	0.0260886	AP1G2	0.0219456	CAPNS1	0.0200312	KRTDAP	0.0258163	SLC1A2	0.0251426	AC068888.1	0.0432721	GPI	0.0160849	KAT2A	0.0128802	DTNB	0.0422677	C16orf58	0.0292492	MTM1	0.0104261	RPL23AP32	0.0291031	NSUN6	0.0441821	AL096816.1	0.020213
1345	RN7SL76P	0.0453255	SLC12A6	0.0260774	ODF3B	0.0219238	LRRC8A	0.0200242	IFRD1	0.0258007	AL162391.2	0.0251425	MKRN1	0.0432548	USP40	0.0160813	LSM14B	0.0128733	AC024588.1	0.0422264	IFT122	0.0292489	ZNF84-DT	0.0104254	RFC5	0.0290925	ATP2A1	0.0441664	NXT1	0.0202095
1346	HSP90AB1	0.0452981	ZNF324B	0.0260761	CAVIN1	0.0219226	FAM8A1	0.0200169	ABCA11P	0.0257873	TSEN2	0.0251374	IGHEP2	0.043237	ENO2	0.016081	AL356273.4	0.0128696	AC023389.2	0.0422161	HCFC2	0.0292326	ANKS1A	0.0104254	CEBPG	0.0290921	PIP5KL1	0.0441516	COX6B2	0.020196
1347	AC091271.1	0.0452935	FUOM	0.0260651	GTF2E2	0.0219202	AC008969.1	0.0200117	Rhesus_G0048364	0.0257764	ZFAND5	0.0251071	AGBL2	0.0432292	AC016642.1	0.016077	LINC02133	0.0128686	MPPED1	0.0422157	HYMAI	0.029229	ETV6	0.0104218	FAM131B	0.029091	HSPA5	0.0441133	FBXO15	0.0201677
1348	COPS9	0.045284	ACSS1	0.0260607	DCAF10	0.0219042	FHL1	0.0200017	CDK11A	0.0257744	RRP7BP	0.0250923	MED8-AS1	0.0432277	SP2-AS1	0.0160661	SPATA19	0.0128686	AC009088.1	0.0421986	NR4A3	0.0292222	UBTF	0.0104205	BRAP	0.0290829	AL161772.1	0.0440823	HTRA2	0.0201629
1349	SAMD12	0.0452726	AC091138.1	0.0260161	BAG2	0.0218962	KCNG1	0.0199703	C1GALT1C1	0.0257724	OCEL1	0.0250824	AP000962.2	0.0432263	IKZF2	0.0160613	CARS1	0.012856	ANKRD62	0.0421948	AC005261.1	0.0292148	TMED2	0.0104204	DEPDC5	0.0290817	LHFPL4	0.0440641	SERPING1	0.0201508
1350	BAZ2A	0.0452706	PPIL2	0.026009	TIPARP	0.0218947	COX7A2	0.0199645	SLC6A8	0.0257654	REX1BD	0.0250821	CAMK1	0.0432252	USP12	0.0160411	BLOC1S6	0.0128513	AL596244.1	0.042122	BEX4	0.0291901	AL592148.3	0.0104185	SP3	0.0290586	TRIM27	0.0440641	N6AMT1	0.0201451
1351	HK3	0.0452193	AC083880.1	0.0260047	ASXL1	0.0218944	NKPD1	0.0199558	AKAP9	0.0257554	TCTE3	0.0250795	MRPS30	0.0431984	PPTC7	0.0160386	BEND6	0.0128468	Rhesus_G0050947	0.0421013	AGRN	0.0291848	ZFYVE9	0.0104148	USP5	0.0290395	FOXO1	0.0440205	TMEM41B	0.0201433
1352	ZSCAN26	0.045208	MED29	0.0260022	AC114546.3	0.0218905	KIF26B	0.0199402	CACNA2D3	0.0257533	RASAL2-AS1	0.0250679	DLL3	0.043197	TRAK2	0.0160251	VMA21	0.0128403	RPS20P22	0.0420831	CFAP97	0.0291778	INA	0.0104069	STT3A	0.0289991	CLPP	0.0439959	BABAM2	0.0201418
1353	PAXX	0.0451928	RPS7	0.0259982	NUP50	0.0218825	AC007494.2	0.01994	Rhesus_G0047153	0.0257501	METTL14	0.0250473	PCM1	0.0431949	PHF12	0.016016	RNF130	0.0128403	TTC21B-AS1	0.0420643	CHST11	0.0291662	SH3RF3-AS1	0.010406	Rhesus_G0005320	0.0289988	AP000462.1	0.0439951	AC068831.2	0.0201267
1354	AC009486.1	0.0451763	PEPD	0.0259911	HNRNPMP1	0.0218763	AC005828.2	0.0199398	WDR83	0.0257412	ALDOA	0.0250421	TCF4	0.0431609	ZNF649	0.0160129	NUMB	0.0128391	NAA15	0.0420604	RCN2	0.02916	TMTC1	0.0104055	EAF1-AS1	0.028988	NDUFAF6	0.0439918	PARP2	0.0201085
1355	ELF2	0.0451574	FAM189B	0.0259887	GALNT16	0.0218447	CHN2	0.0199321	AP000563.1	0.0257295	SIN3B	0.0250391	PXT1	0.0431542	COL2A1	0.0160114	PIP4P1	0.0128351	Rhesus_G0022811	0.0420478	ADRB1	0.0291516	IFFO1	0.0104039	ADRM1	0.0289845	SUPT5H	0.0439706	AC010491.2	0.0201041
1356	SLC38A6	0.0451436	MAVS	0.0259785	RAB4A	0.0218432	PAQR3	0.0199255	LEAP2	0.0257215	AC092691.1	0.0250372	JUND	0.0431513	SLC15A4	0.0160101	DCPS	0.0128313	TMEM209	0.0420242	PPP1R12C	0.0291435	GLB1	0.0103914	RTN4	0.0289832	DENND2A	0.0439693	AP004609.5	0.0201006
1357	SIGMAR1	0.0451191	HNRNPR	0.025967	SLC11A1	0.0218407	PEAK1	0.0199161	NRDC	0.0257138	CCDC117	0.025035	MPP3	0.0431465	NLGN2	0.0160078	BMS1	0.012826	SMAD2	0.0420138	MTCH1	0.0291246	LINC01414	0.0103884	CASP9	0.0289755	SLC2A4RG	0.043954	CAPN10-DT	0.0200966
1358	KARS1	0.045114	KCNAB3	0.0259653	CEP83	0.0218331	R3HCC1	0.0199081	PYM1	0.025712	AC131009.1	0.0250277	SH3BP4	0.0431408	EMP2	0.0160077	RBM33	0.0128188	ARSD	0.0420017	RAD51D	0.0291098	KMT2D	0.010387	AL109615.2	0.0289697	GUF1	0.0439522	LHFPL2	0.0200945
1359	MGST3	0.0451019	COPS6	0.0259634	HPS3	0.0218281	ZC3H6	0.019891	PHF24	0.0256937	MAP3K20	0.025014	PRELID3A	0.043125	CEP162	0.0160044	AC107398.3	0.0128122	AL365361.1	0.0419945	CDKL5	0.0290825	MECP2	0.0103764	FAR2	0.0289589	GPR75	0.0439358	AGO2	0.0200772
1360	GCNT2	0.0450903	APOA1-AS	0.0259543	CFAP300	0.0218136	PPFIA2	0.0198785	UQCRC1	0.0256729	TUBA1B	0.0250058	ARL5A	0.043123	ABHD18	0.0160009	SPRY2	0.0128108	CD2BP2-DT	0.0419724	AL049838.1	0.0290675	AL132838.1	0.0103761	C2orf69	0.0289578	LINC01232	0.0439327	MOV10	0.0200549
1361	Z99716.2	0.0450628	CBR1	0.0259523	ACVR2B	0.0218064	FH	0.0198618	TMEM230	0.0256716	GALNT17	0.0250034	CYC1	0.0430724	AC005899.9	0.0159936	ICE2	0.012809	ELAC1	0.0419541	TTC1	0.0290596	ZCCHC14	0.0103747	C5orf49	0.0289491	PAX6	0.0439216	CTBP2	0.0200543
1362	IGSF9	0.0450391	PACS1	0.0259401	PGAP2	0.0218012	AC068790.7	0.0198598	SUN2	0.0256697	CADM2-AS1	0.0249977	MAGED4B	0.0430643	PLPP6	0.0159836	PROCA1	0.0128078	G3BP1	0.0419512	Z95114.1	0.0290487	AC243964.4	0.0103719	TBC1D1	0.0289489	RCL1	0.0439172	GTF2IRD2	0.0200536
1363	LRP10	0.0450327	TMEM155	0.0259262	IP6K2	0.0217765	ERC2-IT1	0.0198564	AL136164.3	0.0256316	AL590762.1	0.0249919	AC090821.4	0.0430591	ZNF528-AS1	0.0159788	PXMP2	0.0127969	HYAL2	0.0419442	SEC24A	0.0290469	ZNRF3-AS1	0.0103604	NUP98	0.028944	ATIC	0.0439149	MTRF1L	0.0200483
1364	SLC16A1-AS1	0.0450266	SUMF1	0.0259241	TSPO	0.0217718	TMEM198B	0.0198527	AL096711.1	0.0256294	ASXL3	0.0249852	MST1	0.0430342	AC022469.2	0.0159646	PDIA4	0.0127871	PEX14	0.0419376	AHNAK2	0.0290366	Rhesus_G0050091	0.0103594	PHF12	0.0289231	RAP1B	0.0439027	EXOSC6	0.020047
1365	AC114495.2	0.0450067	SNRPF	0.0259236	AC131009.4	0.021771	ZNF223	0.019852	HGSNAT	0.0256291	TRPM7	0.0249834	RNF217-AS1	0.0429987	AL356966.1	0.0159504	LARS1	0.0127825	LRFN1	0.0419179	ATP5IF1	0.0290304	SVBP	0.0103575	PTP4A1P6	0.0289202	LAMTOR5	0.0438961	AC105137.1	0.0200394
1366	NUCKS1	0.0449862	SPAST	0.0259217	MND1	0.0217671	AC106886.5	0.0198468	PPL	0.0256206	AF111169.4	0.0249694	AL109924.1	0.0429985	ANXA7	0.0159483	FAM71E1	0.0127678	SYNDIG1	0.0419079	SUPT20H	0.0290249	GPR173	0.0103526	AL033504.1	0.0289107	KBTBD4	0.0438878	IGSF8	0.0200361
1367	RPS21	0.0449827	UBAC2	0.0259165	ACTRT3	0.0217621	LRFN5	0.0198453	TRIB1	0.0256166	KIAA1324	0.0249657	LCAT	0.0429868	RNF14	0.0159424	PEX13	0.012767	CAHM	0.0418899	TMEM150A	0.0290207	BAG4	0.0103487	MYADM	0.0289059	ELF3-AS1	0.043879	AC048344.4	0.0200347
1368	CD99	0.0449732	SNHG7	0.0259142	MANEA	0.0217563	IFNAR2	0.0198431	ERFE	0.0256074	AL158136.1	0.0249546	AC005086.3	0.0429669	SYT13	0.0159375	LURAP1L	0.0127584	TUBB	0.0418345	SVOP	0.0290156	ERG28	0.0103424	PMF1-BGLAP	0.0288998	FAM160B1	0.0438588	KLHL3	0.0200278
1369	TMEM161B	0.0449472	WT1	0.0259092	AL592078.2	0.0217382	MAPK9	0.0198378	RPS6KA2	0.0256041	Rhesus_G0035870	0.0249485	AL136114.1	0.0429431	ST3GAL4	0.0159269	EMD	0.0127494	VDAC1P4	0.0418229	KHDRBS2	0.0290033	BMP2K	0.0103418	N6AMT1	0.0288967	POLHP1	0.0438193	AC009955.2	0.0200172
1370	ZNF783	0.0449204	TAF4B	0.0259082	BTBD7	0.0217269	PKIB	0.0198369	MIEF1	0.0256006	XPO4	0.0249428	AC007383.2	0.0429111	SMG8	0.0159104	USP15	0.0127429	ZNF433	0.0418089	CXorf56	0.0289976	ZNF670	0.0103415	LMO4	0.028864	DDX21	0.0438183	PAK1IP1	0.0200083
1371	AC006207.1	0.0449136	PAOX	0.0259062	HK2	0.0217201	AL162388.2	0.019817	RALA	0.0255932	ZC3H4	0.0249413	PCDHB10	0.0429021	GON7	0.0159103	SEC22B	0.0127427	ARID3B	0.0418037	SACS	0.0289877	MRPS26	0.0103409	C9orf78	0.0288632	WDR82	0.0438072	RHBDL2	0.0199897
1372	AC015923.1	0.0449095	NR4A1	0.0258914	CGAS	0.0217085	ZW10	0.0198159	NIT2	0.0255921	VPS4A	0.0249346	BFSP2	0.0429004	LINC00882	0.0158954	TSC22D3	0.012739	ATN1	0.0417611	GTPBP1	0.0289776	NORAD	0.0103398	PTPN3	0.0288611	RBBP7	0.0437726	SIRT6	0.0199821
1373	ANKRD44-IT1	0.0449001	TCEANC2	0.0258904	AL355310.1	0.0217043	HDAC11	0.0198106	MIR7-3HG	0.0255764	POLR2J4	0.024934	DENND2A	0.0428901	LONRF1	0.0158954	PIPOX	0.0127374	RPS11	0.0417462	AC109326.1	0.0289752	TSGA10	0.0103397	UBA52	0.0288596	AL021396.1	0.0437462	P2RY1	0.0199769
1374	NSRP1P1	0.0448967	RNU4ATAC	0.0258778	SUV39H1	0.0216872	ATAD2B	0.0198094	ADD1	0.0255713	SLC2A6	0.0249155	MRPL38	0.042888	MACO1	0.0158776	RECQL5	0.0127346	TTI2	0.0417402	WDR75	0.0289639	MYO15A	0.0103393	LAMP2	0.0288541	HUNK	0.0437235	EIF2S2	0.0199722
1375	CTXN1	0.0448587	CTDSP2	0.0258762	DHTKD1	0.0216829	TEKT1	0.0197975	GRB2	0.0255693	MAP3K12	0.0249107	PAIP2	0.0428841	STX7	0.0158774	WBP2NL	0.012724	ST7L	0.0417322	YWHAZ	0.0289465	SPATA6	0.0103347	AC087362.1	0.0288281	ZNF738	0.0437116	AC087284.1	0.0199641
1376	PCDHA3	0.0448559	JMJD8	0.0258709	KSR1	0.0216785	ZNF317	0.0197967	WDFY2	0.0255686	TP53TG1	0.0249104	ACOX1	0.0428561	BABAM1	0.0158694	AL158212.5	0.012722	NUAK2	0.0417051	DCTN1	0.02894	MARCHF10-DT	0.0103346	RPS24	0.0288248	POLR2F	0.0437011	AFAP1L1	0.0199628
1377	GRB7	0.0448483	LOX	0.0258696	RPS2P1	0.0216744	BLOC1S2	0.0197931	LTA4H	0.0255665	AL157938.3	0.0248971	CAMKK1	0.0428523	B3GAT1	0.0158686	TSGA10	0.0127215	LARGE1	0.0417038	COQ6	0.028926	AC073610.2	0.0103273	EEF1A1P4	0.02882	FBXO48	0.0436706	SLC35A1	0.0199593
1378	H1-12P	0.0448305	RNF166	0.0258693	FUZ	0.0216726	CACNG4	0.0197873	AL589740.1	0.0255621	WAC	0.0248909	NMS	0.042838	FARSB	0.0158675	ASXL1	0.012721	CHN2	0.0417035	RNF165	0.028912	AC079296.1	0.0103174	MFSD5	0.0288162	AC026956.2	0.0436556	APOBEC4	0.0199556
1379	SRRD	0.0447998	SLC44A1	0.025852	UBE2QL1	0.0216715	C14orf28	0.019783	SPOCK2	0.0255504	AP000813.1	0.0248863	PA2G4	0.0428244	FGFR1	0.0158589	AC011815.1	0.0127194	CDKN1B	0.0417033	RAB11FIP4	0.0289065	SERTAD3	0.0103151	LYPLAL1	0.028804	AC025287.4	0.0436437	EIF3C	0.0199478
1380	ZNF582	0.0447898	ZBTB34	0.0258452	COX14	0.021663	ZNF260	0.0197827	RAB11FIP5	0.0255492	AC021321.1	0.0248839	PTK2	0.0428105	KDM4B	0.0158575	NUP85	0.0127158	DAP3	0.0416896	SNX32	0.0289033	LRRC58	0.0103012	AP003352.1	0.0288035	JUND	0.0436234	STARD10	0.0199387
1381	ATXN7	0.0447782	TAPBPL	0.0258166	RAB8B	0.021658	KLF3P1	0.0197724	PLP2	0.0255398	LATS2	0.0248777	MPP1	0.0427734	C6orf62	0.0158543	PAPSS1	0.0127044	SHISA8	0.0416685	ZNF559-ZNF177	0.0288915	CLYBL	0.0103004	DNAAF2	0.0288004	SLC45A1	0.0436187	POLD3	0.0199373
1382	VPS72	0.0447713	FAM86DP	0.0258126	KIAA2026	0.0216431	ZNF431	0.0197649	LTN1	0.0255286	ZNF90P1	0.0248766	INSR	0.0427665	AC092376.3	0.0158492	PCDHGC4	0.0127039	PCDHA7	0.0416678	BZW1	0.0288652	ATP5MDP1	0.0103003	LINC00158	0.0287986	TTLL1	0.0436143	AL357568.2	0.0199355
1383	SEMA3A	0.0447596	ZNF454	0.0257831	TNPO2	0.0216354	CCDC122	0.0197347	CUEDC1	0.0255219	NCK1-DT	0.0248651	PHF20L1	0.0427574	TCTA	0.0158184	SLC1A6	0.0127035	CCDC189	0.0416678	CLSTN2	0.0288618	PEG3	0.0102945	APMAP	0.0287772	LIFR	0.0436136	ATP5PD	0.0199262
1384	B3GALT6	0.0447264	AC107050.1	0.0257824	UBIAD1	0.0216317	CPNE5	0.0197295	LSM5	0.0255208	ULK1	0.0248483	MEF2C-AS1	0.042737	TXNDC9	0.0158145	SPAST	0.0127026	UVSSA	0.0416667	CAB39	0.0288585	C11orf58	0.0102941	DPYD-AS2	0.0287738	SLC16A1-AS1	0.043611	DTNB	0.0199228
1385	AL844908.1	0.0447254	AC105942.1	0.0257588	TNFRSF10A	0.0216266	DRD3	0.0197249	NAV1	0.0255042	AC073410.1	0.0248362	ARAP1	0.0427309	FMN2	0.0158125	ERP29	0.0126919	INAFM2	0.0416578	FAM189A1	0.0288488	NUAK1	0.0102878	CPS1	0.0287711	ILF3	0.0435907	AC105052.4	0.0199169
1386	NDUFB3	0.0447072	JPH1	0.0257513	ZNF426	0.0216262	HIGD1A	0.0197148	SRSF4	0.0255041	MYOZ3	0.0248206	AP000821.2	0.0427199	MOSMO	0.0158093	DCTN1	0.0126907	ADIPOR2	0.0416533	UBE2G1	0.0288425	KLHDC2	0.0102864	LINC02210	0.0287683	C5orf38	0.0435833	ATP2C1	0.0198817
1387	BICD1	0.0446945	DDX21	0.0257392	OLFM1	0.0216136	COPS9	0.0197097	SYAP1	0.0254958	TFB2M	0.0248188	ALMS1-IT1	0.0427047	DUSP16	0.0158085	MRPL14	0.01269	HERC1	0.0416304	EIF2D	0.0288374	DIPK1A	0.0102858	DNAJC14	0.0287662	SCAF4	0.0435803	DNAJC25	0.0198807
1388	Rhesus_G0027982	0.0446843	ERC1	0.0257269	ABCB4	0.0216026	GCDH	0.019696	PLK3	0.0254845	MTM1	0.0248175	MCM8	0.0426654	SYT10	0.015805	NDUFC1	0.012682	SPRY2	0.0416081	PHF8	0.0288333	FAM71F2	0.0102808	ZNF701	0.0287628	VAPB	0.0435697	HADH	0.019877
1389	PDK2	0.0446788	SMPDL3A	0.0257238	LINC01109	0.021596	BRD3	0.0196783	COX11	0.0254686	SPHKAP	0.0248175	LPCAT3	0.0426544	AC007191.1	0.0158019	AL356776.2	0.0126803	CHKB-DT	0.0415956	VPS37D	0.0288094	NDST4	0.0102805	AC013244.1	0.028761	ERF	0.0435662	ZNF264	0.0198763
1390	LINC01722	0.0446735	DYNLRB2	0.0257079	CR545473.1	0.0215956	NOP53	0.0196749	PABPC1P3	0.0254571	Rhesus_G0035312	0.0248128	PI4K2B	0.0426387	RNU5B-1	0.0157949	SVIL-AS1	0.0126731	NFS1	0.0415905	RPS20	0.0288022	PSMG4	0.0102799	TENT2	0.0287594	MTUS1	0.0435521	NUCB2	0.0198707
1391	MINAR1	0.0446536	WARS1	0.0257048	BTBD17	0.0215917	WRAP73	0.0196636	RPS17P14	0.0254465	BX537318.1	0.024812	SYNDIG1L	0.0426247	SLC26A2	0.0157927	GNA13	0.0126728	SNRPFP2	0.0414952	EPS15L1	0.0288011	PNO1	0.0102797	PRKRIP1	0.0287378	RCOR2	0.0435473	FP671120.4	0.0198624
1392	ABCA2	0.0446444	PER1	0.0256739	ZIC2	0.0215882	TERF1	0.0196603	PSMD13	0.025437	ZNF358	0.024804	NCL	0.0426163	AIRN	0.0157807	BTBD9	0.0126659	IFIT1	0.0414945	ZBTB20-AS4	0.0288004	TRIM23	0.0102777	AC002553.1	0.0287254	ARHGAP4	0.0435212	MZT1	0.0198615
1393	UPF1	0.0446436	WARS2	0.0256629	HSPA2	0.0215767	IQGAP2	0.0196534	AC105942.1	0.0254318	ING5	0.0247947	KANSL3	0.0426108	AC097381.1	0.0157692	ZNF540	0.0126622	PAFAH2	0.041477	AC023905.1	0.0287881	GSKIP	0.0102644	SMARCA4	0.0287252	CERS4	0.0434615	AC138696.2	0.0198609
1394	DIP2B	0.0446262	Rhesus_G0036074	0.0256521	AQP1	0.0215728	SBDS	0.0196283	AC068700.1	0.0254235	LYPD1	0.0247838	FARP1	0.0426076	GLRX2	0.0157633	PDSS1	0.0126596	LINC01422	0.0414672	NR2F1	0.0287836	RASL10B	0.0102621	PARD6G	0.0287247	ZNF768	0.0434575	FAM155A	0.0198492
1395	RTL10	0.044617	RRP12	0.0256387	AC118549.1	0.0215649	SSR1	0.0196132	AC016542.2	0.0254182	CPPED1	0.0247779	PEG13	0.0426036	TIAM1	0.0157583	GNL3	0.0126522	RHBDD1	0.0414178	ZNF23	0.0287663	ABI2	0.0102612	SLC25A39	0.0287206	ARID3A	0.0434553	MIPEP	0.0198428
1396	ACTR3	0.0446142	RPL21P44	0.0256383	DNAJC27	0.0215603	LRCH1	0.019611	AC099336.1	0.0254159	CDH11	0.0247754	NPEPL1	0.042602	PPP2R5D	0.0157579	TFAM	0.0126437	PIGK	0.0414159	PPID	0.0287534	CDPF1	0.0102593	TUBA1B	0.0287072	CDCA7L	0.0434528	ABCA7	0.0198412
1397	PXDC1	0.0445973	NLRX1	0.0256303	CENPK	0.0215474	NUDT10	0.0196059	MTCYBP38	0.0254122	EIF5A	0.0247708	TES	0.0425947	HSP90B1	0.0157562	ROR2	0.0126348	DACH1	0.0414151	PRKAR1B	0.0287405	AC006122.1	0.0102561	TMEM183A	0.0286955	CDR2L	0.0434155	ABR	0.0198342
1398	ATG9A	0.0445761	EIF3C	0.0256242	FEZF1	0.021547	HLTF	0.0196058	ZFR	0.0254062	PGF	0.0247616	LENG9	0.0425902	MIR1915HG	0.0157514	HTR5A-AS1	0.0126321	LIMA1	0.0414056	SPEF2	0.0287071	DNAJB5	0.0102512	MINDY2	0.0286808	MOB2	0.0433859	NANOS1	0.0198323
1399	CLIC3	0.0445685	RALBP1	0.0256044	PDCL	0.0215381	RPRD1B	0.0195974	MFSD8	0.0254006	MORF4L2	0.024755	STAT2	0.0425631	DNAJA4	0.0157481	ZNF235	0.0126268	TMEM79	0.0413684	DNAJC19	0.0287051	RHBDL3	0.0102487	RPS6KL1	0.0286791	GPR22	0.0433774	B3GALT6	0.019825
1400	KHNYN	0.0445615	SRM	0.0255981	SLCO5A1	0.0215291	SLC5A6	0.019597	Rhesus_G0028854	0.0253961	RPLP1	0.0247541	AL157944.1	0.0425563	UBL5	0.0157478	SVIP	0.0126248	RPS2P1	0.0413524	HGF	0.0286923	AL021707.2	0.0102476	TRIP12	0.0286574	C11orf71	0.0433749	PRPF4	0.0198246
1401	PMM1	0.0445568	FAM13A	0.0255787	ZFP36	0.0215214	ZNF462	0.0195814	SPTLC1	0.025391	ARID5A	0.024728	AC078883.2	0.0425531	AL023806.1	0.0157477	RAB33B	0.0126222	EXOC6B	0.0413304	FGF12	0.0286894	UQCR11	0.0102463	LINC02106	0.0286431	SEPTIN11	0.0433682	MRPS6	0.0198241
1402	MANBA	0.0445495	TSGA10	0.0255723	RPL38	0.0215204	SPRTN	0.0195692	MED12L	0.0253859	ANTXR1	0.0247274	SDR42E1	0.04255	TTC13	0.0157437	RBMS3	0.0126215	FAM160B2	0.04132	SCAF8	0.0286758	PRADC1	0.010239	TCEAL7	0.0286393	LZTS2	0.0433632	CHRNA4	0.0198208
1403	C3orf38	0.0445375	MGAT4C	0.0255704	AC136632.1	0.0215178	MRPL43	0.0195559	BCL10	0.025382	SUCLA2P3	0.0247232	HCFC2	0.0425333	OTUD3	0.015741	AC016042.1	0.0126166	DDX50	0.0413174	COL26A1	0.0286689	AC021242.3	0.0102347	ENO1	0.028636	C12orf75	0.0433498	HMGB1P41	0.0198196
1404	TMEM177	0.0445265	TBL1XR1	0.0255697	CCDC126	0.0215082	ARHGAP10	0.019548	AGL	0.0253803	NUP188	0.0247166	CABP7	0.0425125	TMED9	0.0157409	NEUROD4	0.0126145	CGRRF1	0.0413111	USP31	0.0286679	NEK3	0.010234	ENOX1-AS2	0.0286266	AC087884.1	0.0433339	RPS6P25	0.0198173
1405	FAM76B	0.0445244	AC004765.1	0.0255662	TICAM1	0.0215078	PRLR	0.019545	RIN2	0.0253547	RFXANK	0.0246909	ZNF564	0.042512	NLRP3	0.0157336	EXOC2	0.0126132	LINC02282	0.0413001	CRY1	0.0286626	TTYH2	0.0102294	B3GALNT1	0.0286075	MIS12	0.0432878	CUTC	0.0198122
1406	ZW10	0.0445086	AL139082.1	0.0255654	SCMH1	0.0215062	SNHG29	0.0195404	AL360182.2	0.0253544	KRAS	0.0246772	AC011511.1	0.0424742	AC011978.2	0.0157268	MAN1B1	0.012609	HNRNPC	0.0412757	RPS15A	0.0286487	NOL4L	0.0102193	PPP1R3B	0.0286058	RITA1	0.0432762	ENC1	0.019808
1407	SYCE1L	0.0445077	BCHE	0.025545	MPC1	0.0215001	DEDD	0.0195269	NOM1	0.0253512	AC004812.2	0.0246767	GCDH	0.0424724	QTRT1	0.0157248	DHCR7	0.0126071	ARG2	0.0412613	ZNRF3-AS1	0.0286438	RFT1	0.0102185	ARPC5L	0.0285948	DERL1	0.0432726	AL139288.2	0.0198061
1408	GMEB2	0.044496	CNOT2	0.0255399	TP53INP2	0.0214907	BAHD1	0.0195248	TEKT2	0.0253289	SEC14L2	0.024675	NRBP1	0.0424538	PIH1D1	0.0157159	Z99127.3	0.0126069	ATP5MC2	0.041251	AL031651.1	0.0286388	ORMDL3	0.0102184	VCL	0.0285905	ITGA1	0.0432593	NDUFB11	0.0198052
1409	Rhesus_G0013815	0.0444874	SVOPL	0.0255309	H2BC9	0.0214879	CYB5B	0.0195235	SPON2	0.025328	FGF19	0.0246642	CBX5P1	0.0424438	KIF21A	0.0157131	MTX3	0.0125979	PRTFDC1	0.041241	RAB14	0.0286327	HERC1	0.0102176	PMS2	0.0285876	SHKBP1	0.0432547	CRMP1	0.0198049
1410	SMPD2	0.0444829	CFAP97	0.0255282	BAZ1A	0.0214643	CCDC90B	0.019516	AC245452.1	0.0253256	POLR3D	0.0246499	AL136295.6	0.0424298	INTS6-AS1	0.0156993	DAP3	0.0125973	ENY2	0.0412324	FBXO22	0.0286308	TAF8	0.0102171	PDZD11	0.0285655	FBN3	0.0432439	PDK3	0.0198038
1411	STXBP2	0.0444624	ZC3H7B	0.0255141	AF129075.2	0.0214512	PRKCG	0.0194879	ELOVL2	0.0253203	AL031710.2	0.0246485	MTPN	0.0424114	TSHZ3	0.0156831	ABHD17B	0.0125932	GATAD2A	0.0412265	SRSF7	0.0286224	DNAJC11	0.0102102	GPR3	0.0285507	C6orf120	0.0432268	PPM1A	0.0198028
1412	TRMT11	0.0444541	HIGD2A	0.025514	NPLOC4	0.0214406	KCNA1	0.0194874	SLC15A2	0.025295	PPP3CB	0.0246307	AC091938.1	0.0424075	PCDH1	0.0156781	SLC40A1	0.0125931	SNORA2B	0.0412143	FAM120AOS	0.0286	AL359511.2	0.0102087	LRGUK	0.0285467	PCDH1	0.0431851	IGSF1	0.0197945
1413	EID3	0.0444517	FAM219A	0.0255072	ZNF281	0.02144	RN7SL375P	0.0194823	AC004943.2	0.025294	MAP2	0.0246211	CYTH3	0.0423896	AL157938.3	0.0156765	PRRT1	0.0125919	THNSL1	0.0411956	SELENOT	0.0285789	PREP	0.0102082	SLC25A11	0.0285382	CFAP44	0.0431814	MRTFB	0.0197905
1414	NXN	0.04445	ZNF337-AS1	0.025501	NFYB	0.0214305	ARMCX5	0.0194782	CPQ	0.0252719	BCR	0.0246177	AC137630.3	0.0423879	AL365181.4	0.0156737	ZNF34	0.0125826	CKMT2-AS1	0.0411914	RAPGEF2	0.0285756	ZNF263	0.0102078	SLC1A6	0.028533	SRP9	0.0431799	LMAN2	0.0197839
1415	TMEM182	0.0444433	AC092919.3	0.0255004	HSD11B1L	0.0214233	SEMA7A	0.0194763	NSMCE2	0.0252698	MNAT1	0.0246109	INPP5B	0.0423749	AC079866.2	0.0156623	AC063976.2	0.0125801	MRPL12	0.0411637	TBCE	0.0285752	RTBDN	0.0102072	AC145207.5	0.0285225	TIAL1	0.0431534	SNX30	0.0197834
1416	CAMK1D	0.0444148	EXOSC6	0.0254905	GPRC5B	0.0214084	KAT8	0.0194588	FAM163B	0.0252615	MZT2A	0.0246093	POR	0.0423651	PGAP6	0.0156602	FLNA	0.0125796	PIGA	0.0411616	TCTEX1D2	0.0285745	TEDC2	0.0102036	ARHGEF9	0.0285133	AC013474.2	0.043153	GANC	0.0197618
1417	XRN2	0.044405	ALDH9A1	0.0254808	TIMM8A	0.0214064	AL390816.2	0.0194517	ATP6V0A1	0.0252592	SNX5	0.024591	AC016549.1	0.0423481	PSTK	0.0156562	ZNF461	0.0125765	ABHD17A	0.0411581	CCNC	0.0285596	DHFR2	0.0102025	ODC1	0.0285091	SMG5	0.0431499	BLZF1	0.0197525
1418	ZNF358	0.0444022	ATP2C2	0.0254766	AC093107.1	0.0213989	HAUS6	0.0194404	SLC35F6	0.0252537	RAI2	0.0245886	ARRDC1	0.0423473	AC120049.1	0.015644	AQP10	0.0125681	CIC	0.0411448	ARNTL2	0.0285592	CFAP53	0.0101904	CAMSAP1	0.0284968	ATP2C2-AS1	0.043145	JPT1	0.0197499
1419	RAI2	0.0443993	ZNF34	0.0254732	PRELID3B	0.0213985	ARHGDIB	0.0194337	PIGM	0.0252535	Rhesus_G0020889	0.0245488	AC068725.1	0.0423269	EHD1	0.015642	AC006963.2	0.0125644	AP002478.1	0.0411415	Rhesus_G0048379	0.0285529	DUSP2	0.0101896	ADAMTSL4	0.0284869	AL138995.1	0.0431431	SFT2D1	0.0197497
1420	AC003080.1	0.0443823	MORN4	0.025462	LINC01877	0.0213978	ADAMTS3	0.0194331	MIR497HG	0.0252504	PRMT2	0.0245293	THEM4	0.0423207	MAPKBP1	0.0156391	AL391840.3	0.0125591	EMC2	0.041132	ZNF598	0.0285421	CACNA1A	0.0101896	NDUFA6	0.0284667	TIMP3	0.0431359	SART1	0.0197491
1421	RABEP1	0.0443549	STS	0.0254535	SHTN1	0.0213964	FRG1	0.0194226	KCTD1	0.0252489	SOCS4	0.0245217	NUP93	0.042316	ZNF252P	0.0156288	ZNF852	0.0125548	RRP7BP	0.0411223	EIF2AK2	0.0285337	AC008533.1	0.0101892	C11orf54	0.0284626	SAMD14	0.0431066	TIPRL	0.0197467
1422	RNU6-915P	0.0443543	PRAG1	0.0254433	GNRH1	0.0213955	MED7	0.0194167	ABL1	0.0252457	ZNF143	0.0245209	DENND6A-DT	0.0423127	MAP3K4	0.0156246	AL133406.1	0.0125546	PTPRT	0.0411187	CCM2	0.0285077	PRELID3B	0.0101833	ORMDL2	0.0284613	AC021078.1	0.0431059	CCDC6	0.0197389
1423	INTS2	0.0443446	TAF6L	0.0254319	AC133637.1	0.0213905	AP001781.1	0.0194151	CCDC149	0.0252374	ZBTB4	0.0245183	ZEB1	0.0423094	ZNF777	0.0156193	CENPK	0.012554	AC092338.3	0.0411081	GBE1	0.028501	SYNRG	0.0101789	OSBPL7	0.0284587	Rhesus_G0035313	0.0430927	TXNDC11	0.0197353
1424	CFAP300	0.0443261	AC005253.1	0.0254213	AL121748.1	0.021387	TOLLIP	0.0194141	BTBD9	0.0252265	AL359317.2	0.0245036	SLC6A6	0.0423077	ALDH16A1	0.0156121	ADAMTS18	0.0125491	AC010504.1	0.041108	MED24	0.028495	AGO1	0.010177	GLB1L2	0.0284332	CZIB	0.0430891	MAP2K1	0.019732
1425	MGP	0.0443091	MAFG	0.0254143	FAM189B	0.0213864	RPL17	0.0194139	PPIP5K1	0.0252256	EFR3A	0.0245036	AC104984.3	0.0423067	PPA2	0.0156095	HDAC2	0.0125487	PRR15	0.0410887	ERMARD	0.0284677	GDE1	0.0101714	MARCHF5	0.0284232	HDAC9-AS1	0.043087	AL079343.1	0.0197314
1426	RANBP17	0.0443045	AL391807.1	0.0254034	ERO1B	0.0213727	ZBED4	0.0194124	ZNF638	0.0252253	APOM	0.0244746	NFIL3	0.0423047	RBM17	0.0156044	SMC6	0.0125473	FAM162A	0.0410788	SEC22B	0.0284555	LRRC29	0.0101709	SELENOF	0.0284211	FAHD1	0.0430868	RMC1	0.0197302
1427	TMEM64	0.0443034	PCDHGA4	0.0253974	CCSAP	0.0213629	IDH3B	0.0194037	IFFO2	0.02522	WASHC1	0.0244709	ISLR2	0.0422913	ZDHHC15	0.0156043	ROGDI	0.0125457	TMED9	0.0410748	CHRNA7	0.0284503	RET	0.0101644	Rhesus_G0058563	0.0284099	MAIP1	0.0430334	LPIN2	0.0197286
1428	CGRRF1	0.0443024	MLEC	0.0253911	AC021321.1	0.0213581	AC016065.1	0.0194015	AC023424.3	0.0252159	IRS1	0.0244507	EVI5L	0.0422781	RRN3	0.0156027	GOLGA1	0.012537	SIL1	0.0410503	ZNF569	0.0284264	SRC	0.0101568	KCNH7-AS1	0.0284093	RFC2	0.0430261	IQSEC1	0.0197252
1429	MRPS6	0.0443	NTAN1P2	0.0253875	JUP	0.0213475	AL157815.1	0.0194007	UCK1	0.0252156	LNX2	0.0244443	GAL3ST3	0.0422654	METTL1	0.0155978	SLC5A2	0.0125355	BICC1	0.04105	AL356512.1	0.0284233	ARHGAP35	0.010148	NECTIN3	0.0284011	CEP63	0.0430165	CLTA	0.0197163
1430	UBL3	0.0442906	SKI	0.0253866	RNF138	0.0213468	AL591212.2	0.0193954	AC114947.1	0.0251996	USP2	0.0244356	WBP1	0.0422456	PRDX2	0.015597	TFCP2	0.0125355	KPNA4	0.041047	AC005293.1	0.0284196	DCTPP1	0.0101433	TPBG	0.0283891	AP005717.2	0.0430005	MRPL4	0.0197086
1431	ZFAND4	0.0442855	KARS1	0.025384	AL133338.1	0.0213425	IRF1	0.0193941	AK3	0.0251957	BMP1	0.0244344	DMRTA2	0.04224	MCF2L2	0.0155927	NSUN6	0.012534	ANKRD17	0.0410418	AL031428.1	0.0284172	PPFIA4	0.0101432	LRSAM1	0.0283673	AL392172.1	0.0429852	CREBL2	0.0197032
1432	CFAP69	0.0442765	SCCPDH	0.0253675	PGLS	0.0213292	CHRM3-AS2	0.019393	AL358154.1	0.025182	TMSB15A	0.0244342	MPND	0.0422302	MTMR9	0.0155924	DNTTIP2	0.0125308	SLC33A1	0.0410363	RAD9A	0.0284159	PPP2R5B	0.0101393	ZSCAN31	0.0283546	MRPL39	0.0429511	DPYD-AS2	0.0196971
1433	STRN3	0.0442578	TMEM189	0.0253668	AC024560.3	0.0213231	TBC1D9B	0.0193921	AC011462.5	0.0251675	Rhesus_G0056415	0.0244314	SEPHS2	0.0422067	SMAD4	0.0155704	LINC01578	0.0125264	RNU6-729P	0.0410102	DCUN1D5	0.0284035	USP30	0.0101356	METTL6	0.0283522	NHSL1	0.0429092	ENSA	0.0196884
1434	CTNND2	0.0442417	BABAM2	0.0253624	ASF1A	0.0213155	KLC3	0.0193874	FKRP	0.0251604	FMNL2	0.0244215	XIAP	0.0422021	PCK2	0.0155701	AC008537.4	0.0125224	SNAPC5	0.0410082	TRA2B	0.028381	LINC01963	0.0101304	KIAA0100	0.0283333	DVL3	0.0429046	ZNF350	0.0196838
1435	IL1RAPL2	0.0442414	PACRG	0.0253404	AC087521.3	0.0213127	ZNF296	0.0193731	ASL	0.0251451	TSR1	0.0244128	AC025262.2	0.0422018	OPTN	0.0155696	TBC1D31	0.0125197	UBL7	0.041001	RNASET2	0.0283767	ZNF311	0.0101279	NEXMIF	0.028323	LZTS1	0.0429027	ZNF628	0.019678
1436	C9orf78	0.0442254	MYCL	0.0253364	PGBD2	0.0213125	PARD6A	0.0193708	NPM1P37	0.0251402	ZNF280C	0.0244115	ATP2B1	0.0421983	DUS2	0.0155679	PPP3CA	0.0125134	AC006583.1	0.0409948	GSPT2	0.0283578	LURAP1L	0.0101279	KXD1	0.0283224	EP400	0.0428785	PCP4	0.0196767
1437	CCDC168	0.0442112	APOE	0.0253357	BX255925.3	0.0213038	WDR7	0.0193675	PHETA1	0.0251354	TGFB3	0.0244072	ZMYND19	0.0421857	EDEM3	0.0155637	CHCHD5	0.0125132	ATP8B1	0.0409887	NUDCD2	0.0283496	DNAJC13	0.0101266	DCN	0.0283214	AL021878.2	0.0428681	EPC2	0.0196636
1438	TBC1D2	0.044206	AC092427.1	0.0253328	GON7	0.0212996	AC005906.2	0.0193516	GXYLT1	0.0251297	TECPR1	0.0244	CAP2	0.0421629	VPS37A	0.0155544	ZNF19	0.0125073	INSIG2	0.0409545	RAB3IL1	0.0283419	ACTG2	0.0101245	PARPBP	0.0283035	FAT1	0.0428626	TMA7	0.0196616
1439	RECQL	0.0442005	GABRE	0.0253311	CEP85	0.0212775	MSRB2	0.0193515	AL008730.1	0.0251181	SLC39A4	0.0243724	IGLON5	0.042147	BRMS1L	0.0155503	JPT1	0.0125058	SF3A2	0.0409468	ALG10B	0.0283373	CCPG1	0.0101227	NR2E1	0.028303	GNG10	0.0428612	ZCCHC9	0.01965
1440	AL031428.2	0.0441999	SLC39A6	0.0253284	RPL36P2	0.0212681	CACNA1H	0.0193484	PPP1CC	0.0251117	AC016405.3	0.0243708	MAST1	0.042136	SLC22A17	0.0155484	RITA1	0.012504	AC005034.4	0.0409447	PGD	0.0283337	ZNF891	0.010122	KLHL3	0.0282892	LINC01436	0.04286	GPR149	0.0196424
1441	TLN2	0.0441868	TMEM186	0.0253147	MICAL3	0.0212604	SIL1	0.0193433	CDK2AP2	0.0251028	TOP2B	0.0243677	PCDHGB9P	0.0421035	TASOR	0.0155317	PLA2G7	0.012502	AC022267.1	0.0409155	PPP6R3	0.0283336	DYNC2LI1	0.0101159	GOT1	0.0282868	TBCC	0.0428424	PAPLN	0.0196375
1442	C3orf49	0.0441699	ZNF233	0.0253125	CAB39L	0.0212577	MSH2	0.0193417	NEK9	0.0251026	STRN	0.0243675	S1PR2	0.0420991	HBEGF	0.0155187	ABCD4	0.0125013	MORC2	0.0409086	PAFAH1B2	0.0283203	SOGA1	0.0101069	TJAP1	0.0282661	DMTF1	0.0428321	RING1	0.0196279
1443	NUBPL	0.044163	FAM162B	0.0253112	MAPK7	0.021249	BTBD2	0.0193388	ALDH1B1	0.0251007	TBC1D19	0.0243612	GALNS	0.0420958	KCTD6	0.0155177	SUPV3L1	0.0124975	VPS35P1	0.0409063	KIF16B	0.0283068	LAMP1	0.0101016	HS2ST1	0.028266	DELE1	0.0428244	NDUFAB1	0.0196112
1444	OR2C3	0.0441548	TDRD6	0.0252982	GMDS-DT	0.0212308	AC087623.2	0.0193353	AC093012.1	0.0250997	LGALS8	0.0243425	CUL3	0.0420749	AL162151.3	0.0155134	TIMM13	0.0124932	TMEM69	0.0408969	RASSF1-AS1	0.0283045	Z94160.1	0.0100992	CYP39A1	0.0282461	GRHPR	0.0428064	PPL	0.0196104
1445	KCNQ5	0.0441276	CPSF4	0.0252896	AC104825.1	0.0212236	KDM4B	0.019331	RASSF7	0.0250782	TTC9B	0.0243241	ZMYM1	0.0420541	TANGO6	0.0155131	ZNF326	0.0124848	SEC31A	0.0408844	TMEM63C	0.0282888	B4GALT6	0.0100966	SDF2L1	0.0282284	SLC9B2	0.0427981	AL031291.1	0.0196087
1446	CYB5R3	0.0441181	Rhesus_G0054173	0.0252882	CPTP	0.0212105	AL513497.1	0.0193307	AC006566.2	0.025072	CCDC15-DT	0.0243165	AC087289.2	0.0420462	ZNF337	0.0154997	SRGAP3	0.0124816	ZNF550	0.0408737	TIGD4	0.0282859	AC127035.1	0.0100897	AC245297.2	0.0282123	C12orf49	0.0427944	RAB3A	0.019601
1447	ZFAND5	0.0441167	RNU4-40P	0.0252797	SYCP2	0.0212028	AHNAK2	0.0193301	RND1	0.0250696	WDFY1	0.0243156	ANKRD62	0.0420455	AGL	0.015495	GTSF1	0.0124795	FASTK	0.0408392	AL138921.2	0.0282768	AC107993.1	0.010083	DNPH1	0.02821	TUG1	0.0427336	SLC7A5	0.0195997
1448	PKD2L2	0.0441167	PHLDB3	0.0252789	IKBIP	0.0211853	NCDN	0.0193215	NUP50	0.0250649	HCCS	0.0242963	ZBED8	0.0420406	LRRN1	0.0154911	APOM	0.0124589	FAM118A	0.0408345	L1CAM	0.0282591	PGBD5	0.0100809	AC006213.1	0.0282019	SFMBT2	0.0427303	ONECUT1	0.0195945
1449	FHOD3	0.044116	ORC3	0.0252769	PDIA4	0.021174	AC018628.2	0.019316	TMEM87A	0.0250645	CCNT1	0.0242907	AC097634.1	0.0420346	POMGNT2	0.0154839	H3P35	0.0124499	EML2	0.0408033	PCDHB3	0.0282236	AC145285.6	0.0100808	RPS16	0.0281974	FGFRL1	0.0427291	ATP8A2	0.0195927
1450	SLC35A3	0.0441155	TPR	0.0252758	ALKBH6	0.02117	MARF1	0.0193144	C16orf46	0.0250621	TFE3	0.0242737	AP000866.1	0.0420312	SLC35A1	0.015481	TNFAIP3	0.0124469	NUDT3	0.0407931	RAPGEF5	0.0282153	ATP6V1A	0.0100756	SOX21	0.0281869	TPST2	0.0427217	CDH12	0.0195877
1451	SYNGR2	0.0441031	ELP2	0.025272	ZNF414	0.0211577	RTF2	0.0193119	APCDD1	0.0250538	CD2BP2	0.0242652	CMTR1	0.0420223	LINC00467	0.0154771	DDX18	0.0124465	MED12L	0.0407835	KCNMA1	0.0282029	PSPH	0.010059	LGI4	0.0281855	LINC01588	0.0426946	EBF4	0.0195607
1452	AC073534.2	0.0441002	CENPT	0.0252688	RABL3	0.0211494	COPS6	0.0193106	RMDN3	0.0250528	STRAP	0.02426	TMEM86A	0.0419998	CLEC17A	0.0154756	TTC21B	0.0124456	AC016949.1	0.0407764	HRK	0.0281964	SLC41A2	0.0100586	GFRA3	0.0281801	RUNDC3A	0.04268	RGS6	0.0195597
1453	SELENOH	0.04409	STK36	0.0252541	WDR47	0.0211474	TASOR	0.0193087	DDX6	0.0250197	TPD52	0.0242424	TCEAL3	0.0419825	ACADM	0.0154727	PELP1	0.0124411	STX6	0.0407663	MAPK8	0.0281717	LMO1	0.0100575	FIZ1	0.028173	DNAJC22	0.0426463	TTC38	0.0195542
1454	AC009955.2	0.044069	NDUFAF2	0.0252477	SLC52A1	0.0211438	AC006115.2	0.019304	ADAMTS6	0.0250147	AC117378.1	0.0242351	CCDC66	0.0419735	CFAP70	0.0154686	CLDN23	0.0124329	ZFP91	0.0407473	SLC1A3	0.0281676	ZNF467	0.0100557	RNU6-1016P	0.0281727	NPM1	0.0426388	GMPPB	0.0195542
1455	NEURL1	0.0440579	PDSS1	0.0252418	AP002387.2	0.0211306	WDR90	0.0192969	CEP192	0.0250058	PARL	0.0242255	CSPP1	0.0419603	IBTK	0.0154557	AP001266.2	0.0124277	RHOC	0.0407472	SLC35E2B	0.0281524	BEGAIN	0.0100528	ZNF335	0.0281707	PPAN	0.0426204	LGALS3	0.019539
1456	PCDHGB3	0.044051	FBXO34	0.0252327	NKAIN3-IT1	0.0211299	TIMP1	0.0192869	CBFB	0.0249862	ROR2	0.0242175	TMEM116	0.0419521	NEFH	0.0154488	ENDOD1	0.0124277	DAZAP2	0.0407156	GNB3	0.0281479	EPN1	0.0100521	SLC7A1	0.0281566	KRCC1	0.0426092	ISYNA1	0.0195313
1457	SREK1IP1	0.0440311	COL4A4	0.0252262	GCNT2	0.0211275	POC5	0.0192849	SETDB1	0.0249807	AL365357.1	0.0242056	GNPTG	0.0419479	MMP28	0.0154454	YPEL5	0.0124263	DHX35	0.040713	ALOX12B	0.0281426	RCAN3	0.010051	PMP22	0.0281559	PGRMC1	0.0426077	AC105429.1	0.0195231
1458	MALINC1	0.0440032	AC021066.1	0.0252244	PCDHGB1	0.0211256	MORN2	0.0192786	MRPL35	0.0249793	AC022893.1	0.0242038	ZNF883	0.0419442	ZSCAN25	0.0154262	TBCD	0.0124157	ZNF507	0.04071	CAPN1	0.0281421	GABRG3	0.0100509	HNRNPA0	0.0281544	ST6GALNAC5	0.0425987	PAF1	0.0195177
1459	SYT14	0.0439965	TIMM21	0.0252235	AC131009.1	0.0211054	UBL7-AS1	0.0192745	ZFAND2B	0.0249714	NR2F1-AS1	0.0241965	ADCY5	0.0419342	FAM185A	0.0154239	AL731569.1	0.0124066	EEF1AKMT3	0.0407017	ARL8A	0.0281353	MROCKI	0.0100493	JAG1	0.0281527	FBXO28	0.042592	ABI2	0.0195174
1460	IMMT	0.0439763	HSPA1A	0.0252204	EPB41L4A-AS1	0.0211019	HNRNPD	0.0192733	LSM14A	0.0249713	LRRC28	0.0241846	CCDC91	0.0419318	AL161457.2	0.0154188	RTCB	0.0124057	Rhesus_G0056836	0.0407001	TIMM17A	0.0281303	LARP1B	0.0100443	MPC1	0.0281518	BAG4	0.0425731	TMEM130	0.0195045
1461	AC093866.1	0.0439465	PINX1	0.025204	DNAH12	0.0211004	OBI1	0.0192672	TCAIM	0.0249465	AL592078.2	0.0241547	AC127496.7	0.0419262	CCT2	0.0154182	AL365361.1	0.0124015	NELFA	0.0406948	AC007098.1	0.0281299	DIDO1	0.0100424	ARL8B	0.0281515	AL133399.1	0.0425662	TUBB4B	0.0194938
1462	NPS	0.043939	LSM8	0.0251908	CCHCR1	0.0210962	AL442663.3	0.0192658	KRT18P59	0.0249393	SHLD3	0.0241531	RAB22A	0.0419207	PIK3R4	0.0154173	GNPTG	0.0123852	DLGAP1-AS5	0.0406879	SNHG9	0.0281034	TMPO	0.010041	PTPN4	0.0281496	MKRN2	0.0425654	EXTL3	0.0194916
1463	AL354920.1	0.0439322	TPP2	0.0251895	TMEM214	0.0210951	PXMP4	0.0192639	SOGA3	0.0249127	NUDT6	0.0241523	AL021308.1	0.0419059	PXYLP1	0.0154099	PUS7L	0.0123786	AC016894.1	0.040687	AC092117.2	0.0280887	NXPH3	0.0100374	CDC123	0.0281375	JMJD1C	0.0425644	FBXL13	0.0194898
1464	RBP7	0.0439155	CACNA2D2	0.0251767	AC087500.1	0.0210945	UXS1	0.0192584	INAFM1	0.0248861	SMIM8	0.0241518	STARD7	0.0419048	ANAPC4	0.0154055	SLC39A13	0.0123761	TRANK1	0.0406691	SUSD1	0.0280851	AL445523.1	0.0100349	GAPDHS	0.0281299	EHMT2	0.0425568	NSL1	0.0194867
1465	AC008735.2	0.043888	ANKRD20A10P	0.0251721	C21orf91	0.0210855	NTPCR	0.0192566	RPS4XP13	0.0248844	AFAP1-AS1	0.0241493	AL162713.1	0.0419011	RNASE6	0.0153907	AC016168.2	0.0123759	Rhesus_G0022860	0.0406689	CDC40	0.0280805	ALG9	0.0100336	LINC00511	0.0281231	RPN1	0.0425522	AL157400.4	0.019478
1466	FUT4	0.0438844	OAF	0.0251695	NRXN3	0.0210746	PTPRD	0.0192503	RNU4ATAC	0.0248695	RNU1-87P	0.0241345	SMIM8	0.0418874	CUEDC1	0.0153861	HSPA1B	0.0123751	AC010359.3	0.0406633	APTR	0.0280745	AL604028.2	0.0100321	SAMD4B	0.0281186	DUSP10	0.04254	LINC-PINT	0.0194742
1467	GNB4	0.0438683	MMP15	0.0251594	YPEL5P2	0.0210678	EIF6	0.0192359	GOPC	0.0248689	S1PR2	0.0241301	MYOM2	0.0418725	PAK1IP1	0.0153764	KDM2A	0.0123722	ZBTB33	0.0406579	LTBP1	0.0280705	AL139384.1	0.0100204	WASF2	0.0281011	LPCAT1	0.0424979	SAMD14	0.0194732
1468	CHURC1	0.0438635	AC068831.2	0.0251561	ZNF160	0.0210139	BICRA	0.0192356	CDK5RAP1	0.024866	SRRM1	0.0241133	AL451165.2	0.0418703	AL139011.1	0.0153762	RIC8A	0.0123718	APEX2	0.0406456	PARP11	0.0280579	AL645940.1	0.0100201	ABHD13	0.0281011	AC068057.4	0.0424775	TMEM269	0.0194671
1469	EEF2	0.0438574	C2CD2L	0.0251535	EDA2R	0.0210042	CBWD5	0.0192342	TRPM3	0.0248644	CFL1P1	0.0240963	AL358472.3	0.041859	EHD3	0.0153753	TM7SF2	0.0123666	SS18L2	0.0406387	CNOT9	0.0280496	UBA2	0.0100188	CLPTM1L	0.0280917	JMY	0.0424609	LALBA	0.0194565
1470	FSD1L	0.0438451	FANCD2	0.0251413	NEK7	0.0210019	KCMF1	0.0192313	RNU1-38P	0.0248558	MBTPS2	0.0240849	PTGDS	0.0418302	NACC1	0.0153731	CHROMR	0.0123652	FAM214A	0.0406372	UACA	0.0280435	DPH6	0.0100148	AC113349.1	0.0280783	LINC01547	0.0424568	TSPAN31	0.0194533
1471	MEAF6	0.0438126	AC016722.2	0.0251397	PLCL2	0.0209948	EFCAB5	0.0192307	TXNL1	0.0248371	CCSER1	0.0240623	IFT172	0.0418297	PAFAH1B2	0.0153716	SNRNP48	0.0123619	DPYSL4	0.0406359	GPR22	0.0280372	MRPS15	0.0100136	NECTIN2	0.0280753	DLGAP1-AS2	0.0424326	KIAA2012	0.019446
1472	PDZD7	0.0438016	CAMTA1-DT	0.025104	CUX1	0.0209878	TSKU	0.0192272	HNRNPK	0.0248339	NIFK-AS1	0.0240568	UBE2F	0.0418134	TMEM121B	0.015366	AMER3	0.0123571	INO80B	0.0406277	ITIH5	0.0280325	SALL2	0.0100098	SRSF3	0.0280701	MARF1	0.0424319	GSS	0.0194409
1473	AL355001.2	0.0437903	AC021092.1	0.025073	FBXO17	0.0209877	GTF3C4	0.0192258	TTC16	0.0248338	FAAP24	0.0240402	AC004803.1	0.0418079	TSSC4	0.0153208	ERG28	0.0123549	BX842570.1	0.040619	TSC22D1-AS1	0.0280318	RBM7	0.0100084	ERLEC1	0.0280699	Rhesus_G0012752	0.0424306	BCAR1	0.0194336
1474	SLC9A1	0.0437659	MAGI1	0.0250693	FANCG	0.0209873	GHITM	0.0192099	AL049830.4	0.0248327	NADK	0.0240348	IGHMBP2	0.0418069	TAF3	0.0153167	Rhesus_G0013825	0.0123308	DHX34	0.0406055	MIGA2	0.0280252	PNPLA7	0.0100069	OTUD6B-AS1	0.0280666	HMGN3-AS1	0.042428	LINC00294	0.0194157
1475	IGLL1	0.0437498	ZNF708	0.0250519	RUVBL1	0.0209623	TMEM50B	0.0192089	AURKC	0.0248315	HBEGF	0.0240239	N4BP2L1	0.0417962	SMAD9	0.0153156	ABCA11P	0.0123268	AP000821.2	0.0405936	AC024937.1	0.0280073	GLTP	0.0100026	TARS1	0.0280623	AF233439.1	0.0423681	SYF2	0.0193968
1476	MAGEF1	0.0437445	SNAP23P1	0.0250498	DLGAP1-AS1	0.0209563	ORC4	0.0192087	AL360182.1	0.0248313	LSAMP	0.0240199	FLG-AS1	0.0417954	TRIM26	0.0153132	ZMYM6	0.012322	PSMD5	0.0405414	AP000251.1	0.0280032	CABP7	0.0100026	PLK4	0.0280618	ZNF485	0.0423629	ZNF211	0.0193909
1477	FCF1	0.0437352	Rhesus_G0028926	0.0250483	EIF4E2	0.0209499	AL133299.1	0.0191976	ANKMY2	0.024828	SRSF5	0.0240095	C6orf120	0.0417704	ITPRIP	0.0153111	FUBP3	0.0123194	ZNF277	0.0405392	ATP5PB	0.0279956	CBX4	0.0100004	NEDD1	0.028034	REPS2	0.0423493	SAP30-DT	0.0193848
1478	MKS1	0.0437186	MANF	0.0250398	EMC3	0.0209499	AC006387.1	0.0191971	ZNF426	0.0248049	ZNF540	0.0240043	AGAP2	0.0417567	TYROBP	0.0153064	ZNF84	0.0123137	PPP1R3C	0.0405331	CHRNB4	0.027995	AC005332.6	0.00999805	AC018809.2	0.0280083	AC009563.1	0.0423374	GJD2	0.0193803
1479	HSCB	0.0436964	ZNF177	0.0250132	SH2B2	0.0209412	PCYOX1	0.0191799	COPG1	0.0247939	USP24	0.0239973	SLC25A17	0.041755	EDEM1	0.015304	LRRC39	0.0123128	AC021915.1	0.0405294	EPB41L3	0.0279807	TBC1D12	0.00999137	SLC7A3	0.027992	AC009088.1	0.0423331	SLC66A2	0.0193791
1480	AC007686.3	0.0436744	ETHE1	0.0250113	CCDC85C	0.0209155	RPL15	0.0191769	LRP6	0.02479	GPR161	0.0239921	SMG5	0.0417351	LRP6	0.0153018	KBTBD6	0.0123088	AC079363.1	0.0404952	AC104472.3	0.0279748	CHKB-DT	0.00998659	H2BC17	0.0279781	CAMKK1	0.0423256	RAB5A	0.0193739
1481	AC092192.1	0.0436567	SYCE3	0.0250099	IFT88	0.0209151	ZNF226	0.0191693	ALDH4A1	0.0247803	ATG9A	0.0239712	GALNT13	0.0417251	FARP2	0.0152973	GMPPA	0.0123015	ZSCAN25	0.0404761	RN7SKP16	0.0279746	DANCR	0.00998531	RBX1	0.0279689	PFN2	0.0423108	INPP5F	0.0193734
1482	ZNF776	0.0436429	SLC25A43	0.0250062	URB2	0.020913	RIOX2	0.0191474	LAMP1	0.0247689	AC016042.1	0.0239599	SPTY2D1	0.0417203	RPS26	0.0152962	TMCC1	0.0122964	USP3-AS1	0.0404666	CARHSP1	0.0279331	PEX5L	0.00998119	ANO5	0.0279664	HDGFL3	0.0423097	ZNF649	0.0193681
1483	THAP8	0.043634	VAMP3	0.0249973	TRAF3IP2	0.0209128	HSF1	0.0191459	CCNT2-AS1	0.0247629	PCDHAC2	0.0239585	AC091231.1	0.0417172	CEP97	0.0152804	AC092691.1	0.0122886	ID3	0.0404475	GGA2	0.0279306	NUPR2	0.00997952	AKAP5	0.0279617	LIG3	0.042303	AC018643.1	0.0193564
1484	CCDC14	0.0436308	CABP4	0.0249772	UPF3A	0.0209095	RBBP4	0.0191453	BCAS3	0.0247464	GPALPP1	0.023956	WDR59	0.04169	C12orf29	0.0152801	APLP2	0.0122845	AC007496.3	0.0404356	RTL10	0.0279297	RAB36	0.00997816	ANKRD28	0.0279544	RAD51B	0.0422598	ANKRD13B	0.0193446
1485	TM4SF20	0.0436066	CENPK	0.0249561	SELENON	0.0209063	RAI1	0.019145	AFAP1	0.0247452	FADD	0.0239512	CEP164	0.0416825	DALRD3	0.0152788	DDB2	0.0122821	PTPRZ1	0.0404339	RTN1	0.0279051	PABPN1	0.00997083	C1GALT1	0.027941	DCAF4L1	0.0422356	TINCR	0.0193263
1486	STPG4	0.0435766	TEX22	0.0249499	UBA1	0.0209028	GPR158	0.0191428	CCSER1	0.0247405	TEX10	0.0239485	SEPTIN11	0.0416712	MRFAP1	0.0152698	MRPS31	0.0122788	CLIP4	0.0404205	REEP1	0.0279041	RHBDD1	0.00995264	AC010326.1	0.0279393	PPP1R11	0.0422356	PLEKHB1	0.0193262
1487	ZNF182	0.0435648	NPM1P37	0.0249395	TCF4	0.0208987	DDX50P2	0.019132	PARD6B	0.0247259	OBI1	0.0239474	SPDL1	0.0416653	CYP26B1	0.0152673	MROH1	0.0122784	CCNF	0.0404187	VPS13C	0.0278926	HSDL2	0.00994807	ORMDL1	0.0279371	FANCI	0.042235	MAPKAPK5	0.0193161
1488	CORO1B	0.0435589	TFB1M	0.0249264	PSMA6P2	0.020891	WWC2	0.0191272	WIZ	0.0247249	CSE1L	0.0239471	AC141586.1	0.0416507	ABCG1	0.0152585	PRDX6	0.0122759	SLC40A1	0.0404071	EXOSC3	0.0278863	SPRY3	0.00994618	RBM5	0.027908	CEP250	0.0422301	CD59	0.0193101
1489	SNAP29	0.0435574	ORC6	0.0249228	AGA	0.0208889	SLC4A7	0.0191231	PLEKHA3	0.0247187	PRDX6	0.0239389	POLL	0.0416085	ZNF428	0.0152529	AP002495.1	0.0122706	KPNA5	0.0403979	CX3CL1	0.0278821	AC104961.1	0.00994437	MFSD1P1	0.0279033	AC008481.2	0.0421999	AC040162.1	0.0193064
1490	HNRNPUL2	0.043554	KIF1C	0.0249228	AC007193.3	0.0208858	NPLOC4	0.0191124	SMARCD2	0.0247145	RILPL1	0.0239344	RN7SL832P	0.0416085	ROBO3	0.0152476	PUS10	0.0122693	ARID1A	0.0403925	CYTH2	0.0278653	COPS2	0.00993838	TRAPPC3	0.0278904	C1orf198	0.0421961	C1orf52	0.0193001
1491	BRWD1	0.0435366	Rhesus_G0020209	0.0249223	POLDIP3	0.0208844	AC126474.2	0.0190889	AL161658.1	0.0247103	ATP8B5P	0.0239321	FKBP3	0.0416031	NARS2	0.0152357	AC068473.5	0.0122682	AC092634.4	0.040379	AC114495.2	0.0278396	ATXN7L3	0.00993482	AC073109.1	0.0278894	MAN2C1	0.0421873	LIX1	0.0192995
1492	PPOX	0.0435253	NPM1P49	0.0249148	TAX1BP3	0.0208747	REEP5	0.0190885	DET1	0.0247051	SNCAIP	0.0239111	AL109976.1	0.041595	NDUFA10	0.0152341	CREG2	0.0122664	CEP120	0.0403607	SLC6A5	0.0278131	R3HDM2	0.00993434	CEP290	0.0278654	UBE2S	0.0421854	ZNF540	0.0192915
1493	PROX1-AS1	0.0435141	AP000487.1	0.0249031	UBL7	0.0208677	AL031985.3	0.0190835	TSC22D4	0.0246895	C9orf64	0.023896	ZNF749	0.0415877	DRG2	0.015233	CNPY2	0.0122608	SLC4A1AP	0.0403432	BX323043.1	0.0278129	Rhesus_G0032384	0.00992233	LINC01003	0.0278592	MARVELD3	0.0421797	MFN2	0.019278
1494	PGRMC2	0.0435123	SLC41A1	0.0248893	EXPH5	0.020867	AP1B1	0.0190723	SCN2B	0.0246882	SUMF1	0.0238903	NEDD1	0.0415805	E4F1	0.0152235	EHBP1	0.0122572	NRG3	0.0403268	RNU6ATAC	0.0278111	ANKRD42	0.00991843	DLG1	0.0278544	DPF2	0.0421674	AC010491.1	0.0192766
1495	ADGRA1-AS1	0.0434967	NSMCE2	0.0248886	VWCE	0.0208612	SERBP1	0.0190691	CTNNBIP1	0.0246796	FARSB	0.0238841	DMAP1	0.0415407	SEZ6L2	0.0152209	LDB3	0.0122553	NCBP3	0.0403219	LFNG	0.0278043	MTMR14	0.00991591	PSMA3	0.0277959	AC083899.1	0.042156	UBE2D1	0.0192749
1496	DBN1	0.0434855	ERICH6-AS1	0.0248703	AL451044.1	0.0208528	HM13	0.0190593	SPATA2	0.0246468	EIF2S3	0.0238791	PDLIM2	0.0415346	PLCL1	0.0152097	CHKB-DT	0.0122493	FCRL3	0.040281	BX842568.3	0.0278021	AL353746.1	0.00991338	ZFP41	0.0277803	ANKRD9	0.0421517	RFXANK	0.0192724
1497	NCOA7	0.0434855	TBC1D5	0.0248672	CTU2	0.0208484	ZNF175	0.0190571	RNF113A	0.024646	ZDHHC22	0.023849	NLN	0.0415296	TIMELESS	0.0152041	CDK6	0.0122404	STIM2	0.0402706	NAA30	0.0277659	ANAPC4	0.0099092	AC079331.1	0.0277693	RN7SL23P	0.0421495	CRAMP1	0.0192705
1498	GON7	0.0434603	SELENON	0.0248638	ZNF852	0.0208474	AP1G2	0.0190386	FCHO2	0.0246351	ACOT8	0.0238443	LINC00461	0.0415206	HACD2	0.0152007	NINJ2-AS1	0.0122385	SKIL	0.0402516	AC078789.1	0.0277601	DERA	0.00990496	AC019205.1	0.0277651	GRIK2	0.0421264	SOBP	0.0192684
1499	ZNF581	0.0434208	CIAO1	0.0248617	VIPAS39	0.0208251	SP7	0.0190249	SREBF2	0.0246348	AC107027.3	0.0238394	ZNF555	0.0415106	DNAJC18	0.0152004	CYB561D1	0.0122325	SAR1B	0.0402489	REV3L	0.0277432	ETFRF1	0.00989428	CUEDC1	0.027763	AL389886.1	0.0421213	POLR3H	0.0192607
1500	LINC00907	0.0434202	SETD9	0.024859	AC144521.1	0.0208195	VCL	0.0190191	AC012063.1	0.0246211	RHOU	0.0238241	STK32A	0.0414943	ZMAT2	0.0151913	RASSF1-AS1	0.0122284	LINC01102	0.040241	AC002550.2	0.0277264	STS	0.00989413	FANCB	0.0277519	THUMPD3	0.0420826	RGS5	0.0192585
1501	GRIA2	0.0434133	Rhesus_G0048366	0.0248586	KMT5B	0.0208174	MYO9A	0.019017	AC009961.1	0.0246145	HIF1A	0.0238112	SORT1	0.0414843	AL645504.1	0.0151863	RAB12	0.0122263	IDH3A	0.040222	AC010245.2	0.0277262	AC118281.1	0.00989296	SCLY	0.0277454	BORCS7	0.0420476	MATN1	0.0192526
1502	AC009053.4	0.0433983	SCRN1	0.0248584	ARHGAP11B	0.0208115	SH3GL1	0.0190161	INTS11	0.0246111	TTC4	0.0238107	RNPEP	0.0414529	TMEM241	0.0151853	Rhesus_G0047053	0.0122246	RNY1P12	0.0402138	MYO19	0.0277156	COL5A1	0.00988993	TGIF2	0.0277421	RNU2-28P	0.0420252	MMGT1	0.0192518
1503	STMN4	0.0433768	LGALS3	0.0248561	AC011450.1	0.02081	KCNAB3	0.0190097	ISLR2	0.0246105	GTDC1	0.0238104	FGGY	0.041435	USP50	0.0151833	C5orf15	0.0122136	SEC14L1	0.0401973	RUNX1T1	0.0277134	RCBTB2	0.00988987	NDUFA7	0.0277398	Rhesus_G0022684	0.0420183	SCG3	0.0192518
1504	MOSPD3	0.0433521	AGFG2	0.0248505	SRRT	0.0207969	MRPL55	0.0190049	MIF	0.0245971	XKR6	0.0238021	SNAP91	0.0414184	TBCK	0.0151801	DLG4	0.012213	CC2D2A	0.0401967	FAM81A	0.0276677	TSPAN13	0.0098897	GMEB1	0.0277288	INPP5E	0.0419963	CTNNA1	0.0192454
1505	SNX21	0.0433212	ZFYVE1	0.0248467	GPCPD1	0.0207962	XPR1	0.0190021	RPL26P35	0.0245907	BCLAF1	0.0238013	AF279873.3	0.0414049	DLL1	0.0151758	GNRH1	0.0122093	PRR13	0.0401821	DLG3	0.0276349	CCDC115	0.00988943	EFCAB14	0.0277286	OSBPL2	0.0419774	CCT7	0.0192368
1506	CCDC150	0.0433072	FAM161B	0.0248438	PITPNC1	0.0207926	TNFRSF11A	0.0189982	AKR1B1	0.0245872	ASPH	0.0237746	EPG5	0.041383	COX5A	0.0151535	MACC1	0.0122015	ZFYVE1	0.0401466	DCTN1-AS1	0.0276317	AL121906.2	0.00988608	SERAC1	0.0277247	ABCB9	0.0419535	TFAP2C	0.0192246
1507	KCNJ14	0.0432978	NBAS	0.0248313	HSD3B7	0.020785	FRS2	0.0189977	ZKSCAN5	0.024582	ASTN1	0.0237707	ZNF398	0.0413803	WSCD1	0.0151523	PALLD	0.0122015	AC124045.1	0.0401445	CROT	0.0276111	SF3B5	0.00988497	ILKAP	0.0277199	CTNNA1	0.0419529	DRICH1	0.0192243
1508	C1QTNF7	0.0432809	MED4	0.0248231	CBFA2T2	0.0207813	ZFP92	0.0189976	ZDHHC17	0.02458	BLM	0.0237564	DOK3	0.0413758	CACHD1	0.015149	ADAMTS9	0.0122015	NEUROD4	0.0401317	YBEY	0.0276045	SRPK1	0.00988007	KLF8	0.0277102	SNRNP35	0.0419302	AC092910.1	0.0192242
1509	PDIA3	0.0432787	NFAT5	0.0248172	SCAPER	0.0207795	GRID1	0.0189843	ITSN2	0.0245531	FUT4	0.0237544	ZNF365	0.0413714	EMC6	0.0151488	ATG3	0.0121977	Rhesus_G0056231	0.0401298	WDR82	0.0276011	RECQL	0.00987992	LINC02795	0.0277085	MOSPD1	0.0419162	MKRN2	0.0192189
1510	QTRT1	0.043246	AGMAT	0.0248089	SMAD1	0.0207769	AC005086.2	0.0189684	CLCN6	0.0245446	MAPK4	0.0237477	FAM151B	0.041368	MYO1C	0.0151408	PRRG3	0.0121907	AC113410.2	0.0401177	ERVK3-1	0.0275944	CRPPA	0.00987951	MARCHF3	0.0277048	INPP5F	0.0419112	AC024610.2	0.0192151
1511	HSPD1	0.0432405	AC087641.1	0.0248078	RCAN3	0.0207724	SYMPK	0.0189659	FOXRED1	0.0245405	TIFA	0.0237428	TAF13	0.0413678	SAMM50	0.0151357	IGFBP6	0.0121773	PLAA	0.040093	RNF150	0.0275939	SNRNP200	0.00987538	FAM111A-DT	0.0276971	AC008074.2	0.0419112	AC117503.3	0.0192093
1512	PANX2	0.0432395	DHX38	0.0247913	MDH2	0.0207653	CACNA1I	0.0189645	LINC00641	0.0245298	TMED7	0.0237407	ATP2B3	0.0413662	MRPS21P3	0.0151297	DCAF4L1	0.0121772	TMEM53	0.0400803	CTSC	0.0275805	AC092803.1	0.00987499	PTGIS	0.0276957	PAG1	0.0418791	CR936218.3	0.0192088
1513	SCG3	0.0432297	DNPEP	0.0247908	GRK5	0.020764	ARL8A	0.0189575	AL031666.3	0.0245074	GABRE	0.0237398	RNF175	0.0413598	CHCHD4	0.0151083	Rhesus_G0049548	0.0121725	MIR3678	0.040078	NIFK-AS1	0.027569	DYNLL1	0.00987464	AC010834.2	0.0276954	AC007384.1	0.041844	AC048380.2	0.0192064
1514	UFM1	0.0432053	EAF2	0.0247853	ZNF646	0.0207248	EPB41	0.0189533	AC103724.4	0.0245063	KIAA0100	0.0237393	WDR78	0.0413419	GPATCH1	0.0151057	LYPLAL1	0.0121662	AATK	0.0400622	ASB8	0.0275546	AL139095.4	0.00987457	CSNK2A2	0.0276709	SMARCD2	0.0418438	RNF4	0.019195
1515	HTATIP2	0.0431971	AJM1	0.0247749	EEF1AKMT2	0.0207204	AL133368.2	0.0189443	ZNF180	0.0244935	PLEKHG5	0.0237309	Rhesus_G0002863	0.0413342	TSPAN7	0.0151012	YY1AP1	0.0121645	ZBTB7A	0.0400517	AC073050.1	0.0275517	MAP2K3	0.00987386	LAPTM4B	0.0276699	RNF114	0.0418421	WNT7A	0.019193
1516	FIS1	0.0431836	SERGEF	0.0247736	AC005480.1	0.0207142	ITPK1	0.0189316	VWCE	0.024484	MPEG1	0.0237248	TLR5	0.0413261	ZSWIM5	0.0150998	JPH4	0.012157	RNF167	0.0400277	LIMCH1	0.0275477	FASN	0.00986219	ABCG8	0.0276699	CTNNBL1	0.0418407	SLBP	0.019189
1517	HJURP	0.0431795	CLDN23	0.0247706	AP003486.1	0.0207139	AC027544.2	0.0189298	MADCAM1	0.0244684	TSPYL2	0.0236637	CCDC102A	0.041314	HNRNPH1	0.0150888	MCM3AP	0.0121527	AC068790.5	0.0400182	SHC2	0.0275427	CDC42EP3	0.00986142	RPL26P27	0.0276675	HYLS1	0.041832	AL118516.1	0.0191836
1518	RPARP-AS1	0.0431767	CHST7	0.0247422	CRYGEP	0.0207102	PLPPR3	0.0189277	GRIA3	0.0244574	AC140481.1	0.0236323	SNHG30	0.0413121	ZBED5	0.0150883	ADAM15	0.0121482	NR2E1	0.0400148	SETD3	0.0274928	AC242376.2	0.00985883	RABAC1	0.0276522	NKILA	0.0418314	EFNA4	0.019173
1519	GPD2	0.043164	FAM81A	0.024729	FKBP2	0.0207056	Rhesus_G0024758	0.0189161	PCBP4	0.024452	MEG3	0.0236234	F2R	0.0413119	POLR2L	0.015081	GTF3C2	0.0121406	AC063926.3	0.039977	LRATD1	0.0274813	C12orf76	0.00985629	ANOS1	0.0276514	CEP95	0.0418271	LINC01465	0.0191609
1520	GPKOW	0.0431516	MTMR10	0.0247265	AC131159.2	0.0207011	ZNFX1	0.0189059	SH2D3A	0.0244449	PAK1IP1	0.023612	AL353593.2	0.0413116	AC122129.1	0.0150709	SFR1	0.0121331	KANTR	0.0399449	LINC01122	0.0274577	RTN3	0.00984283	NUBP2	0.0276394	EIF2S1	0.0418226	PLSCR1	0.0191605
1521	P2RY11	0.0431467	RAD9B	0.0247238	SH2B1	0.0206991	MITF	0.0188991	MMS19	0.0244337	RAPGEF4	0.0236037	Rhesus_G0004732	0.0412854	MRPL12	0.0150676	LDLRAD3	0.0121206	IKZF5	0.0399441	ZKSCAN8	0.0274566	ERLIN2	0.00983773	PIM1	0.0276294	COL6A1	0.0418188	C11orf74	0.0191429
1522	ARHGAP5-AS1	0.0431435	TLCD4-RWDD3	0.0247231	PRDM16	0.0206939	FAM13B	0.0188963	IRF9	0.0244104	AC011603.3	0.0236005	SORBS3	0.041284	CFLAR	0.0150633	TYW3	0.0121154	TRMT61A	0.0399261	TARS2	0.0274561	PGRMC2	0.00982813	ZC3H7B	0.0276293	GHRH	0.0418116	RHOT2	0.0191345
1523	AC021205.3	0.0431318	SND1-IT1	0.0247225	PLCG1	0.0206675	SEPTIN6	0.0188946	TRMU	0.0243971	OIP5-AS1	0.0235754	LRRC55	0.041279	REPS2	0.0150499	AP001172.2	0.0121043	SNX13	0.0399258	DOCK9	0.0274224	SLC25A44	0.00982689	WAC	0.0276251	Z99129.1	0.0417737	AC011092.3	0.0191236
1524	PCBD1	0.0431196	NPNT	0.0247207	Rhesus_G0028499	0.02066	CPT2	0.0188734	AC010931.1	0.0243794	DICER1	0.0235642	AL022397.1	0.0412661	SHLD1	0.0150431	CACUL1	0.0121038	ASRGL1	0.0399171	C2CD4B	0.0274079	LINC00528	0.00982539	PSME4	0.0276152	UROS	0.0417596	Rhesus_G0032384	0.0191125
1525	NXPE3	0.0431011	GOLPH3L	0.0247203	NCOA3	0.0206531	AP000892.4	0.0188655	SP2	0.0243643	C11orf98	0.0235437	AP001062.1	0.0412419	PSPHP1	0.0150419	AC005086.2	0.0121014	AC133552.5	0.0399164	LRP4	0.0274076	ERP44	0.00982085	AC007130.1	0.0276147	BCORL1	0.0417539	OTX2	0.0191111
1526	AC106818.1	0.0430755	RPAP3	0.0247163	GPATCH2L	0.0206376	PPP1R18	0.0188564	AC015961.2	0.0243534	RNASEH1	0.0235366	RWDD4	0.041235	MARC2	0.0150382	OLFM2	0.0120994	LARP4	0.0399094	NIPSNAP3B	0.0274069	GNMT	0.00981811	DLX5	0.0276059	AP001437.1	0.041742	METAP1	0.0191066
1527	PPP2R3C	0.0430698	LRRC20	0.0247073	PDE4B	0.0206366	AL512791.2	0.0188544	LAD1	0.0243514	HINT3	0.023528	NME5	0.0412247	FAM229B	0.0150274	MDM2	0.012095	Rhesus_G0058579	0.039883	ENAH	0.027398	CTBP1-DT	0.00981323	CD160	0.0275953	MERTK	0.0417326	SYT7	0.0191009
1528	CFAP36	0.0430544	NIPSNAP3A	0.0247072	AC011451.1	0.0206233	SH3KBP1	0.0188434	ARMCX1	0.0243429	SHISA4	0.0235238	MGAT2	0.0412154	AL512328.1	0.0150253	AC010201.3	0.0120939	AC117529.2	0.0398744	UPF3B	0.0273929	AL049796.1	0.0098113	ELK4	0.0275943	PPM1G	0.0417307	QTRT2	0.0190951
1529	DGCR2	0.0430487	ATP5F1C	0.0246983	NGRN	0.0206193	AIDA	0.0188397	KRAS	0.0243386	CACNG8	0.0235205	AC037450.1	0.0412088	RNY3	0.0150252	PELI3	0.0120923	ZNF649	0.0398403	ACADSB	0.0273792	PPM1L	0.00980976	E2F3-IT1	0.0275884	AL096828.3	0.0417168	AGPAT4	0.0190903
1530	ARMC10	0.0430378	MOB3B	0.0246937	RPUSD1	0.0206119	KIF9	0.018819	LRRC6	0.0243289	CDK10	0.0235132	RB1	0.041187	EDARADD	0.015019	ITGA11	0.0120921	MIEF2	0.0398325	COX7C	0.0273719	TXNL4A	0.00980887	AL512378.1	0.0275835	PTMS	0.0417042	SEL1L	0.0190856
[truncated: 25,923 more rows]

## Sheet: MouseLogRegCoefs
	CGE_NR2F2/PROX1_n	CGE_NR2F2/PROX1_s	G2-M_UBE2C/ASPM_n	G2-M_UBE2C/ASPM_s	LGE-OB_MEIS2/PAX6_n	LGE-OB_MEIS2/PAX6_s	LGE_FOXP1/ISL1_n	LGE_FOXP1/ISL1_s	LGE_FOXP1/PENK_n	LGE_FOXP1/PENK_s	LGE_FOXP2/TSHZ1_n	LGE_FOXP2/TSHZ1_s	LGE_MEIS2/PAX6_n	LGE_MEIS2/PAX6_s	MGE_CRABP1/MAF_n	MGE_CRABP1/MAF_s	MGE_LHX6/MAF_n	MGE_LHX6/MAF_s	MGE_LHX6/NPY_n	MGE_LHX6/NPY_s	RMTW_ZIC1/RELN_n	RMTW_ZIC1/RELN_s	S-phase_MCM4/H43C_n	S-phase_MCM4/H43C_s	Transition_n	Transition_s	VMF_CRABP1/LHX8_n	VMF_CRABP1/LHX8_s	VMF_NR2F2/LHX6_n	VMF_NR2F2/LHX6_s	VMF_ZIC1/ZIC2_n	VMF_ZIC1/ZIC2_s
[truncated: 22,050 more rows]

[truncated: 2 more sheets: MacaqueDiffxpy, MouseDiffxpy]
