# Supplementary material for: The development and evolution of inhibitory neurons in primate cerebrum
Source: Nature. 2022 Mar 23;603(7903):871–7. doi: 10.1038/s41586-022-04510-w (PMC8967711; doi:10.1038/s41586-022-04510-w)
Supplement: Supplementary file 7 — Class-specific postmitotic trajectory genes. Linear regression coefficients, regression P values and Holm–Sidak q values of latent time regressed against normalized expression for each gene. Also includes logistic regression coefficients of class versus all markers. [file 41586_2022_4510_MOESM7_ESM.xlsx]

## Sheet: Macaque
	MGE_LHX6/MAF__coef	MGE_LHX6/MAF__intercept	MGE_LHX6/MAF__pval	MGE_LHX6/MAF__gene	MGE_LHX6/MAF__log_reg_coef	MGE_LHX6/MAF__signif	MGE_LHX6/MAF__qval	MGE_LHX6/MAF__log10qval	LGE_MEIS2/PAX6__coef	LGE_MEIS2/PAX6__intercept	LGE_MEIS2/PAX6__pval	LGE_MEIS2/PAX6__gene	LGE_MEIS2/PAX6__log_reg_coef	LGE_MEIS2/PAX6__signif	LGE_MEIS2/PAX6__qval	LGE_MEIS2/PAX6__log10qval	LGE_FOXP1/PENK__coef	LGE_FOXP1/PENK__intercept	LGE_FOXP1/PENK__pval	LGE_FOXP1/PENK__gene	LGE_FOXP1/PENK__log_reg_coef	LGE_FOXP1/PENK__signif	LGE_FOXP1/PENK__qval	LGE_FOXP1/PENK__log10qval	CGE_NR2F2/PROX1__coef	CGE_NR2F2/PROX1__intercept	CGE_NR2F2/PROX1__pval	CGE_NR2F2/PROX1__gene	CGE_NR2F2/PROX1__log_reg_coef	CGE_NR2F2/PROX1__signif	CGE_NR2F2/PROX1__qval	CGE_NR2F2/PROX1__log10qval	LGE_FOXP1/ISL1__coef	LGE_FOXP1/ISL1__intercept	LGE_FOXP1/ISL1__pval	LGE_FOXP1/ISL1__gene	LGE_FOXP1/ISL1__log_reg_coef	LGE_FOXP1/ISL1__signif	LGE_FOXP1/ISL1__qval	LGE_FOXP1/ISL1__log10qval	MGE_CRABP1/MAF__coef	MGE_CRABP1/MAF__intercept	MGE_CRABP1/MAF__pval	MGE_CRABP1/MAF__gene	MGE_CRABP1/MAF__log_reg_coef	MGE_CRABP1/MAF__signif	MGE_CRABP1/MAF__qval	MGE_CRABP1/MAF__log10qval	VMF_ZIC1/ZIC2__coef
MEF2C	4.82335	-1.16876	0	MEF2C	0.186014	True	0	10	0.731833	-0.61433	1.26332e-19	MEF2C	-0.126098	True	3.47426e-15	9.99998	1.19359	-0.606991	6.74315e-242	MEF2C	0.0300071	True	1.85443e-237	10	2.99815	-0.832606	0	MEF2C	0.047521	True	0	10	1.12509	-0.631233	2.25677e-156	MEF2C	-0.0142489	True	6.20633e-152	10	0.258594	-0.448963	0.00779177	MEF2C	-0.0124662	False	1	-4.34295e-11	0.669107
MAF	4.24835	-0.462196	0	MAF	0.326177	True	0	10	0.360111	-0.506477	4.45189e-10	MAF	-0.109402	False	1.22431e-05	4.9121	0.0171764	-0.470321	0.0832595	MAF	-0.0283113	False	1	-4.34295e-11	1.8237	-0.759295	0	MAF	-0.117779	True	0	10	0.000162635	-0.467429	0.987895	MAF	-0.0188481	False	1	-4.34295e-11	1.823	-0.232515	4.69781e-28	MAF	0.078885	True	1.29194e-23	10	0.0710763
CHL1	4.14353	-0.920665	0	CHL1	0.152807	True	0	10	0.353694	-0.487944	2.13463e-06	CHL1	-0.0498126	False	0.0587046	1.23133	1.39831	-0.72398	0	CHL1	0.0592876	True	0	10	1.88861	-0.695847	0	CHL1	-0.075554	True	0	10	1.46747	-0.928474	3.99759e-278	CHL1	-0.0345136	True	1.09938e-273	10	3.16012	-0.940974	8.99133e-65	CHL1	0.060634	True	2.47271e-60	10	1.67393
SYT1	3.84347	-0.987993	0	SYT1	0.0210193	True	0	10	1.266	-0.465785	3.35648e-18	SYT1	0.0147575	True	9.23065e-14	9.9996	1.25336	-0.736301	6.80256e-276	SYT1	-0.0552563	True	1.87077e-271	10	1.22135	-0.0187581	0	SYT1	0.0972612	True	0	10	0.937339	-0.330297	2.33295e-81	SYT1	0.00754961	True	6.41585e-77	10	3.39099	-1.35151	6.2875e-92	SYT1	0.0270307	True	1.72913e-87	10	1.28089
GRIA1	3.38349	-0.738649	0	GRIA1	0.139924	True	0	10	3.73279	-0.800355	1.94354e-102	GRIA1	-0.0221828	True	5.34494e-98	10	0.735489	-0.35624	1.2575e-71	GRIA1	0.00823395	True	3.45824e-67	10	1.04784	-0.502649	3.07729e-303	GRIA1	-0.118966	True	8.46284e-299	10	0.873887	-0.62246	1.08296e-108	GRIA1	-0.0410754	True	2.97824e-104	10	1.94998	-0.185052	4.8068e-21	GRIA1	0.04555	True	1.32192e-16	10	0.37134
NRXN1	3.28691	-0.572278	0	NRXN1	0.0234892	True	0	10	2.62334	-0.47783	1.82103e-57	NRXN1	0.0515051	True	5.00802e-53	10	0.410116	-0.699606	4.23163e-50	NRXN1	-0.0930785	False	1.16374e-45	10	0.563731	0.29476	4.06324e-75	NRXN1	0.125108	True	1.11743e-70	10	-0.0470977	0.0236156	0.285625	NRXN1	0.0597533	False	1	-4.34295e-11	0.104646	-0.645869	0.212723	NRXN1	-0.0582648	False	1	-4.34295e-11	1.19426
RPH3A	3.24592	-0.632739	0	RPH3A	0.243096	True	0	10	0.596181	-0.367356	3.27134e-12	RPH3A	-0.0752035	True	8.99651e-08	7.04544	0.0426286	-0.320129	7.17251e-05	RPH3A	0.0072413	False	1	-4.34295e-11	1.79093	-0.457278	0	RPH3A	0.0256232	True	0	10	0.0623827	-0.33814	5.80582e-09	RPH3A	-0.0183502	False	0.000159666	3.79679	-0.349448	0.0765436	0.00182809	RPH3A	-0.0181499	False	1	-4.34295e-11	0.249043
MAGI2	3.03686	-0.626884	0	MAGI2	0.0585493	True	0	10	1.24064	-0.502374	1.55192e-23	MAGI2	-0.0545349	True	4.26793e-19	10	0.772438	-0.262014	9.32097e-61	MAGI2	0.00444425	True	2.56336e-56	10	1.07696	-0.508348	0	MAGI2	-0.0603646	True	0	10	0.309688	-0.109752	7.83354e-09	MAGI2	0.0117366	False	0.00021543	3.66669	0.552951	-0.395856	1.69673e-05	MAGI2	-0.0094015	False	0.466618	0.331039	0.0487533
KCTD12	3.00752	-0.793311	0	KCTD12	0.0262993	True	0	10	1.47984	-0.323187	3.54531e-18	KCTD12	0.0519311	True	9.74995e-14	9.99958	0.179409	-0.288124	9.27726e-22	KCTD12	-0.0345065	False	2.55134e-17	10	1.4175	-0.523775	0	KCTD12	-0.0653939	True	0	10	0.195366	-0.31219	1.11959e-19	KCTD12	-0.0120873	False	3.07898e-15	9.99999	3.93889	-0.636902	3.21537e-33	KCTD12	0.0850119	True	8.8426e-29	10	0.395925
DACT1	3.00252	-0.526252	0	DACT1	0.164128	True	0	10	0.53491	-0.254762	6.31957e-05	DACT1	-0.0752108	False	1	-4.34295e-11	0.045602	-0.272274	0.0389318	DACT1	-0.0439433	False	1	-4.34295e-11	0.363164	-0.0419518	2.09276e-25	DACT1	-0.0228071	False	5.75529e-21	10	-0.168061	-0.0567713	1.85212e-05	DACT1	0.0175211	False	0.509352	0.292982	0.221205	-0.205093	0.0654047	DACT1	0.0113031	False	1	-4.34295e-11	0.154352
GRIN2B	3.00164	-0.915927	0	GRIN2B	0.0158241	True	0	10	0.548419	-0.449693	3.17498e-29	GRIN2B	-0.0326274	True	8.73152e-25	10	1.38957	-0.6708	1.32183e-284	GRIN2B	0.00122305	True	3.63517e-280	10	2.87868	-0.908647	0	GRIN2B	-0.00520662	True	0	10	2.05148	-0.969619	0	GRIN2B	0.00707077	True	0	10	1.30057	-0.656805	1.37514e-19	GRIN2B	-0.0194563	True	3.78177e-15	9.99998	1.4509
RBMS3	2.9866	-0.36108	0	RBMS3	0.224328	True	0	10	0.629003	-0.184945	0.000168447	RBMS3	0.0234505	False	1	-4.34295e-11	-0.255608	-0.13205	3.28328e-24	RBMS3	0.046774	False	9.02936e-20	10	0.531751	-0.343725	2.8478e-102	RBMS3	-0.18224	True	7.83174e-98	10	0.197733	-0.425274	2.64513e-23	RBMS3	-0.0192607	False	7.27437e-19	10	1.14903	-0.325773	7.28133e-11	RBMS3	-0.00480527	True	2.00244e-06	5.69842	0.429148
ANK3	2.98352	-1.02573	0	ANK3	-0.0189244	True	0	10	1.2253	-0.671583	1.48807e-46	ANK3	-0.0272029	True	4.09234e-42	10	2.1257	-0.772049	0	ANK3	0.0065813	True	0	10	2.50642	-0.732874	0	ANK3	0.00767277	True	0	10	1.90792	-0.626787	2.59092e-229	ANK3	0.0172313	True	7.1253e-225	10	2.54393	-1.16348	2.8021e-58	ANK3	-0.0338406	True	7.70606e-54	10	1.21438
ARL6IP5	2.82242	-0.692914	0	ARL6IP5	0.0990709	True	0	10	0.551803	-0.492513	4.16307e-11	ARL6IP5	-0.102475	True	1.14489e-06	5.9412	1.58399	-0.607826	2.2121e-252	ARL6IP5	0.0579509	True	6.0835e-248	10	0.999593	-0.506272	1.17966e-276	ARL6IP5	-0.0895668	True	3.24418e-272	10	1.46028	-0.629296	1.76119e-150	ARL6IP5	-0.014531	True	4.84345e-146	10	1.79933	-0.762633	1.28913e-27	ARL6IP5	-0.0163178	True	3.54523e-23	10	1.13436
GRIP2	2.81087	-0.644908	0	GRIP2	0.0585462	True	0	10	0.339706	-0.224119	0.000326699	GRIP2	-0.0420916	False	1	-4.34295e-11	0.218036	-0.240846	3.52831e-19	GRIP2	-0.00600744	False	9.7032e-15	9.99996	0.566242	-0.221813	1.36329e-70	GRIP2	-0.0809535	True	3.74919e-66	10	0.293592	-0.285291	6.10438e-23	GRIP2	0.00554334	False	1.67877e-18	10	1.13661	-0.440585	6.29632e-09	GRIP2	0.0245515	True	0.000173155	3.76156	0.379642
NAV2	2.75761	-0.701395	0	NAV2	0.0491028	True	0	10	0.401872	-0.284204	4.82299e-09	NAV2	0.00964313	False	0.000132637	3.87734	0.0994308	-0.244258	7.32112e-11	NAV2	-0.0062837	False	2.01338e-06	5.69605	1.01633	-0.410486	1.19151e-228	NAV2	-0.087392	True	3.27676e-224	10	0.163522	-0.267279	2.22337e-13	NAV2	-0.00822421	False	6.11449e-09	8.20659	1.3792	-0.226779	1.53355e-08	NAV2	0.0241553	True	0.000421741	3.37495	0.560519
LPAR1	2.7235	-0.511515	2.00132e-292	LPAR1	0.0778239	True	5.50384e-288	10	-0.01394	-0.113962	0.853631	LPAR1	-0.0219075	False	1	-4.34295e-11	0.00339765	-0.138969	0.62469	LPAR1	-0.000290534	False	1	-4.34295e-11	0.121952	-0.150108	8.24853e-14	LPAR1	-0.084648	False	2.26843e-09	8.62554	0.00822727	-0.137454	0.511904	LPAR1	-0.00571408	False	1	-4.34295e-11	-0.000494253	-0.128752	0.990303	LPAR1	-0.00737205	False	1	-4.34295e-11	0.0439517
NXPH1	2.70819	-0.293509	0	NXPH1	0.255239	True	0	10	0.383938	-0.329891	5.69667e-06	NXPH1	-0.0431785	False	0.156664	0.80503	0.0288765	-0.313223	0.00970457	NXPH1	-0.0234332	False	1	-4.34295e-11	0.183762	-0.332989	3.76531e-38	NXPH1	-0.23123	False	1.0355e-33	10	0.0215804	-0.316243	0.0776967	NXPH1	-0.00598696	False	1	-4.34295e-11	2.94219	0.0590307	5.30065e-26	NXPH1	0.106941	True	1.45773e-21	10	0.249829
RTN1	2.69181	-0.873133	0	RTN1	-0.137458	True	0	10	1.21477	-0.0776112	1.17943e-14	RTN1	-0.00767708	True	3.24354e-10	9.37227	1.98016	-0.531566	0	RTN1	-0.0386201	True	0	10	0.585205	0.220351	1.10968e-103	RTN1	0.0272848	True	3.05173e-99	10	1.68876	-0.316784	1.26141e-295	RTN1	0.0247403	True	3.469e-291	10	2.23269	-0.538201	6.34942e-72	RTN1	-0.00372363	True	1.74615e-67	10	1.49332
SNAP25	2.64459	-0.542881	0	SNAP25	0.0123605	True	0	10	0.412207	-0.346601	0.00164631	SNAP25	-0.0397394	False	1	-4.34295e-11	0.87667	-0.463309	1.084e-110	SNAP25	-0.0292405	True	2.9811e-106	10	0.88467	-0.373563	1.45164e-185	SNAP25	-0.0708396	True	3.99215e-181	10	0.973506	-0.463176	2.71532e-83	SNAP25	0.00423653	True	7.46741e-79	10	1.84678	-0.760368	1.19023e-30	SNAP25	-0.00390461	True	3.27325e-26	10	1.2474
ERBB4	2.6119	-0.190719	0	ERBB4	0.16343	True	0	10	2.84026	-0.49352	7.25348e-65	ERBB4	0.00760471	True	1.99478e-60	10	0.0761386	-0.760618	3.4499e-09	ERBB4	-0.0819034	False	9.48758e-05	4.02284	-0.105715	0.744093	0.000881016	ERBB4	0.134858	False	1	-4.34295e-11	0.0567668	-0.772624	8.34357e-06	ERBB4	-0.0585812	False	0.229457	0.639299	0.142334	0.501166	0.323952	ERBB4	0.0724691	False	1	-4.34295e-11	-0.0409704
NXPH2	2.48184	-0.438944	0	NXPH2	0.165993	True	0	10	0.0589633	-0.244454	0.214503	NXPH2	-0.0270645	False	1	-4.34295e-11	0.0263358	-0.250313	0.00239432	NXPH2	-0.0268737	False	1	-4.34295e-11	0.184077	-0.267865	2.68232e-34	NXPH2	-0.185796	False	7.37664e-30	10	0.0328333	-0.25001	0.0105485	NXPH2	-0.00396951	False	1	-4.34295e-11	0.603058	0.250688	0.0182211	NXPH2	-0.102502	False	1	-4.34295e-11	0.10731
MPPED1	2.4193	-0.623669	0	MPPED1	0.0418237	True	0	10	0.388338	-0.242145	7.20697e-06	MPPED1	-0.0135979	False	0.198199	0.702899	0.15659	-0.184146	1.5802e-07	MPPED1	-0.0308508	False	0.0043457	2.36194	1.02736	-0.40302	1.28411e-221	MPPED1	-0.0407911	True	3.53144e-217	10	0.619094	-0.108021	9.65039e-18	MPPED1	0.0365792	True	2.65395e-13	9.99885	0.234833	-0.238277	0.0264347	MPPED1	0.0122641	False	1	-4.34295e-11	0.126311
LRRC7	2.34427	-0.385616	0	LRRC7	0.102327	True	0	10	2.4782	-0.548293	1.8209e-44	LRRC7	-0.0223225	True	5.00767e-40	10	0.819307	-0.354457	4.52108e-77	LRRC7	0.0219743	True	1.24334e-72	10	1.00654	-0.232192	2.86661e-185	LRRC7	-0.024625	True	7.88347e-181	10	0.543606	-0.29968	9.22639e-28	LRRC7	-0.00177282	True	2.53735e-23	10	-0.49395	0.122963	0.000116527	LRRC7	0.00999828	False	1	-4.34295e-11	0.457209
XKR4	2.34382	-0.720655	0	XKR4	-0.0518938	True	0	10	0.85285	-0.282564	7.4129e-09	XKR4	0.0171329	True	0.000203862	3.69066	0.579016	-0.427925	2.33093e-86	XKR4	-0.00096172	True	6.41029e-82	10	1.49217	-0.498418	0	XKR4	-0.0378333	True	0	10	0.843044	-0.549609	9.40415e-98	XKR4	-0.0177291	True	2.58624e-93	10	2.18835	-0.945374	4.38471e-34	XKR4	-0.0131342	True	1.20584e-29	10	1.13339
SEMA6A	2.30925	-0.465528	0	SEMA6A	0.0947053	True	0	10	0.969397	-0.463614	9.96887e-24	SEMA6A	-0.103705	True	2.74154e-19	10	0.312207	-0.36583	4.85482e-32	SEMA6A	0.00404653	False	1.33513e-27	10	0.889722	-0.296284	1.90274e-151	SEMA6A	0.0205582	True	5.23273e-147	10	0.363822	-0.384151	3.29802e-26	SEMA6A	0.00840377	False	9.06988e-22	10	0.58418	-0.492207	1.01104e-08	SEMA6A	-0.0163212	True	0.000278047	3.55588	-0.0584475
TRIM9	2.30507	-0.705272	0	TRIM9	0.0240517	True	0	10	0.601319	-0.379394	5.0551e-10	TRIM9	-0.0144416	True	1.3902e-05	4.85692	0.413575	-0.397729	1.24115e-51	TRIM9	-0.00376801	False	3.41329e-47	10	1.35218	-0.477465	0	TRIM9	0.00678077	True	0	10	0.233205	-0.380749	2.35261e-21	TRIM9	-0.036221	False	6.46992e-17	10	0.637107	-0.49088	1.1586e-08	TRIM9	-0.00609472	True	0.000318626	3.49672	0.71039
PTPRT	2.29742	-0.587615	0	PTPRT	0.0408421	True	0	10	-0.00903804	-0.178257	0.768623	PTPRT	-0.026054	False	1	-4.34295e-11	0.16977	-0.198535	6.53981e-11	PTPRT	-0.0275398	False	1.79851e-06	5.74506	0.228956	-0.197049	8.1927e-28	PTPRT	-0.121539	False	2.25308e-23	10	2.18505	-0.859438	8.11444e-169	PTPRT	0.0549498	True	2.23155e-164	10	0.732531	-0.406403	3.43527e-08	PTPRT	-0.00756935	True	0.000944733	3.02469	0.737321
THRA	2.27482	-0.580501	0	THRA	0.0396694	True	0	10	1.5696	-0.443339	3.88003e-21	THRA	-0.0316114	True	1.06705e-16	10	1.88368	-0.566209	2.11806235447365e-309	THRA	0.0190567	True	5.82488e-305	10	0.987813	-0.263188	1.69358e-190	THRA	0.00228544	True	4.65753e-186	10	1.9786	-0.726354	9.6866e-241	THRA	-0.0102455	True	2.66391e-236	10	1.39661	-0.474278	3.26395e-18	THRA	0.00467547	True	8.97618e-14	9.99961	0.682796
ELFN1	2.25252	-0.370662	2.77229e-274	ELFN1	0.332557	True	7.62408e-270	10	0.276381	-0.246409	0.00129286	ELFN1	-0.0774188	False	1	-4.34295e-11	0.0286528	-0.241795	0.0134029	ELFN1	-0.0132788	False	1	-4.34295e-11	0.603479	-0.134464	4.56438e-60	ELFN1	-0.031559	True	1.25525e-55	10	0.0653197	-0.256186	4.46925e-05	ELFN1	-0.00981202	False	1	-4.34295e-11	-0.120262	-0.0794496	0.1984	ELFN1	-0.00636666	False	1	-4.34295e-11	0.0735782
SVEP1	2.23188	-0.472661	2.93297e-272	SVEP1	0.0987497	True	8.06597e-268	10	0.830591	-0.255572	5.741e-11	SVEP1	-0.00241769	True	1.57883e-06	5.80164	0.0735931	-0.178766	1.72946e-06	SVEP1	-0.0192097	False	0.0475618	1.32274	0.681554	-0.202923	3.69584e-76	SVEP1	0.0355048	True	1.01639e-71	10	0.0239423	-0.166372	0.0739999	SVEP1	-0.0126851	False	1	-4.34295e-11	0.180063	-0.172669	0.0782172	SVEP1	-0.017315	False	1	-4.34295e-11	0.232711
ATP9A	2.20851	-0.586331	0	ATP9A	-0.0707437	True	0	10	2.50259	-0.519036	5.18499e-46	ATP9A	-0.00128894	True	1.42593e-41	10	0.718568	-0.230979	1.40625e-55	ATP9A	0.0389594	True	3.86732e-51	10	0.996581	-0.310073	1.90241e-205	ATP9A	-0.0456968	True	5.23181e-201	10	0.976149	-0.430193	2.04522e-75	ATP9A	-0.0466526	True	5.62456e-71	10	1.47888	-0.381705	6.71381e-18	ATP9A	0.0272768	True	1.84636e-13	9.9992	1.53965
SST	2.18887	-0.576631	0	SST	-0.275118	True	0	10	0.203223	-0.273464	6.00104e-09	SST	-0.0381942	False	0.000165035	3.78242	0.0650289	-0.238941	4.99162e-06	SST	-0.0314085	False	0.137275	0.86241	0.510365	-0.351834	1.5737e-232	SST	-0.291085	True	4.32783e-228	10	0.0328129	-0.227734	0.0402197	SST	-0.0294658	False	1	-4.34295e-11	-0.0210356	-0.214718	0.447221	SST	-0.0234722	False	1	-4.34295e-11	0.311568
ZEB2	2.16783	-0.169363	0	ZEB2	0.0859947	True	0	10	1.80973	0.0593917	2.9152e-26	ZEB2	0.0662592	True	8.0171e-22	10	-0.554988	-0.657313	2.32054e-112	ZEB2	-0.0256413	True	6.38171e-108	10	1.14155	-0.0188745	1.38329e-305	ZEB2	0.0142862	True	3.80418e-301	10	-0.446938	-0.752691	7.28852e-78	ZEB2	-0.0529356	False	2.00442e-73	10	-0.151682	-0.0236692	0.217251	ZEB2	0.0109639	False	1	-4.34295e-11	-0.219632
TAFA5	2.13469	-0.416752	4.3909e-274	TAFA5	0.0923018	True	1.20754e-269	10	0.704593	-0.270685	1.01424e-07	TAFA5	0.0157682	True	0.00278926	2.55451	0.267818	-0.285186	1.96526e-24	TAFA5	0.0142584	False	5.40466e-20	10	0.493176	-0.198941	5.16352e-53	TAFA5	-0.0216444	False	1.42002e-48	10	0.456864	-0.365848	1.80412e-35	TAFA5	-0.00874512	False	4.96152e-31	10	0.440289	-0.3519	0.000133354	TAFA5	-0.0147054	False	1	-4.34295e-11	0.706949
SLC6A1	2.1297	-0.428848	0	SLC6A1	0.0515092	True	0	10	1.34314	-0.134991	7.36894e-12	SLC6A1	0.00224137	True	2.02653e-07	6.69303	0.613633	-0.51872	7.4206e-73	SLC6A1	0.00601793	True	2.04074e-68	10	0.52112	0.000354464	4.47496e-49	SLC6A1	0.0239702	True	1.23066e-44	10	0.406685	-0.476247	2.03959e-25	SLC6A1	-0.0183976	False	5.60908e-21	10	2.59223	-0.274467	9.43655e-34	SLC6A1	0.0652487	True	2.59515e-29	10	0.314671
CADPS	2.12463	-0.242778	0	CADPS	0.0667703	True	0	10	2.26873	-0.480825	2.43047e-38	CADPS	0.0394726	True	6.68403e-34	10	-0.0606582	-0.198574	0.0719205	CADPS	-0.0583938	False	1	-4.34295e-11	0.422138	-0.211945	3.65823e-48	CADPS	-0.107613	False	1.00605e-43	10	-0.730096	0.337463	7.67031e-43	CADPS	0.0378776	True	2.10941e-38	10	0.714958	0.413447	0.000352736	CADPS	0.0568727	False	1	-4.34295e-11	0.504859
GABRA2	2.12434	-0.466004	0	GABRA2	0.0894026	True	0	10	1.01613	-0.363986	1.00092e-13	GABRA2	0.0452742	True	2.75264e-09	8.54475	0.601443	-0.364307	2.65434e-57	GABRA2	-0.0257757	True	7.2997e-53	10	0.776536	-0.382372	3.73441e-163	GABRA2	-0.0696219	True	1.027e-158	10	0.839917	-0.371998	2.14874e-49	GABRA2	-0.0108668	True	5.90925e-45	10	0.752025	-0.0732661	0.000129595	GABRA2	0.0388023	False	1	-4.34295e-11	0.945586
CHMP2B	2.12434	-0.555492	0	CHMP2B	0.0512344	True	0	10	0.293087	-0.302628	0.00276037	CHMP2B	-0.061839	False	1	-4.34295e-11	0.48686	-0.322932	1.24274e-37	CHMP2B	-0.0163722	False	3.41765e-33	10	1.38547	-0.513772	0	CHMP2B	-0.00841426	True	0	10	0.758088	-0.441725	1.7822e-56	CHMP2B	-0.0112335	True	4.90123e-52	10	0.623557	-0.344422	1.36324e-05	CHMP2B	-0.0117032	False	0.374903	0.426081	0.674187
BTBD8	2.09182	-0.576036	0	BTBD8	0.0586976	True	0	10	0.0746314	-0.253548	0.471268	BTBD8	-0.0100808	False	1	-4.34295e-11	1.27987	-0.548073	7.62138e-171	BTBD8	0.00182416	True	2.09596e-166	10	1.2803	-0.447813	3.49423e-306	BTBD8	-0.0380589	True	9.60949e-302	10	1.287	-0.58205	3.78238e-114	BTBD8	5.67549e-05	True	1.04019e-109	10	1.26209	-0.548229	3.20979e-14	BTBD8	-0.00435002	True	8.82724e-10	9.00757	0.500669
RASAL2	2.08438	-0.326616	0	RASAL2	0.0993483	True	0	10	2.48683	-0.450809	1.69771e-36	RASAL2	0.00736717	True	4.66887e-32	10	0.347156	-0.335644	2.78552e-19	RASAL2	-0.00254946	False	7.66047e-15	9.99997	0.206355	-0.0913255	1.06499e-10	RASAL2	-0.0440552	False	2.92884e-06	5.53329	0.307708	-0.303077	4.02545e-11	RASAL2	-0.0193081	False	1.10704e-06	5.9558	0.467692	-0.238554	0.00181762	RASAL2	0.0178137	False	1	-4.34295e-11	0.696814
MAFB	2.04423	-0.281378	8.20745e-306	MAFB	-0.0166888	True	2.25713e-301	10	1.5353	-0.110942	4.276e-13	MAFB	0.00149488	True	1.17594e-08	7.92594	-0.162658	-0.142766	6.26946e-08	MAFB	0.00102858	False	0.00172416	2.76342	-0.120138	-0.0793441	2.31089e-06	MAFB	-0.170432	False	0.0635518	1.19687	-0.059558	-0.294279	0.0124298	MAFB	-0.00723209	False	1	-4.34295e-11	2.52975	0.319369	3.45402e-23	MAFB	0.147377	True	9.49889e-19	10	-0.0723202
GRIA2	2.04407	-0.807226	0	GRIA2	-0.068593	True	0	10	2.80729	-0.827688	3.29691e-86	GRIA2	-0.124799	True	9.06683e-82	10	2.79268	-0.710761	0	GRIA2	0.0571911	True	0	10	1.86954	-0.603309	0	GRIA2	0.0434607	True	0	10	2.31234	-0.708168	0	GRIA2	0.00817962	True	0	10	1.2074	-0.494654	8.41072e-17	GRIA2	-0.0141475	True	2.31303e-12	9.99007	1.67287
DLGAP2	2.04288	-0.331946	2.48709e-230	DLGAP2	0.11136	True	6.83975e-226	10	0.391514	-0.306081	6.07292e-10	DLGAP2	-0.0358227	False	1.67011e-05	4.77725	0.418853	-0.319457	2.96997e-44	DLGAP2	-0.0177414	False	8.16771e-40	10	0.524241	-0.305765	2.94601e-98	DLGAP2	-0.168757	True	8.10182e-94	10	0.444335	-0.268188	4.34834e-21	DLGAP2	-0.0108648	False	1.19584e-16	10	0.252346	0.473321	0.312148	DLGAP2	0.0959029	False	1	-4.34295e-11	0.383832
AC092376.2	2.03317	-0.399531	2.94526e-265	AC092376.2	0.2295	True	8.09975e-261	10	0.145051	-0.237303	0.00239457	AC092376.2	-0.050989	False	1	-4.34295e-11	0.0267552	-0.225909	0.0019565	AC092376.2	-0.00741058	False	1	-4.34295e-11	1.74759	-0.571324	0	AC092376.2	0.00495303	True	0	10	0.0110931	-0.219845	0.276998	AC092376.2	3.69181e-05	False	1	-4.34295e-11	4.25654	-0.790186	5.4692e-33	AC092376.2	0.192742	True	1.50408e-28	10	0.0452278
WLS	2.02648	-0.41283	1.60434e-287	WLS	0.0378845	True	4.4121e-283	10	0.899826	-0.320761	1.01677e-10	WLS	0.0214119	True	2.79621e-06	5.55342	-0.393164	0.13656	1.26589e-20	WLS	-0.0145409	False	3.48132e-16	10	0.866431	-0.290791	1.48081e-141	WLS	-0.0262087	True	4.07237e-137	10	-0.348256	-0.00807551	8.347e-27	WLS	-0.0251521	False	2.29551e-22	10	-0.0272064	-0.214672	0.706479	WLS	-0.0183893	False	1	-4.34295e-11	0.0698988
AMER2	1.98946	-0.238849	0	AMER2	0.028677	True	0	10	1.98336	-0.457568	1.09855e-29	AMER2	-0.0372787	True	3.02113e-25	10	0.0559134	-0.266788	0.114482	AMER2	-0.0138787	False	1	-4.34295e-11	1.0709	-0.226062	4.08024e-204	AMER2	-0.0161581	True	1.12211e-199	10	-0.14241	-0.122076	0.000953116	AMER2	0.0115445	False	1	-4.34295e-11	-0.337928	0.155283	0.0141574	AMER2	0.0133711	False	1	-4.34295e-11	-0.227905
CSRNP3	1.96191	-0.359051	0	CSRNP3	0.0668812	True	0	10	0.446544	-0.431514	0.000135363	CSRNP3	-0.0368977	False	1	-4.34295e-11	1.11119	-0.513271	2.53235e-148	CSRNP3	-0.0125314	True	6.96421e-144	10	1.28099	-0.470054	0	CSRNP3	-0.0491974	True	0	10	1.23378	-0.518752	5.18753e-112	CSRNP3	-0.00580054	True	1.42662e-107	10	1.26743	-0.281233	1.61375e-12	CSRNP3	0.0193222	True	4.43797e-08	7.35184	0.480633
FNBP1	1.95301	-0.187656	1.71832e-235	FNBP1	0.119009	True	4.72556e-231	10	0.857157	-0.304724	6.30248e-08	FNBP1	-0.0842742	True	0.00173324	2.76114	0.143623	-0.178172	0.000186725	FNBP1	0.0303554	False	1	-4.34295e-11	0.19862	-0.170276	5.03166e-12	FNBP1	-0.0353075	False	1.38376e-07	6.85863	0.00706675	-0.0978372	0.879327	FNBP1	-0.0176969	False	1	-4.34295e-11	-0.0534522	-0.111291	0.661515	FNBP1	-0.0014205	False	1	-4.34295e-11	0.162501
ACKR3	1.8796	-0.261981	4.27829e-133	ACKR3	0.0917858	True	1.17657e-128	10	-0.0104109	-0.128867	0.746358	ACKR3	-0.0122676	False	1	-4.34295e-11	0.0515057	-0.14683	4.74141e-05	ACKR3	-0.00556543	False	1	-4.34295e-11	0.0182842	-0.132753	0.0299009	ACKR3	-0.0688496	False	1	-4.34295e-11	0.218341	-0.188893	3.59378e-12	ACKR3	0.00581899	False	9.88324e-08	7.00466	-0.0104069	-0.0924667	0.883251	ACKR3	0.00496906	False	1	-4.34295e-11	0.00333711
VSTM2A	1.87795	-0.57753	0	VSTM2A	0.127957	True	0	10	1.34226	-0.398892	3.82888e-23	VSTM2A	-0.0632787	True	1.05298e-18	10	-0.0280485	-0.201664	0.108753	VSTM2A	-0.0607246	False	1	-4.34295e-11	1.43044	-0.311733	5.495e-223	VSTM2A	0.126317	True	1.51118e-218	10	0.404798	-0.124363	2.15881e-12	VSTM2A	0.0428548	False	5.93695e-08	7.22571	0.734804	-0.483594	7.96934e-11	VSTM2A	-0.0675079	True	2.19165e-06	5.65921	0.8468
KLHL5	1.87435	-0.514462	0	KLHL5	0.0251371	True	0	10	0.442608	-0.311285	1.44023e-08	KLHL5	-0.0022385	False	0.000396078	3.40222	0.265246	-0.237982	1.13913e-15	KLHL5	-0.0599119	False	3.13273e-11	9.88165	0.818836	-0.392882	3.78859e-189	KLHL5	-0.0905665	True	1.0419e-184	10	0.242012	-0.128879	4.54906e-06	KLHL5	0.00990391	False	0.125104	0.90273	2.76115	-1.1545	4.88542e-37	KLHL5	0.00285328	True	1.34354e-32	10	0.632613
MAPT	1.84468	-0.473762	0	MAPT	-0.0035943	True	0	10	2.37763	-0.463217	1.11062e-39	MAPT	0.0457828	True	3.05432e-35	10	1.0268	-0.275541	7.75311e-102	MAPT	-0.0102269	True	2.13218e-97	10	0.850903	-0.183905	2.91826e-141	MAPT	-0.0194044	True	8.0255e-137	10	1.18979	-0.176119	6.04095e-82	MAPT	0.0274628	True	1.66132e-77	10	1.78373	-0.68746	7.44786e-29	MAPT	-0.0281548	True	2.04823e-24	10	1.41147
DLG2	1.83088	-0.569293	0	DLG2	0.0667218	True	0	10	1.71842	-0.566837	1.72159e-43	DLG2	-0.0380205	True	4.73454e-39	10	2.04456	-0.639912	3.59175e-280	DLG2	0.0292184	True	9.87768e-276	10	1.76262	-0.634279	0	DLG2	-0.0344626	True	0	10	1.84936	-0.622181	8.41858e-161	DLG2	0.0152314	True	2.31519e-156	10	1.15006	-0.393023	1.1609e-10	DLG2	0.00676827	True	3.1926e-06	5.49584	0.861161
RBFOX2	1.82567	-0.24011	0	RBFOX2	0.0953292	True	0	10	1.72522	-0.165147	1.74926e-20	RBFOX2	-0.00649552	True	4.81063e-16	10	0.149321	-0.0657444	0.0005627	RBFOX2	-0.000138901	False	1	-4.34295e-11	0.391932	0.0754677	4.84111e-33	RBFOX2	0.0192906	False	1.33135e-28	10	-0.0395388	0.085065	0.438011	RBFOX2	0.00214138	False	1	-4.34295e-11	-0.0124689	0.122534	0.930678	RBFOX2	-0.0054917	False	1	-4.34295e-11	-0.0437419
NTRK2	1.79583	-0.58501	0	NTRK2	-0.0380689	True	0	10	0.588633	-0.28116	1.25301e-05	NTRK2	0.0104349	False	0.344591	0.462696	0.820646	-0.330871	3.2042e-71	NTRK2	0.0464829	True	8.81187e-67	10	0.925328	-0.339894	3.96736e-184	NTRK2	-0.0427831	True	1.09106e-179	10	0.891935	-0.534264	5.17984e-87	NTRK2	-0.017056	True	1.42451e-82	10	1.37049	-0.451003	6.3141e-14	NTRK2	0.0332098	True	1.73644e-09	8.73602	0.54945
AL365361.1	1.76339	-0.424449	2.28347e-276	AL365361.1	0.0420909	True	6.27977e-272	10	0.532493	-0.320361	2.12158e-06	AL365361.1	0.00434344	False	0.0583455	1.23399	0.215974	-0.197152	7.80183e-09	AL365361.1	0.000997154	False	0.000214558	3.66845	1.22051	-0.308714	3.56856e-218	AL365361.1	-0.0471307	True	9.8139e-214	10	-0.0585819	0.0241819	0.251031	AL365361.1	0.0225653	False	1	-4.34295e-11	0.70415	-0.140559	0.000124535	AL365361.1	-0.0100751	False	1	-4.34295e-11	0.613848
DCN	1.76291	-0.475086	1.77357e-307	DCN	0.0357863	True	4.8775e-303	10	-2.23068	0.567398	1.9595e-29	DCN	-0.0764802	True	5.38881e-25	10	0.0120003	-0.29754	0.316088	DCN	-0.0259361	False	1	-4.34295e-11	-0.633214	0.72774	1.04532e-41	DCN	0.148179	True	2.87473e-37	10	-0.00140718	-0.30387	0.89266	DCN	-0.0242529	False	1	-4.34295e-11	0.0324683	-0.270769	0.617822	DCN	-0.0345551	False	1	-4.34295e-11	-0.00227128
LUC7L3	1.75894	-0.591511	0	LUC7L3	-0.0249486	True	0	10	1.28271	-0.358677	7.0273e-12	LUC7L3	-0.0415776	True	1.93258e-07	6.71364	0.754722	-0.379551	4.71773e-61	LUC7L3	-0.0141984	True	1.29742e-56	10	0.937971	-0.240412	3.07372e-164	LUC7L3	0.0585884	True	8.45303e-160	10	0.78834	-0.474422	3.75832e-50	LUC7L3	0.00450173	True	1.03358e-45	10	1.2077	-0.450887	8.83416e-14	LUC7L3	0.00461712	True	2.42948e-09	8.59697	0.246656
NUCKS1	1.75221	-0.797294	0	NUCKS1	-0.0204187	True	0	10	1.1225	-0.444061	6.3312e-11	NUCKS1	0.00692546	True	1.74114e-06	5.75914	0.624739	-0.528156	1.75558e-51	NUCKS1	-0.0410644	True	4.82803e-47	10	0.333858	-0.123342	1.83958e-26	NUCKS1	0.0448303	False	5.05902e-22	10	0.591448	-0.619815	1.72874e-35	NUCKS1	-0.0263772	True	4.7542e-31	10	0.374457	-0.113981	0.00756304	NUCKS1	-0.00110009	False	1	-4.34295e-11	0.500468
GNAO1	1.7437	-0.470384	0	GNAO1	-0.0111279	True	0	10	1.85073	-0.281473	5.39981e-21	GNAO1	-0.0185732	True	1.485e-16	10	0.914616	-0.332187	6.97265e-83	GNAO1	0.00890839	True	1.91755e-78	10	0.464122	0.0293278	1.19974e-40	GNAO1	0.0185972	False	3.29941e-36	10	1.04739	-0.404284	3.24331e-78	GNAO1	0.00361606	True	8.91942e-74	10	0.823102	-0.253775	1.67602e-07	GNAO1	0.0180265	True	0.00460923	2.33637	1.52057
NRXN2	1.74118	-0.485195	0	NRXN2	0.0449147	True	0	10	1.63502	-0.350281	1.46837e-19	NRXN2	0.00167759	True	4.03817e-15	9.99998	0.71321	-0.472134	6.19681e-83	NRXN2	-0.0192769	True	1.70418e-78	10	1.44679	-0.3267	0	NRXN2	0.0126955	True	0	10	0.634568	-0.425308	2.82069e-41	NRXN2	-0.0116343	True	7.75719e-37	10	2.01721	-0.587383	2.14927e-28	NRXN2	0.00755595	True	5.91072e-24	10	1.40623
LY6H	1.73266	-0.674237	0	LY6H	-0.0261448	True	0	10	1.56334	-0.505974	4.52562e-27	LY6H	0.0132206	True	1.24459e-22	10	1.69635	-0.578788	2.93694e-288	LY6H	-0.0166518	True	8.07688e-284	10	1.29723	-0.327765	0	LY6H	-0.0226614	True	0	10	1.83297	-0.615248	2.65142e-207	LY6H	0.0227871	True	7.29166e-203	10	2.76409	-0.913518	1.69056e-54	LY6H	0.00255427	True	4.6492e-50	10	3.193
VGLL4	1.72527	-0.0891656	2.449e-192	VGLL4	0.142115	True	6.73498e-188	10	-0.302156	0.0321995	0.0897924	VGLL4	-0.0724345	False	1	-4.34295e-11	0.0942388	-0.313895	0.00168719	VGLL4	0.0158312	False	1	-4.34295e-11	-1.03227	0.413762	2.39817e-228	VGLL4	0.0183561	True	6.59521e-224	10	0.0271392	-0.283354	0.439413	VGLL4	-0.0178399	False	1	-4.34295e-11	-0.0366606	-0.306116	0.655024	VGLL4	-0.0157704	False	1	-4.34295e-11	-0.218315
DPF1	1.71237	-0.284828	7.50272e-229	DPF1	0.0822866	True	2.06332e-224	10	1.13483	-0.546486	1.36087e-21	DPF1	-0.0368369	True	3.74253e-17	10	0.728809	-0.338068	8.97735e-59	DPF1	-0.0303515	True	2.46886e-54	10	0.703824	-0.301454	2.73698e-109	DPF1	-0.0308113	True	7.52696e-105	10	0.96525	-0.419977	4.49547e-65	DPF1	0.0131636	True	1.2363e-60	10	0.469306	-0.205006	0.00183491	DPF1	-0.00064109	False	1	-4.34295e-11	0.475728
TTC28	1.70981	-0.420416	4.54929e-288	TTC28	0.00218632	True	1.2511e-283	10	0.842442	-0.116696	1.24846e-05	TTC28	-0.0109053	False	0.343338	0.464278	-0.148233	-0.268188	3.45191e-07	TTC28	-0.0427769	False	0.0094931	2.02259	0.503565	0.252365	3.52494e-35	TTC28	0.122515	True	9.69392e-31	10	0.0288316	-0.33127	0.414528	TTC28	-0.0213293	False	1	-4.34295e-11	-0.148275	-0.212463	0.148297	TTC28	-0.0203102	False	1	-4.34295e-11	-0.221024
ARID5B	1.70872	-0.243378	1.68306e-163	ARID5B	0.106986	True	4.62859e-159	10	0.166707	-0.256153	0.011598	ARID5B	-0.0495334	False	1	-4.34295e-11	0.135098	-0.252175	2.6e-10	ARID5B	-0.0528004	False	7.15026e-06	5.14567	0.470945	-0.28354	1.42671e-74	ARID5B	-0.0350542	False	3.92359e-70	10	0.0104355	0.256986	0.88724	ARID5B	0.0527321	False	1	-4.34295e-11	0.393505	-0.207881	0.00619777	ARID5B	-0.00970495	False	1	-4.34295e-11	0.07166
PPP2R2B	1.69947	-0.663138	0	PPP2R2B	0.096722	True	0	10	0.37528	-0.368099	3.74318e-10	PPP2R2B	-0.0170437	False	1.02941e-05	4.98741	1.65001	-0.659813	5.743e-262	PPP2R2B	-0.0218166	True	1.57938e-257	10	2.03102	-0.716245	0	PPP2R2B	-0.0131648	True	0	10	2.40248	-0.989317	2.69239e-295	PPP2R2B	-0.0137228	True	7.40434e-291	10	1.81817	-0.873543	6.93331e-32	PPP2R2B	-0.0274811	True	1.90673e-27	10	2.3376
FUT9	1.69105	-0.450692	9.14925e-268	FUT9	0.00830232	True	2.51614e-263	10	0.755684	-0.384493	2.76828e-13	FUT9	-0.0510881	True	7.61304e-09	8.11277	0.557853	-0.374405	2.12102e-55	FUT9	-0.00472202	True	5.83302e-51	10	1.53982	-0.461148	0	FUT9	0.0298542	True	0	10	1.00676	-0.578793	7.51619e-103	FUT9	-0.00926959	True	2.06703e-98	10	1.12906	-0.586464	6.07652e-14	FUT9	-0.0250639	True	1.6711e-09	8.75176	0.813363
OIP5-AS1	1.68448	-0.533955	2.74048e-303	OIP5-AS1	0.0167383	True	7.5366e-299	10	0.769741	-0.150463	5.66594e-05	OIP5-AS1	-0.0382295	False	1	-4.34295e-11	0.426833	-0.133069	2.6337e-20	OIP5-AS1	0.0397015	False	7.24294e-16	10	0.419342	-0.00160809	4.90935e-34	OIP5-AS1	0.0498334	False	1.35012e-29	10	0.439377	-0.427499	4.46665e-19	OIP5-AS1	-0.0206069	False	1.22837e-14	9.99995	1.71291	-0.340803	1.07399e-23	OIP5-AS1	0.0285023	True	2.95359e-19	10	-0.140957
MAPK10	1.68282	-0.103723	1.07535e-248	MAPK10	0.0937961	True	2.95732e-244	10	0.81157	-0.135242	6.12714e-06	MAPK10	-0.0187272	False	0.168502	0.773394	0.163716	-0.232563	3.17126e-05	MAPK10	0.00737845	False	0.872128	0.0594198	0.142336	0.0213519	1.30485e-05	MAPK10	-0.0533031	False	0.358846	0.445092	0.0284119	-0.412079	0.437399	MAPK10	-0.0584747	False	1	-4.34295e-11	0.292199	0.307389	0.077161	MAPK10	0.0422293	False	1	-4.34295e-11	-0.14469
BRINP2	1.66794	-0.0339671	1.11201e-117	BRINP2	0.215066	True	3.05813e-113	10	0.72996	-0.275056	9.92563e-09	BRINP2	-0.0233724	True	0.000272965	3.56389	0.0699014	-0.232248	4.31195e-05	BRINP2	-0.0163474	False	1	-4.34295e-11	0.0611399	-0.152781	0.00441832	BRINP2	-0.0401915	False	1	-4.34295e-11	0.197927	-0.258809	1.46763e-10	BRINP2	-0.00700403	False	4.03614e-06	5.39402	0.205804	-0.188908	0.0747045	BRINP2	0.00660606	False	1	-4.34295e-11	0.191503
TAFA2	1.66707	-0.387825	2.67199e-198	TAFA2	0.0333233	True	7.34824e-194	10	0.225491	-0.191881	0.0165688	TAFA2	-0.0670386	False	1	-4.34295e-11	1.43536	-0.462432	1.48471e-118	TAFA2	0.0425595	True	4.08311e-114	10	0.516916	-0.263559	5.11761e-80	TAFA2	-0.0233252	True	1.40739e-75	10	0.577725	-0.32506	2.23867e-33	TAFA2	-0.0177533	True	6.15656e-29	10	0.0116753	-0.031818	0.934656	TAFA2	-0.000325679	False	1	-4.34295e-11	0.717638
GNG2	1.66235	-0.379395	3.03673e-293	GNG2	0.0326831	True	8.3513e-289	10	0.768269	0.0232661	6.60294e-05	GNG2	-0.0111198	False	1	-4.34295e-11	0.187067	-0.0658441	1.75249e-05	GNG2	-0.0229033	False	0.481952	0.316997	0.498391	0.0591122	2.78205e-48	GNG2	0.061531	False	7.65093e-44	10	-0.0891206	0.0889504	0.0846672	GNG2	-0.0190407	False	1	-4.34295e-11	0.0313723	0.000631896	0.825992	GNG2	-0.0135951	False	1	-4.34295e-11	0.731772
FAT3	1.65463	-0.642524	0	FAT3	-0.0130406	True	0	10	0.613258	-0.387551	3.4552e-14	FAT3	-0.0422138	True	9.50215e-10	8.97872	1.55239	-0.541428	4.58515e-188	FAT3	0.0446681	True	1.26096e-183	10	1.78177	-0.594795	0	FAT3	0.0221075	True	0	10	1.69469	-0.565753	3.03855e-128	FAT3	-0.00369078	True	8.3563e-124	10	0.596283	-0.454096	1.50539e-07	FAT3	-0.0301807	True	0.00413997	2.383	0.608802
TCEAL2	1.65382	-0.631344	0	TCEAL2	-0.0461231	True	0	10	1.4545	-0.509759	2.28736e-23	TCEAL2	-0.0162416	True	6.29046e-19	10	0.638184	-0.384567	1.03524e-55	TCEAL2	-0.0498704	True	2.847e-51	10	1.78457	-0.430745	0	TCEAL2	0.0169893	True	0	10	0.914353	-0.51626	1.95767e-73	TCEAL2	-0.00967459	True	5.3838e-69	10	1.79282	-0.473849	1.99254e-21	TCEAL2	0.0208564	True	5.47969e-17	10	1.48724
PEG3	1.65206	-0.431973	1.30215e-247	PEG3	0.0267949	True	3.58105e-243	10	0.579328	-0.26915	1.44243e-05	PEG3	-0.00457919	False	0.396682	0.401558	0.415338	-0.302664	9.11877e-31	PEG3	-0.0567533	False	2.50775e-26	10	0.572716	-0.223575	2.76052e-69	PEG3	-0.0387734	True	7.59171e-65	10	0.48195	-0.359546	3.18981e-31	PEG3	-0.0136257	False	8.77231e-27	10	0.721788	-0.4138	3.08058e-07	PEG3	-0.016808	True	0.0084719	2.07202	-0.130362
ANKRD12	1.65133	-0.287276	7.57133e-274	ANKRD12	-0.046511	True	2.08219e-269	10	1.95168	-0.156472	7.87285e-24	ANKRD12	0.0256968	True	2.16511e-19	10	0.279321	-0.0508898	5.1173e-10	ANKRD12	-0.00396231	False	1.40731e-05	4.85161	0.197329	0.089497	2.10901e-09	ANKRD12	0.0502513	False	5.79997e-05	4.23657	0.173279	-0.00254507	0.000935592	ANKRD12	0.0105265	False	1	-4.34295e-11	0.62251	-0.297851	1.74465e-05	ANKRD12	-0.00239539	False	0.479796	0.318943	0.164978
TOX2	1.648	-0.107586	1.05146e-121	TOX2	0.346691	True	2.89161e-117	10	1.65361	-0.264172	8.12886e-15	TOX2	0.0088525	True	2.23552e-10	9.49006	-0.0872079	-0.124372	0.000121044	TOX2	0.00299929	False	1	-4.34295e-11	0.0477111	-0.185506	0.00312678	TOX2	-0.303052	False	1	-4.34295e-11	0.149491	-0.227088	5.64167e-07	TOX2	-0.00862398	False	0.0155151	1.80924	-0.00550008	-0.13368	0.951695	TOX2	0.0116609	False	1	-4.34295e-11	0.124945
TSPAN2	1.64775	-0.19569	2.06041e-138	TSPAN2	0.129769	True	5.66635e-134	10	0.185128	-0.265782	0.0016635	TSPAN2	-0.0507617	False	1	-4.34295e-11	0.258589	-0.275604	7.47863e-22	TSPAN2	-0.039914	False	2.0567e-17	10	0.277405	-0.277038	2.88383e-47	TSPAN2	-0.0534745	False	7.93082e-43	10	0.967556	-0.350404	5.02966e-48	TSPAN2	0.0461639	True	1.38321e-43	10	0.483539	-0.340499	5.41253e-05	TSPAN2	-0.019906	False	1	-4.34295e-11	0.646921
LRRC8B	1.64638	-0.257895	1.37858e-149	LRRC8B	0.0785949	True	3.79122e-145	10	0.375303	-0.230881	0.000321232	LRRC8B	-0.00255132	False	1	-4.34295e-11	0.207083	-0.216512	5.37079e-12	LRRC8B	0.00383192	False	1.47702e-07	6.83032	0.65815	-0.242677	3.79356e-85	LRRC8B	0.0203793	True	1.04327e-80	10	0.255132	-0.244933	3.23112e-12	LRRC8B	-0.00958959	False	8.88589e-08	7.05081	0.468707	-0.279481	0.000500629	LRRC8B	-0.00653253	False	1	-4.34295e-11	0.302629
NCAM2	1.64625	-0.401661	6.38517e-200	NCAM2	0.0853136	True	1.75599e-195	10	0.105297	-0.201966	0.12236	NCAM2	-0.0186046	False	1	-4.34295e-11	-0.0215949	-0.0738688	0.553382	NCAM2	0.017333	False	1	-4.34295e-11	0.706949	-0.347485	2.47601e-143	NCAM2	-0.0546375	True	6.80929e-139	10	0.170947	-0.226275	1.53771e-08	NCAM2	-0.0215436	False	0.000422886	3.37378	0.977917	-0.483555	1.2848e-09	NCAM2	-0.00569241	True	3.53333e-05	4.45181	1.36372
SYT13	1.64161	-0.547065	0	SYT13	-0.000205393	True	0	10	0.763456	-0.349381	6.69921e-10	SYT13	-0.0666285	True	1.84235e-05	4.73463	0.65313	-0.384261	3.1727e-67	SYT13	-0.015094	True	8.72526e-63	10	0.973382	-0.107446	3.64805e-126	SYT13	0.0690258	True	1.00325e-121	10	0.78518	-0.303573	1.75618e-40	SYT13	0.00278961	True	4.82966e-36	10	1.51735	-0.326821	5.32163e-13	SYT13	0.0158699	True	1.4635e-08	7.83165	1.50749
JPH4	1.63172	-0.519152	0	JPH4	-0.0192187	True	0	10	1.81142	-0.432218	6.82094e-26	JPH4	-0.00743642	True	1.87583e-21	10	1.22323	-0.447273	5.68714e-138	JPH4	-0.0242517	True	1.56402e-133	10	0.600834	-0.112918	6.81603e-62	JPH4	-0.0190441	True	1.87448e-57	10	1.44028	-0.488382	4.19152e-108	JPH4	0.0273304	True	1.15271e-103	10	1.17237	-0.55943	6.60317e-14	JPH4	-0.0153058	True	1.81594e-09	8.71762	1.36677
RBMS1	1.63047	-0.197084	7.25255e-137	RBMS1	0.126851	True	1.99452e-132	10	-0.0119835	-0.0769959	0.936303	RBMS1	0.0125661	False	1	-4.34295e-11	0.367659	-0.111917	2.13439e-14	RBMS1	0.0152363	False	5.86977e-10	9.16306	0.0340823	-0.130494	0.134023	RBMS1	-0.0885106	False	1	-4.34295e-11	0.667774	-0.34011	3.01602e-39	RBMS1	-0.0263394	True	8.29437e-35	10	0.00899283	-0.187177	0.900396	RBMS1	0.00221544	False	1	-4.34295e-11	0.359732
SCAMP1	1.62901	-0.51534	1.0340996663666505e-308	SCAMP1	0.00614728	True	2.84388e-304	10	0.452306	-0.0896453	0.0143521	SCAMP1	0.0436014	False	1	-4.34295e-11	0.936838	-0.417175	2.89132e-98	SCAMP1	-0.00857499	True	7.95142e-94	10	1.0449	-0.281173	9.85556e-189	SCAMP1	-0.0354265	True	2.71038e-184	10	1.12788	-0.532938	5.67393e-98	SCAMP1	0.023747	True	1.56039e-93	10	1.92587	-0.549345	2.30277e-24	SCAMP1	-0.00693428	True	6.33286e-20	10	0.867003
SCN3B	1.61758	-0.601457	0	SCN3B	-0.0894543	True	0	10	1.8182	-0.227983	4.03044e-20	SCN3B	0.0285639	True	1.10841e-15	10	0.724041	0.248844	1.30784e-35	SCN3B	0.093085	True	3.5967e-31	10	1.12808	-0.2913	1.31902e-236	SCN3B	-0.0131017	True	3.62745e-232	10	0.912965	-0.201851	1.9641e-52	SCN3B	-0.0215036	True	5.40148e-48	10	1.73024	-0.947364	5.14435e-36	SCN3B	-0.0162602	True	1.41475e-31	10	1.98603
AL512380.1	1.61581	-0.46463	1.4615e-266	AL512380.1	0.381651	True	4.01926e-262	10	0.964553	-0.239061	3.24947e-09	AL512380.1	-0.0931953	True	8.93636e-05	4.04884	1.0264	-0.300643	4.15504e-65	AL512380.1	-0.0469574	True	1.14268e-60	10	0.378031	-0.12668	2.55036e-27	AL512380.1	0.198837	False	7.01375e-23	10	0.635101	-0.0224236	7.50244e-14	AL512380.1	0.00720551	True	2.06325e-09	8.66489	0.290813	-0.15739	0.0456542	AL512380.1	-0.00867221	False	1	-4.34295e-11	0.426396
LINC00461	1.6072	-0.458458	2.57181e-279	LINC00461	-0.0269034	True	7.07274e-275	10	0.761162	0.274176	0.000127477	LINC00461	0.041732	False	1	-4.34295e-11	-0.142694	-0.14077	0.000366545	LINC00461	-0.0185354	False	1	-4.34295e-11	-0.0782784	0.467271	0.0242893	LINC00461	0.0421608	False	1	-4.34295e-11	-0.139737	-0.234264	0.00190849	LINC00461	0.00724022	False	1	-4.34295e-11	-0.258394	0.03935	0.0678977	LINC00461	-0.0074579	False	1	-4.34295e-11	-0.168896
AAK1	1.60656	-0.327427	2.41527e-230	AAK1	-0.0140379	True	6.64222e-226	10	1.55854	-0.33435	7.90638e-17	AAK1	0.0403249	True	2.17433e-12	9.99066	0.399967	-0.193768	1.05396e-19	AAK1	0.0183654	False	2.89849e-15	9.99999	0.31351	-0.0545333	5.15594e-20	AAK1	-0.0340565	False	1.41794e-15	9.99999	0.371311	-0.236448	4.39203e-13	AAK1	-0.00581271	False	1.20785e-08	7.91441	0.50522	-0.109125	0.0021168	AAK1	-0.00610699	False	1	-4.34295e-11	0.0542334
PCLO	1.60077	-0.603763	0	PCLO	-0.010303	True	0	10	0.357763	-0.356163	2.97516e-07	PCLO	-0.0550473	False	0.00818198	2.08714	1.25501	-0.518095	1.30882e-164	PCLO	-0.0160816	True	3.5994e-160	10	1.99432	-0.685156	0	PCLO	0.0104156	True	0	10	1.4329	-0.592224	4.28958e-123	PCLO	-0.00623681	True	1.17968e-118	10	2.15793	-0.978435	1.479e-35	PCLO	0.000210455	True	4.06738e-31	10	1.55119
TENM2	1.59002	-0.459651	1.22674e-280	TENM2	0.059502	True	3.37365e-276	10	0.217261	-0.281545	9.67212e-05	TENM2	-0.0343508	False	1	-4.34295e-11	1.9246	-0.592218	3.54262e-214	TENM2	-0.0167411	True	9.74255e-210	10	0.503895	-0.331335	1.60474e-113	TENM2	-0.0388393	True	4.41318e-109	10	3.5822	-1.14704	6.56159e-293	TENM2	0.0432352	True	1.8045e-288	10	0.424604	-0.376922	9.65723e-06	TENM2	-0.00367772	False	0.265584	0.575799	0.884556
SRCIN1	1.57548	-0.447023	6.45092e-259	SRCIN1	0.0165742	True	1.77407e-254	10	2.31805	-0.501257	1.59662e-37	SRCIN1	0.00681105	True	4.39086e-33	10	0.522574	-0.298638	1.27157e-39	SRCIN1	0.00164058	True	3.49694e-35	10	0.783422	-0.163531	8.83968e-92	SRCIN1	0.0187781	True	2.431e-87	10	0.632193	-0.323193	6.00126e-34	SRCIN1	-0.0160428	True	1.65041e-29	10	2.06273	-0.514809	8.84128e-18	SRCIN1	0.0286463	True	2.43144e-13	9.99895	0.971074
YWHAG	1.5738	-0.398417	8.917e-306	YWHAG	0.0295104	True	2.45226e-301	10	0.425751	-0.162272	0.0107886	YWHAG	0.0224101	False	1	-4.34295e-11	0.888463	-0.0788325	1.11213e-103	YWHAG	0.0141321	True	3.05847e-99	10	0.414748	0.0852024	3.51513e-42	YWHAG	0.0143968	False	9.66695e-38	10	1.10027	-0.219735	3.63093e-110	YWHAG	-0.00250965	True	9.98543e-106	10	1.44881	-0.330339	6.25514e-25	YWHAG	-0.00408853	True	1.72023e-20	10	1.18602
PCDH19	1.57165	-0.35165	5.08049e-204	PCDH19	0.0200417	True	1.39718e-199	10	0.195197	-0.343492	0.000177941	PCDH19	-0.0723586	False	1	-4.34295e-11	0.271284	-0.341237	2.69606e-25	PCDH19	-0.0343519	False	7.41442e-21	10	1.59753	-0.623954	0	PCDH19	0.0388672	True	0	10	0.75298	-0.452304	1.6715e-56	PCDH19	-0.00707181	True	4.59678e-52	10	0.28317	-0.346985	0.00232757	PCDH19	-0.0174727	False	1	-4.34295e-11	0.812122
NMNAT2	1.56872	-0.293801	1.06316e-199	NMNAT2	0.0337134	True	2.9238e-195	10	2.23391	-0.455232	2.6877e-33	NMNAT2	0.0174478	True	7.39143e-29	10	0.435452	-0.390745	6.97909e-44	NMNAT2	-0.0505588	False	1.91932e-39	10	0.687991	-0.1875	7.70992e-88	NMNAT2	-0.0160621	True	2.12031e-83	10	0.392548	-0.139507	1.91625e-12	NMNAT2	0.00941447	False	5.26988e-08	7.27738	0.340423	0.479677	0.130493	NMNAT2	0.0500227	False	1	-4.34295e-11	0.33899
SCG5	1.56492	-0.591471	0	SCG5	0.00109583	True	0	10	0.889098	-0.410329	1.379e-09	SCG5	-0.0359729	True	3.79239e-05	4.42109	1.47778	-0.51947	9.01675e-224	SCG5	-0.00324805	True	2.4797e-219	10	1.30007	-0.279212	5.67383e-304	SCG5	0.0359295	True	1.56036e-299	10	1.63784	-0.680254	7.04409e-194	SCG5	-0.024819	True	1.93719e-189	10	3.0461	-0.828632	1.51295e-58	SCG5	0.00451205	True	4.16076e-54	10	1.67428
ATP1A1	1.56002	-0.485218	1.93665e-277	ATP1A1	0.096802	True	5.32599e-273	10	1.10828	-0.455762	7.34799e-25	ATP1A1	-0.0124692	True	2.02077e-20	10	1.151	-0.48014	3.28716e-125	ATP1A1	0.00557301	True	9.04003e-121	10	1.02631	-0.409356	7.15572e-208	ATP1A1	-0.0568791	True	1.96789e-203	10	1.28804	-0.595577	1.49482e-107	ATP1A1	-0.0181849	True	4.11091e-103	10	1.74865	-0.727682	7.31587e-20	ATP1A1	-0.0260351	True	2.01194e-15	9.99999	0.63596
CACNA1A	1.55876	-0.364229	3.68335e-212	CACNA1A	0.0693224	True	1.01296e-207	10	1.33299	-0.451508	1.53943e-21	CACNA1A	-0.00263613	True	4.23357e-17	10	0.780352	-0.295366	3.32666e-61	CACNA1A	0.00492264	True	9.14864e-57	10	0.541596	-0.356397	1.15306e-96	CACNA1A	-0.106172	True	3.17104e-92	10	0.643678	-0.298836	1.13962e-33	CACNA1A	-0.0377533	True	3.13408e-29	10	1.3058	-0.495336	7.50994e-13	CACNA1A	-0.00817169	True	2.06531e-08	7.68292	0.423933
RBFOX3	1.54332	-0.504256	0	RBFOX3	0.0199332	True	0	10	0.754876	-0.313251	1.46386e-14	RBFOX3	-0.0259495	True	4.02576e-10	9.2988	0.750404	-0.336062	3.26382e-63	RBFOX3	-0.019014	True	8.97583e-59	10	0.965257	-0.315056	4.29747e-154	RBFOX3	-0.0314903	True	1.18185e-149	10	0.714596	-0.369313	1.29786e-44	RBFOX3	0.00424786	True	3.56924e-40	10	1.17098	0.454817	0.000677343	RBFOX3	0.0442212	False	1	-4.34295e-11	0.349253
MIR100HG	1.53426	-0.632276	0	MIR100HG	-0.0416368	True	0	10	1.3644	-0.404453	3.11918e-16	MIR100HG	-0.0687661	True	8.57806e-12	9.96426	-0.240148	0.909579	1.43562e-05	MIR100HG	0.0787152	False	0.394811	0.403611	0.357607	-0.178818	1.83719e-31	MIR100HG	-0.0204367	False	5.05247e-27	10	-1.01664	1.2148	6.09342e-62	MIR100HG	0.0456679	True	1.67575e-57	10	0.112728	-0.521745	0.266779	MIR100HG	-0.0280487	False	1	-4.34295e-11	-0.121615
APP	1.52748	-0.631056	0	APP	-0.0181854	True	0	10	1.21999	-0.00260264	2.00885e-10	APP	0.0590332	True	5.52455e-06	5.2577	0.685404	-0.57659	1.71212e-75	APP	-0.0819329	True	4.70851e-71	10	0.300891	0.402125	6.747e-17	APP	0.0105995	False	1.85549e-12	9.99202	0.496686	-0.14776	2.08448e-19	APP	0.0400064	False	5.73253e-15	9.99998	3.29352	-1.36515	6.3856e-86	APP	-0.0236939	True	1.7561e-81	10	0.808231
KCTD16	1.52194	-0.473449	4.29957e-281	KCTD16	0.00512502	True	1.18243e-276	10	0.108432	-0.20311	0.0308711	KCTD16	-0.00103914	False	1	-4.34295e-11	1.59524	-0.543405	3.17222e-158	KCTD16	0.0344495	True	8.72393e-154	10	0.701824	-0.363641	2.59193e-175	KCTD16	-0.00961422	True	7.12805e-171	10	1.9726	-0.783063	1.02145e-149	KCTD16	-0.00384782	True	2.80908e-145	10	1.19685	-0.537753	2.31212e-11	KCTD16	-0.0139729	True	6.35856e-07	6.19657	1.46471
SEZ6L2	1.51424	-0.394891	2.18825e-245	SEZ6L2	-0.0124107	True	6.01789e-241	10	0.90911	-0.206994	4.76802e-07	SEZ6L2	0.00247959	True	0.0131125	1.88231	0.940343	-0.383447	1.36201e-99	SEZ6L2	-0.00939351	True	3.74567e-95	10	0.796053	-0.169378	1.60163e-117	SEZ6L2	-0.00445531	True	4.40464e-113	10	1.21789	-0.515202	4.04333e-110	SEZ6L2	-0.00448104	True	1.11196e-105	10	1.97042	-0.575566	4.17066e-28	SEZ6L2	0.0152046	True	1.14697e-23	10	0.802298
TMEM178B	1.50352	-0.436246	1.2837e-236	TMEM178B	-0.0105417	True	3.53031e-232	10	1.20377	-0.374013	9.24677e-15	TMEM178B	-0.0153421	True	2.54295e-10	9.45063	0.57668	-0.192705	1.67626e-30	TMEM178B	0.00875926	True	4.60988e-26	10	0.879604	-0.30971	2.15801e-146	TMEM178B	-0.0196852	True	5.93473e-142	10	0.596559	-0.233389	3.3795e-25	TMEM178B	0.00318485	True	9.29397e-21	10	1.03935	-0.0441993	1.67184e-06	TMEM178B	0.0393763	True	0.0459773	1.33746	0.584667
SYTL5	1.50337	-0.153533	4.40917e-86	SYTL5	0.122141	True	1.21257e-81	10	0.0212736	-0.134283	0.464224	SYTL5	-0.0377277	False	1	-4.34295e-11	0.0177044	-0.135431	0.0459822	SYTL5	-0.00292588	False	1	-4.34295e-11	0.127123	-0.15184	2.85864e-16	SYTL5	-0.063248	False	7.86154e-12	9.96713	0.0368838	-0.136644	0.0222164	SYTL5	-0.0155185	False	1	-4.34295e-11	0.381085	-0.27617	3.12297e-06	SYTL5	-0.00407866	False	0.0858847	1.06608	0.0501188
QKI	1.49964	-0.0265239	3.12536e-194	QKI	0.0745211	True	8.59504e-190	10	3.0115	-0.275981	3.16301e-49	QKI	0.033826	True	8.69859e-45	10	0.151917	-0.547507	2.75863e-06	QKI	-0.0124837	False	0.075865	1.11996	-0.289562	0.153727	2.19529e-19	QKI	-0.00393847	False	6.03728e-15	9.99997	0.250601	-0.77624	4.91963e-17	QKI	-0.0487832	False	1.35295e-12	9.99416	-0.0513746	-0.0254875	0.705782	QKI	0.0115591	False	1	-4.34295e-11	-0.187808
MYT1L	1.49783	-0.450893	1.41335e-276	MYT1L	-0.0839625	True	3.88685e-272	10	2.05424	-0.127949	4.77314e-26	MYT1L	-0.00943032	True	1.31266e-21	10	0.964187	-0.231974	3.66722e-99	MYT1L	0.0276484	True	1.00852e-94	10	0.513961	0.253101	5.82426e-48	MYT1L	0.0530653	True	1.60173e-43	10	0.947997	-0.319596	7.66056e-74	MYT1L	-0.00874046	True	2.10673e-69	10	0.631016	-0.103369	2.52231e-05	MYT1L	0.00524063	False	0.69366	0.158853	0.293257
STK32B	1.49674	-0.176935	9.93264e-117	STK32B	0.0907614	True	2.73157e-112	10	0.312059	-0.239453	5.48817e-05	STK32B	-0.000822866	False	1	-4.34295e-11	-0.27701	0.268482	3.29439e-06	STK32B	-0.000282305	False	0.0905991	1.04288	0.306691	-0.245292	3.4848e-50	STK32B	-0.0908954	False	9.58354e-46	10	-0.00984332	0.00650517	0.850531	STK32B	-0.0107693	False	1	-4.34295e-11	0.0811238	-0.210373	0.211696	STK32B	-0.0142402	False	1	-4.34295e-11	0.263978
CELF5	1.49647	-0.458421	4.40422e-258	CELF5	-0.0022848	True	1.21121e-253	10	1.43539	-0.388914	2.16782e-17	CELF5	0.0263466	True	5.96172e-13	9.99742	0.710074	-0.247017	7.93776e-52	CELF5	0.00651118	True	2.18296e-47	10	0.821373	-0.137929	9.12231e-116	CELF5	-0.00863922	True	2.50873e-111	10	0.85768	-0.255148	5.81258e-48	CELF5	-0.0228988	True	1.59852e-43	10	1.27231	-0.465254	1.86625e-14	CELF5	-0.0242895	True	5.13239e-10	9.21237	0.838528
PCSK1N	1.48579	-0.558487	0	PCSK1N	-0.0525201	True	0	10	1.09681	-0.548577	1.26335e-16	PCSK1N	-0.104266	True	3.47434e-12	9.98517	2.00412	-0.539151	0	PCSK1N	-0.0219225	True	0	10	0.434436	-0.19758	3.93484e-51	PCSK1N	-0.024571	False	1.08212e-46	10	2.56916	-0.584368	0	PCSK1N	0.0505915	True	0	10	2.45383	-0.578533	7.95232e-51	PCSK1N	0.00424735	True	2.18697e-46	10	1.51704
ZBTB38	1.48521	-0.475887	2.66154e-284	ZBTB38	-0.0080201	True	7.31949e-280	10	0.316085	-0.271186	4.27495e-07	ZBTB38	-0.0340734	False	0.0117565	1.92972	1.14593	-0.450981	3.33055e-113	ZBTB38	-0.0108274	True	9.15936e-109	10	1.35867	-0.499147	0	ZBTB38	-0.0511152	True	0	10	1.28222	-0.589753	1.83489e-98	ZBTB38	0.00198918	True	5.04612e-94	10	2.12983	-0.796577	3.89304e-20	ZBTB38	0.0143378	True	1.07062e-15	10	0.94012
FGF14	1.48215	-0.462615	2.19288e-268	FGF14	-0.0180785	True	6.03064e-264	10	0.96749	-0.217571	5.38365e-08	FGF14	0.0381387	True	0.00148056	2.82957	0.365869	-0.170156	1.60757e-15	FGF14	0.0190278	False	4.42097e-11	9.84101	0.986939	-0.220585	2.73609e-137	FGF14	-0.0633218	True	7.52453e-133	10	-0.0186969	-0.064114	0.681218	FGF14	-0.0349574	False	1	-4.34295e-11	0.429391	-0.350858	0.000197584	FGF14	-0.0026215	False	1	-4.34295e-11	0.801981
GPM6A	1.48043	-0.0719643	1.57428e-227	GPM6A	0.0563301	True	4.32942e-223	10	0.811947	-0.239683	2.00948e-06	GPM6A	-0.0452164	False	0.0552627	1.25757	0.83215	-0.400329	1.32013e-86	GPM6A	-0.00634444	True	3.6305e-82	10	0.243092	-0.0473722	2.2241e-15	GPM6A	-0.0448847	False	6.11651e-11	9.79273	0.423444	-0.291133	2.4453e-17	GPM6A	-4.72573e-05	False	6.72483e-13	9.99709	0.709562	-0.14423	1.63042e-07	GPM6A	-0.0118272	True	0.00448382	2.34835	0.687376
SLC7A14	1.46595	-0.34687	1.23381e-157	SLC7A14	0.0817752	True	3.3931e-153	10	0.312929	-0.202809	0.000406586	SLC7A14	0.00161446	False	1	-4.34295e-11	0.396618	-0.21692	2.27431e-23	SLC7A14	0.0013865	False	6.25458e-19	10	0.683163	-0.315363	9.74321e-129	SLC7A14	-0.0216218	True	2.67948e-124	10	0.910313	-0.354952	6.83408e-40	SLC7A14	0.00745346	True	1.87944e-35	10	0.58202	-0.33418	1.63429e-05	SLC7A14	-0.0289704	False	0.449445	0.347324	0.926434
DUSP4	1.46481	-0.236311	3.07185e-131	DUSP4	0.0962675	True	8.4479e-127	10	1.58459	-0.396562	4.42515e-24	DUSP4	-0.00607231	True	1.21696e-19	10	0.194233	-0.23637	5.27854e-13	DUSP4	-0.0443256	False	1.45165e-08	7.83516	0.337204	-0.229685	1.93607e-42	DUSP4	-0.047126	False	5.32439e-38	10	0.35698	-0.15396	5.77196e-11	DUSP4	-0.00800823	False	1.58735e-06	5.7993	0.551962	-0.298147	9.1225e-05	DUSP4	-0.00557705	False	1	-4.34295e-11	0.245676
TENM4	1.45951	-0.354159	6.51171e-163	TENM4	0.0372878	True	1.79079e-158	10	0.488172	-0.258878	2.67563e-10	TENM4	-0.0534014	False	7.35826e-06	5.13322	0.71734	-0.309967	8.71169e-53	TENM4	0.00542703	True	2.3958e-48	10	0.646311	-0.221683	3.51703e-75	TENM4	-0.0103858	True	9.67219e-71	10	0.768765	-0.360457	1.2317e-41	TENM4	0.00550389	True	3.3873e-37	10	0.171317	-0.192031	0.0841607	TENM4	-0.00827279	False	1	-4.34295e-11	0.702747
CDH8	1.4595	-0.482261	1.66177e-305	CDH8	-0.0127158	True	4.57004e-301	10	0.0994449	-0.24636	0.00148464	CDH8	-0.0215183	False	1	-4.34295e-11	3.45714	-1.03571	0	CDH8	0.0640396	True	0	10	0.311568	-0.304834	1.55249e-94	CDH8	-0.044152	False	4.26951e-90	10	3.49203	-1.14431	4.68688e-285	CDH8	0.0317198	True	1.28894e-280	10	2.20171	-0.761628	5.63891e-21	CDH8	0.0337709	True	1.55076e-16	10	0.802637
CACNA1E	1.45368	-0.473357	6.5132e-253	CACNA1E	-0.0121037	True	1.7912e-248	10	2.03185	-0.444622	1.00257e-29	CACNA1E	-0.0496973	True	2.75718e-25	10	1.34902	-0.439025	1.35808e-147	CACNA1E	0.0160599	True	3.73486e-143	10	0.252788	0.0441742	3.54667e-12	CACNA1E	0.00386157	False	9.75369e-08	7.01039	1.33453	-0.440452	1.05652e-97	CACNA1E	0.000977402	True	2.90554e-93	10	0.691508	-0.484939	3.82258e-08	CACNA1E	0.00223465	True	0.00105125	2.9783	1.3859
CHD5	1.45133	-0.601155	0	CHD5	0.0359214	True	0	10	1.20211	-0.510222	2.77761e-46	CHD5	-0.0581313	True	7.63871e-42	10	1.38147	-0.55542	3.78488e-189	CHD5	-0.0206203	True	1.04088e-184	10	2.26633	-0.677858	0	CHD5	0.00140747	True	0	10	1.92067	-0.851639	4.77265e-227	CHD5	-0.00126482	True	1.31253e-222	10	2.35298	-0.95107	2.38542e-35	CHD5	-0.00859982	True	6.56014e-31	10	2.04853
NFASC	1.44135	-0.572509	0	NFASC	-0.07923	True	0	10	1.47886	-0.42306	8.64373e-24	NFASC	0.0365747	True	2.37711e-19	10	0.464299	-0.12709	1.27228e-20	NFASC	-0.0138303	False	3.4989e-16	10	1.23971	-0.354534	1.08031e-232	NFASC	0.0174002	True	2.97095e-228	10	0.738835	-0.25099	1.06516e-34	NFASC	-0.00386716	True	2.92929e-30	10	1.43572	-0.499813	9.59776e-14	NFASC	0.00586536	True	2.63948e-09	8.56233	0.753933
SV2A	1.43419	-0.437712	2.22789e-238	SV2A	-0.0242737	True	6.12692e-234	10	1.01545	-0.30336	6.28818e-10	SV2A	0.0305376	True	1.72931e-05	4.76212	0.847132	-0.33306	3.96875e-72	SV2A	0.00634711	True	1.09145e-67	10	0.99132	-0.253334	7.53441e-158	SV2A	0.00320426	True	2.07204e-153	10	0.75392	-0.31504	6.69967e-41	SV2A	-0.0184336	True	1.84248e-36	10	2.41409	-0.853925	1.70587e-32	SV2A	0.00557605	True	4.69133e-28	10	1.44749
SYT16	1.42532	-0.421597	3.69786e-225	SYT16	-0.00246714	True	1.01695e-220	10	1.06772	-0.374474	2.06419e-17	SYT16	-0.0600963	True	5.67673e-13	9.99754	0.722106	-0.278913	4.13388e-51	SYT16	-0.0261739	True	1.13686e-46	10	1.27005	-0.441585	4.58153e-275	SYT16	-0.00558165	True	1.25997e-270	10	0.585601	-0.123624	5.05857e-18	SYT16	0.0172276	True	1.39116e-13	9.9994	1.17324	-0.396415	1.91318e-09	SYT16	0.0133913	True	5.26144e-05	4.27889	0.945194
SRGAP1	1.4235	-0.48738	2.68424e-228	SRGAP1	-0.00709981	True	7.38194e-224	10	1.68725	-0.254173	1.17899e-16	SRGAP1	0.0997959	True	3.24233e-12	9.98614	0.842881	-0.427849	5.72537e-81	SRGAP1	-0.0539119	True	1.57453e-76	10	-0.335373	0.188382	3.15039e-23	SRGAP1	-0.0711879	False	8.66388e-19	10	-0.0873655	0.488114	0.171383	SRGAP1	0.0609038	False	1	-4.34295e-11	0.705864	-0.384817	1.9318e-06	SRGAP1	-0.00895447	False	0.0531265	1.27469	0.195185
NBEA	1.41999	-0.380782	2.34058e-212	NBEA	0.0109183	True	6.43682e-208	10	1.17206	-0.393019	5.33165e-14	NBEA	-0.0214024	True	1.46626e-09	8.80514	0.098747	-0.0206671	0.0308026	NBEA	-0.0202342	False	1	-4.34295e-11	1.2623	-0.423088	1.39329e-298	NBEA	-0.00762359	True	3.83169e-294	10	0.160875	-0.014404	0.00373709	NBEA	0.000678634	False	1	-4.34295e-11	1.05866	-0.179413	2.31598e-08	NBEA	0.0114395	True	0.000636917	3.19592	0.510828
NUP93	1.41141	-0.294872	3.2378e-177	NUP93	0.00526393	True	8.90427e-173	10	0.552095	-0.0589802	0.00475918	NUP93	0.0423226	False	1	-4.34295e-11	-0.167887	0.0612185	0.000177395	NUP93	-0.0464782	False	1	-4.34295e-11	0.143459	-0.00108828	2.59471e-05	NUP93	-0.00219269	False	0.713573	0.146562	-0.348713	0.220163	2.33057e-10	NUP93	0.0231016	False	6.4093e-06	5.19318	0.686348	-0.203621	2.92816e-05	NUP93	0.0345084	False	0.805274	0.0940565	0.0394895
GABRB3	1.40891	-0.36467	2.24086e-196	GABRB3	0.0385065	True	6.16259e-192	10	1.75154	-0.544465	2.65765e-37	GABRB3	-0.00764331	True	7.30879e-33	10	0.72144	-0.25301	6.81186e-50	GABRB3	-0.0388723	True	1.87333e-45	10	1.02764	-0.453479	3.31747e-254	GABRB3	-0.00120355	True	9.12339e-250	10	1.17875	-0.240204	4.62042e-61	GABRB3	0.00752122	True	1.27066e-56	10	2.0537	-0.25556	1.22152e-17	GABRB3	0.0517255	True	3.35931e-13	9.99854	0.546751
ATXN1	1.40207	-0.384131	3.90266e-199	ATXN1	0.0260824	True	1.07327e-194	10	1.43062	-0.312275	2.40061e-15	ATXN1	-0.0514056	True	6.60192e-11	9.77984	1.19728	-0.265399	2.1653e-86	ATXN1	0.0302464	True	5.95478e-82	10	0.419254	-0.140893	8.63289e-37	ATXN1	0.0249523	False	2.37413e-32	10	0.785121	-0.0192481	2.94194e-25	ATXN1	0.00495216	True	8.09063e-21	10	0.646609	-0.219802	0.000168959	ATXN1	0.00346334	False	1	-4.34295e-11	0.361311
ATP8A2	1.39961	-0.374947	5.64526e-189	ATP8A2	0.0931603	True	1.5525e-184	10	1.24138	-0.0872611	1.25156e-07	ATP8A2	0.00395905	True	0.00344192	2.4632	0.165415	-0.194902	7.53975e-07	ATP8A2	-0.0353484	False	0.0207351	1.68329	0.776801	-0.238395	1.08598e-103	ATP8A2	-0.0129509	True	2.98655e-99	10	0.068481	-0.143495	0.0866926	ATP8A2	-0.00827347	False	1	-4.34295e-11	0.741783	-0.380674	8.92199e-07	ATP8A2	-0.012039	True	0.0245364	1.61019	0.984356
TBC1D30	1.39829	-0.330795	6.53217e-136	TBC1D30	-0.0140184	True	1.79641e-131	10	0.160985	-0.140002	0.00967855	TBC1D30	0.00109071	False	1	-4.34295e-11	0.0845312	-0.128431	4.19117e-05	TBC1D30	0.00330643	False	1	-4.34295e-11	0.420126	-0.204608	6.07914e-58	TBC1D30	-0.0263214	False	1.67182e-53	10	0.153453	-0.157849	1.4706e-06	TBC1D30	-0.0101994	False	0.0404428	1.39316	0.771781	-0.17023	0.00191055	TBC1D30	0.0165079	False	1	-4.34295e-11	0.566354
SPATS2L	1.39016	-0.363492	1.3282e-190	SPATS2L	0.00672727	True	3.6527e-186	10	0.592869	-0.414292	3.28818e-12	SPATS2L	-0.0329755	True	9.04282e-08	7.04322	3.06406	-0.844117	0	SPATS2L	0.0739619	True	0	10	0.530035	-0.3707	6.48279e-104	SPATS2L	-0.0630382	True	1.78283e-99	10	1.38706	-0.227528	6.34512e-71	SPATS2L	0.00810507	True	1.74497e-66	10	1.37902	-0.579776	5.98179e-16	SPATS2L	0.00810458	True	1.64505e-11	9.93386	0.383387
DMD	1.38992	-0.4053	1.34464e-203	DMD	0.0823339	True	3.6979e-199	10	0.45653	-0.24025	0.00012925	DMD	-0.0145074	False	1	-4.34295e-11	0.432593	-0.264066	4.28808e-29	DMD	-0.0131307	False	1.17927e-24	10	1.14781	-0.320196	5.32432e-178	DMD	-0.0444319	True	1.46424e-173	10	-0.104737	0.197557	0.117529	DMD	0.0361082	False	1	-4.34295e-11	0.11325	-0.0855762	0.421529	DMD	-0.0102401	False	1	-4.34295e-11	0.37203
REV3L	1.38903	-0.494416	5.97342e-240	REV3L	-0.0143669	True	1.64275e-235	10	1.25678	-0.449845	9.01761e-16	REV3L	-0.0919043	True	2.47993e-11	9.90379	0.521518	-0.0917763	7.49774e-26	REV3L	-0.0191505	True	2.06195e-21	10	1.62255	-0.46839	0	REV3L	0.0594225	True	0	10	0.849732	-0.253266	5.56855e-48	REV3L	0.0287712	True	1.53141e-43	10	1.00414	-0.437034	2.09954e-10	REV3L	0.0111477	True	5.77396e-06	5.23852	0.594385
SCN3A	1.38112	-0.436126	1.87546e-221	SCN3A	-0.00797066	True	5.1577e-217	10	1.01414	-0.263144	6.29125e-09	SCN3A	0.0222036	True	0.000173016	3.76191	0.808089	-0.353268	9.64477e-74	SCN3A	-0.0470288	True	2.65241e-69	10	1.29801	-0.344064	3.88534e-297	SCN3A	0.000497424	True	1.06851e-292	10	1.06976	-0.38752	3.67479e-79	SCN3A	0.0130237	True	1.0106e-74	10	0.815617	-0.221405	3.33994e-07	SCN3A	-0.00182288	True	0.00918517	2.03691	0.216148
SMARCA2	1.37799	-0.558957	0	SMARCA2	-0.00709824	True	0	10	0.290426	-0.355656	6.35774e-05	SMARCA2	-0.0691804	False	1	-4.34295e-11	1.70836	-0.668469	1.55346e-254	SMARCA2	-0.011188	True	4.27216e-250	10	1.91464	-0.601406	0	SMARCA2	0.0558261	True	0	10	1.56896	-0.720296	5.96633e-158	SMARCA2	-0.00510506	True	1.6408e-153	10	2.34236	-0.926567	1.04141e-33	SMARCA2	0.0117942	True	2.86399e-29	10	1.41382
LRP8	1.37696	-0.34462	1.08435e-185	LRP8	0.025791	True	2.98206e-181	10	2.3736	-0.275152	5.39218e-27	LRP8	0.0227809	True	1.4829e-22	10	-0.574143	0.22125	6.38974e-41	LRP8	-0.0379332	True	1.75724e-36	10	0.323606	-0.0360936	1.00586e-20	LRP8	-0.0184364	False	2.76621e-16	10	-0.00530735	-0.185356	0.897725	LRP8	-0.0150659	False	1	-4.34295e-11	0.512063	-0.223256	0.000836244	LRP8	-0.00407992	False	1	-4.34295e-11	-0.00555513
HIP1R	1.37669	-0.30867	1.75683e-162	HIP1R	0.0144078	True	4.83145e-158	10	1.39762	-0.335747	2.28867e-16	HIP1R	-0.010161	True	6.29406e-12	9.97349	0.244967	0.0219779	4.54103e-06	HIP1R	0.024314	False	0.124883	0.903497	0.521199	-0.180582	8.67576e-55	HIP1R	-0.019778	True	2.38592e-50	10	0.100918	0.082644	0.108347	HIP1R	0.0013179	False	1	-4.34295e-11	0.303832	-0.0931811	0.0575867	HIP1R	0.0131402	False	1	-4.34295e-11	0.209522
DNM3	1.36532	-0.353752	2.6519e-174	DNM3	0.0128341	True	7.29298e-170	10	0.933554	-0.253673	3.15908e-08	DNM3	-0.00759939	True	0.000868779	3.06109	0.215363	-0.186225	1.23595e-08	DNM3	-0.0191689	False	0.000339898	3.46865	0.875069	-0.232051	7.38167e-118	DNM3	0.0043005	True	2.03003e-113	10	0.341559	-0.296121	2.33217e-17	DNM3	-0.00740341	False	6.4137e-13	9.99722	0.962935	-0.249208	1.73464e-06	DNM3	0.0223891	True	0.0477042	1.32144	0.646777
AKAP7	1.36194	-0.423541	8.20374e-209	AKAP7	0.0385547	True	2.25611e-204	10	1.31348	-0.275932	5.60931e-12	AKAP7	-0.0497121	True	1.54262e-07	6.81146	0.415455	-0.303048	7.62075e-33	AKAP7	-0.0294941	False	2.09578e-28	10	0.828206	-0.29863	3.88299e-130	AKAP7	0.00501499	True	1.06786e-125	10	0.428944	-0.291772	6.428e-21	AKAP7	-0.00976003	False	1.76776e-16	10	2.73029	-0.569224	5.67967e-21	AKAP7	0.0376926	True	1.56197e-16	10	0.460542
SETBP1	1.36096	-0.0537107	1.10391e-158	SETBP1	0.0438667	True	3.03585e-154	10	-0.0329016	0.11856	0.864412	SETBP1	-0.050468	False	1	-4.34295e-11	0.0318228	-0.344997	0.373186	SETBP1	-0.00666373	False	1	-4.34295e-11	-0.681804	0.332674	1.60239e-93	SETBP1	-0.0452284	True	4.40672e-89	10	-0.137722	-0.264633	0.00100269	SETBP1	-0.0361728	False	1	-4.34295e-11	-0.540874	0.394826	0.000454829	SETBP1	0.0107607	False	1	-4.34295e-11	-0.823267
IQSEC1	1.36096	-0.315833	1.31446e-137	IQSEC1	0.0138803	True	3.61489e-133	10	0.505214	-0.285215	9.57345e-10	IQSEC1	-0.0270093	True	2.63279e-05	4.57958	0.255035	-0.176089	2.03918e-10	IQSEC1	0.00523031	False	5.60795e-06	5.25119	0.362546	-0.200336	2.30044e-37	IQSEC1	-0.0136414	False	6.32643e-33	10	0.182928	-0.0627148	0.00150835	IQSEC1	0.00296409	False	1	-4.34295e-11	0.294364	0.392261	0.283572	IQSEC1	0.0559118	False	1	-4.34295e-11	0.254931
RSRP1	1.35054	-0.412862	1.13026e-200	RSRP1	-0.0191103	True	3.10832e-196	10	0.321946	-0.0487316	0.0934672	RSRP1	0.0203781	False	1	-4.34295e-11	0.801559	-0.483368	4.12367e-91	RSRP1	-0.00776426	True	1.13405e-86	10	0.434538	-0.00403598	5.02542e-32	RSRP1	0.012007	False	1.38204e-27	10	0.89308	-0.628955	3.17709e-90	RSRP1	-0.0100244	True	8.73731e-86	10	0.96361	-0.163344	2.57528e-07	RSRP1	0.00628432	True	0.00708227	2.14983	0.88676
CHST7	1.35034	-0.13902	2.02896e-87	CHST7	0.0806532	True	5.57985e-83	10	0.106912	-0.200114	0.0180968	CHST7	-0.0799556	False	1	-4.34295e-11	0.198771	-0.230091	2.86732e-18	CHST7	0.00809278	False	7.88541e-14	9.99966	0.442422	-0.201761	3.85676e-49	CHST7	-0.0553362	False	1.06065e-44	10	0.110881	-0.220539	1.07313e-08	CHST7	0.000212741	False	0.000295123	3.53	0.40399	0.197045	0.114907	CHST7	0.0561824	False	1	-4.34295e-11	-0.176951
AKAP5	1.3473	-0.351864	2.23128e-163	AKAP5	0.0317188	True	6.13623e-159	10	0.733017	-0.29401	8.54243e-08	AKAP5	-0.0365374	True	0.00234925	2.62907	1.42939	-0.403621	4.64178e-121	AKAP5	0.000998883	True	1.27654e-116	10	0.301602	-0.214206	8.32943e-29	AKAP5	-0.0386754	False	2.29068e-24	10	1.68395	-0.718857	1.57793e-140	AKAP5	0.00474522	True	4.33947e-136	10	0.349204	-0.256122	0.00616362	AKAP5	-0.019251	False	1	-4.34295e-11	0.462829
RAB3A	1.34288	-0.321081	7.97434e-183	RAB3A	0.0610601	True	2.19302e-178	10	0.923468	-0.289762	2.02688e-08	RAB3A	-0.0982673	True	0.000557413	3.25382	1.10798	-0.350476	3.73785e-109	RAB3A	-0.0127095	True	1.02795e-104	10	0.433284	-0.0464433	8.22155e-36	RAB3A	-0.0343216	False	2.26101e-31	10	0.982652	-0.292415	5.95687e-58	RAB3A	-0.000813255	True	1.6382e-53	10	1.69922	-0.629378	4.64046e-22	RAB3A	0.0285182	True	1.27617e-17	10	1.27168
CELF4	1.34241	-0.369967	6.99956e-214	CELF4	-0.0153295	True	1.92495e-209	10	1.74146	-0.217784	6.26082e-22	CELF4	0.00441844	True	1.72179e-17	10	1.09425	-0.170823	9.87501e-124	CELF4	0.0396495	True	2.71573e-119	10	1.02667	-0.0862592	1.39036e-207	CELF4	0.0509359	True	3.82363e-203	10	1.42817	-0.884896	5.81505e-194	CELF4	-0.0641399	True	1.5992e-189	10	0.656461	-0.141005	6.97548e-06	CELF4	0.00185723	False	0.191833	0.717077	1.43491
PDE4D	1.34143	0.0519234	6.05315e-112	PDE4D	0.129449	True	1.66468e-107	10	1.05591	-0.0525554	4.55385e-07	PDE4D	0.0584098	True	0.0125236	1.90227	0.498101	-0.389035	1.33009e-47	PDE4D	0.00829492	False	3.65788e-43	10	0.255322	-0.160354	5.14975e-18	PDE4D	-0.111473	False	1.41623e-13	9.99939	0.181732	-0.351676	4.44121e-08	PDE4D	-0.018967	False	0.00122138	2.91315	0.277049	-0.231463	0.0323441	PDE4D	-0.00447215	False	1	-4.34295e-11	0.477338
USP46	1.33497	-0.217688	4.14153e-129	USP46	0.0760078	True	1.13896e-124	10	0.282741	-0.0733555	0.126227	USP46	0.0306993	False	1	-4.34295e-11	-0.172356	-0.131056	2.06492e-08	USP46	0.0435064	False	0.000567873	3.24575	0.175678	-0.0748644	7.59271e-08	USP46	-0.120407	False	0.00208807	2.68025	0.0615878	-0.243636	0.0825648	USP46	-0.017013	False	1	-4.34295e-11	0.8581	-0.28705	1.00865e-06	USP46	0.0258852	True	0.0277389	1.55691	-0.00816129
RAB2A	1.33361	-0.175511	2.87291e-172	RAB2A	-0.012425	True	7.90079e-168	10	0.850597	-0.13397	5.62196e-06	RAB2A	0.0618661	False	0.15461	0.810764	0.648526	-0.450794	6.63688e-53	RAB2A	-0.0381377	True	1.82521e-48	10	0.250708	0.0256448	1.14523e-13	RAB2A	0.020088	False	3.1495e-09	8.48818	0.882427	-0.615574	6.01089e-70	RAB2A	-0.0136592	True	1.65305e-65	10	0.453975	-0.0771851	0.00293047	RAB2A	-0.00151193	False	1	-4.34295e-11	0.796553
BEX4	1.32632	-0.483868	3.28815e-224	BEX4	-0.0679013	True	9.04274e-220	10	0.712287	-0.420752	5.00013e-06	BEX4	0.0272229	False	0.137509	0.86167	1.84627	-0.590936	0	BEX4	0.0239647	True	0	10	1.23636	-0.305022	5.14851e-299	BEX4	0.00253719	True	1.41589e-294	10	2.04405	-0.803773	1.97363e-285	BEX4	-0.00230788	True	5.42768e-281	10	1.16031	-0.285247	1.12824e-13	BEX4	0.000803289	True	3.10277e-09	8.49447	1.82692
SRGAP3	1.32571	-0.354523	1.59051e-181	SRGAP3	0.0136137	True	4.37405e-177	10	1.9033	-0.420262	1.19121e-24	SRGAP3	-0.070079	True	3.27595e-20	10	0.574213	-0.285792	1.71306e-39	SRGAP3	-0.0119462	True	4.71109e-35	10	0.630294	-0.126982	3.98135e-71	SRGAP3	0.0576476	True	1.09491e-66	10	0.63869	-0.314686	3.72987e-33	SRGAP3	-0.00606546	True	1.02575e-28	10	1.11334	-0.339971	5.69879e-11	SRGAP3	0.00796368	True	1.56723e-06	5.80484	0.212447
MSRA	1.32344	-0.123316	3.07698e-144	MSRA	0.0495545	True	8.46201e-140	10	1.57406	-0.167537	4.39986e-15	MSRA	0.00629545	True	1.21001e-10	9.65561	-0.215119	0.175954	3.1423e-06	MSRA	0.00955304	False	0.0864164	1.0634	-0.150807	0.134091	5.68818e-06	MSRA	-0.0187621	False	0.156431	0.805678	-0.872913	0.502694	4.7259e-56	MSRA	0.0339634	True	1.29967e-51	10	-0.267941	0.186234	0.06202	MSRA	0.00380044	False	1	-4.34295e-11	-0.285615
CACNB4	1.31944	-0.32521	1.3799e-162	CACNB4	0.064671	True	3.79486e-158	10	1.24878	-0.333462	6.43972e-14	CACNB4	-0.00794818	True	1.77099e-09	8.72793	0.843044	-0.332815	6.67355e-72	CACNB4	-0.00976142	True	1.83529e-67	10	0.630587	-0.173909	1.18889e-71	CACNB4	-0.0244505	True	3.26958e-67	10	0.938578	-0.288999	1.25881e-48	CACNB4	0.0218235	True	3.46187e-44	10	1.0571	-0.404392	3.81475e-09	CACNB4	-0.02466	True	0.000104909	3.97919	0.450802
UBASH3B	1.31382	-0.415521	4.97308e-218	UBASH3B	0.0724756	True	1.36765e-213	10	1.2377	-0.345335	7.19411e-18	UBASH3B	-0.0397586	True	1.97845e-13	9.99914	-0.0470987	-0.0549468	0.183186	UBASH3B	-0.0146213	False	1	-4.34295e-11	1.44483	-0.2613	1.52301e-194	UBASH3B	0.0911133	True	4.18843e-190	10	0.181716	-0.229123	1.33039e-08	UBASH3B	-0.00722349	False	0.00036587	3.43667	0.38577	-0.307078	0.000150576	UBASH3B	-0.0119148	False	1	-4.34295e-11	0.420039
MIR124-2HG	1.31254	-0.294591	1.26656e-156	MIR124-2HG	0.0248555	True	3.48316e-152	10	1.14226	-0.210517	1.24133e-09	MIR124-2HG	-0.00726994	True	3.41377e-05	4.46676	0.0763185	0.0668201	0.126658	MIR124-2HG	0.00374377	False	1	-4.34295e-11	0.554549	-0.17378	2.14829e-61	MIR124-2HG	0.013385	True	5.90802e-57	10	0.323092	-0.182949	3.29773e-10	MIR124-2HG	-0.00309467	False	9.06909e-06	5.04243	2.54512	-1.04851	4.56093e-39	MIR124-2HG	-0.0115017	True	1.2543e-34	10	0.288677
PITPNC1	1.30204	-0.317762	5.30004e-161	PITPNC1	0.0120466	True	1.45757e-156	10	0.453103	-0.0827796	0.0170286	PITPNC1	-0.0671211	False	1	-4.34295e-11	-0.139392	-0.0807662	0.000232659	PITPNC1	-0.0104973	False	1	-4.34295e-11	0.466225	-0.0425064	4.71447e-37	PITPNC1	-0.00671269	False	1.29653e-32	10	0.133908	-0.213562	0.00242709	PITPNC1	-0.00221248	False	1	-4.34295e-11	0.281461	0.0815074	0.113482	PITPNC1	0.0204879	False	1	-4.34295e-11	0.122038
GNAQ	1.30046	-0.389276	4.60983e-184	GNAQ	-0.0263888	True	1.26775e-179	10	0.501462	0.0332109	0.0114232	GNAQ	-0.0495546	False	1	-4.34295e-11	-0.0667583	-0.0488147	0.121486	GNAQ	0.0369665	False	1	-4.34295e-11	0.444872	0.0073104	1.78815e-36	GNAQ	-0.00455102	False	4.9176e-32	10	0.436325	-0.278887	1.11772e-17	GNAQ	-0.00895205	False	3.07385e-13	9.99867	0.829056	-0.232358	2.31658e-07	GNAQ	0.00168404	True	0.00637083	2.1958	0.805368
SYT6	1.29661	-0.482942	0	SYT6	-0.0440607	True	0	10	1.37683	-0.440508	6.17828e-23	SYT6	-0.0155625	True	1.69909e-18	10	1.68795	-0.18976	6.49827e-135	SYT6	-0.0230954	True	1.78709e-130	10	0.235977	-0.328232	1.31835e-54	SYT6	-0.0456094	False	3.6256e-50	10	-0.433299	1.54271	2.55457e-05	SYT6	0.125698	False	0.702533	0.153333	0.163398	-0.2728	0.0535805	SYT6	-0.0332701	False	1	-4.34295e-11	0.0320833
APC	1.29544	-0.194413	2.77487e-162	APC	0.0435131	True	7.63117e-158	10	1.72028	-0.216886	1.15329e-18	APC	0.0247307	True	3.17167e-14	9.99986	0.123359	-0.262258	0.00230026	APC	-0.0291033	False	1	-4.34295e-11	0.252892	-0.0253418	3.85828e-14	APC	-0.032212	False	1.06106e-09	8.93514	0.569721	-0.28182	1.37742e-26	APC	0.0225099	True	3.78803e-22	10	0.550232	-0.206691	0.000343021	APC	-0.0129055	False	1	-4.34295e-11	-0.0859176
TCF4	1.2901	0.161155	0	TCF4	0.0918192	True	0	10	0.440437	0.46811	0.00109553	TCF4	0.0430801	False	1	-4.34295e-11	-0.0285751	-1.24271	0.250396	TCF4	-0.130823	False	1	-4.34295e-11	0.208203	0.667899	6.82638e-24	TCF4	0.123676	False	1.87732e-19	10	-0.209507	-1.24574	1.73808e-16	TCF4	-0.0889642	False	4.7799e-12	9.97972	0.11899	0.669135	0.164059	TCF4	0.0403528	False	1	-4.34295e-11	-1.00879
HNMT	1.28983	-0.307505	7.88651e-116	HNMT	0.0481656	True	2.16887e-111	10	0.319254	-0.184564	0.000110536	HNMT	-0.00309158	False	1	-4.34295e-11	0.271673	-0.199255	9.63303e-19	HNMT	-0.00716428	False	2.64918e-14	9.99988	0.432251	-0.208049	2.00321e-50	HNMT	-0.0181677	False	5.50902e-46	10	0.495923	-0.297765	1.75051e-30	HNMT	0.00152986	False	4.81407e-26	10	-0.00481137	-0.0777009	0.961655	HNMT	-0.00352897	False	1	-4.34295e-11	0.182264
KCNC2	1.28846	-0.239536	5.35672e-100	KCNC2	0.0259079	True	1.47315e-95	10	0.296873	-0.202615	1.01083e-07	KCNC2	-0.00949034	False	0.00277988	2.55597	0.0151655	-0.152247	0.138364	KCNC2	0.00852167	False	1	-4.34295e-11	0.892339	-0.279021	9.68153e-118	KCNC2	-0.0116493	True	2.66252e-113	10	0.012576	-0.14904	0.357078	KCNC2	-0.0119239	False	1	-4.34295e-11	1.17495	-0.257871	3.74475e-06	KCNC2	0.0448798	False	0.102984	0.987229	0.179578
MLLT3	1.28699	-0.441988	1.96095e-206	MLLT3	-0.0492085	True	5.39282e-202	10	1.1873	-0.223034	7.63436e-10	MLLT3	-0.0404947	True	2.09952e-05	4.67788	1.08148	-0.294643	8.22196e-93	MLLT3	0.0305526	True	2.26112e-88	10	0.70593	-0.221261	6.20984e-92	MLLT3	-0.00598351	True	1.70777e-87	10	0.673426	-0.135826	2.1521e-26	MLLT3	0.0135452	True	5.91849e-22	10	0.697604	-0.346438	4.72917e-06	MLLT3	-0.00854331	False	0.130057	0.885867	0.353199
GALNT18	1.28053	-0.306275	1.18837e-123	GALNT18	0.00750692	True	3.26813e-119	10	1.07673	-0.249052	2.28292e-10	GALNT18	0.016474	True	6.27827e-06	5.20215	0.0662137	-0.142591	0.00108912	GALNT18	-0.0265077	False	1	-4.34295e-11	0.396791	-0.079457	3.41699e-24	GALNT18	0.00336746	False	9.39707e-20	10	0.262548	-0.208561	2.34536e-13	GALNT18	-0.0152136	False	6.44997e-09	8.18376	0.248868	-0.182106	0.0388252	GALNT18	-0.0210194	False	1	-4.34295e-11	0.182418
BACH2	1.27863	-0.291318	1.89831e-151	BACH2	0.00570509	True	5.22055e-147	10	1.54146	-0.182768	4.88896e-13	BACH2	0.0464048	True	1.34451e-08	7.86822	-0.269227	0.265855	2.81829e-07	BACH2	-0.00154556	False	0.00775057	2.11067	0.282224	-0.0600705	2.37603e-17	BACH2	-0.0760565	False	6.53432e-13	9.99717	-1.14538	0.980496	7.51985e-58	BACH2	0.0412859	True	2.06803e-53	10	0.388007	-0.286213	0.00255951	BACH2	0.00646069	False	1	-4.34295e-11	0.340707
SORBS2	1.27813	-0.527002	9.39156e-288	SORBS2	-0.0199613	True	2.58277e-283	10	2.47318	-0.392955	9.33127e-31	SORBS2	0.0285994	True	2.56619e-26	10	0.622374	-0.074382	5.06187e-29	SORBS2	0.0313211	True	1.39207e-24	10	0.712072	-0.179313	3.97101e-86	SORBS2	-0.00945935	True	1.09207e-81	10	0.612941	-0.198206	5.45115e-25	SORBS2	-0.0276046	True	1.49912e-20	10	0.913281	-0.29693	2.31388e-07	SORBS2	-0.0016013	True	0.0063634	2.19631	0.106546
DDX17	1.2779	-0.355093	1.14343e-167	DDX17	0.0132696	True	3.14455e-163	10	1.59994	-0.322516	3.1853e-16	DDX17	-0.0613014	True	8.7599e-12	9.96353	-0.17266	0.0660089	0.00015268	DDX17	-0.0184206	False	1	-4.34295e-11	0.600247	-0.141772	1.60141e-70	DDX17	0.0384185	True	4.40403e-66	10	-0.146252	0.0884753	0.00594184	DDX17	-0.0139392	False	1	-4.34295e-11	0.974348	-0.296663	4.44357e-11	DDX17	0.0215424	True	1.22203e-06	5.91288	0.184456
REPS2	1.27741	-0.329021	1.77252e-138	REPS2	0.0623203	True	4.8746e-134	10	0.130771	-0.145895	0.163727	REPS2	-0.0049988	False	1	-4.34295e-11	0.420993	-0.233602	3.54052e-28	REPS2	-0.0158281	False	9.7368e-24	10	1.0401	-0.343961	1.94854e-158	REPS2	0.00469742	True	5.35867e-154	10	0.745631	-0.332525	9.18026e-37	REPS2	0.0064157	True	2.52466e-32	10	0.599595	-0.22981	0.00168512	REPS2	0.015048	False	1	-4.34295e-11	0.573812
NTN4	1.27408	-0.0875674	5.28337e-97	NTN4	0.135115	True	1.45298e-92	10	0.11835	-0.18695	0.363845	NTN4	0.0144383	False	1	-4.34295e-11	-0.166959	-0.162562	4.71745e-15	NTN4	-0.016499	False	1.29735e-10	9.63877	0.907102	-0.288218	8.26072e-141	NTN4	-0.0114587	True	2.27178e-136	10	-0.216658	-0.111542	7.20262e-15	NTN4	-0.00089947	False	1.98079e-10	9.52567	0.334346	-0.314835	0.00203656	NTN4	-0.0197277	False	1	-4.34295e-11	0.0488716
MCF2	1.27333	-0.314271	5.75011e-123	MCF2	0.0394543	True	1.58134e-118	10	0.0586394	-0.139086	0.236966	MCF2	-0.0173067	False	1	-4.34295e-11	0.687949	-0.282767	4.07113e-46	MCF2	0.000747627	True	1.1196e-41	10	0.432734	-0.218265	3.51819e-61	MCF2	-0.0195979	False	9.67538e-57	10	0.801868	-0.366776	1.56322e-39	MCF2	0.00404615	True	4.29902e-35	10	1.28359	-0.496451	1.37771e-08	MCF2	0.0184754	True	0.000378884	3.42149	0.828992
PAK5	1.27148	-0.334525	3.72238e-164	PAK5	-0.00139065	True	1.02369e-159	10	1.2177	-0.280701	7.5711e-12	PAK5	-0.00206355	True	2.08213e-07	6.68128	0.174868	-0.0787193	9.09204e-05	PAK5	-0.0155845	False	1	-4.34295e-11	0.650779	-0.0879158	8.79024e-66	PAK5	-0.00577283	True	2.4174e-61	10	-0.00788044	0.114656	0.893278	PAK5	-0.0145761	False	1	-4.34295e-11	0.155743	-0.00885096	0.328142	PAK5	-0.00647407	False	1	-4.34295e-11	0.0398784
DPP6	1.26651	-0.239412	1.25774e-142	DPP6	-0.00235008	True	3.45892e-138	10	2.12212	-0.27848	2.61413e-22	DPP6	0.0403942	True	7.18912e-18	10	0.612532	-0.382572	2.82852e-55	DPP6	-0.0229809	True	7.7787e-51	10	0.35295	0.00477183	7.70204e-22	DPP6	0.0115056	False	2.11814e-17	10	0.972972	-0.431791	1.3642e-68	DPP6	0.0289321	True	3.7517e-64	10	-0.154695	0.210199	0.34351	DPP6	0.0074346	False	1	-4.34295e-11	0.768062
GABBR2	1.26493	-0.514263	0	GABBR2	-0.0560146	True	0	10	0.503143	-0.329791	6.95214e-17	GABBR2	-0.00467816	True	1.91191e-12	9.99178	0.946742	-0.439915	2.55728e-109	GABBR2	-0.0142516	True	7.03279e-105	10	1.88581	-0.651124	0	GABBR2	0.0394826	True	0	10	1.37522	-0.647124	7.86752e-133	GABBR2	-0.00340227	True	2.16365e-128	10	2.47457	-0.688063	1.7167e-21	GABBR2	-0.00418572	True	4.72109e-17	10	1.66815
SLC9A7	1.26394	-0.217404	6.94727e-103	SLC9A7	0.072165	True	1.91057e-98	10	0.369739	-0.235591	0.000496703	SLC9A7	-0.0601865	False	1	-4.34295e-11	0.310399	-0.195283	1.14602e-15	SLC9A7	0.0080193	False	3.15168e-11	9.88102	0.488953	-0.24249	1.03133e-63	SLC9A7	-0.00991705	False	2.83626e-59	10	0.383329	-0.308526	5.86777e-26	SLC9A7	-0.0110242	False	1.61369e-21	10	0.778501	-0.0163934	0.00125685	SLC9A7	0.0227997	False	1	-4.34295e-11	0.501131
NETO2	1.26102	-0.315371	1.42532e-166	NETO2	0.0243322	True	3.91976e-162	10	0.778419	-0.447368	4.49814e-09	NETO2	-0.063061	True	0.000123703	3.90762	1.48413	-0.628243	3.39242e-220	NETO2	0.0406418	True	9.3295e-216	10	1.94364	-0.579729	0	NETO2	-0.00594394	True	0	10	0.953768	-0.624366	2.21407e-92	NETO2	-0.0260603	True	6.08891e-88	10	1.03906	-0.188958	1.12679e-08	NETO2	-0.00465449	True	0.000309878	3.50881	0.527148
BEND4	1.26068	-0.179989	4.34501e-90	BEND4	0.0775395	True	1.19492e-85	10	0.882985	-0.223046	2.45917e-07	BEND4	0.00231251	True	0.00676297	2.16986	0.00956371	-0.15013	0.691558	BEND4	-0.0218906	False	1	-4.34295e-11	0.187076	-0.0477625	2.95638e-08	BEND4	-0.00881388	False	0.000813035	3.08989	-0.0519383	-0.104638	0.100495	BEND4	-0.0069144	False	1	-4.34295e-11	0.0538382	0.0195485	0.740012	BEND4	0.00971295	False	1	-4.34295e-11	0.0356545
TMEFF2	1.26056	-0.416186	2.31588e-210	TMEFF2	0.0385189	True	6.36891e-206	10	0.498095	-0.210661	0.000237726	TMEFF2	0.00431834	False	1	-4.34295e-11	0.314068	-0.179157	4.8038e-15	TMEFF2	-0.029592	False	1.32109e-10	9.63431	1.09666	-0.423179	5.45069e-228	TMEFF2	0.0204322	True	1.49899e-223	10	1.19399	-0.496973	6.2406e-80	TMEFF2	0.0106653	True	1.71623e-75	10	0.742656	-0.409981	5.60655e-08	TMEFF2	-0.0131124	True	0.00154186	2.81196	1.55965
NCOA2	1.2603	-0.193501	5.36785e-117	NCOA2	0.0330692	True	1.47621e-112	10	0.444494	-0.152015	0.0105504	NCOA2	-0.00621269	False	1	-4.34295e-11	-0.0372537	-0.116712	0.29947	NCOA2	-0.0102	False	1	-4.34295e-11	0.41036	-0.143394	2.15351e-34	NCOA2	-0.0224131	False	5.92238e-30	10	0.0774177	-0.154836	0.0755962	NCOA2	0.0121511	False	1	-4.34295e-11	0.200824	-0.202413	0.116655	NCOA2	-0.00528893	False	1	-4.34295e-11	-0.0356669
ADGRL1	1.25526	-0.433622	2.03473e-200	ADGRL1	-0.00353223	True	5.59571e-196	10	1.57815	-0.42331	4.6434e-21	ADGRL1	-0.0101784	True	1.27698e-16	10	0.753728	-0.242824	1.1117e-50	ADGRL1	0.0238166	True	3.0573e-46	10	0.915612	-0.246806	6.03771e-138	ADGRL1	0.0122973	True	1.66043e-133	10	0.801434	-0.189598	2.7779e-35	ADGRL1	-0.00953621	True	7.63949e-31	10	1.25696	-0.513014	1.06029e-12	ADGRL1	-0.000248646	True	2.91591e-08	7.53374	1.24678
PODXL2	1.24716	-0.315955	4.92754e-166	PODXL2	-0.0850154	True	1.35512e-161	10	1.45848	-0.222079	3.52975e-14	PODXL2	0.0329523	True	9.70715e-10	8.97033	0.729431	-0.304513	8.46148e-55	PODXL2	-0.00337168	True	2.32699e-50	10	-0.0806286	0.252688	0.0238437	PODXL2	0.0126307	False	1	-4.34295e-11	0.698272	-0.1646	2.01828e-32	PODXL2	0.0106809	True	5.55046e-28	10	1.16885	-0.30901	2.9692e-12	PODXL2	-0.00123828	True	8.1656e-08	7.08748	0.560724
LIMCH1	1.24558	-0.573574	0	LIMCH1	-0.0717726	True	0	10	0.420609	-0.378157	1.02921e-14	LIMCH1	-0.0350945	False	2.83043e-10	9.41675	0.194636	-0.360143	1.30102e-36	LIMCH1	-0.0207106	False	3.57793e-32	10	4.1562	-1.05672	0	LIMCH1	0.181001	True	0	10	0.136197	-0.33186	3.2217e-11	LIMCH1	-0.016046	False	8.86e-07	6.05252	1.72224	-0.51943	2.09792e-20	LIMCH1	0.0127838	True	5.76949e-16	10	0.457651
RGS17	1.24046	-0.428964	9.13438e-201	RGS17	0.0392585	True	2.51205e-196	10	1.59692	-0.423533	1.56468e-22	RGS17	0.0580722	True	4.30303e-18	10	1.07855	-0.466254	1.95761e-123	RGS17	-0.0459329	True	5.38362e-119	10	1.19247	-0.325832	1.21122e-233	RGS17	-0.0107876	True	3.33099e-229	10	1.05427	-0.465146	7.71287e-80	RGS17	-0.00474425	True	2.12112e-75	10	2.79254	-0.723052	1.41293e-35	RGS17	-0.00472655	True	3.8857e-31	10	0.914477
LHX6	1.2396	0.371983	1.24767e-85	LHX6	0.262183	True	3.4312e-81	10	-0.0417176	-0.366932	0.457139	LHX6	-0.112522	False	1	-4.34295e-11	0.0450808	-0.394737	0.000640449	LHX6	-0.0382695	False	1	-4.34295e-11	0.160947	-0.410718	1.19465e-34	LHX6	-0.28833	False	3.2854e-30	10	0.0546822	-0.412913	5.85743e-05	LHX6	-0.0490897	False	1	-4.34295e-11	-0.118555	0.894801	0.569285	LHX6	0.101372	False	1	-4.34295e-11	-0.367765
NPAS3	1.23273	-0.219398	1.15018e-136	NPAS3	0.0484612	True	3.16311e-132	10	1.06256	-0.489528	1.91996e-23	NPAS3	-0.0671493	True	5.28009e-19	10	0.0129229	-0.367201	0.349567	NPAS3	-0.0183861	False	1	-4.34295e-11	1.98841	-0.288695	0	NPAS3	0.164006	True	0	10	-0.0238564	-0.363316	0.0591325	NPAS3	-0.0148156	False	1	-4.34295e-11	-0.0153221	-0.306693	0.82647	NPAS3	-0.017741	False	1	-4.34295e-11	0.168897
AC005747.1	1.23141	-0.403267	6.71113e-202	AC005747.1	0.00411561	True	1.84563e-197	10	0.0684966	-0.197796	0.19817	AC005747.1	0.0011043	False	1	-4.34295e-11	1.34573	-0.489721	3.50206e-132	AC005747.1	0.039766	True	9.63102e-128	10	1.05091	-0.457538	4.33732e-287	AC005747.1	-0.0679745	True	1.19281e-282	10	1.49034	-0.64218	3.54925e-114	AC005747.1	-0.00186334	True	9.76079e-110	10	1.09775	-0.492986	1.45454e-09	AC005747.1	-0.00805251	True	4.00012e-05	4.39793	1.57989
SCN1A	1.22547	-0.456978	2.35442e-271	SCN1A	-0.0258063	True	6.4749e-267	10	0.443851	-0.241701	5.40005e-05	SCN1A	-0.0220003	False	1	-4.34295e-11	0.589229	-0.231013	1.13101e-33	SCN1A	-0.00475428	True	3.11039e-29	10	1.52363	-0.529818	0	SCN1A	0.0715982	True	0	10	0.471059	-0.193964	1.97213e-15	SCN1A	0.00326092	False	5.42354e-11	9.81182	1.0349	-0.481449	9.22712e-10	SCN1A	-0.0159414	True	2.53755e-05	4.59558	0.679834
PTPRD	1.22512	-0.312417	1.32616e-153	PTPRD	-0.0314284	True	3.64708e-149	10	3.24292	-0.409415	8.66159e-45	PTPRD	0.0263647	True	2.38202e-40	10	0.480226	-0.369949	1.13745e-42	PTPRD	-0.0427637	False	3.12809e-38	10	1.32141	-0.251039	2.91039e-243	PTPRD	0.0417904	True	8.00387e-239	10	0.659953	-0.371671	2.19843e-40	PTPRD	0.0193051	True	6.0459e-36	10	0.0971746	-0.308851	0.273677	PTPRD	-0.0164433	False	1	-4.34295e-11	0.394032
FTO	1.22448	-0.382213	6.25351e-167	FTO	-0.0293931	True	1.71978e-162	10	0.768947	-0.288663	1.88701e-06	FTO	-0.0499966	False	0.0518946	1.28488	0.833373	-0.325789	3.19396e-72	FTO	0.0194472	True	8.78371e-68	10	0.624083	-0.132057	9.57908e-65	FTO	0.0795404	True	2.63434e-60	10	0.559432	-0.298384	3.21843e-27	FTO	0.00338063	True	8.85099e-23	10	1.52565	-0.299781	4.87812e-13	FTO	0.0118414	True	1.34153e-08	7.86917	0.614041
CXXC4	1.22324	-0.278552	3.35396e-131	CXXC4	0.0503807	True	9.22371e-127	10	0.0709462	-0.261759	0.512555	CXXC4	-0.0339842	False	1	-4.34295e-11	0.0892466	-0.0304407	0.0526214	CXXC4	-0.010115	False	1	-4.34295e-11	0.615208	-0.436901	1.33952e-152	CXXC4	-0.0411592	True	3.68382e-148	10	0.263615	-0.0756929	4.15817e-06	CXXC4	0.0103147	False	0.114354	0.94175	0.887153	-0.405089	2.52982e-08	CXXC4	-0.00688955	True	0.000695726	3.15756	-0.101047
NRCAM	1.21931	-0.374124	5.29316e-193	NRCAM	0.00233743	True	1.45567e-188	10	0.655596	-0.276962	8.27276e-07	NRCAM	-0.0292259	True	0.0227509	1.643	0.511861	-0.397518	3.44993e-66	NRCAM	-0.0124553	True	9.48766e-62	10	0.603185	-0.294907	4.91044e-104	NRCAM	-0.0678287	True	1.35042e-99	10	0.995685	-0.597406	3.24656e-118	NRCAM	-0.0184935	True	8.92835e-114	10	6.02431	-0.843474	8.42256e-74	NRCAM	0.097189	True	2.31629e-69	10	0.457781
SIAH3	1.21671	-0.051032	1.50264e-66	SIAH3	0.103351	True	4.13241e-62	10	0.060815	-0.196306	0.282031	SIAH3	-0.0578866	False	1	-4.34295e-11	-0.0498358	-0.0887054	0.0918062	SIAH3	0.0196866	False	1	-4.34295e-11	0.182191	-0.225856	3.46084e-31	SIAH3	-0.0552166	False	9.51765e-27	10	0.105862	-0.172605	0.00107976	SIAH3	-0.0103527	False	1	-4.34295e-11	1.41184	-0.417578	2.09102e-09	SIAH3	0.0275793	True	5.75053e-05	4.24029	0.136443
PAM	1.21554	-0.216224	3.51718e-98	PAM	0.0250278	True	9.67261e-94	10	0.12553	-0.235921	0.102976	PAM	0.0225672	False	1	-4.34295e-11	0.35092	-0.303115	2.09434e-33	PAM	0.00338728	False	5.75965e-29	10	0.32115	-0.283451	2.76456e-53	PAM	-0.0596779	False	7.60282e-49	10	0.380691	-0.324244	7.10735e-24	PAM	-0.0203285	False	1.95459e-19	10	0.606385	-0.382693	3.30627e-06	PAM	-0.00671163	False	0.0909259	1.04131	0.81119
PNMA8B	1.20832	-0.38702	2.24571e-182	PNMA8B	-0.0310449	True	6.17593e-178	10	0.427549	-0.254085	1.52945e-07	PNMA8B	-0.00547163	False	0.00420614	2.37612	1.08798	-0.369783	1.35822e-81	PNMA8B	0.0541358	True	3.73525e-77	10	0.763171	-0.260372	2.25886e-101	PNMA8B	-0.00470462	True	6.21208e-97	10	0.997978	-0.350655	2.59733e-43	PNMA8B	0.00315057	True	7.14291e-39	10	1.20846	-0.488639	1.63989e-10	PNMA8B	0.00451127	True	4.50986e-06	5.34583	1.51923
ASH1L	1.20804	-0.330775	1.29392e-146	ASH1L	0.0727272	True	3.5584e-142	10	1.31097	-0.330587	1.65931e-12	ASH1L	-0.0409972	True	4.56326e-08	7.33977	0.121177	-0.00569155	0.0100779	ASH1L	-0.0246223	False	1	-4.34295e-11	0.872718	-0.286179	3.65601e-144	ASH1L	-0.0123793	True	1.00544e-139	10	-0.220789	0.233921	0.000105875	ASH1L	0.0212398	False	1	-4.34295e-11	0.368362	-0.223066	0.012609	ASH1L	0.0051457	False	1	-4.34295e-11	0.112044
RPS3P6	1.20575	-0.258836	7.19662e-92	RPS3P6	0.0539642	True	1.97914e-87	10	0.100131	-0.107695	0.164347	RPS3P6	-0.000164195	False	1	-4.34295e-11	0.485875	-0.195542	1.69352e-24	RPS3P6	0.018593	False	4.65734e-20	10	0.173316	-0.119171	6.08657e-15	RPS3P6	-0.0518958	False	1.67387e-10	9.57286	0.157041	-0.133481	1.02715e-05	RPS3P6	-0.0108089	False	0.282478	0.549016	-0.00632673	-0.0569029	0.946261	RPS3P6	0.00146704	False	1	-4.34295e-11	0.487912
VAMP2	1.20487	-0.409362	2.32764e-178	VAMP2	-0.0324007	True	6.40124e-174	10	1.07267	-0.295094	6.44894e-10	VAMP2	0.00138692	True	1.77352e-05	4.75116	0.784109	-0.325348	3.03201e-65	VAMP2	0.0224512	True	8.33832e-61	10	0.922752	-0.223887	5.13654e-141	VAMP2	0.0336261	True	1.4126e-136	10	0.888367	-0.387486	6.90267e-56	VAMP2	-0.00854213	True	1.8983e-51	10	1.92722	-0.649313	5.29209e-24	VAMP2	0.00853957	True	1.45538e-19	10	1.58993
SHANK2	1.20163	-0.420314	3.55772e-188	SHANK2	-0.0136244	True	9.78409e-184	10	1.56182	-0.301255	4.91607e-17	SHANK2	-0.0212491	True	1.35197e-12	9.99417	0.412411	-0.171366	2.07421e-20	SHANK2	-0.0177181	False	5.70428e-16	10	0.602169	0.123429	4.3246e-47	SHANK2	0.0598665	True	1.18931e-42	10	0.330998	-0.129414	6.22399e-10	SHANK2	0.0124956	False	1.71166e-05	4.76658	0.605613	-0.234888	0.00014728	SHANK2	-0.00639817	False	1	-4.34295e-11	0.166252
PHF20L1	1.19979	-0.247902	4.74965e-132	PHF20L1	0.0147225	True	1.3062e-127	10	1.17424	-0.293996	1.21999e-10	PHF20L1	0.0427833	True	3.35511e-06	5.47428	0.0939153	-0.184145	0.0201001	PHF20L1	-0.0300693	False	1	-4.34295e-11	0.493839	-0.129077	2.70882e-46	PHF20L1	-0.0330727	False	7.44952e-42	10	0.0562753	-0.166729	0.23711	PHF20L1	-0.00085938	False	1	-4.34295e-11	0.0982808	-0.129209	0.484008	PHF20L1	-0.00481559	False	1	-4.34295e-11	-0.0336497
FRMD3	1.19971	-0.392169	1.13584e-203	FRMD3	0.00410696	True	3.12368e-199	10	0.154897	-0.174048	0.00971517	FRMD3	0.00788106	False	1	-4.34295e-11	0.403944	-0.210812	3.4628e-23	FRMD3	-0.00873152	False	9.52304e-19	10	0.927058	-0.36768	1.24247e-182	FRMD3	-0.0659624	True	3.41693e-178	10	0.829941	-0.388014	5.53898e-46	FRMD3	0.000441697	True	1.52328e-41	10	0.421404	-0.281771	0.000210743	FRMD3	-0.00969485	False	1	-4.34295e-11	1.28446
NDUFA4	1.19547	-0.42583	2.69627e-163	NDUFA4	0.0220039	True	7.41501e-159	10	0.38527	-0.472967	0.0234307	NDUFA4	0.0110891	False	1	-4.34295e-11	1.16153	-0.450505	1.99853e-146	NDUFA4	-0.0212598	True	5.49615e-142	10	0.928564	-0.548785	3.94467e-183	NDUFA4	-0.086272	True	1.08482e-178	10	1.11549	-0.657806	1.06846e-105	NDUFA4	-0.0276366	True	2.93836e-101	10	1.4096	-0.402944	8.40673e-17	NDUFA4	-0.00810513	True	2.31193e-12	9.99007	0.773626
ASXL3	1.19261	-0.276628	8.12044e-139	ASXL3	-0.00189424	True	2.2332e-134	10	1.44431	-0.0341018	1.08952e-10	ASXL3	-0.00455888	True	2.99629e-06	5.5234	-0.107986	0.0795293	0.018665	ASXL3	0.0192726	False	1	-4.34295e-11	0.0602168	0.0598208	0.0806104	ASXL3	-0.024983	False	1	-4.34295e-11	-0.359117	0.098869	1.46878e-13	ASXL3	-0.0147059	False	4.0393e-09	8.38307	-0.156692	0.206346	0.318956	ASXL3	-0.000556751	False	1	-4.34295e-11	0.285983
AKAP11	1.19021	-0.394809	3.0034e-162	AKAP11	0.0102044	True	8.25964e-158	10	1.68438	-0.355689	3.64729e-19	AKAP11	0.0479968	True	1.00304e-14	9.99996	0.771442	-0.325465	4.01451e-62	AKAP11	0.0313657	True	1.10403e-57	10	0.970336	-0.249542	3.72463e-155	AKAP11	-0.00561272	True	1.02431e-150	10	0.886973	-0.448427	4.34941e-61	AKAP11	-0.025428	True	1.19613e-56	10	0.874273	-0.332109	6.63592e-08	AKAP11	-0.010698	True	0.00182495	2.73875	0.609729
DUSP26	1.18652	-0.266983	1.12728e-125	DUSP26	0.0264761	True	3.10012e-121	10	0.623453	-0.153803	0.000411192	DUSP26	-0.037925	False	1	-4.34295e-11	0.655819	-0.345949	7.09794e-58	DUSP26	-0.0176915	True	1.95201e-53	10	0.334563	-0.0648592	3.38671e-21	DUSP26	-0.0444548	False	9.31379e-17	10	0.64179	-0.348071	3.73032e-36	DUSP26	-0.00380333	True	1.02587e-31	10	0.288348	0.0875398	0.127307	DUSP26	0.014311	False	1	-4.34295e-11	0.758749
SPTAN1	1.18094	-0.266121	6.86606e-136	SPTAN1	0.0262467	True	1.88823e-131	10	1.94729	-0.433957	8.26256e-26	SPTAN1	-0.0130255	True	2.27229e-21	10	0.483593	-0.154467	2.56991e-24	SPTAN1	0.0161103	False	7.06751e-20	10	0.682689	-0.20478	5.47316e-90	SPTAN1	0.0367032	True	1.50517e-85	10	0.494871	-0.136567	4.35762e-18	SPTAN1	-0.000740687	False	1.19839e-13	9.99948	0.75913	-0.307185	9.47008e-07	SPTAN1	-0.00775481	True	0.0260437	1.5843	0.593809
RORA	1.18055	-0.266899	6.5624e-102	RORA	0.0446516	True	1.80473e-97	10	0.27996	-0.11844	0.0711846	RORA	-0.0358823	False	1	-4.34295e-11	0.447763	-0.257084	4.42355e-33	RORA	0.0183432	False	1.21652e-28	10	0.22143	-0.103867	1.26626e-12	RORA	-0.00304787	False	3.48233e-08	7.45688	0.482436	-0.30638	2.42235e-29	RORA	-0.0131338	False	6.66169e-25	10	0.419736	-0.253224	0.00188025	RORA	-0.0156584	False	1	-4.34295e-11	0.177234
TCEAL4	1.17602	-0.450869	5.36321e-169	TCEAL4	-0.00873504	True	1.47494e-164	10	0.830751	-0.358118	1.03225e-06	TCEAL4	0.0277523	True	0.0283878	1.54687	1.43024	-0.281598	2.69379e-191	TCEAL4	0.0171937	True	7.4082e-187	10	0.645021	-0.0842354	6.85331e-84	TCEAL4	0.0141249	True	1.88473e-79	10	1.26593	-0.401138	2.90733e-114	TCEAL4	-0.0206148	True	7.99545e-110	10	0.304812	-0.0355885	0.0379523	TCEAL4	-0.00147138	False	1	-4.34295e-11	0.758595
CNTNAP2	1.16892	-0.489754	8.89183e-278	CNTNAP2	-0.0281364	True	2.44534e-273	10	0.803069	-0.402175	2.12527e-15	CNTNAP2	-0.00722055	True	5.84471e-11	9.80012	2.05618	-0.519887	4.49303e-260	CNTNAP2	-0.0327032	True	1.23563e-255	10	0.674741	-0.46345	6.78061e-236	CNTNAP2	-0.0438779	True	1.86474e-231	10	2.16882	0.236286	5.1547e-106	CNTNAP2	0.132611	True	1.41759e-101	10	0.559583	-0.494534	1.9764e-09	CNTNAP2	-0.0165102	True	5.43529e-05	4.26478	1.0855
CACNG2	1.16833	-0.265086	7.44616e-111	CACNG2	0.0614206	True	2.04777e-106	10	1.21684	-0.269477	7.56091e-12	CACNG2	-0.0658896	True	2.07933e-07	6.68187	0.181116	-0.153474	8.75048e-07	CACNG2	-0.00246434	False	0.0240647	1.61862	0.186343	0.0360963	2.01678e-06	CACNG2	-0.0222801	False	0.0554635	1.25599	0.18161	-0.142696	8.40077e-05	CACNG2	0.00976803	False	1	-4.34295e-11	0.117302	-0.164627	0.27451	CACNG2	-0.00249635	False	1	-4.34295e-11	0.194916
STXBP1	1.16123	-0.354726	6.87748e-154	STXBP1	0.020987	True	1.89138e-149	10	0.943325	-0.247257	5.0311e-08	STXBP1	-0.00266572	True	0.0013836	2.85899	0.658823	-0.24623	1.0253e-44	STXBP1	-0.00626268	True	2.81969e-40	10	0.859064	-0.191079	4.67617e-120	STXBP1	0.0259907	True	1.28599e-115	10	0.90888	-0.391347	1.5587e-58	STXBP1	0.00208741	True	4.28658e-54	10	0.918354	-0.331789	3.07893e-08	STXBP1	-0.00281853	True	0.000846737	3.07225	1.31486
KIFAP3	1.16071	-0.321821	1.73675e-143	KIFAP3	0.0031262	True	4.77623e-139	10	0.48831	-0.0950568	0.00900124	KIFAP3	-0.0313712	False	1	-4.34295e-11	0.288166	-0.00258092	6.45118e-09	KIFAP3	0.00446363	False	0.000177414	3.75101	0.375614	-0.00342912	1.04666e-25	KIFAP3	0.00620419	False	2.87843e-21	10	0.420223	-0.0292623	1.58002e-12	KIFAP3	0.038656	False	4.34521e-08	7.36099	0.489275	-0.0634414	0.00380186	KIFAP3	0.0208383	False	1	-4.34295e-11	0.5706
XPR1	1.16035	-0.402498	7.73945e-164	XPR1	-0.0299127	True	2.12843e-159	10	1.19697	-0.350953	1.12577e-12	XPR1	0.0538727	True	3.09597e-08	7.5078	0.593945	-0.223893	3.04062e-37	XPR1	-0.0209454	True	8.36202e-33	10	0.795523	-0.336348	2.15199e-139	XPR1	-0.0286184	True	5.91818e-135	10	0.903587	-0.103961	2.40277e-42	XPR1	0.0190445	True	6.60785e-38	10	0.80721	-0.421101	1.13976e-07	XPR1	-0.0157559	True	0.00313446	2.50384	1.76064
ARGLU1	1.15915	-0.342733	1.13945e-143	ARGLU1	-0.0122354	True	3.1336e-139	10	1.60786	-0.277974	2.44306e-17	ARGLU1	-0.0129088	True	6.71867e-13	9.99709	1.03372	-0.450727	1.39e-112	ARGLU1	-0.00626042	True	3.82263e-108	10	0.170589	0.170763	4.91115e-07	ARGLU1	0.0427683	False	0.0135062	1.86947	0.756307	-0.141752	3.58402e-42	ARGLU1	0.0573921	True	9.85641e-38	10	0.586808	-0.31858	0.000110868	ARGLU1	-0.00733302	False	1	-4.34295e-11	0.14608
SYNDIG1	1.15556	-0.172252	7.69591e-69	SYNDIG1	0.0419269	True	2.11645e-64	10	0.104267	-0.149675	0.0247679	SYNDIG1	-0.0233177	False	1	-4.34295e-11	0.81916	-0.288221	2.8804e-51	SYNDIG1	0.0129497	True	7.92139e-47	10	0.121475	-0.148498	5.95087e-13	SYNDIG1	-0.0477114	False	1.63655e-08	7.78343	0.26577	-0.216815	1.75633e-17	SYNDIG1	-0.0236168	False	4.83009e-13	9.99791	0.359123	-0.195352	0.0162866	SYNDIG1	-0.0139722	False	1	-4.34295e-11	0.0700005
HIVEP3	1.15003	-0.190014	1.35943e-102	HIVEP3	-0.0391702	True	3.73857e-98	10	0.670304	-0.0118495	0.00172643	HIVEP3	0.0179643	False	1	-4.34295e-11	0.247041	-0.164845	2.10929e-09	HIVEP3	0.00224511	False	5.80075e-05	4.23652	-0.128251	0.1943	0.000637709	HIVEP3	0.00796951	False	1	-4.34295e-11	0.185945	-0.172417	5.12424e-05	HIVEP3	0.00520648	False	1	-4.34295e-11	-0.102798	-0.11986	0.30013	HIVEP3	-0.0146104	False	1	-4.34295e-11	0.214095
IRF2BPL	1.14986	-0.270753	9.19293e-126	IRF2BPL	0.0243131	True	2.52815e-121	10	0.802693	-0.331043	1.02074e-07	IRF2BPL	0.00624299	True	0.00280713	2.55174	-0.200239	0.170725	3.44061e-05	IRF2BPL	-0.025079	False	0.946203	0.0240158	0.688318	-0.210161	1.58092e-88	IRF2BPL	-0.0235765	True	4.34769e-84	10	-0.30912	0.325447	4.4309e-07	IRF2BPL	0.00284443	False	0.0121854	1.91416	-0.129012	0.248154	0.45815	IRF2BPL	0.00913074	False	1	-4.34295e-11	0.0734501
KIDINS220	1.1498	-0.273984	4.51974e-144	KIDINS220	-0.0337581	True	1.24297e-139	10	1.62294	-0.218822	1.89102e-17	KIDINS220	0.0567694	True	5.20049e-13	9.99775	0.310343	-0.0326742	1.12283e-11	KIDINS220	-0.00316242	False	3.08789e-07	6.5102	0.467045	0.0369973	7.08609e-42	KIDINS220	0.0254124	False	1.94875e-37	10	0.577413	-0.113161	1.50038e-25	KIDINS220	0.00582798	True	4.1262e-21	10	0.610007	-0.156395	8.53159e-05	KIDINS220	-0.000465941	False	1	-4.34295e-11	0.483421
PREPL	1.14676	-0.548095	2.70233e-243	PREPL	-0.0187821	True	7.43168e-239	10	0.962722	-0.341478	9.85922e-10	PREPL	-0.00342296	True	2.71138e-05	4.56681	1.13465	-0.367677	4.13669e-118	PREPL	-0.00443081	True	1.13763e-113	10	1.2657	-0.419781	6.52139e-301	PREPL	0.0359647	True	1.79345e-296	10	1.33863	-0.550664	2.24409e-121	PREPL	-0.00845399	True	6.17148e-117	10	1.85742	-0.714285	5.27725e-26	PREPL	-0.00948816	True	1.4513e-21	10	2.57768
RBFOX1	1.14564	-0.528433	0	RBFOX1	-0.0439788	True	0	10	0.708663	-0.380066	4.22781e-14	RBFOX1	0.00254789	True	1.16269e-09	8.8987	0.230248	0.849045	0.00492265	RBFOX1	0.117508	False	1	-4.34295e-11	0.761937	-0.431481	1.80011e-214	RBFOX1	-0.0866432	True	4.95048e-210	10	0.361379	0.334936	3.55854e-06	RBFOX1	-0.0287251	False	0.0978634	1.00938	2.67729	-0.830474	8.53481e-33	RBFOX1	-0.000328395	True	2.34716e-28	10	0.855473
FAM155A	1.14479	-0.352739	1.03554e-154	FAM155A	0.0207682	True	2.84783e-150	10	0.861096	-0.258143	8.46417e-09	FAM155A	-0.037608	True	0.000232773	3.63307	0.270536	-0.202388	1.95076e-13	FAM155A	-0.0208887	False	5.36478e-09	8.26243	0.860407	-0.277501	7.53215e-123	FAM155A	0.0480812	True	2.07142e-118	10	0.143182	-0.167804	0.000385123	FAM155A	-0.026441	False	1	-4.34295e-11	0.78552	-0.298745	1.27781e-05	FAM155A	-0.00648326	False	0.35141	0.454186	1.17742
ATCAY	1.14377	-0.229058	3.52003e-125	ATCAY	-0.0563333	True	9.68042e-121	10	1.89684	0.000157839	2.12899e-16	ATCAY	0.0378278	True	5.85494e-12	9.97529	-0.173185	0.0767955	8.03857e-05	ATCAY	0.0491569	False	1	-4.34295e-11	0.0553708	0.166499	0.121746	ATCAY	0.0046708	False	1	-4.34295e-11	-0.041103	0.0509111	0.435774	ATCAY	0.0123524	False	1	-4.34295e-11	0.423402	-0.350496	0.00109847	ATCAY	-0.0283929	False	1	-4.34295e-11	0.154855
STX1B	1.1437	-0.294045	1.47359e-124	STX1B	-0.0284687	True	4.05251e-120	10	1.84159	-0.296231	1.2135e-17	STX1B	0.0316548	True	3.33724e-13	9.99855	0.296299	-0.223379	1.14568e-15	STX1B	0.00251193	False	3.15073e-11	9.88105	0.46261	-0.0515721	4.31236e-33	STX1B	-0.0304298	False	1.18594e-28	10	0.418612	-0.252759	3.57639e-17	STX1B	-0.00311652	False	9.83543e-13	9.99575	0.485807	-0.043328	0.0123119	STX1B	0.0193228	False	1	-4.34295e-11	0.752875
BCAT1	1.14349	-0.302777	7.08499e-127	BCAT1	0.0305823	True	1.94844e-122	10	0.832469	-0.249346	6.21342e-07	BCAT1	-0.0268455	True	0.0170875	1.76732	0.494242	-0.304917	3.76828e-36	BCAT1	-0.0176264	False	1.03631e-31	10	0.80875	-0.266759	5.95472e-113	BCAT1	-0.00796993	True	1.63761e-108	10	0.668536	-0.343794	1.30726e-36	BCAT1	-0.00704777	True	3.5951e-32	10	1.05647	-0.306808	7.24208e-08	BCAT1	0.000943147	True	0.00199164	2.70079	0.623693
CACNG4	1.14317	-0.244109	2.18213e-121	CACNG4	-0.0346499	True	6.00108e-117	10	1.41856	-0.163548	6.74346e-12	CACNG4	0.0345036	True	1.85452e-07	6.73153	0.38603	-0.152974	3.73333e-17	CACNG4	0.00155751	False	1.0267e-12	9.99556	0.125025	0.103859	0.000573403	CACNG4	0.0281224	False	1	-4.34295e-11	0.376493	-0.0285425	6.01714e-10	CACNG4	0.0196582	False	1.65477e-05	4.78126	-0.204411	0.0516802	0.131568	CACNG4	-0.00698256	False	1	-4.34295e-11	0.555291
EPB41L1	1.14194	-0.387484	1.60624e-167	EPB41L1	-0.0173554	True	4.41732e-163	10	2.12534	-0.418235	1.45336e-26	EPB41L1	0.00306667	True	3.99689e-22	10	0.658152	-0.328532	3.55378e-53	EPB41L1	-0.014302	True	9.77326e-49	10	0.8337	-0.212183	1.97612e-109	EPB41L1	0.00250239	True	5.43452e-105	10	0.911504	-0.387562	1.51182e-54	EPB41L1	0.00895863	True	4.15767e-50	10	1.02084	-0.426614	3.72694e-09	EPB41L1	-0.00990749	True	0.000102495	3.9893	1.2527
GABBR1	1.1382	-0.315581	9.02284e-134	GABBR1	-0.00832588	True	2.48137e-129	10	2.40076	-0.268166	2.99939e-24	GABBR1	0.0594682	True	8.24861e-20	10	0.498136	-0.28851	9.34285e-34	GABBR1	0.0345859	False	2.56938e-29	10	0.494771	-0.0569218	1.02498e-39	GABBR1	0.0124088	False	2.8188e-35	10	0.698596	-0.377949	5.87877e-42	GABBR1	-0.0317406	True	1.61672e-37	10	0.532032	-0.217649	0.000707501	GABBR1	-0.0177238	False	1	-4.34295e-11	0.925248
NSG2	1.13688	-0.0124135	7.16189e-155	NSG2	0.0767297	True	1.96959e-150	10	0.502286	-0.1999	0.00216905	NSG2	-0.0843782	False	1	-4.34295e-11	1.29921	-0.397834	5.49331e-204	NSG2	-0.0574219	True	1.51072e-199	10	1.10485	-0.371718	6.15845e-288	NSG2	-0.0859099	True	1.69364e-283	10	0.329367	0.407071	1.96395e-10	NSG2	0.0750911	False	5.40105e-06	5.26751	0.218819	0.544036	0.110339	NSG2	0.0541173	False	1	-4.34295e-11	1.69755
LINC01322	1.13682	-0.315706	1.41718e-130	LINC01322	0.0102321	True	3.8974e-126	10	0.502974	-0.189086	0.000194685	LINC01322	-0.0305931	False	1	-4.34295e-11	0.256468	-0.221474	7.32552e-20	LINC01322	0.00417864	False	2.01459e-15	9.99999	0.567493	-0.141286	2.44153e-49	LINC01322	-0.0497142	True	6.71446e-45	10	0.108644	-0.0947128	0.0182151	LINC01322	0.0116511	False	1	-4.34295e-11	0.442409	-0.00887364	0.0440657	LINC01322	-0.00328879	False	1	-4.34295e-11	0.19775
CACNG3	1.12887	-0.30768	3.46853e-122	CACNG3	-0.041674	True	9.53881e-118	10	0.0685906	-0.124797	0.127257	CACNG3	0.0216644	False	1	-4.34295e-11	0.551962	-0.225104	2.17936e-31	CACNG3	-0.0193823	True	5.99345e-27	10	0.431634	-0.222878	3.28802e-74	CACNG3	-0.0782126	False	9.04238e-70	10	0.674455	-0.278144	8.02203e-26	CACNG3	0.0103681	True	2.20614e-21	10	0.570071	-0.352138	2.8521e-07	CACNG3	0.00262801	True	0.00784356	2.10549	0.263414
CDH4	1.12839	-0.388977	5.44202e-176	CDH4	0.0307791	True	1.49661e-171	10	0.385252	-0.220908	0.00222881	CDH4	0.000790414	False	1	-4.34295e-11	-0.000788815	-0.0690646	0.984096	CDH4	0.0142209	False	1	-4.34295e-11	0.40202	0.0129344	9.8022e-23	CDH4	0.00789701	False	2.6957e-18	10	-0.562995	0.34125	8.47953e-21	CDH4	-0.00550422	True	2.33196e-16	10	1.93116	-0.772872	9.02649e-22	CDH4	0.0044882	True	2.48238e-17	10	0.476472
ERC2	1.12836	-0.307675	8.16499e-131	ERC2	0.0102282	True	2.24545e-126	10	0.973645	-0.205818	1.34077e-07	ERC2	0.00689312	True	0.00368726	2.4333	0.40041	-0.243453	1.59387e-24	ERC2	-0.0352071	False	4.3833e-20	10	0.887421	-0.187654	1.42271e-108	ERC2	0.00786689	True	3.91261e-104	10	0.370177	-0.156865	2.42052e-11	ERC2	0.0315725	False	6.65669e-07	6.17668	0.664506	-0.318455	1.73707e-05	ERC2	0.00386813	False	0.477711	0.320834	0.460901
VSTM2A-OT1	1.12582	-0.378152	1.13264e-187	VSTM2A-OT1	0.0016405	True	3.11486e-183	10	0.799352	-0.266295	9.19993e-11	VSTM2A-OT1	-0.0534442	True	2.53007e-06	5.59685	-0.0843589	-0.106031	9.75335e-05	VSTM2A-OT1	-0.0220666	False	1	-4.34295e-11	1.35029	-0.344897	2.93786e-194	VSTM2A-OT1	0.0598401	True	8.07941e-190	10	0.319338	-0.1016	1.14033e-07	VSTM2A-OT1	-0.00455757	False	0.00313603	2.50362	0.755485	-0.45369	6.06419e-10	VSTM2A-OT1	-0.0321843	True	1.66771e-05	4.77788	0.556759
MCUB	1.12307	-0.241853	3.54484e-93	MCUB	0.0763773	True	9.74866e-89	10	-0.54845	-0.0152003	0.000104064	MCUB	-0.0207058	False	1	-4.34295e-11	0.269388	-0.259442	2.46656e-16	MCUB	-0.0204285	False	6.78329e-12	9.9715	0.101012	-0.193855	1.23005e-05	MCUB	-0.0954485	False	0.338275	0.47073	0.121784	-0.177685	0.00499178	MCUB	0.0175439	False	1	-4.34295e-11	-0.129574	-0.138253	0.0779524	MCUB	-0.00278011	False	1	-4.34295e-11	-0.00481436
ZDHHC14	1.12264	-0.298634	1.89427e-112	ZDHHC14	-0.0290952	True	5.20944e-108	10	0.304402	-0.159424	0.00714446	ZDHHC14	-0.0277576	False	1	-4.34295e-11	0.346775	-0.212494	8.26217e-23	ZDHHC14	-0.0184192	False	2.27218e-18	10	0.753491	-0.253322	2.61646e-93	ZDHHC14	0.0412897	True	7.19552e-89	10	0.701213	-0.338436	6.32837e-36	ZDHHC14	0.0288739	True	1.74037e-31	10	0.603339	-0.263332	0.000462389	ZDHHC14	0.0140239	False	1	-4.34295e-11	0.676663
SLC8A1	1.12179	-0.436072	2.97204e-194	SLC8A1	-0.0848538	True	8.1734e-190	10	0.633717	-0.375626	4.98808e-09	SLC8A1	-0.00606553	True	0.000137177	3.86272	1.14691	-0.202489	2.61831e-85	SLC8A1	0.0341216	True	7.20061e-81	10	0.678873	-0.364463	2.89446e-133	SLC8A1	-0.0769687	True	7.96005e-129	10	2.02418	-0.380864	8.32719e-138	SLC8A1	0.0558665	True	2.29006e-133	10	2.36105	-0.655117	5.92e-26	SLC8A1	0.0397051	True	1.62806e-21	10	1.73382
LINC00632	1.12004	-0.455644	3.24667e-195	LINC00632	0.0134738	True	8.92865e-191	10	1.6409	-0.342992	3.21485e-19	LINC00632	0.0727817	True	8.84115e-15	9.99996	0.863086	-0.470333	5.24581e-100	LINC00632	0.000525203	True	1.44265e-95	10	1.11652	-0.250886	2.92096e-190	LINC00632	0.0309232	True	8.03292e-186	10	0.614972	-0.428634	2.69056e-40	LINC00632	-0.0280708	True	7.39931e-36	10	1.93713	-0.791721	7.86557e-28	LINC00632	-0.0147038	True	2.16311e-23	10	2.19267
SHTN1	1.11988	-0.189922	4.2491e-136	SHTN1	-0.0104337	True	1.16854e-131	10	2.23933	0.335858	8.41377e-25	SHTN1	0.135925	True	2.31387e-20	10	0.34816	-0.446407	6.83675e-19	SHTN1	-0.0940582	False	1.88017e-14	9.99992	0.0126487	-0.0786286	0.674762	SHTN1	-0.0512376	False	1	-4.34295e-11	1.01683	-0.920776	7.07238e-152	SHTN1	-0.037554	True	1.94498e-147	10	0.0579992	-0.629988	0.51727	SHTN1	-0.0331753	False	1	-4.34295e-11	0.282296
GNPTAB	1.11525	-0.30607	3.23909e-133	GNPTAB	-0.000794941	True	8.90781e-129	10	0.251475	0.036747	0.205696	GNPTAB	0.0227774	False	1	-4.34295e-11	0.692397	-0.371667	2.276e-63	GNPTAB	-0.0108068	True	6.25923e-59	10	0.466473	0.0703002	3.13062e-33	GNPTAB	0.0345538	False	8.60952e-29	10	0.83364	-0.418737	4.48667e-57	GNPTAB	-0.00609052	True	1.23388e-52	10	1.00077	-0.402184	2.75892e-09	GNPTAB	-0.00946859	True	7.58731e-05	4.11991	0.702615
ARL4C	1.11524	-0.0495131	1.53549e-122	ARL4C	0.0619406	True	4.22276e-118	10	0.152366	0.0855063	0.423693	ARL4C	-0.0555441	False	1	-4.34295e-11	0.40594	-0.610494	1.61716e-41	ARL4C	-0.0199856	False	4.44736e-37	10	0.0432935	0.489897	0.250502	ARL4C	0.0770101	False	1	-4.34295e-11	0.486187	-0.701624	8.43165e-45	ARL4C	-0.0226082	False	2.31879e-40	10	0.109065	0.266642	0.478075	ARL4C	0.0378262	False	1	-4.34295e-11	0.365578
BLCAP	1.1144	-0.405248	5.45104e-160	BLCAP	-0.000365395	True	1.49909e-155	10	1.52911	-0.416874	7.19165e-20	BLCAP	0.0125033	True	1.97778e-15	9.99999	0.886761	-0.304359	8.06694e-73	BLCAP	-0.00936618	True	2.21849e-68	10	0.675231	-0.213573	5.80863e-88	BLCAP	-0.0338955	True	1.59743e-83	10	1.4031	-0.477247	4.10731e-104	BLCAP	0.0252518	True	1.12955e-99	10	0.947133	-0.27556	8.93644e-08	BLCAP	0.0038142	True	0.00245761	2.60949	1.41106
HOMER1	1.11208	-0.354425	5.04081e-148	HOMER1	-0.0254281	True	1.38627e-143	10	1.45076	-0.313251	7.23258e-15	HOMER1	-0.01656	True	1.98903e-10	9.52447	0.728811	-0.334025	4.66486e-60	HOMER1	-0.00866403	True	1.28288e-55	10	0.902974	-0.172261	1.13422e-105	HOMER1	0.0330284	True	3.11922e-101	10	0.745855	-0.381703	2.18396e-46	HOMER1	0.0059339	True	6.00612e-42	10	0.615494	-0.248814	0.000146713	HOMER1	-0.00477661	False	1	-4.34295e-11	0.401017
RNF165	1.11124	-0.186885	1.73323e-106	RNF165	0.0357	True	4.76656e-102	10	2.29993	-0.503182	9.86741e-35	RNF165	-0.048724	True	2.71364e-30	10	-0.112013	0.0443337	0.0119673	RNF165	0.0561319	False	1	-4.34295e-11	0.551093	-0.126806	5.1289e-55	RNF165	0.00762411	True	1.4105e-50	10	-0.0315828	-0.0512761	0.518689	RNF165	-0.0293239	False	1	-4.34295e-11	0.247462	-0.123898	0.0911464	RNF165	0.000678592	False	1	-4.34295e-11	-0.261091
ATP5MC1	1.10922	-0.484331	1.92067e-160	ATP5MC1	-0.0135234	True	5.28203e-156	10	0.180716	-0.423704	0.206567	ATP5MC1	0.0463566	False	1	-4.34295e-11	1.3505	-0.396935	2.31047e-162	ATP5MC1	-0.00216666	True	6.35403e-158	10	1.18078	-0.495798	5.19023e-283	ATP5MC1	0.0067171	True	1.42737e-278	10	1.64515	-0.574861	2.72385e-170	ATP5MC1	0.01562	True	7.49087e-166	10	1.78712	-0.767986	2.05591e-28	ATP5MC1	-0.00834338	True	5.65397e-24	10	1.50986
ATP1B2	1.10855	-0.456224	2.85031e-220	ATP1B2	-0.00692729	True	7.83864e-216	10	0.493822	-0.334242	4.61153e-06	ATP1B2	-0.00548293	False	0.126822	0.896806	0.242743	-0.242088	2.20133e-12	ATP1B2	0.00402667	False	6.05387e-08	7.21725	1.66374	-0.523654	0	ATP1B2	0.029781	True	0	10	0.321949	-0.273087	5.38589e-13	ATP1B2	-0.00599419	False	1.48117e-08	7.82647	1.4338	-0.540583	2.28547e-14	ATP1B2	0.0020699	True	6.28527e-10	9.13755	1.29952
FRRS1L	1.10801	-0.381793	1.07115e-187	FRRS1L	-0.0249474	True	2.94577e-183	10	0.305053	-0.187644	0.00401409	FRRS1L	-0.030577	False	1	-4.34295e-11	0.808294	-0.32973	2.43203e-61	FRRS1L	0.00503135	True	6.68833e-57	10	0.989361	-0.333452	4.28017e-153	FRRS1L	0.0149196	True	1.17709e-148	10	0.828304	-0.369001	1.61789e-44	FRRS1L	0.00633594	True	4.44936e-40	10	2.28931	-0.901806	6.48415e-21	FRRS1L	0.00847637	True	1.7832e-16	10	1.27749
KHDRBS2	1.10747	-0.312363	9.41467e-126	KHDRBS2	0.0326994	True	2.58913e-121	10	-0.161467	-0.101717	0.121039	KHDRBS2	-0.0125712	False	1	-4.34295e-11	0.642528	-0.321382	2.76616e-54	KHDRBS2	0.00354354	True	7.60721e-50	10	0.644811	-0.206157	1.96806e-66	KHDRBS2	-0.0175981	True	5.41235e-62	10	0.102723	-0.134396	0.0155711	KHDRBS2	-0.0301949	False	1	-4.34295e-11	0.0712926	-0.0240364	0.660861	KHDRBS2	-0.00564889	False	1	-4.34295e-11	0.59532
CRACD	1.10488	-0.109712	9.00739e-98	CRACD	0.0528359	True	2.47712e-93	10	2.75429	-0.0623138	5.99967e-26	CRACD	0.0765019	True	1.64997e-21	10	0.0620988	-0.282223	0.0264655	CRACD	-0.0414124	False	1	-4.34295e-11	-0.275161	0.345421	9.59333e-13	CRACD	0.00765682	False	2.63826e-08	7.57704	0.0308884	-0.252465	0.379694	CRACD	-0.00116533	False	1	-4.34295e-11	-0.0794663	-0.107904	0.490991	CRACD	0.00354312	False	1	-4.34295e-11	-0.0516269
KCNJ6	1.10413	-0.440276	6.84926e-295	KCNJ6	-0.0188015	True	1.88361e-290	10	0.184018	-0.237008	6.58721e-07	KCNJ6	-0.0156874	False	0.0181155	1.74195	0.423484	-0.298004	8.80999e-43	KCNJ6	-0.00329722	False	2.42284e-38	10	1.57372	-0.560953	0	KCNJ6	-0.0627874	True	0	10	1.29561	-0.61591	9.04898e-116	KCNJ6	0.0286538	True	2.48856e-111	10	0.541057	-0.371446	2.06379e-07	KCNJ6	-0.0272852	True	0.00567563	2.24599	2.15472
PRKACB	1.10329	-0.46699	8.53741e-191	PRKACB	-0.0736834	True	2.34787e-186	10	0.953083	-0.223217	1.92465e-07	PRKACB	0.0478038	True	0.00529299	2.2763	1.12779	-0.50036	5.15006e-138	PRKACB	0.000197173	True	1.41632e-133	10	1.16032	-0.273387	8.39083e-206	PRKACB	-0.00984287	True	2.30756e-201	10	1.51836	-0.76142	7.33385e-172	PRKACB	-0.00749355	True	2.01688e-167	10	0.929185	-0.377128	9.58386e-09	PRKACB	-0.00889782	True	0.000263566	3.57911	1.33912
CACNG8	1.10319	-0.430736	1.81729e-196	CACNG8	0.0270925	True	4.99774e-192	10	0.993113	-0.381234	9.6141e-16	CACNG8	-0.0223468	True	2.64397e-11	9.89812	0.915612	-0.09695	2.49475e-50	CACNG8	0.029418	True	6.86081e-46	10	0.828722	-0.300241	1.01861e-135	CACNG8	-0.0361986	True	2.80129e-131	10	0.73194	-0.00517844	7.50668e-23	CACNG8	0.00482125	True	2.06441e-18	10	1.7031	-0.827243	1.81765e-25	CACNG8	0.0124686	True	4.99872e-21	10	1.63849
LARGE1	1.10283	-0.263107	1.64917e-105	LARGE1	0.0417072	True	4.5354e-101	10	1.07834	-0.311107	6.07353e-13	LARGE1	-0.00502565	True	1.67028e-08	7.77462	0.144981	-0.186979	2.13768e-06	LARGE1	-0.024899	False	0.0587882	1.23071	1.18084	-0.362832	1.08051e-197	LARGE1	0.0145547	True	2.97152e-193	10	0.329414	-0.24869	1.22841e-14	LARGE1	-0.00676274	False	3.37826e-10	9.3587	1.62646	-0.246981	3.82884e-09	LARGE1	0.0560537	True	0.000105297	3.97758	0.40921
UNC5D	1.10055	-0.28738	8.58913e-107	UNC5D	0.0653372	True	2.3621e-102	10	0.532468	-0.20157	5.11263e-07	UNC5D	-0.0202709	True	0.0140602	1.85201	0.0923143	-0.107469	0.00383154	UNC5D	-0.00234054	False	1	-4.34295e-11	0.407462	-0.1858	1.54293e-44	UNC5D	-0.0218522	False	4.24322e-40	10	0.0626246	-0.104813	0.0913692	UNC5D	-0.0260927	False	1	-4.34295e-11	0.443205	-0.155123	0.016092	UNC5D	0.0188118	False	1	-4.34295e-11	1.25036
SUGP2	1.10051	-0.384044	3.43886e-136	SUGP2	0.0275377	True	9.45722e-132	10	1.47394	-0.421175	3.38446e-17	SUGP2	-0.0692872	True	9.30761e-13	9.99598	0.604231	-0.344949	2.30769e-43	SUGP2	0.00260985	True	6.34638e-39	10	0.64878	-0.229279	1.28921e-79	SUGP2	0.0551641	True	3.54546e-75	10	0.576112	-0.326187	2.05616e-27	SUGP2	0.0093733	True	5.65465e-23	10	0.77417	-0.276245	3.21795e-06	SUGP2	0.000587795	False	0.0884967	1.05307	0.473987
RUNX1T1	1.10011	0.388415	1.63962e-112	RUNX1T1	0.221299	True	4.50911e-108	10	2.56093	-0.683671	1.45563e-62	RUNX1T1	-0.0635016	True	4.00314e-58	10	-0.626397	0.624819	7.11868e-40	RUNX1T1	-0.0131842	True	1.95771e-35	10	0.660019	-0.629027	6.43368e-193	RUNX1T1	-0.155791	True	1.76933e-188	10	-0.564046	0.31986	2.18285e-30	RUNX1T1	0.00460454	True	6.00306e-26	10	-0.930336	0.375173	5.01665e-13	RUNX1T1	0.03857	True	1.37963e-08	7.8571	0.144903
TNIK	1.0996	-0.352155	2.38697e-140	TNIK	-0.019749	True	6.5644e-136	10	2.65548	-0.501689	2.9976e-41	TNIK	0.00495627	True	8.2437e-37	10	0.512882	-0.200228	7.00511e-29	TNIK	-0.00910438	True	1.92648e-24	10	1.15568	-0.314982	3.16866e-218	TNIK	-0.00407992	True	8.71412e-214	10	0.867294	-0.444589	9.90573e-60	TNIK	-0.00080032	True	2.72417e-55	10	0.599769	-0.332549	2.48429e-05	TNIK	-0.0200954	False	0.683203	0.16545	0.503029
PCDH8	1.09846	-0.113557	6.44161e-86	PCDH8	0.0697944	True	1.77151e-81	10	0.500848	-0.311332	6.31221e-07	PCDH8	-0.0231803	True	0.0173592	1.76047	0.204974	-0.284038	9.54124e-15	PCDH8	-0.00268937	False	2.62394e-10	9.44082	1.11307	-0.371131	1.26202e-227	PCDH8	-0.0815864	True	3.47067e-223	10	0.157951	-0.314417	4.83396e-11	PCDH8	-0.0212764	False	1.32939e-06	5.87632	2.17561	-0.197771	3.67603e-15	PCDH8	0.0209874	True	1.01095e-10	9.6966	0.457446
NFAT5	1.09765	-0.293102	8.63385e-125	NFAT5	0.00738911	True	2.37439e-120	10	1.18459	-0.207883	7.63696e-10	NFAT5	-0.0324817	True	2.10024e-05	4.67773	0.455921	-0.269611	2.92898e-27	NFAT5	0.00455881	False	8.055e-23	10	0.528257	-0.0302861	1.59972e-46	NFAT5	-0.0158213	True	4.39939e-42	10	0.350971	-0.284208	1.78743e-13	NFAT5	-0.0213784	False	4.91562e-09	8.29967	0.668023	-0.086198	0.000143936	NFAT5	0.00806767	False	1	-4.34295e-11	-0.0157102
AC093840.2	1.09314	-0.185341	1.81051e-65	AC093840.2	0.0656561	True	4.97908e-61	10	0.181216	-0.112958	0.018927	AC093840.2	0.00704864	False	1	-4.34295e-11	0.0129149	-0.0838149	0.443957	AC093840.2	-0.000737381	False	1	-4.34295e-11	0.301103	-0.156743	3.66015e-39	AC093840.2	-0.0115111	False	1.00658e-34	10	-0.0274191	-0.0375191	0.409275	AC093840.2	-0.0212268	False	1	-4.34295e-11	0.175905	-0.116646	0.160074	AC093840.2	0.00571264	False	1	-4.34295e-11	0.115837
KIF3A	1.09223	-0.390144	4.12416e-138	KIF3A	0.0395925	True	1.13419e-133	10	0.206132	-0.0587237	0.265926	KIF3A	-0.0729914	False	1	-4.34295e-11	0.750382	-0.256337	2.14107e-58	KIF3A	0.00285012	True	5.88817e-54	10	0.468812	-0.0163584	3.07397e-41	KIF3A	0.00725719	False	8.45373e-37	10	0.765513	-0.251524	9.25071e-44	KIF3A	0.0172821	True	2.54404e-39	10	1.21231	-0.32285	2.04496e-13	KIF3A	0.00326095	True	5.62386e-09	8.24231	0.475386
WNT7A	1.09126	-0.217887	4.42213e-88	WNT7A	0.0609467	True	1.21613e-83	10	0.316358	-0.094878	0.0650529	WNT7A	-0.00151373	False	1	-4.34295e-11	-0.211771	0.145653	1.96604e-05	WNT7A	0.00365673	False	0.540681	0.267059	-0.0870049	-0.00703154	0.0027097	WNT7A	-0.0675568	False	1	-4.34295e-11	0.0479644	-0.00569646	0.38125	WNT7A	-0.0202129	False	1	-4.34295e-11	0.106348	-0.11296	0.399505	WNT7A	0.00521083	False	1	-4.34295e-11	-0.0957869
TMOD2	1.09124	-0.4407	1.78659e-175	TMOD2	-0.0197706	True	4.91331e-171	10	0.688651	-0.034245	0.000824583	TMOD2	0.0660336	False	1	-4.34295e-11	1.06081	-0.555735	7.7977e-150	TMOD2	-0.0257934	True	2.14445e-145	10	1.11887	-0.142397	1.42575e-172	TMOD2	0.0520032	True	3.92097e-168	10	1.55204	-0.772265	2.15475e-182	TMOD2	-0.0177919	True	5.92579e-178	10	0.630586	-0.201902	9.18377e-05	TMOD2	-0.00863575	False	1	-4.34295e-11	1.19023
SCAMP5	1.09092	-0.335622	4.91757e-136	SCAMP5	0.0264778	True	1.35238e-131	10	1.05969	-0.205235	5.16771e-08	SCAMP5	0.0485567	True	0.00142117	2.84735	0.402045	-0.223869	7.48966e-23	SCAMP5	-0.0176589	False	2.05973e-18	10	0.777202	-0.183586	8.69928e-88	SCAMP5	-0.0458544	True	2.39239e-83	10	0.591253	-0.301627	1.28813e-28	SCAMP5	0.00325671	True	3.54249e-24	10	1.00975	-0.331041	1.295e-07	SCAMP5	0.0133677	True	0.00356137	2.44838	1.10041
CUX2	1.09015	0.209583	1.38154e-57	CUX2	0.191751	True	3.79936e-53	10	0.193026	-0.218371	0.112381	CUX2	-0.0147074	False	1	-4.34295e-11	0.00624879	-0.286092	0.661683	CUX2	-0.0283432	False	1	-4.34295e-11	0.511128	-0.368071	2.03538e-111	CUX2	-0.111865	True	5.5975e-107	10	0.030495	-0.301638	0.0621579	CUX2	-0.0148905	False	1	-4.34295e-11	0.215899	-0.0134484	0.173512	CUX2	0.0117777	False	1	-4.34295e-11	0.0807996
AP2B1	1.08549	-0.403665	2.86844e-138	AP2B1	0.00280032	True	7.8885e-134	10	0.995911	-0.266682	3.16251e-08	AP2B1	0.0500438	True	0.000869722	3.06062	0.576324	-0.171473	1.06431e-34	AP2B1	-0.0129647	True	2.92696e-30	10	1.10339	-0.366595	1.08893e-230	AP2B1	-0.00261666	True	2.99467e-226	10	0.763071	-0.329022	3.44184e-43	AP2B1	0.00125647	True	9.4654e-39	10	1.19327	-0.490111	4.96808e-14	AP2B1	0.00389607	True	1.36627e-09	8.83379	0.938915
ZRANB2	1.08541	-0.389849	4.43551e-133	ZRANB2	0.0817586	True	1.21981e-128	10	0.858918	-0.339807	6.37777e-07	ZRANB2	-0.0695303	True	0.0175395	1.75598	0.853437	-0.341329	5.56837e-72	ZRANB2	0.00379168	True	1.53136e-67	10	0.72092	-0.257723	2.30596e-97	ZRANB2	0.0389736	True	6.34161e-93	10	0.902962	-0.472116	5.95048e-63	ZRANB2	-0.00174287	True	1.63644e-58	10	0.573792	-0.253295	0.000234429	ZRANB2	0.0060758	False	1	-4.34295e-11	0.394056
GRK3	1.08454	-0.315222	9.38108e-126	GRK3	0.049446	True	2.57989e-121	10	0.548743	-0.165163	0.000866085	GRK3	-0.0629423	False	1	-4.34295e-11	-0.0381638	-0.089288	0.24135	GRK3	-0.00332701	False	1	-4.34295e-11	0.745227	-0.150543	2.12778e-70	GRK3	0.0813936	True	5.85162e-66	10	0.00100763	-0.148451	0.97207	GRK3	-0.0358212	False	1	-4.34295e-11	1.01379	-0.269184	2.36719e-06	GRK3	0.00728961	False	0.0651001	1.18642	0.475171
CCDC136	1.08376	-0.260032	4.95133e-103	CCDC136	0.0261575	True	1.36167e-98	10	0.807816	-0.322244	1.53108e-12	CCDC136	-0.0331971	True	4.21062e-08	7.37462	0.370693	-0.280628	6.20882e-30	CCDC136	-0.0293581	False	1.70749e-25	10	0.954127	-0.388254	3.35702e-194	CCDC136	0.0345539	True	9.23215e-190	10	0.661093	-0.390948	8.14579e-46	CCDC136	0.00795147	True	2.24017e-41	10	1.12004	-0.456814	8.83355e-10	CCDC136	-0.00062068	True	2.42931e-05	4.61451	1.13823
SLC16A7	1.08112	-0.318556	1.80623e-122	SLC16A7	0.0163762	True	4.96731e-118	10	0.650253	-0.214422	5.02681e-06	SLC16A7	-0.0167515	False	0.138242	0.859359	0.537415	-0.26502	3.70115e-35	SLC16A7	-0.00440711	True	1.01785e-30	10	0.545987	-0.15466	4.62578e-47	SLC16A7	0.00327028	True	1.27214e-42	10	0.415705	-0.148463	3.4826e-11	SLC16A7	0.00119836	False	9.57751e-07	6.0187	0.149242	-0.163219	0.153656	SLC16A7	-0.00629641	False	1	-4.34295e-11	0.22685
MIAT	1.08005	-0.174442	2.22779e-117	MIAT	0.0289803	True	6.12665e-113	10	1.96678	-0.316747	9.03298e-25	MIAT	-0.0272437	True	2.48416e-20	10	0.158729	-0.147688	8.80294e-05	MIAT	-0.00827298	False	1	-4.34295e-11	0.405924	0.116894	2.89613e-28	MIAT	0.0638377	False	7.96463e-24	10	-0.00748583	-0.0992714	0.873574	MIAT	0.00160566	False	1	-4.34295e-11	1.08848	0.061126	8.36001e-08	MIAT	0.0307075	True	0.00229909	2.63844	0.186961
MEG3	1.07994	-0.278075	5.16261e-166	MEG3	-0.0246388	True	1.41977e-161	10	5.12209	-1.08141	1.34826e-212	MEG3	0.0232572	True	3.70784e-208	10	2.43121	-1.02315	0	MEG3	0.00716054	True	0	10	1.91028	-0.306508	0	MEG3	0.105904	True	0	10	2.39659	-0.908108	0	MEG3	0.0292703	True	0	10	2.85459	-1.05751	3.44356e-94	MEG3	-0.00484896	True	9.47013e-90	10	2.39503
SLC4A10	1.07868	-0.375271	9.87775e-194	SLC4A10	0.0644789	True	2.71648e-189	10	0.339604	-0.220131	3.82851e-12	SLC4A10	-0.0094755	False	1.05288e-07	6.97721	0.59551	-0.272527	6.53775e-42	SLC4A10	0.00400973	True	1.79795e-37	10	1.12185	-0.403237	4.16801e-205	SLC4A10	-0.057904	True	1.14624e-200	10	0.877672	-0.407014	2.72946e-50	SLC4A10	0.00668574	True	7.50627e-46	10	2.08258	-0.860585	3.18367e-19	SLC4A10	-0.0036168	True	8.7554e-15	9.99996	1.21476
MYCBP2	1.07796	-0.0236966	1.71802e-107	MYCBP2	-0.0130132	True	4.72473e-103	10	2.23532	-0.250766	9.16987e-30	MYCBP2	-0.00224983	True	2.52181e-25	10	0.224116	-0.323299	7.34213e-09	MYCBP2	-0.0243652	False	0.000201916	3.69483	-0.0877124	0.2935	0.0109884	MYCBP2	0.0302132	False	1	-4.34295e-11	0.312013	-0.305148	6.40449e-11	MYCBP2	-0.0016596	False	1.7613e-06	5.75414	0.448862	-0.273926	0.00158654	MYCBP2	0.0184153	False	1	-4.34295e-11	0.342887
FGF9	1.07716	-0.221248	1.33017e-85	FGF9	0.0206807	True	3.6581e-81	10	0.469343	-0.16608	0.00161151	FGF9	-0.0569215	False	1	-4.34295e-11	0.127311	-0.116564	0.000559102	FGF9	0.0180251	False	1	-4.34295e-11	0.497075	-0.18166	4.86012e-48	FGF9	-0.0438378	False	1.33658e-43	10	0.221929	-0.17189	1.68426e-07	FGF9	0.0133153	False	0.00463187	2.33424	1.1841	-0.322364	6.04824e-07	FGF9	0.01079	True	0.0166333	1.77902	0.297254
RUFY2	1.07676	-0.311232	2.08318e-128	RUFY2	0.0346732	True	5.72895e-124	10	1.01717	-0.0281229	5.40573e-07	RUFY2	0.0270141	True	0.0148663	1.8278	0.776785	-0.370045	6.86475e-71	RUFY2	-0.00846147	True	1.88787e-66	10	0.420633	0.0968562	8.18571e-32	RUFY2	0.0285629	False	2.25115e-27	10	0.623538	-0.376612	1.18768e-34	RUFY2	-0.0115945	True	3.26624e-30	10	0.927013	-0.341955	2.7786e-09	RUFY2	-0.022454	True	7.64142e-05	4.11683	0.283202
GRIA4	1.07575	-0.290692	7.41438e-122	GRIA4	0.0166435	True	2.03903e-117	10	0.109896	-0.161928	0.289737	GRIA4	0.0333563	False	1	-4.34295e-11	0.0879397	-0.209734	1.26963e-05	GRIA4	-0.0323484	False	0.349161	0.456974	0.318992	-0.193981	1.0919e-32	GRIA4	-0.126699	False	3.00282e-28	10	0.00915414	-0.145157	0.763924	GRIA4	0.0170768	False	1	-4.34295e-11	7.46821	-1.75737	2.35625e-66	GRIA4	0.149113	True	6.47993e-62	10	1.15843
TUSC3	1.07401	-0.426274	6.0442e-153	TUSC3	-0.0376736	True	1.66222e-148	10	0.409089	-0.236142	0.00968684	TUSC3	-0.0147487	False	1	-4.34295e-11	1.02149	-0.303138	6.1835e-86	TUSC3	0.0273969	True	1.70053e-81	10	0.663035	-0.27234	2.58502e-91	TUSC3	-0.0353733	True	7.10906e-87	10	1.29486	-0.43642	3.03406e-93	TUSC3	0.023122	True	8.34396e-89	10	1.80463	-0.680709	1.0859e-22	TUSC3	-0.012652	True	2.98634e-18	10	1.07415
MARCHF4	1.0738	-0.334876	4.53629e-136	MARCHF4	0.0140775	True	1.24753e-131	10	1.74285	-0.258563	9.74656e-15	MARCHF4	-0.0564842	True	2.6804e-10	9.4341	0.463758	-0.27118	3.65214e-35	MARCHF4	-0.0016115	False	1.00437e-30	10	0.124265	0.0625528	0.00168245	MARCHF4	0.0775743	False	1	-4.34295e-11	0.714404	-0.387154	9.89084e-46	MARCHF4	-0.0279599	True	2.72008e-41	10	0.661711	-0.234945	0.000195338	MARCHF4	0.00157568	False	1	-4.34295e-11	0.396989
CDC42EP3	1.07361	-0.219655	1.41312e-102	CDC42EP3	0.0561856	True	3.88623e-98	10	1.08658	-0.210921	9.82871e-09	CDC42EP3	0.00388838	True	0.000270299	3.56815	0.193463	-0.13454	4.19172e-06	CDC42EP3	0.00723185	False	0.115277	0.938259	0.458837	-0.0638332	1.72581e-35	CDC42EP3	0.00238406	False	4.74616e-31	10	0.296962	-0.181021	3.12149e-09	CDC42EP3	-0.0318702	False	8.5844e-05	4.06629	0.129721	-0.0659695	0.374574	CDC42EP3	-0.0245772	False	1	-4.34295e-11	-0.310306
RPP25	1.07189	-0.34549	2.09901e-152	RPP25	-0.124449	True	5.77248e-148	10	0.902376	-0.231742	9.20229e-09	RPP25	0.0306208	True	0.000253072	3.59676	0.462336	-0.236144	1.49141e-29	RPP25	0.0123767	False	4.10152e-25	10	1.50282	-0.410579	4.9347e-243	RPP25	0.0195805	True	1.35709e-238	10	0.416984	-0.30689	1.25469e-31	RPP25	-0.0158503	False	3.45051e-27	10	0.984672	-0.396145	7.22484e-08	RPP25	0.0138507	True	0.0019869	2.70182	0.344732
AC090740.1	1.07146	-0.245871	1.42477e-84	AC090740.1	0.125811	True	3.91825e-80	10	0.184239	-0.129495	0.0589901	AC090740.1	-0.0208408	False	1	-4.34295e-11	0.138802	-0.127578	1.25259e-05	AC090740.1	-0.00173065	False	0.344476	0.462841	0.278521	-0.152213	5.38506e-27	AC090740.1	-0.0653977	False	1.48095e-22	10	0.0918932	-0.137057	0.00100801	AC090740.1	-0.0251759	False	1	-4.34295e-11	-0.0622728	0.0674766	0.699574	AC090740.1	0.0231672	False	1	-4.34295e-11	0.847571
SMARCD3	1.0697	-0.405476	2.87917e-168	SMARCD3	0.00290363	True	7.918e-164	10	0.588126	-0.338307	9.05033e-08	SMARCD3	-0.0170762	True	0.00248893	2.60399	1.29265	-0.313975	1.44242e-94	SMARCD3	0.0064041	True	3.96681e-90	10	0.675778	-0.25766	4.48346e-92	SMARCD3	-0.00564567	True	1.233e-87	10	1.01124	-0.288669	2.02011e-47	SMARCD3	0.00792546	True	5.5555e-43	10	0.821908	-0.453694	8.64795e-09	SMARCD3	0.000124452	True	0.000237827	3.62374	0.863371
TENM1	1.06905	-0.281367	1.6981e-105	TENM1	0.023542	True	4.66995e-101	10	-0.0555068	-0.113825	0.628623	TENM1	-0.0400128	False	1	-4.34295e-11	0.699908	-0.302893	2.41378e-53	TENM1	-0.0152871	True	6.63813e-49	10	0.159868	-0.137133	9.62076e-10	TENM1	-0.0698479	False	2.64581e-05	4.57744	1.02482	-0.333344	2.15553e-45	TENM1	0.0127226	True	5.92793e-41	10	0.00978234	-0.0495765	0.939709	TENM1	0.0262246	False	1	-4.34295e-11	1.35745
GPR12	1.06778	-0.338159	5.31032e-145	GPR12	0.00202661	True	1.46039e-140	10	0.357206	-0.155774	0.00443153	GPR12	-0.0222902	False	1	-4.34295e-11	0.629454	-0.195307	1.65049e-29	GPR12	0.00162335	True	4.53902e-25	10	0.723722	-0.26519	1.87146e-98	GPR12	-0.0522849	True	5.1467e-94	10	0.637667	-0.300056	5.81228e-31	GPR12	0.000237794	True	1.59844e-26	10	1.02459	-0.481664	3.74852e-09	GPR12	-0.0120571	True	0.000103088	3.98679	0.961718
PURG	1.06776	-0.22595	9.74784e-91	PURG	0.000790895	True	2.68075e-86	10	1.36422	-0.190356	6.45659e-10	PURG	0.0123033	True	1.77563e-05	4.75065	0.181246	-0.220046	1.94925e-11	PURG	-0.00102021	False	5.36063e-07	6.2707	0.399559	-0.0313834	1.14437e-23	PURG	-0.013301	False	3.14713e-19	10	0.180838	-0.206453	1.33542e-06	PURG	-0.00801259	False	0.0367254	1.43503	0.343513	-0.199615	0.0151435	PURG	0.00495682	False	1	-4.34295e-11	0.269221
TRIM44	1.06655	-0.259749	2.46786e-110	TRIM44	0.0111299	True	6.78685e-106	10	2.12433	-0.366392	8.60804e-26	TRIM44	0.0497643	True	2.3673e-21	10	0.398599	-0.229317	1.81899e-19	TRIM44	0.0137147	False	5.00241e-15	9.99998	0.558698	-0.137866	6.50433e-57	TRIM44	-0.0255189	True	1.78876e-52	10	0.382367	-0.305941	5.72604e-15	TRIM44	-0.01834	False	1.57472e-10	9.58927	0.527803	-0.243909	0.000422981	TRIM44	-0.00730896	False	1	-4.34295e-11	0.286262
FAM49A	1.06423	-0.430179	3.89338e-242	FAM49A	0.0384843	True	1.07072e-237	10	0.176506	-0.225489	0.0266936	FAM49A	-0.0439362	False	1	-4.34295e-11	0.599235	-0.324203	5.90154e-55	FAM49A	-0.0136914	True	1.62298e-50	10	1.81648	-0.541499	0	FAM49A	-0.00516694	True	0	10	1.00317	-0.455647	6.02456e-69	FAM49A	-0.00644428	True	1.65681e-64	10	1.63712	-0.421044	1.85621e-11	FAM49A	0.0391808	True	5.10477e-07	6.29194	1.21933
CADM3	1.06276	-0.314622	8.18639e-128	CADM3	-0.00242947	True	2.25134e-123	10	1.20426	-0.253831	6.27308e-11	CADM3	-0.000840543	True	1.72516e-06	5.76315	0.192897	-0.146464	2.70549e-06	CADM3	0.0282328	False	0.0744035	1.12841	0.89886	-0.215384	9.07087e-123	CADM3	0.00939033	True	2.49458e-118	10	0.293282	-0.215481	3.59678e-10	CADM3	-0.0162147	False	9.8915e-06	5.00473	1.14694	-0.437202	4.49471e-11	CADM3	0.017076	True	1.23609e-06	5.90791	1.10904
KIF5C	1.06017	-0.337582	3.58237e-132	KIF5C	0.0119647	True	9.85186e-128	10	1.26553	-0.0739631	2.37637e-10	KIF5C	0.0209624	True	6.53527e-06	5.18473	0.467673	-0.370385	1.51e-30	KIF5C	-0.00378407	False	4.15266e-26	10	0.525757	0.061779	2.27258e-49	KIF5C	0.0339735	True	6.24984e-45	10	0.818425	-0.34319	3.39488e-48	KIF5C	-0.0135267	True	9.33625e-44	10	0.77319	0.0286196	5.84191e-06	KIF5C	0.0421905	False	0.160658	0.794097	0.196827
CCP110	1.04902	-0.37315	6.76425e-124	CCP110	0.0353587	True	1.86024e-119	10	0.288391	-0.232855	0.0815754	CCP110	-0.0944418	False	1	-4.34295e-11	0.414849	-0.193079	2.32977e-19	CCP110	0.0119762	False	6.4071e-15	9.99997	0.489561	-0.15525	5.95163e-46	CCP110	0.0546964	False	1.63676e-41	10	0.324806	-0.13371	4.58126e-09	CCP110	0.00714439	False	0.000125989	3.89967	0.374548	-0.0224328	0.0283575	CCP110	0.0429693	False	1	-4.34295e-11	-0.0187433
TENM3	1.04772	-0.349484	1.53828e-139	TENM3	0.0736717	True	4.23042e-135	10	0.473126	-0.323195	3.76436e-12	TENM3	-0.00901912	False	1.03524e-07	6.98454	1.12713	-0.105192	1.93593e-53	TENM3	0.0510575	True	5.32401e-49	10	0.640103	-0.395561	4.59909e-173	TENM3	-0.0462934	True	1.2648e-168	10	1.59346	-0.354023	2.89677e-71	TENM3	0.0148585	True	7.96639e-67	10	0.381061	-0.340049	0.000264637	TENM3	0.000103708	False	1	-4.34295e-11	0.85101
SLITRK4	1.04746	-0.339759	3.32563e-141	SLITRK4	-0.0401461	True	9.1458e-137	10	0.0438769	-0.148536	0.671554	SLITRK4	0.0213295	False	1	-4.34295e-11	1.15057	-0.420029	9.53124e-100	SLITRK4	0.0220526	True	2.62119e-95	10	0.912569	-0.34696	2.18116e-162	SLITRK4	0.00388506	True	5.9984e-158	10	0.215416	-0.197765	8.15693e-08	SLITRK4	-0.0224798	False	0.00224324	2.64912	0.324306	-0.265976	0.00296518	SLITRK4	-0.00544089	False	1	-4.34295e-11	1.84067
STMN4	1.04556	-0.360667	5.69218e-146	STMN4	0.0334094	True	1.56541e-141	10	-0.4332	0.20356	0.0207085	STMN4	0.0320099	False	1	-4.34295e-11	2.30053	-1.0427	0	STMN4	-0.0393548	True	0	10	0.760996	-0.111741	1.48513e-114	STMN4	0.0434296	True	4.08426e-110	10	2.15836	-0.770361	4.17835e-303	STMN4	0.0113921	True	1.14909e-298	10	2.39501	-1.09499	1.01724e-52	STMN4	-0.0435189	True	2.79752e-48	10	0.731251
DST	1.0443	-0.152559	5.76237e-108	DST	0.0114335	True	1.58471e-103	10	1.75192	-0.172813	1.01304e-18	DST	-0.00728235	True	2.78596e-14	9.99988	-0.272468	-0.21809	3.41431e-12	DST	-0.0344595	False	9.38969e-08	7.02689	0.404841	-0.0340181	1.99378e-33	DST	0.0682505	False	5.48309e-29	10	-0.138836	-0.275588	0.00207023	DST	-0.0220975	False	1	-4.34295e-11	0.0369448	-0.17374	0.792752	DST	-0.00944772	False	1	-4.34295e-11	-0.230782
MGAT5B	1.04393	-0.213683	4.79853e-93	MGAT5B	0.0434093	True	1.31965e-88	10	1.44429	-0.238753	2.73784e-12	MGAT5B	-0.00376503	True	7.52932e-08	7.12267	-0.155151	0.205317	0.00443119	MGAT5B	-0.00565854	False	1	-4.34295e-11	0.226402	-0.0563755	2.28929e-11	MGAT5B	-0.0452373	False	6.29579e-07	6.20088	0.0893637	-0.0144448	0.0996638	MGAT5B	0.021572	False	1	-4.34295e-11	0.696779	-0.322346	1.46907e-05	MGAT5B	0.00163964	False	0.40401	0.393608	0.116726
ZNF428	1.04327	-0.293041	2.84566e-123	ZNF428	-0.00132006	True	7.82586e-119	10	0.396783	-0.010812	0.0333826	ZNF428	0.0187274	False	1	-4.34295e-11	-0.0248624	0.243923	0.583745	ZNF428	0.0101994	False	1	-4.34295e-11	-0.23643	0.397524	2.87403e-12	ZNF428	0.00271683	False	7.90387e-08	7.10161	0.136193	0.115359	0.0104119	ZNF428	0.00589106	False	1	-4.34295e-11	0.329674	0.168304	0.0240758	ZNF428	0.0152765	False	1	-4.34295e-11	0.546206
FXYD7	1.04236	-0.459387	8.19778e-245	FXYD7	-0.0867996	True	2.25447e-240	10	0.591522	-0.339932	2.31393e-09	FXYD7	-0.0052985	True	6.36354e-05	4.1963	0.677445	-0.406927	1.31923e-80	FXYD7	-0.0169936	True	3.62801e-76	10	2.14815	-0.359466	0	FXYD7	0.142391	True	0	10	1.03831	-0.564937	2.11487e-107	FXYD7	-0.012173	True	5.81609e-103	10	1.08719	-0.600811	2.87547e-16	FXYD7	-0.0281594	True	7.90784e-12	9.96695	1.57946
LHFPL3-AS1	1.04121	-0.0705355	6.36342e-45	LHFPL3-AS1	0.0969232	True	1.75e-40	10	0.431293	-0.162143	0.000404722	LHFPL3-AS1	0.0171226	False	1	-4.34295e-11	-0.00880377	-0.0795873	0.732932	LHFPL3-AS1	0.00637256	False	1	-4.34295e-11	0.0994084	-0.114095	8.80045e-07	LHFPL3-AS1	-0.0737933	False	0.0242021	1.61615	-0.00080438	-0.096488	0.974204	LHFPL3-AS1	-0.00770159	False	1	-4.34295e-11	0.020231	-0.112125	0.743821	LHFPL3-AS1	-0.00780671	False	1	-4.34295e-11	0.0720696
EFNB2	1.03981	-0.341058	6.0811e-132	EFNB2	-0.0245084	True	1.67236e-127	10	1.79499	0.364963	2.3164e-10	EFNB2	0.0140214	True	6.37033e-06	5.19583	-0.19105	-0.0930146	2.57788e-08	EFNB2	-0.0220328	False	0.000708943	3.14939	-0.930864	0.683215	1.35677e-121	EFNB2	0.0173846	True	3.73126e-117	10	-0.454117	0.298691	2.58355e-16	EFNB2	0.0497742	False	7.10503e-12	9.97019	-0.171448	-0.260921	0.00749122	EFNB2	-0.0211791	False	1	-4.34295e-11	-0.0897302
GABRG2	1.03885	-0.417183	3.60281e-208	GABRG2	-0.0535457	True	9.90808e-204	10	0.639883	-0.32173	1.04024e-11	GABRG2	-0.0481084	True	2.86077e-07	6.54336	1.06848	-0.450406	1.35376e-115	GABRG2	0.0162296	True	3.72297e-111	10	1.61518	-0.459211	0	GABRG2	0.0608907	True	0	10	1.20227	-0.535399	4.63786e-93	GABRG2	0.0101274	True	1.27546e-88	10	2.08258	-0.728218	4.04123e-21	GABRG2	-0.0174608	True	1.11138e-16	10	1.50228
RAB9B	1.03882	-0.38404	8.62264e-150	RAB9B	-0.0675753	True	2.37131e-145	10	0.419871	-0.228426	0.00234186	RAB9B	0.0276669	False	1	-4.34295e-11	1.0425	-0.334708	3.11865e-85	RAB9B	0.000919753	True	8.5766e-81	10	0.75946	-0.254003	1.74568e-104	RAB9B	0.00964244	True	4.80078e-100	10	1.26714	-0.409766	1.07656e-74	RAB9B	0.0218541	True	2.96066e-70	10	0.913491	-0.426657	8.23483e-09	RAB9B	-0.0107905	True	0.000226466	3.645	1.04806
SH3RF3	1.03798	-0.368721	1.07133e-136	SH3RF3	0.0307372	True	2.94628e-132	10	1.72795	-0.288102	1.11223e-15	SH3RF3	0.0131469	True	3.05875e-11	9.8841	-0.00178846	-0.177337	0.952157	SH3RF3	-0.0137573	False	1	-4.34295e-11	0.0951829	0.22292	0.0324574	SH3RF3	0.0272718	False	1	-4.34295e-11	0.0274123	-0.260597	0.2281	SH3RF3	-0.0267119	False	1	-4.34295e-11	0.529934	-0.269418	0.000612043	SH3RF3	0.013779	False	1	-4.34295e-11	0.145
PNMA2	1.03789	-0.36494	6.0496e-142	PNMA2	0.0289463	True	1.6637e-137	10	0.835216	-0.312349	2.33302e-09	PNMA2	-0.0183573	True	6.41604e-05	4.19273	0.549471	-0.332532	1.96816e-46	PNMA2	0.0122114	True	5.41263e-42	10	1.03079	-0.245992	1.52135e-151	PNMA2	-0.0144436	True	4.18385e-147	10	1.02883	-0.523426	1.05865e-84	PNMA2	0.00306282	True	2.91141e-80	10	1.58791	-0.69113	1.2551e-18	PNMA2	-0.00649143	True	3.45165e-14	9.99985	1.92205
NCAM1	1.03753	-0.148476	1.23537e-123	NCAM1	0.000794908	True	3.39739e-119	10	2.33325	-0.242928	1.72238e-34	NCAM1	-0.0165002	True	4.73672e-30	10	1.20528	-0.859027	1.38911e-208	NCAM1	-0.0917267	True	3.82019e-204	10	0.947717	-0.0983707	2.62004e-181	NCAM1	0.0457837	True	7.20538e-177	10	1.60954	-0.943786	1.369e-229	NCAM1	-0.00365528	True	3.7649e-225	10	1.09517	-0.190472	3.72842e-13	NCAM1	0.00264868	True	1.02535e-08	7.98491	0.845617
UCHL1	1.0373	-0.716756	6.80854e-273	UCHL1	-0.14979	True	1.87242e-268	10	0.587941	0.111634	0.00104232	UCHL1	0.0569052	False	1	-4.34295e-11	2.24765	-0.538738	0	UCHL1	0.0177765	True	0	10	0.608962	0.122394	4.49679e-77	UCHL1	0.0578229	True	1.23666e-72	10	3.08455	-0.973732	0	UCHL1	0.0424988	True	0	10	1.27317	-0.761568	4.87553e-24	UCHL1	-0.0196158	True	1.34082e-19	10	2.2404
SH3GL3	1.03718	-0.377758	1.59606e-153	SH3GL3	-0.0523619	True	4.38933e-149	10	0.533051	-0.299411	4.70536e-08	SH3GL3	0.0351536	True	0.00129402	2.88806	0.888572	-0.324884	3.35607e-63	SH3GL3	0.0319358	True	9.22952e-59	10	0.810289	-0.310788	2.45307e-125	SH3GL3	-0.00820598	True	6.74619e-121	10	0.821287	-0.395779	3.16492e-46	SH3GL3	-0.0476738	True	8.70384e-42	10	0.772821	-0.370025	2.03633e-06	SH3GL3	-0.00260909	False	0.0560012	1.2518	1.30507
ENO2	1.03706	-0.293625	5.96268e-115	ENO2	-0.0114895	True	1.6398e-110	10	1.48556	-0.245321	2.34424e-13	ENO2	-0.0101297	True	6.44689e-09	8.18397	0.452451	-0.233996	6.47729e-26	ENO2	-0.0200189	False	1.78132e-21	10	0.462554	-0.151474	1.96109e-43	ENO2	-0.0301854	False	5.3932e-39	10	0.87142	-0.318554	5.6226e-43	ENO2	0.0223796	True	1.54627e-38	10	1.05591	-0.329469	1.53774e-08	ENO2	0.0159674	True	0.000422893	3.37377	0.960666
AC007682.1	1.0355	-0.149353	2.41809e-65	AC007682.1	0.0517789	True	6.65e-61	10	0.672442	-0.0583413	0.00246697	AC007682.1	0.0251072	False	1	-4.34295e-11	0.0408018	-0.158156	0.0567501	AC007682.1	-0.0100187	False	1	-4.34295e-11	0.109897	0.0264102	0.00323142	AC007682.1	-0.0449826	False	1	-4.34295e-11	-0.0484083	-0.0870735	0.135704	AC007682.1	-0.00513926	False	1	-4.34295e-11	-0.0149579	-0.138521	0.816167	AC007682.1	-0.0238575	False	1	-4.34295e-11	0.0505091
CBFA2T3	1.03162	-0.0507345	3.31223e-58	CBFA2T3	0.0557399	True	9.10897e-54	10	0.637631	-0.205978	4.16613e-05	CBFA2T3	-0.0305716	False	1	-4.34295e-11	0.0471016	-0.146887	0.124151	CBFA2T3	0.0165049	False	1	-4.34295e-11	0.286429	-0.173865	3.69519e-25	CBFA2T3	-0.0444805	False	1.01621e-20	10	0.0147472	-0.121795	0.695157	CBFA2T3	-0.0038516	False	1	-4.34295e-11	-0.180954	0.137581	0.256041	CBFA2T3	0.00524427	False	1	-4.34295e-11	-0.079811
ELMO1	1.03138	-0.221079	1.6285e-100	ELMO1	-0.036407	True	4.47854e-96	10	2.83913	-0.238092	1.39003e-30	ELMO1	0.0558849	True	3.82273e-26	10	0.437492	-0.0304911	1.14311e-16	ELMO1	0.0159895	False	3.14366e-12	9.98656	-0.5953	0.400844	1.93248e-56	ELMO1	-0.00458317	True	5.31452e-52	10	0.338687	-0.253872	8.85841e-14	ELMO1	-0.0225015	False	2.43615e-09	8.59582	0.279441	-0.191593	0.0381256	ELMO1	-0.011394	False	1	-4.34295e-11	0.0543537
ADGRL3	1.0291	-0.185093	1.53303e-96	ADGRL3	-0.0158878	True	4.21599e-92	10	1.25035	-0.427141	1.0842e-16	ADGRL3	-0.0929123	True	2.98166e-12	9.98724	0.524075	-0.387603	1.7145e-45	ADGRL3	-0.023676	True	4.71503e-41	10	0.793918	-0.216098	3.36469e-112	ADGRL3	0.050613	True	9.25323e-108	10	0.603216	-0.332872	4.69123e-32	ADGRL3	-0.00660192	True	1.29014e-27	10	0.821855	-0.303373	1.40589e-06	ADGRL3	0.0116077	True	0.0386633	1.4127	0.786714
MCF2L	1.02836	-0.267514	8.80076e-108	MCF2L	-0.025064	True	2.4203e-103	10	0.583776	-0.0958696	0.00202506	MCF2L	-0.0179971	False	1	-4.34295e-11	0.300578	-0.142034	9.32841e-12	MCF2L	-0.0147063	False	2.5654e-07	6.59067	0.591967	-0.054388	3.47027e-54	MCF2L	0.0244327	True	9.54358e-50	10	0.143107	0.0305326	0.0155945	MCF2L	0.0225049	False	1	-4.34295e-11	0.53478	-0.228773	0.000645877	MCF2L	0.0187944	False	1	-4.34295e-11	0.330833
SCD5	1.02786	0.101528	1.78472e-80	SCD5	0.179779	True	4.90816e-76	10	1.50861	-0.488286	1.09527e-23	SCD5	-0.00359595	True	3.01211e-19	10	0.410022	-0.570635	2.16828e-66	SCD5	-0.0351503	False	5.96297e-62	10	0.538442	-0.193327	8.71367e-65	SCD5	-0.0608513	True	2.39635e-60	10	0.463301	-0.649996	3.84743e-75	SCD5	-0.039433	False	1.05808e-70	10	0.975129	0.795496	8.72095e-06	SCD5	0.0907246	False	0.239835	0.620088	0.834218
SEC62	1.02774	-0.347125	1.78144e-115	SEC62	0.0207303	True	4.89913e-111	10	1.29184	-0.371485	1.86967e-12	SEC62	-0.0016285	True	5.14179e-08	7.28804	1.23238	-0.501195	1.02942e-158	SEC62	0.00466587	True	2.831e-154	10	0.937029	-0.287667	2.0026e-170	SEC62	-0.00908482	True	5.50735e-166	10	1.50858	-0.673794	1.72072e-163	SEC62	-0.011917	True	4.73216e-159	10	1.32418	-0.490284	3.98023e-17	SEC62	0.00413597	True	1.0946e-12	9.99527	0.74231
ARL2	1.02676	-0.461778	1.08015e-173	ARL2	-0.00235258	True	2.97051e-169	10	0.675818	-0.368024	1.46581e-07	ARL2	-0.020923	True	0.00403112	2.39457	0.763538	-0.345214	6.32664e-62	ARL2	-0.0350831	True	1.73989e-57	10	0.845013	-0.370562	5.90561e-151	ARL2	0.0123639	True	1.6241e-146	10	1.3709	-0.609317	1.54134e-117	ARL2	-0.00369067	True	4.23885e-113	10	1.4469	-0.500866	4.46733e-14	ARL2	0.00258247	True	1.22856e-09	8.87662	1.59876
PPIP5K2	1.0254	-0.173672	9.29527e-96	PPIP5K2	-0.00511395	True	2.55629e-91	10	0.572339	-0.237004	0.00127259	PPIP5K2	-0.0469533	False	1	-4.34295e-11	0.57861	-0.417895	1.30492e-46	PPIP5K2	-0.030211	True	3.58866e-42	10	0.561009	-0.218072	3.50027e-63	PPIP5K2	-0.0225595	True	9.6261e-59	10	0.656919	-0.371664	4.46624e-36	PPIP5K2	-0.00279099	True	1.22826e-31	10	0.413388	-0.143372	0.00923889	PPIP5K2	-0.0086724	False	1	-4.34295e-11	0.177116
TXNDC15	1.02479	-0.367902	1.99603e-122	TXNDC15	0.00568327	True	5.48928e-118	10	-0.352109	-0.0410616	0.0388454	TXNDC15	0.0032386	False	1	-4.34295e-11	0.567893	-0.245511	3.36256e-34	TXNDC15	-0.00686355	True	9.24738e-30	10	0.398968	-0.0967853	4.61847e-30	TXNDC15	0.0463602	False	1.27012e-25	10	0.460118	-0.196811	1.10857e-16	TXNDC15	0.00698819	False	3.04868e-12	9.98696	1.08105	-0.18374	1.02849e-08	TXNDC15	0.0142878	True	0.000282846	3.54845	0.61095
MICAL3	1.01778	-0.268341	3.55081e-100	MICAL3	-0.0143937	True	9.76507e-96	10	1.42414	-0.261205	3.67041e-12	MICAL3	0.00615004	True	1.0094e-07	6.99551	0.381116	-0.162465	1.90417e-16	MICAL3	-0.0101299	False	5.23666e-12	9.97783	0.266304	-0.0697195	1.45255e-14	MICAL3	0.00770769	False	3.99466e-10	9.30149	0.209452	-0.035692	0.000558903	MICAL3	0.00195915	False	1	-4.34295e-11	-0.0294438	0.0957172	0.858777	MICAL3	0.0189439	False	1	-4.34295e-11	0.237811
TNPO2	1.01759	-0.346351	2.16547e-115	TNPO2	0.0158561	True	5.95527e-111	10	0.850475	-0.222018	6.13254e-06	TNPO2	-0.0300668	False	0.168651	0.773011	0.373971	-0.306151	2.46203e-21	TNPO2	-0.0220891	False	6.77082e-17	10	0.113333	0.0241046	0.00149364	TNPO2	0.00194114	False	1	-4.34295e-11	0.36429	-0.248573	1.49459e-12	TNPO2	-0.0224015	False	4.11027e-08	7.38507	0.708882	-0.31148	1.64067e-05	TNPO2	0.00155733	False	0.4512	0.345631	0.225513
POU2F2	1.01663	-0.25118	1.09715e-98	POU2F2	0.0133248	True	3.01728e-94	10	2.04828	-0.323562	4.00799e-22	POU2F2	0.0331266	True	1.10224e-17	10	0.0192603	-0.0450955	0.647383	POU2F2	0.00498663	False	1	-4.34295e-11	-0.0378847	0.0692401	0.272226	POU2F2	-0.0427236	False	1	-4.34295e-11	0.309449	-0.0948183	4.25468e-08	POU2F2	0.00211792	False	0.00117008	2.93178	-0.0196078	0.00550523	0.892727	POU2F2	-0.0219583	False	1	-4.34295e-11	-0.400366
AP2S1	1.01314	-0.351426	4.40829e-114	AP2S1	0.0450134	True	1.21232e-109	10	0.725388	-0.296884	3.60274e-05	AP2S1	-0.0545188	False	0.990789	0.00401881	0.581607	-0.143399	6.2945e-32	AP2S1	0.0153123	True	1.73105e-27	10	0.38275	-0.15747	1.5694e-30	AP2S1	0.0243612	False	4.31602e-26	10	0.73852	-0.273165	1.45897e-36	AP2S1	-0.0270878	True	4.01233e-32	10	0.466123	-0.147054	0.00287179	AP2S1	-0.00111551	False	1	-4.34295e-11	0.844422
ETS1	1.01261	-0.157723	1.26215e-68	ETS1	0.0163469	True	3.47105e-64	10	-0.282988	0.182042	0.223738	ETS1	0.022398	False	1	-4.34295e-11	-0.0364169	-0.111852	0.133444	ETS1	-0.00644176	False	1	-4.34295e-11	-0.222502	0.145598	9.74345e-10	ETS1	-0.0300456	False	2.67955e-05	4.57194	0.0426916	-0.192184	0.0133152	ETS1	-0.0116263	False	1	-4.34295e-11	-0.0425619	-0.0769055	0.673279	ETS1	0.00103159	False	1	-4.34295e-11	-0.0299027
NCS1	1.01182	-0.27488	2.4896e-103	NCS1	-0.000851155	True	6.84666e-99	10	1.31617	-0.240271	2.69734e-11	NCS1	5.51173e-05	True	7.41796e-07	6.12966	0.453037	-0.166858	7.60396e-21	NCS1	0.00779306	False	2.09116e-16	10	0.624767	-0.215388	3.11613e-76	NCS1	0.00648806	True	8.56967e-72	10	0.662349	-0.271003	4.70581e-30	NCS1	-0.00123566	True	1.29414e-25	10	0.580998	-0.254142	0.000303622	NCS1	-0.0126469	False	1	-4.34295e-11	0.777617
CCSER1	1.00937	-0.201341	3.20731e-97	CCSER1	0.0309549	True	8.82042e-93	10	1.78092	-0.332635	1.21434e-21	CCSER1	-0.0177581	True	3.33956e-17	10	0.331933	0.0807509	6.66502e-10	CCSER1	0.0248786	False	1.83295e-05	4.73685	0.869902	-0.238164	4.4157e-136	CCSER1	-0.0395511	True	1.21436e-131	10	-0.277188	0.289718	2.91448e-06	CCSER1	-0.00815894	False	0.080151	1.09609	0.518481	-0.312206	0.000219392	CCSER1	-0.0249386	False	1	-4.34295e-11	0.219422
ZC3H6	1.00894	-0.326748	1.76781e-118	ZC3H6	0.0734567	True	4.86164e-114	10	0.620088	-0.0609478	0.0022474	ZC3H6	-0.0189604	False	1	-4.34295e-11	0.326371	-0.0667529	7.00807e-11	ZC3H6	-0.0119688	False	1.92729e-06	5.71503	0.301182	0.025138	1.81872e-15	ZC3H6	0.0214917	False	5.00165e-11	9.82386	0.270758	-0.0578541	2.80834e-06	ZC3H6	0.0197948	False	0.0772322	1.1122	0.31568	-0.140527	0.037835	ZC3H6	0.0132158	False	1	-4.34295e-11	0.151593
GGH	1.00744	-0.325762	5.43985e-119	GGH	-0.0138429	True	1.49601e-114	10	0.356233	-0.190523	0.0259449	GGH	-0.0375411	False	1	-4.34295e-11	1.05922	-0.443455	4.2603e-119	GGH	-0.0335522	True	1.17163e-114	10	0.445841	-0.0382637	9.0262e-34	GGH	0.0481081	False	2.48229e-29	10	1.36632	-0.585577	7.03898e-120	GGH	0.00212523	True	1.93579e-115	10	1.33198	-0.315222	1.46861e-11	GGH	0.00543194	True	4.03884e-07	6.39364	0.959792
VSNL1	1.00561	-0.368778	1.12997e-187	VSNL1	0.013721	True	3.10752e-183	10	0.288508	-0.233866	1.30046e-11	VSNL1	-0.0124544	False	3.5764e-07	6.44643	0.415707	-0.279446	5.57625e-41	VSNL1	-0.033527	False	1.53352e-36	10	1.75806	-0.600901	0	VSNL1	0.0569086	True	0	10	1.39718	-0.63153	6.84834e-101	VSNL1	0.00866541	True	1.88336e-96	10	1.20023	-0.592233	6.78814e-15	VSNL1	-0.00750117	True	1.86681e-10	9.5426	1.99898
CXCR4	1.0046	-0.0325725	3.09157e-78	CXCR4	0.0870221	True	8.50214e-74	10	-0.135612	0.0367793	0.438726	CXCR4	-0.0942197	False	1	-4.34295e-11	0.0591715	-0.391118	9.12781e-06	CXCR4	-0.0239617	False	0.251024	0.600285	-1.71663	1.14829	0	CXCR4	0.216537	True	0	10	0.00303688	-0.381032	0.79609	CXCR4	-0.0235073	False	1	-4.34295e-11	-0.647872	0.56156	0.000146766	CXCR4	0.0213875	False	1	-4.34295e-11	-0.0479211
EPHB6	1.00445	-0.312083	8.7156e-114	EPHB6	-0.00232792	True	2.39688e-109	10	1.19943	-0.168094	2.37999e-08	EPHB6	0.0283483	True	0.000654521	3.18408	0.267798	-0.152906	2.89316e-10	EPHB6	-0.00699029	False	7.95648e-06	5.09927	0.48639	-0.153226	1.26211e-44	EPHB6	0.00111352	False	3.47093e-40	10	0.34057	-0.119579	3.93129e-09	EPHB6	0.00207282	False	0.000108114	3.96612	0.198629	-0.212899	0.0817213	EPHB6	-0.0295226	False	1	-4.34295e-11	0.301291
SCRT2	0.998672	-0.0908492	5.51285e-70	SCRT2	0.0229449	True	1.51609e-65	10	1.732	-0.143009	4.16851e-13	SCRT2	0.0361802	True	1.14638e-08	7.9369	-0.435259	0.166278	2.94211e-25	SCRT2	0.0329103	False	8.0911e-21	10	-0.0941373	0.0352377	0.00259072	SCRT2	-0.0536179	False	1	-4.34295e-11	-0.22645	0.00947725	3.50589e-08	SCRT2	-0.0123423	False	0.000964156	3.01585	0.20111	0.104949	0.281777	SCRT2	-0.00834557	False	1	-4.34295e-11	-0.342978
DDX25	0.998389	-0.305039	1.37336e-114	DDX25	0.078072	True	3.77688e-110	10	0.773124	-0.226901	1.80547e-07	DDX25	0.0257382	True	0.00496522	2.30406	0.878023	-0.282908	2.33702e-52	DDX25	-0.00733586	True	6.42705e-48	10	0.583071	-0.21609	7.36409e-65	DDX25	-0.0718501	True	2.0252e-60	10	0.943739	-0.374074	1.06618e-45	DDX25	0.00217934	True	2.93209e-41	10	0.594856	-0.252984	0.0003472	DDX25	-0.0110533	False	1	-4.34295e-11	0.701795
SBK1	0.996718	-0.218724	5.39794e-99	SBK1	0.0236981	True	1.48449e-94	10	1.00228	-0.102688	5.56405e-07	SBK1	0.0208773	True	0.0153017	1.81526	-0.123677	0.148888	0.010039	SBK1	0.000836442	False	1	-4.34295e-11	0.155189	0.0357161	6.05886e-06	SBK1	-0.0155663	False	0.166625	0.77826	-0.331974	0.292695	1.26936e-08	SBK1	-0.00257087	False	0.000349088	3.45707	0.359777	-0.169001	0.0146669	SBK1	0.00398522	False	1	-4.34295e-11	-0.0568684
SLIT2	0.996492	-0.306402	2.48297e-108	SLIT2	0.0451939	True	6.82841e-104	10	0.101339	-0.224273	0.115452	SLIT2	0.0114129	False	1	-4.34295e-11	0.22985	-0.222601	1.17499e-12	SLIT2	0.00696756	False	3.23133e-08	7.48928	0.292604	-0.272872	1.87556e-53	SLIT2	-0.0884303	False	5.15797e-49	10	0.0928841	-0.132738	0.0327233	SLIT2	-0.00349393	False	1	-4.34295e-11	0.0492344	-0.191034	0.53696	SLIT2	-0.00929381	False	1	-4.34295e-11	0.246153
ELFN2	0.993731	-0.303037	2.34861e-118	ELFN2	0.01757	True	6.4589e-114	10	0.446197	-0.214235	1.57684e-05	ELFN2	-0.00011222	False	0.433645	0.362865	0.427527	-0.232875	1.12959e-28	ELFN2	-0.0175173	False	3.10648e-24	10	1.50429	-0.414994	1.13354e-238	ELFN2	0.0678786	True	3.11735e-234	10	0.521063	-0.303856	2.34e-29	ELFN2	-0.0026191	True	6.43524e-25	10	1.39099	-0.520244	1.03739e-10	ELFN2	-0.00588986	True	2.85293e-06	5.54469	0.430241
LINC01963	0.98965	-0.308446	1.1871e-107	LINC01963	-0.025736	True	3.26465e-103	10	1.56691	-0.280022	1.04469e-14	LINC01963	-0.0180417	True	2.873e-10	9.41195	0.00820136	-0.0496098	0.848793	LINC01963	-0.0166194	False	1	-4.34295e-11	0.543808	-0.118315	2.19844e-50	LINC01963	0.00292301	True	6.04594e-46	10	0.0632931	-0.0583639	0.223397	LINC01963	-0.0176682	False	1	-4.34295e-11	0.844911	-0.254721	1.85082e-06	LINC01963	0.012493	False	0.0508994	1.29329	0.39534
PHF14	0.98944	-0.260284	7.35542e-100	PHF14	0.0239319	True	2.02281e-95	10	0.608863	-0.20401	0.00101792	PHF14	0.000975793	False	1	-4.34295e-11	-0.077303	0.0833713	0.0987567	PHF14	-0.0336035	False	1	-4.34295e-11	0.364543	-0.114907	2.7689e-27	PHF14	-0.0372007	False	7.61474e-23	10	-0.0751057	0.0734789	0.167921	PHF14	-0.019675	False	1	-4.34295e-11	0.0402607	0.0747471	0.795187	PHF14	0.0111206	False	1	-4.34295e-11	-0.0688109
FOS	0.989231	-0.208097	9.52278e-84	FOS	0.0623479	True	2.61886e-79	10	-0.123241	-0.297641	0.34831	FOS	-0.0568417	False	1	-4.34295e-11	0.800034	-0.554958	5.72207e-122	FOS	-0.00746307	True	1.57363e-117	10	-0.0606584	0.124575	0.0691447	FOS	0.00350795	False	1	-4.34295e-11	0.89911	-0.726096	3.6672e-119	FOS	-0.0308507	True	1.00852e-114	10	-0.368739	0.415456	0.0167221	FOS	-0.00261743	False	1	-4.34295e-11	0.39794
CHCHD6	0.987694	-0.337073	3.68463e-113	CHCHD6	-0.0324235	True	1.01331e-108	10	0.456236	-0.248879	0.00277576	CHCHD6	-0.00310045	False	1	-4.34295e-11	0.630714	-0.152141	1.37232e-33	CHCHD6	0.00929975	True	3.77402e-29	10	0.379639	-0.0908528	4.14341e-27	CHCHD6	0.0174531	False	1.13948e-22	10	0.672586	-0.121011	4.02003e-25	CHCHD6	0.0105699	True	1.10555e-20	10	0.977513	-0.381346	1.35842e-08	CHCHD6	0.00330391	True	0.00037358	3.42762	0.797828
NDUFA13	0.98581	-0.440571	4.97314e-140	NDUFA13	0.00577353	True	1.36766e-135	10	0.0175227	-0.27398	0.894844	NDUFA13	0.0064834	False	1	-4.34295e-11	0.945994	-0.319222	2.61236e-83	NDUFA13	0.00833102	True	7.18426e-79	10	1.24403	-0.458105	7.01022e-283	NDUFA13	0.025167	True	1.92788e-278	10	1.0416	-0.356988	1.74319e-66	NDUFA13	0.0113432	True	4.79395e-62	10	1.86391	-0.627254	2.9257e-23	NDUFA13	0.0123783	True	8.04597e-19	10	0.980437
SEPTIN3	0.984613	-0.299089	7.35637e-108	SEPTIN3	-0.0330228	True	2.02307e-103	10	1.22472	-0.0914096	1.11366e-08	SEPTIN3	0.0181921	True	0.000306269	3.5139	0.178899	-0.109052	5.00577e-05	SEPTIN3	0.00319513	False	1	-4.34295e-11	0.544078	-0.0498887	1.15986e-49	SEPTIN3	-0.0341222	True	3.18974e-45	10	0.344115	-0.186075	5.3765e-11	SEPTIN3	-0.00446666	False	1.47859e-06	5.83012	0.183405	0.05401	0.266099	SEPTIN3	0.000106031	False	1	-4.34295e-11	0.398317
MAGI1	0.983405	-0.482521	6.48053e-154	MAGI1	-0.0486339	True	1.78221e-149	10	2.55402	-0.0438818	1.99888e-24	MAGI1	0.116928	True	5.49712e-20	10	0.308424	-0.422051	6.83518e-23	MAGI1	-0.0341892	False	1.87974e-18	10	0.851874	-0.0610139	2.21876e-105	MAGI1	-0.0361963	True	6.10181e-101	10	0.423904	-0.492576	5.1393e-29	MAGI1	-0.0399968	False	1.41336e-24	10	0.540539	-0.202739	0.000536332	MAGI1	0.00266966	False	1	-4.34295e-11	0.348345
NEXMIF	0.983085	-0.290696	2.15036e-103	NEXMIF	-0.0644059	True	5.9137e-99	10	1.73499	-0.3983	2.3565e-21	NEXMIF	0.00116391	True	6.4806e-17	10	0.238033	-0.166409	2.58395e-08	NEXMIF	-0.00105472	False	0.000710612	3.14837	0.739688	-0.114418	4.60472e-85	NEXMIF	0.0541012	True	1.26634e-80	10	0.123372	-0.0667428	0.0198638	NEXMIF	-0.0133902	False	1	-4.34295e-11	0.45241	-0.100005	0.00585336	NEXMIF	-0.00309205	False	1	-4.34295e-11	0.714239
VLDLR-AS1	0.981501	-0.27747	1.59102e-96	VLDLR-AS1	-0.0279263	True	4.37547e-92	10	0.440083	-0.221915	3.00076e-06	VLDLR-AS1	-0.0309241	False	0.0825238	1.08342	0.665153	-0.248417	5.67754e-38	VLDLR-AS1	-0.0319089	True	1.56138e-33	10	0.467377	-0.146805	2.34802e-38	VLDLR-AS1	-0.0260697	False	6.45729e-34	10	0.664104	-0.261969	1.98729e-25	VLDLR-AS1	-0.0127434	True	5.46525e-21	10	0.543387	-0.24563	0.00175222	VLDLR-AS1	0.00629839	False	1	-4.34295e-11	0.306001
CHGB	0.981434	-0.327707	1.36425e-122	CHGB	0.00495796	True	3.75183e-118	10	0.785434	-0.2283	3.1164e-06	CHGB	-0.0317559	False	0.0857042	1.067	0.700169	-0.358174	6.09201e-62	CHGB	-0.0085303	True	1.67536e-57	10	0.774577	-0.161177	3.41273e-97	CHGB	-0.0527633	True	9.38535e-93	10	0.443092	-0.298128	6.14624e-21	CHGB	-0.0237172	False	1.69028e-16	10	2.58844	-0.750209	1.81229e-30	CHGB	0.024067	True	4.98398e-26	10	1.30464
PYGO1	0.981307	-0.312331	1.38551e-108	PYGO1	0.0567758	True	3.81028e-104	10	0.286223	-0.101017	0.105958	PYGO1	-0.0315876	False	1	-4.34295e-11	0.34706	-0.216777	3.44156e-17	PYGO1	-0.0082267	False	9.46463e-13	9.99591	0.562017	-0.110949	1.24097e-48	PYGO1	0.0223969	True	3.41279e-44	10	0.293459	-0.22364	7.2183e-10	PYGO1	0.00406326	False	1.9851e-05	4.70221	0.46032	-0.167399	0.00454197	PYGO1	0.00639763	False	1	-4.34295e-11	0.414738
CHCHD10	0.980041	-0.381247	5.94869e-128	CHCHD10	0.0190122	True	1.63595e-123	10	0.575277	-0.38302	6.23395e-08	CHCHD10	0.0242654	True	0.0017144	2.76589	1.17361	-0.360488	2.25082e-102	CHCHD10	-0.00600101	True	6.18998e-98	10	0.933351	-0.394485	1.24399e-186	CHCHD10	-0.0278703	True	3.4211e-182	10	1.87742	-0.773901	1.07745e-179	CHCHD10	0.0178688	True	2.9631e-175	10	3.31043	-1.17513	1.13503e-48	CHCHD10	0.00865812	True	3.12145e-44	10	1.95915
DSCAML1	0.978273	-0.0756069	5.04884e-70	DSCAML1	0.00173977	True	1.38848e-65	10	0.804579	0.0127008	0.00027688	DSCAML1	0.0123	False	1	-4.34295e-11	-0.0249458	-0.0478727	0.535757	DSCAML1	0.00116465	False	1	-4.34295e-11	-0.479977	0.371054	2.73978e-36	DSCAML1	-0.010792	False	7.53468e-32	10	-0.0679921	-0.136001	0.0673603	DSCAML1	0.00217084	False	1	-4.34295e-11	-0.103922	0.00839375	0.435478	DSCAML1	0.00313474	False	1	-4.34295e-11	-0.125718
RASSF3	0.975586	-0.271507	4.99338e-94	RASSF3	0.0465767	True	1.37323e-89	10	-0.113251	-0.0485261	0.334159	RASSF3	-0.016712	False	1	-4.34295e-11	-6.16995e-05	-0.111358	0.996003	RASSF3	-0.0023345	False	1	-4.34295e-11	0.344344	-0.13237	8.22196e-26	RASSF3	0.00328156	False	2.26112e-21	10	0.0216536	-0.114729	0.246731	RASSF3	-5.9323e-05	False	1	-4.34295e-11	0.028425	-0.089399	0.748314	RASSF3	-0.0062453	False	1	-4.34295e-11	0.17484
NPAS1	0.973502	-0.273955	1.02273e-124	NPAS1	-0.166768	True	2.81262e-120	10	2.48607	-0.256504	9.43874e-32	NPAS1	0.0154963	True	2.59575e-27	10	-0.119474	-0.270009	1.33002e-12	NPAS1	0.00853177	False	3.65769e-08	7.43561	0.539554	0.593883	1.37463e-27	NPAS1	0.344485	True	3.78036e-23	10	-0.117218	-0.277854	2.3314e-12	NPAS1	-0.0212386	False	6.41159e-08	7.19236	-0.0613025	-0.318518	0.132129	NPAS1	-0.0157484	False	1	-4.34295e-11	0.0424759
CNIH2	0.969816	-0.335174	4.92948e-116	CNIH2	0.0109241	True	1.35566e-111	10	0.844654	-0.223495	1.45188e-06	CNIH2	0.0176031	True	0.039928	1.39872	0.951032	-0.338645	4.25941e-80	CNIH2	0.0176161	True	1.17138e-75	10	0.668433	-0.137379	3.58766e-74	CNIH2	0.0470281	True	9.86642e-70	10	1.32337	-0.550622	2.13175e-104	CNIH2	-0.00912535	True	5.86253e-100	10	0.476661	-0.155544	0.00382805	CNIH2	0.00701476	False	1	-4.34295e-11	1.08827
HCN1	0.968359	0.0746717	9.89748e-46	HCN1	0.125703	True	2.72191e-41	10	-0.0332035	-0.164869	0.753322	HCN1	-0.0979266	False	1	-4.34295e-11	0.112852	-0.256001	1.9716e-09	HCN1	0.00328046	False	5.42211e-05	4.26583	0.284514	-0.166649	2.82504e-23	HCN1	-0.0212254	False	7.76915e-19	10	0.171699	-0.287022	9.5005e-14	HCN1	-0.0110817	False	2.61273e-09	8.56659	0.216358	-0.179619	0.0884762	HCN1	0.0122561	False	1	-4.34295e-11	0.0290868
ANKS1B	0.964501	-0.482876	8.70268e-187	ANKS1B	-0.144886	True	2.39332e-182	10	0.245705	0.578175	0.330761	ANKS1B	0.0920566	False	1	-4.34295e-11	0.278329	-0.422096	1.8415e-25	ANKS1B	-0.0664183	False	5.06432e-21	10	-0.991536	1.1306	3.12438e-113	ANKS1B	0.125326	True	8.59237e-109	10	0.20584	-0.275843	3.41469e-07	ANKS1B	0.037591	False	0.00939074	2.0273	0.865097	-0.600024	5.3747e-13	ANKS1B	-0.00914923	True	1.4781e-08	7.82737	0.513918
CTTNBP2	0.964165	-0.292364	1.87355e-104	CTTNBP2	-0.0344659	True	5.15245e-100	10	2.0915	-0.288834	1.06315e-22	CTTNBP2	-0.0102442	True	2.92378e-18	10	0.00697671	0.19069	0.897206	CTTNBP2	0.0294221	False	1	-4.34295e-11	0.755499	-0.235092	2.15709e-104	CTTNBP2	0.03418	True	5.93221e-100	10	0.270485	-0.0637454	3.3145e-06	CTTNBP2	-0.0141787	False	0.0911519	1.04023	-0.0375779	0.0361741	0.802775	CTTNBP2	0.0166224	False	1	-4.34295e-11	0.095175
MAPRE3	0.963095	-0.354593	3.20248e-125	MAPRE3	-0.0451983	True	8.80714e-121	10	0.426127	-0.176631	0.00786898	MAPRE3	-0.00408822	False	1	-4.34295e-11	0.453334	-0.0192152	6.84584e-17	MAPRE3	0.0317618	False	1.88268e-12	9.9919	0.461476	-0.0100109	2.5635e-33	MAPRE3	-0.00703493	False	7.04988e-29	10	0.403315	0.02023	9.22696e-10	MAPRE3	0.0231613	False	2.53751e-05	4.59559	0.628085	-0.120243	0.000540805	MAPRE3	-0.0058146	False	1	-4.34295e-11	0.362377
TSHZ3	0.960943	-0.220174	1.72821e-75	TSHZ3	-0.0249641	True	4.75274e-71	10	-0.192198	-0.000603343	0.236298	TSHZ3	-0.0123261	False	1	-4.34295e-11	-0.0432698	-0.108058	0.0623583	TSHZ3	-0.0197887	False	1	-4.34295e-11	0.21219	-0.119478	3.10984e-13	TSHZ3	-0.019007	False	8.55236e-09	8.06287	-0.229411	0.067524	8.14406e-07	TSHZ3	0.0142571	False	0.022397	1.64981	0.408835	-0.0616066	0.0440936	TSHZ3	0.0157506	False	1	-4.34295e-11	0.393489
SEC14L1	0.960606	-0.180505	1.62767e-79	SEC14L1	0.040263	True	4.47625e-75	10	0.403956	-0.189924	0.0147228	SEC14L1	0.0166167	False	1	-4.34295e-11	0.167297	-0.106292	0.000208637	SEC14L1	-0.0184218	False	1	-4.34295e-11	0.578564	-0.189279	9.98644e-63	SEC14L1	-0.0367237	True	2.74637e-58	10	0.124808	-0.0968628	0.0162857	SEC14L1	0.00815194	False	1	-4.34295e-11	0.229206	-0.151502	0.110489	SEC14L1	0.00622871	False	1	-4.34295e-11	0.101135
ANK2	0.959404	-0.45432	3.90159e-126	ANK2	-0.0693349	True	1.07298e-121	10	2.05638	-0.312548	2.58629e-25	ANK2	0.0211025	True	7.11256e-21	10	0.7331	-0.104664	3.54611e-47	ANK2	0.0241154	True	9.75215e-43	10	1.23713	-0.313855	4.58779e-267	ANK2	0.0368082	True	1.26169e-262	10	1.02221	-0.221576	1.12999e-63	ANK2	0.0370391	True	3.10758e-59	10	0.905861	-0.516524	2.58671e-10	ANK2	9.5863e-05	True	7.1137e-06	5.1479	1.24282
SULT4A1	0.958459	-0.311832	6.79985e-118	SULT4A1	0.00264285	True	1.87003e-113	10	1.12112	-0.244968	6.80365e-10	SULT4A1	0.0204162	True	1.87107e-05	4.72791	0.692805	-0.257141	1.47611e-41	SULT4A1	0.0287489	True	4.05945e-37	10	0.68754	-0.205435	8.87134e-77	SULT4A1	-0.0624257	True	2.43971e-72	10	0.727545	-0.224942	5.17515e-25	SULT4A1	0.0135127	True	1.42322e-20	10	0.804122	-0.311237	1.20385e-05	SULT4A1	0.00153036	False	0.33107	0.48008	0.947659
ARID4A	0.956921	-0.294888	1.11331e-99	ARID4A	-0.0134821	True	3.06171e-95	10	0.655871	-0.215892	0.000257655	ARID4A	0.0177472	False	1	-4.34295e-11	0.563378	-0.132642	2.98436e-32	ARID4A	-0.0280332	True	8.20729e-28	10	0.627277	-0.0897222	2.6499e-71	ARID4A	0.042309	True	7.2875e-67	10	0.51264	-0.0646484	6.26692e-19	ARID4A	0.00534367	True	1.72346e-14	9.99993	0.858545	-0.214815	1.59479e-07	ARID4A	-0.00560969	True	0.00438583	2.35795	0.29014
GABRB2	0.953661	-0.487583	2.39776e-291	GABRB2	-0.00322519	True	6.59408e-287	10	0.824521	-0.378727	7.57048e-15	GABRB2	0.000753362	True	2.08196e-10	9.51117	1.25313	-0.518645	1.33113e-165	GABRB2	0.0033463	True	3.66074e-161	10	1.8613	-0.342279	0	GABRB2	0.0801068	True	0	10	0.98883	-0.0566152	1.00024e-37	GABRB2	0.0519822	True	2.75075e-33	10	1.31182	-0.664381	1.25106e-17	GABRB2	-0.0130284	True	3.44055e-13	9.99851	1.24093
TCEAL5	0.950673	-0.458421	5.29159e-152	TCEAL5	-0.0351059	True	1.45524e-147	10	1.1919	-0.440926	2.36803e-16	TCEAL5	-0.0348083	True	6.51233e-12	9.9726	1.67523	-0.578442	5.43275e-238	TCEAL5	0.0289571	True	1.49406e-233	10	1.2603	-0.351448	7.44647e-261	TCEAL5	-0.0171878	True	2.04785e-256	10	1.4736	-0.68275	3.48819e-150	TCEAL5	-0.0208539	True	9.59287e-146	10	1.04629	-0.112568	3.32715e-08	TCEAL5	0.0170053	True	0.000914998	3.03858	1.58632
GALNT17	0.950417	-0.272232	3.81105e-95	GALNT17	0.0328746	True	1.04808e-90	10	0.147295	-0.1749	0.0171324	GALNT17	-0.0414012	False	1	-4.34295e-11	0.348481	-0.225729	3.5631e-24	GALNT17	-0.028969	False	9.79888e-20	10	0.919878	-0.319949	7.74669e-136	GALNT17	-0.0367584	True	2.13042e-131	10	0.285368	0.0689154	0.000351498	GALNT17	0.0398888	False	1	-4.34295e-11	0.880423	-0.437674	4.83726e-08	GALNT17	-0.0162943	True	0.00133029	2.87605	0.716092
DICER1	0.950226	-0.219131	5.7083e-88	DICER1	-0.00312989	True	1.56984e-83	10	1.86846	-0.221615	1.18366e-18	DICER1	0.00457743	True	3.25519e-14	9.99986	0.279274	-0.230345	1.16659e-11	DICER1	-0.00732334	False	3.20824e-07	6.4936	0.311121	0.00348863	4.76386e-18	DICER1	-0.0401304	False	1.31011e-13	9.99943	0.317257	-0.254506	8.11463e-11	DICER1	-0.00257825	False	2.23161e-06	5.65136	-0.0460033	0.0205614	0.7554	DICER1	0.00102747	False	1	-4.34295e-11	0.125719
KCNQ1OT1	0.949436	-0.216555	2.4899e-88	KCNQ1OT1	0.0693305	True	6.84748e-84	10	0.768422	-0.349306	3.25646e-07	KCNQ1OT1	-0.0179593	True	0.00895558	2.04791	0.754082	-0.467826	9.87002e-89	KCNQ1OT1	-0.0313931	True	2.71435e-84	10	1.26059	-0.402348	2.213e-294	KCNQ1OT1	-0.0110813	True	6.08597e-290	10	0.44037	-0.316252	1.11555e-20	KCNQ1OT1	-0.0308103	False	3.06788e-16	10	0.372631	0.215571	0.0462754	KCNQ1OT1	-0.00892635	False	1	-4.34295e-11	0.414871
DLGAP1	0.94914	0.12645	6.7756e-62	DLGAP1	0.129085	True	1.86336e-57	10	0.0895911	0.0888176	0.65335	DLGAP1	-0.0235408	False	1	-4.34295e-11	0.216099	-0.465215	1.0159e-22	DLGAP1	-0.0197721	False	2.79384e-18	10	-0.127254	0.168145	0.000224615	DLGAP1	-0.0247528	False	1	-4.34295e-11	0.111188	-0.477796	4.19537e-09	DLGAP1	-0.0264206	False	0.000115377	3.93788	-0.180142	-0.0873253	0.114915	DLGAP1	-0.0148482	False	1	-4.34295e-11	0.220824
ARRDC3	0.946396	-0.182962	2.64019e-88	ARRDC3	-0.00572633	True	7.26079e-84	10	-1.75979	0.821743	1.08011e-13	ARRDC3	0.0199129	True	2.97041e-09	8.5128	0.380052	-0.472154	1.34983e-40	ARRDC3	-0.0245048	False	3.71217e-36	10	-0.848018	0.64831	3.92314e-110	ARRDC3	0.0271602	True	1.0789e-105	10	0.496086	-0.567113	1.37097e-51	ARRDC3	-0.0106426	False	3.7703e-47	10	0.239037	0.346785	0.186151	ARRDC3	0.0104073	False	1	-4.34295e-11	-0.0321968
EPHA6	0.945729	-0.250844	7.38467e-96	EPHA6	0.0444865	True	2.03086e-91	10	0.442718	-0.139124	3.93278e-05	EPHA6	0.0240591	False	1	-4.34295e-11	0.311528	-0.110007	5.25987e-11	EPHA6	-0.000737787	False	1.44652e-06	5.83965	0.153974	-0.116101	1.31195e-20	EPHA6	-0.0291675	False	3.60799e-16	10	0.220727	-0.143384	5.88454e-09	EPHA6	-0.00235745	False	0.000161831	3.79094	0.0555753	-0.102374	0.227774	EPHA6	-0.00689294	False	1	-4.34295e-11	0.19436
SEPTIN7	0.945653	0.115932	1.34838e-93	SEPTIN7	0.128936	True	3.70819e-89	10	0.294199	-0.250999	0.100757	SEPTIN7	-0.0198975	False	1	-4.34295e-11	-0.379338	-0.203817	4.91882e-19	SEPTIN7	-0.0466256	False	1.35272e-14	9.99994	0.23183	-0.206206	5.87369e-13	SEPTIN7	-0.0582526	False	1.61532e-08	7.78906	-0.654886	0.0898019	6.62905e-36	SEPTIN7	-0.00665322	True	1.82305e-31	10	0.322943	-0.27005	0.0235571	SEPTIN7	-0.000660364	False	1	-4.34295e-11	0.0760708
L1CAM	0.943944	-0.343805	1.9717e-125	L1CAM	0.0191089	True	5.42237e-121	10	0.594465	-0.245104	2.92569e-05	L1CAM	-0.0342656	False	0.804594	0.094423	0.86187	-0.317933	9.63933e-68	L1CAM	-0.00779828	True	2.65091e-63	10	0.908397	-0.294921	1.17357e-144	L1CAM	0.00448506	True	3.22743e-140	10	1.19192	-0.312871	3.76082e-59	L1CAM	0.0169268	True	1.03426e-54	10	1.45585	-0.569614	3.17697e-14	L1CAM	-0.00959725	True	8.73698e-10	9.01158	1.2936
SLC22A17	0.942775	-0.369468	8.24585e-122	SLC22A17	0.0187671	True	2.26769e-117	10	1.19242	-0.370328	1.81272e-13	SLC22A17	-0.0794451	True	4.98517e-09	8.29369	1.12737	-0.51335	8.52709e-141	SLC22A17	-0.0141714	True	2.34503e-136	10	0.904214	-0.325149	2.4255e-163	SLC22A17	-0.0385023	True	6.67038e-159	10	1.22669	-0.641636	8.32247e-119	SLC22A17	-0.00516838	True	2.28876e-114	10	2.42242	-0.640733	1.06155e-29	SLC22A17	0.015605	True	2.91938e-25	10	2.10486
OSBP2	0.94266	-0.179256	1.29148e-60	OSBP2	-0.00229324	True	3.5517e-56	10	0.309911	-0.0952782	0.0621486	OSBP2	0.0251537	False	1	-4.34295e-11	0.212532	-0.152348	1.74646e-09	OSBP2	0.00356455	False	4.80295e-05	4.31849	0.188451	-0.0605206	2.66538e-08	OSBP2	0.01663	False	0.000733007	3.13489	0.423587	-0.217706	3.57304e-16	OSBP2	0.0173193	False	9.82623e-12	9.95929	0.511155	-0.225458	0.00304166	OSBP2	0.0148767	False	1	-4.34295e-11	0.283192
TMEM132A	0.939404	-0.290405	2.13251e-100	TMEM132A	0.022331	True	5.86461e-96	10	1.06929	-0.164379	4.96061e-08	TMEM132A	0.00479621	True	0.00136422	2.86512	0.184808	-0.124233	2.65784e-05	TMEM132A	-0.0335898	False	0.730933	0.136123	0.550608	-0.0761426	8.47089e-52	TMEM132A	0.0298518	True	2.32958e-47	10	0.0396145	-0.00902791	0.463799	TMEM132A	-0.00947014	False	1	-4.34295e-11	1.58596	-0.497614	8.69323e-17	TMEM132A	0.0211621	True	2.39073e-12	9.98974	0.860667
ANKRD50	0.938489	-0.170252	9.28132e-79	ANKRD50	0.0907194	True	2.55246e-74	10	1.01462	-0.0619789	2.40117e-06	ANKRD50	0.0432628	False	0.0660344	1.18023	0.0230289	-0.120766	0.563155	ANKRD50	0.00118609	False	1	-4.34295e-11	0.542054	-0.170843	1.82674e-56	ANKRD50	-0.0078923	True	5.02372e-52	10	0.0828928	-0.149255	0.079126	ANKRD50	-0.00809776	False	1	-4.34295e-11	0.849559	-0.371419	9.17134e-08	ANKRD50	-0.0183013	True	0.00252221	2.59822	0.0044362
SGIP1	0.936416	-0.324718	3.20096e-112	SGIP1	-0.0566782	True	8.80297e-108	10	2.31422	-0.42726	1.13756e-31	SGIP1	0.0386864	True	3.12841e-27	10	0.975884	-0.349183	6.28697e-87	SGIP1	-0.00745319	True	1.72898e-82	10	0.897833	-0.205749	1.36373e-123	SGIP1	0.0294011	True	3.75038e-119	10	0.664973	-0.23487	2.0237e-29	SGIP1	0.00299398	True	5.56536e-25	10	0.990923	-0.258797	1.80523e-07	SGIP1	-0.00919502	True	0.00496457	2.30412	0.743957
PPM1K	0.935539	-0.265392	5.79507e-92	PPM1K	0.0079318	True	1.5937e-87	10	1.68179	-0.288268	1.64811e-16	PPM1K	0.0484598	True	4.53246e-12	9.98075	0.228191	-0.242691	1.11937e-09	PPM1K	-0.0209196	False	3.07839e-05	4.51168	0.634021	-0.142946	4.57676e-67	PPM1K	-0.0282104	True	1.25865e-62	10	-0.464779	0.420259	3.58211e-13	PPM1K	0.0358294	False	9.85116e-09	8.00213	0.187069	0.00605492	0.250411	PPM1K	0.00505638	False	1	-4.34295e-11	0.889881
ATP5IF1	0.935398	-0.356455	7.07028e-99	ATP5IF1	-0.00747401	True	1.9444e-94	10	0.0654293	-0.298153	0.706525	ATP5IF1	0.00654669	False	1	-4.34295e-11	1.25801	-0.4967	1.52307e-156	ATP5IF1	-0.0049342	True	4.18861e-152	10	0.668717	-0.325902	1.13653e-92	ATP5IF1	0.0104066	True	3.12557e-88	10	1.5697	-0.662384	3.87682e-165	ATP5IF1	0.00220821	True	1.06616e-160	10	0.328074	-0.487756	0.0128646	ATP5IF1	-0.0152777	False	1	-4.34295e-11	1.3418
BEX1	0.934942	-0.582244	1.05332e-114	BEX1	-0.0347525	True	2.89673e-110	10	-0.356863	-0.386903	0.0323601	BEX1	-0.0109748	False	1	-4.34295e-11	1.298	-0.30973	1.05721e-185	BEX1	0.0226445	True	2.90744e-181	10	1.59477	-0.5657	0	BEX1	0.0376104	True	0	10	1.28892	-0.45554	5.2149e-127	BEX1	-0.017687	True	1.43415e-122	10	0.851402	-0.372761	9.64306e-09	BEX1	-0.00921226	True	0.000265194	3.57644	1.50525
KCNMA1	0.934136	-0.375207	2.36739e-173	KCNMA1	-3.17096e-05	True	6.51056e-169	10	0.497213	-0.258571	3.95432e-07	KCNMA1	-0.0262195	False	0.0108748	1.96358	0.497051	-0.161082	1.11063e-22	KCNMA1	0.00234502	False	3.05434e-18	10	0.772752	-0.33777	1.59359e-142	KCNMA1	-0.0254098	True	4.38253e-138	10	2.42182	-0.847393	2.15547e-165	KCNMA1	0.0572546	True	5.92777e-161	10	2.03771	-0.773269	2.06701e-18	KCNMA1	-0.0102995	True	5.68449e-14	9.99975	1.79084
LRP1	0.933166	-0.238081	6.68082e-91	LRP1	0.0248243	True	1.83729e-86	10	0.769795	-0.17062	2.78478e-05	LRP1	-0.0215194	False	0.765842	0.115861	0.491736	-0.227231	2.39676e-29	LRP1	-0.0283703	False	6.59133e-25	10	0.906935	-0.242915	1.15796e-140	LRP1	0.0277739	True	3.1845e-136	10	0.622047	-0.269968	3.95089e-30	LRP1	0.00507442	True	1.08653e-25	10	0.840496	-0.201528	1.76599e-06	LRP1	0.00182302	True	0.0485665	1.31366	0.279743
JPH1	0.933003	-0.367945	1.82046e-145	JPH1	0.0301496	True	5.00646e-141	10	0.328542	-0.237722	0.00031506	JPH1	-0.00801302	False	1	-4.34295e-11	1.18731	-0.436545	6.7082e-97	JPH1	0.0336949	True	1.84482e-92	10	0.854372	-0.332497	4.17864e-130	JPH1	-0.0212147	True	1.14917e-125	10	1.05672	-0.479217	5.98901e-65	JPH1	-0.0167998	True	1.64704e-60	10	0.84899	-0.360912	2.60626e-06	JPH1	0.011056	False	0.0716747	1.14463	0.308761
MMP17	0.931892	-0.198059	1.07265e-63	MMP17	0.0273464	True	2.94988e-59	10	0.308274	-0.180175	0.000647496	MMP17	0.01377	False	1	-4.34295e-11	0.618422	-0.253709	1.25981e-37	MMP17	-0.0024012	True	3.4646e-33	10	0.434407	-0.222089	8.89114e-59	MMP17	-0.0478395	False	2.44515e-54	10	1.56448	-0.598446	2.54341e-85	MMP17	0.00750364	True	6.99464e-81	10	0.353116	-0.246675	0.00267151	MMP17	-0.00191608	False	1	-4.34295e-11	0.769403
EEF1A2	0.929042	-0.295177	2.51722e-104	EEF1A2	-0.0246064	True	6.9226e-100	10	0.535498	-0.230841	4.01986e-05	EEF1A2	-0.0725443	False	1	-4.34295e-11	0.737085	-0.252869	1.87191e-44	EEF1A2	0.00346166	True	5.14795e-40	10	0.676283	-0.135715	8.94454e-67	EEF1A2	0.0520934	True	2.45984e-62	10	1.07568	-0.438558	1.33286e-63	EEF1A2	0.0051315	True	3.66549e-59	10	0.155	0.0275045	0.387208	EEF1A2	0.016906	False	1	-4.34295e-11	0.727375
EPM2AIP1	0.928552	-0.30746	1.00772e-96	EPM2AIP1	-0.0130058	True	2.77134e-92	10	1.4859	-0.319574	4.49332e-15	EPM2AIP1	0.00387426	True	1.23571e-10	9.65058	0.407044	-0.211529	1.07924e-19	EPM2AIP1	0.0338596	False	2.96803e-15	9.99999	0.747672	-0.167054	1.19002e-95	EPM2AIP1	-0.0238122	True	3.27268e-91	10	0.507401	-0.285458	1.25937e-21	EPM2AIP1	-0.0232236	True	3.46338e-17	10	0.618678	-0.119633	0.000254689	EPM2AIP1	0.0220309	False	1	-4.34295e-11	0.385496
FGF12	0.927004	-0.393458	2.19103e-177	FGF12	-0.0346048	True	6.02554e-173	10	0.888153	-0.347317	2.7817e-16	FGF12	-0.0185377	True	7.64996e-12	9.96799	0.509418	-0.350693	5.86121e-60	FGF12	-0.0197584	True	1.61189e-55	10	1.80698	-0.40651	0	FGF12	0.053316	True	0	10	1.13698	-0.580541	1.04476e-105	FGF12	0.0207415	True	2.87319e-101	10	1.40432	-0.654694	2.91003e-16	FGF12	-0.00635093	True	8.00287e-12	9.96656	1.4088
MTSS2	0.925489	-0.338671	8.16644e-115	MTSS2	-0.0363699	True	2.24585e-110	10	1.7098	-0.238675	2.81278e-14	MTSS2	0.0151354	True	7.73544e-10	9.05872	0.256427	-0.0698797	2.10213e-07	MTSS2	0.00730294	False	0.00578106	2.23799	0.663446	-0.217255	9.19093e-77	MTSS2	0.0136755	True	2.5276e-72	10	0.488952	-0.255232	5.6346e-20	MTSS2	-0.00882691	False	1.54957e-15	9.99999	0.706761	-0.205669	0.000159957	MTSS2	-0.00246696	False	1	-4.34295e-11	0.297277
NMT1	0.923968	-0.36976	3.10646e-108	NMT1	0.0696761	True	8.54308e-104	10	0.31175	-0.14601	0.0758522	NMT1	-0.0241424	False	1	-4.34295e-11	0.481011	-0.142336	3.05309e-23	NMT1	0.0183097	False	8.39631e-19	10	0.673785	-0.23903	3.49372e-84	NMT1	-0.0512635	True	9.60808e-80	10	0.433447	-0.161396	1.74439e-14	NMT1	0.00325501	False	4.79724e-10	9.23678	0.17575	-0.0814935	0.239394	NMT1	0.0125088	False	1	-4.34295e-11	0.162193
NPY1R	0.918144	-0.256457	1.24424e-91	NPY1R	-0.00507872	True	3.4218e-87	10	0.355247	-0.164225	0.0013051	NPY1R	-0.0153282	False	1	-4.34295e-11	0.196513	-0.0519563	6.31963e-05	NPY1R	-0.0256903	False	1	-4.34295e-11	0.555478	-0.239527	5.67347e-80	NPY1R	0.0297046	True	1.56026e-75	10	1.15953	-0.0423974	6.00141e-24	NPY1R	0.113399	True	1.65045e-19	10	0.135871	-0.147706	0.191368	NPY1R	-0.0017784	False	1	-4.34295e-11	0.4232
LRP1B	0.917591	-0.291878	7.80326e-113	LRP1B	0.0144079	True	2.14597e-108	10	0.638034	-0.228811	2.90287e-11	LRP1B	0.0368826	True	7.98319e-07	6.09777	0.133744	-0.150976	5.4398e-08	LRP1B	-0.0165122	False	0.001496	2.82507	1.45442	-0.447628	1.57246e-233	LRP1B	-0.00443922	True	4.32441e-229	10	0.0863607	-0.132405	0.00386985	LRP1B	-0.00776481	False	1	-4.34295e-11	0.297883	-0.223824	0.00269078	LRP1B	-0.000272836	False	1	-4.34295e-11	0.92145
PTPRM	0.917223	-0.336672	1.56591e-155	PTPRM	-0.0388388	True	4.30642e-151	10	0.384352	-0.212309	1.58178e-05	PTPRM	-0.0173533	False	0.435006	0.361505	1.16969	0.24522	1.66763e-30	PTPRM	0.101959	True	4.58614e-26	10	0.187734	-0.17346	5.41446e-20	PTPRM	-0.0242972	False	1.48903e-15	9.99999	0.0409805	-0.121887	0.204099	PTPRM	-0.078523	False	1	-4.34295e-11	0.0494026	-0.132224	0.568134	PTPRM	0.0027905	False	1	-4.34295e-11	0.283112
OSBPL6	0.916963	-0.307403	2.94385e-104	OSBPL6	-0.0241575	True	8.09589e-100	10	0.749034	-0.257678	1.09718e-07	OSBPL6	0.000315789	True	0.00301736	2.52037	0.390027	-0.25078	2.93158e-26	OSBPL6	-0.00223192	False	8.06214e-22	10	0.970545	-0.300107	3.09563e-134	OSBPL6	0.00623396	True	8.5133e-130	10	0.322468	-0.260434	1.21899e-15	OSBPL6	-0.0155314	False	3.35233e-11	9.87444	1.07313	-0.400062	9.02395e-08	OSBPL6	0.0017963	True	0.00248168	2.60526	0.532056
ITSN1	0.915511	-0.251646	7.22941e-86	ITSN1	0.0060322	True	1.98816e-81	10	0.910739	-0.183137	2.09897e-06	ITSN1	-0.0432535	False	0.0577238	1.23865	0.261241	-0.116254	1.57797e-08	ITSN1	-0.0299524	False	0.000433959	3.36255	0.453771	-0.103238	1.30163e-37	ITSN1	0.0728293	False	3.5796e-33	10	0.196964	-0.114532	0.000204482	ITSN1	-0.0219238	False	1	-4.34295e-11	-0.0469463	0.0864124	0.765197	ITSN1	0.00851951	False	1	-4.34295e-11	0.0409798
HS6ST1	0.91476	-0.325634	2.70402e-113	HS6ST1	-0.0479729	True	7.43632e-109	10	0.219641	-0.123969	0.150636	HS6ST1	0.0305036	False	1	-4.34295e-11	0.230617	-0.114884	4.3997e-07	HS6ST1	0.0135072	False	0.0120996	1.91723	0.378014	-0.217269	7.18049e-42	HS6ST1	-0.00881428	False	1.97471e-37	10	0.612086	-0.189755	5.39646e-19	HS6ST1	-0.00793155	True	1.48408e-14	9.99994	0.548719	-0.292435	0.000271639	HS6ST1	0.00656935	False	1	-4.34295e-11	0.401033
C5orf24	0.911296	-0.318802	7.46679e-95	C5orf24	0.0597117	True	2.05344e-90	10	0.214362	-0.138545	0.219201	C5orf24	-0.0397591	False	1	-4.34295e-11	0.594257	-0.214116	4.49561e-35	C5orf24	0.00267772	True	1.23634e-30	10	0.39633	-0.112004	1.50315e-29	C5orf24	-0.0267535	False	4.13383e-25	10	0.718963	-0.371527	9.98032e-41	C5orf24	0.0124587	True	2.74469e-36	10	0.903808	-0.350207	5.74658e-08	C5orf24	0.00408005	True	0.00158037	2.80124	0.546935
KHDRBS3	0.910307	-0.303932	5.63909e-96	KHDRBS3	-0.0043195	True	1.55081e-91	10	0.238756	-0.273177	0.00159365	KHDRBS3	0.00157073	False	1	-4.34295e-11	0.00147653	-0.192537	0.954617	KHDRBS3	-0.0175058	False	1	-4.34295e-11	1.06462	-0.442257	2.79909e-235	KHDRBS3	-0.0327292	True	7.69777e-231	10	0.33507	-0.337547	5.46405e-23	KHDRBS3	-0.0307727	False	1.50267e-18	10	1.83913	-0.417831	1.72151e-12	KHDRBS3	0.0133373	True	4.73432e-08	7.32383	1.16968
AZIN1	0.910301	-0.231265	8.82861e-83	AZIN1	-0.0367624	True	2.42796e-78	10	0.523765	-0.146761	0.00482213	AZIN1	0.0459007	False	1	-4.34295e-11	0.272953	-0.207697	2.03738e-10	AZIN1	-0.0287843	False	5.60299e-06	5.25157	0.501724	-0.113387	1.74271e-45	AZIN1	0.00572448	True	4.79264e-41	10	0.239024	-0.180067	3.83421e-06	AZIN1	-0.00973309	False	0.105445	0.976976	0.650572	-0.168268	0.000121326	AZIN1	0.00743906	False	1	-4.34295e-11	0.570562
GVQW3	0.909786	-0.241501	1.75814e-81	GVQW3	0.0138579	True	4.83505e-77	10	0.801748	-0.0929739	0.000138723	GVQW3	-0.0376606	False	1	-4.34295e-11	0.232105	-0.131335	8.77594e-08	GVQW3	-0.0236853	False	0.00241347	2.61736	0.108522	0.0332941	0.00294979	GVQW3	0.02102	False	1	-4.34295e-11	0.266375	-0.0998512	2.01575e-06	GVQW3	0.00939151	False	0.0554353	1.25621	0.356196	-0.15581	0.0243843	GVQW3	0.000486065	False	1	-4.34295e-11	-0.079466
OLFM2	0.908415	-0.210502	3.81319e-84	OLFM2	-0.0178505	True	1.04866e-79	10	0.88614	-0.0894936	1.11077e-05	OLFM2	-0.0743522	False	0.305473	0.515027	0.455109	-0.180721	7.89956e-23	OLFM2	-0.0217278	False	2.17246e-18	10	0.116258	-0.0355814	0.000236188	OLFM2	0.0292788	False	1	-4.34295e-11	0.699392	-0.214738	1.57453e-30	OLFM2	0.0154456	True	4.3301e-26	10	0.578378	0.996751	0.0372238	OLFM2	0.0811542	False	1	-4.34295e-11	0.55779
NAT16	0.907577	-0.168808	9.79574e-62	NAT16	0.011302	True	2.69393e-57	10	1.16594	-0.171563	1.08004e-07	NAT16	0.044344	True	0.00297023	2.52721	0.081054	-0.0440004	0.0696397	NAT16	-0.00994384	False	1	-4.34295e-11	0.199021	-0.0582298	3.83224e-09	NAT16	0.0519917	False	0.00010539	3.9772	0.228485	-0.0999048	2.43185e-05	NAT16	0.00506632	False	0.668784	0.174714	0.0931242	0.114681	0.643677	NAT16	0.00199209	False	1	-4.34295e-11	0.153472
PIP4K2B	0.906746	-0.253997	5.11574e-85	PIP4K2B	0.00746929	True	1.40688e-80	10	0.89533	-0.199649	1.68189e-06	PIP4K2B	-0.00707213	True	0.0462538	1.33485	0.238453	-0.0994651	2.15742e-07	PIP4K2B	-0.00500817	False	0.00593313	2.22672	0.691707	-0.20458	5.21398e-84	PIP4K2B	-0.0285798	True	1.4339e-79	10	0.318528	-0.139327	1.02806e-08	PIP4K2B	0.0055086	False	0.000282727	3.54863	0.60714	-0.253197	0.000180031	PIP4K2B	0.0149221	False	1	-4.34295e-11	0.853719
SLC7A8	0.905509	-0.168102	2.22145e-55	SLC7A8	0.0813815	True	6.1092e-51	10	0.123461	-0.140681	0.140686	SLC7A8	-0.00547908	False	1	-4.34295e-11	0.601891	-0.259958	6.6492e-37	SLC7A8	-0.0170807	True	1.8286e-32	10	0.274641	-0.158406	1.14406e-24	SLC7A8	0.015459	False	3.14627e-20	10	0.716885	-0.355623	3.71141e-37	SLC7A8	0.00442487	True	1.02068e-32	10	1.49386	-0.459426	8.78501e-09	SLC7A8	0.0305359	True	0.000241597	3.61691	0.381466
MEF2A	0.904895	-0.237088	4.00458e-80	MEF2A	0.018004	True	1.1013e-75	10	0.533978	-0.210914	0.000604718	MEF2A	-0.0319933	False	1	-4.34295e-11	0.15767	0.0557173	0.00334381	MEF2A	0.00411856	False	1	-4.34295e-11	0.637556	-0.23231	1.79325e-77	MEF2A	0.0075663	True	4.93161e-73	10	0.297878	-0.0949012	3.4931e-07	MEF2A	-0.0106946	False	0.00960637	2.01744	0.42355	-0.133649	0.0114071	MEF2A	0.00938351	False	1	-4.34295e-11	0.163824
AC009951.4	0.904127	-0.174323	3.41846e-63	AC009951.4	0.0524674	True	9.40112e-59	10	1.18364	-0.188137	2.44454e-08	AC009951.4	-0.0306332	True	0.000672273	3.17245	-0.0782946	-0.126482	7.24114e-05	AC009951.4	0.00984715	False	1	-4.34295e-11	0.807481	-0.215976	4.04448e-90	AC009951.4	-0.0461506	True	1.11227e-85	10	-0.0515182	-0.134844	0.0315245	AC009951.4	0.004084	False	1	-4.34295e-11	0.11113	-0.150271	0.304937	AC009951.4	-0.00636849	False	1	-4.34295e-11	-0.0692303
GRIN3A	0.902198	-0.304659	1.06777e-138	GRIN3A	0.057655	True	2.93647e-134	10	0.317844	-0.143634	0.00245101	GRIN3A	0.0273875	False	1	-4.34295e-11	0.168295	-0.129854	6.69228e-08	GRIN3A	0.00450258	False	0.00184044	2.73508	0.585063	-0.229362	4.77104e-77	GRIN3A	-0.0227063	True	1.31208e-72	10	0.227217	-0.190493	5.98246e-12	GRIN3A	-0.0264081	False	1.64524e-07	6.78351	0.106552	-0.0722337	0.393841	GRIN3A	-0.0201451	False	1	-4.34295e-11	0.816313
TNRC6B	0.901509	-0.107736	3.47006e-79	TNRC6B	0.0245921	True	9.54302e-75	10	2.55576	-0.356363	9.65254e-38	TNRC6B	-0.000287547	True	2.65455e-33	10	-0.396668	0.158424	6.1768e-19	TNRC6B	-0.00239948	False	1.69868e-14	9.99993	0.344535	-0.101974	3.55016e-25	TNRC6B	0.0102179	False	9.7633e-21	10	-0.38464	0.179202	2.58958e-13	TNRC6B	-0.0296033	False	7.12159e-09	8.14137	0.0346483	0.13088	0.821161	TNRC6B	0.0118863	False	1	-4.34295e-11	-0.48115
CLSTN1	0.898205	-0.368366	7.71589e-108	CLSTN1	-0.0579865	True	2.12195e-103	10	0.882405	-0.273108	2.65854e-07	CLSTN1	0.00525322	True	0.00731124	2.13601	0.358594	-0.163609	1.12806e-15	CLSTN1	0.0276333	False	3.10229e-11	9.88265	0.92722	-0.246155	2.22763e-147	CLSTN1	-0.0287356	True	6.1262e-143	10	0.542616	-0.220344	1.24906e-22	CLSTN1	0.0203997	True	3.43505e-18	10	2.13337	-0.785592	3.15925e-29	CLSTN1	0.0146658	True	8.68826e-25	10	1.01773
SERINC1	0.896816	-0.236288	2.19739e-90	SERINC1	0.0282831	True	6.04305e-86	10	0.685387	-0.13985	0.000215137	SERINC1	-0.059464	False	1	-4.34295e-11	0.759682	-0.320354	4.84135e-63	SERINC1	0.0186349	True	1.33142e-58	10	0.818766	-0.18471	1.33432e-125	SERINC1	-0.0637645	True	3.66951e-121	10	1.22815	-0.568338	2.31132e-112	SERINC1	0.00587474	True	6.35637e-108	10	1.86649	-0.607889	8.11042e-29	SERINC1	0.0150435	True	2.23045e-24	10	1.70185
PLCB1	0.896797	-0.389106	1.12564e-156	PLCB1	-0.0375498	True	3.09562e-152	10	-0.159006	-0.139874	0.145182	PLCB1	-0.0140915	False	1	-4.34295e-11	0.262353	-0.146148	2.12476e-09	PLCB1	-0.0248036	False	5.8433e-05	4.23334	0.642519	-0.314149	1.02577e-106	PLCB1	-0.04899	True	2.82097e-102	10	0.235058	0.210149	0.00397724	PLCB1	0.0738769	False	1	-4.34295e-11	1.49449	-0.657826	1.41925e-15	PLCB1	0.00991623	True	3.90308e-11	9.85689	1.15287
AFF3	0.894975	-0.133466	6.6952e-65	AFF3	-0.00589031	True	1.84125e-60	10	2.47763	-0.219072	6.86624e-22	AFF3	0.00139682	True	1.88828e-17	10	0.234475	-0.19195	8.04757e-10	AFF3	0.00670706	False	2.21316e-05	4.65498	0.285571	0.00312956	1.26308e-14	AFF3	-0.00987658	False	3.4736e-10	9.34934	-0.000348565	-0.128428	0.992987	AFF3	-0.00955951	False	1	-4.34295e-11	0.208303	-0.0643903	0.181716	AFF3	-4.03398e-05	False	1	-4.34295e-11	0.0245829
SATB1-AS1	0.894472	-0.22915	4.94935e-80	SATB1-AS1	0.0139039	True	1.36112e-75	10	0.273097	-0.112684	0.00578125	SATB1-AS1	0.0108385	False	1	-4.34295e-11	0.00573843	-0.0846544	0.512248	SATB1-AS1	-0.0187156	False	1	-4.34295e-11	0.141214	-0.070397	6.6468e-08	SATB1-AS1	-0.0530714	False	0.00182794	2.73804	4.24289e-05	-0.080369	0.997213	SATB1-AS1	-0.00474794	False	1	-4.34295e-11	0.0776772	-0.10126	0.293498	SATB1-AS1	-0.0147964	False	1	-4.34295e-11	0.137746
FGF13	0.893506	-0.338358	2.85332e-117	FGF13	-0.0242096	True	7.84693e-113	10	0.683738	-0.231979	1.30262e-05	FGF13	-0.0164564	False	0.358232	0.445835	0.593756	-0.218197	3.9801e-33	FGF13	-0.0182697	True	1.09457e-28	10	0.646904	-0.216897	5.1687e-76	FGF13	0.00283009	True	1.42145e-71	10	0.24817	-0.0933203	1.51088e-05	FGF13	0.000656866	False	0.415507	0.381421	0.544384	-0.282852	0.000246544	FGF13	-0.0174716	False	1	-4.34295e-11	0.714403
ATAT1	0.893388	-0.207456	7.71693e-82	ATAT1	0.0119661	True	2.12223e-77	10	0.590822	0.0100866	0.00396638	ATAT1	-0.0103139	False	1	-4.34295e-11	0.27591	-0.0583998	7.369e-09	ATAT1	-0.01092	False	0.000202655	3.69324	0.120207	0.0694541	0.000625501	ATAT1	-0.0187533	False	1	-4.34295e-11	0.189022	0.0365747	0.00107591	ATAT1	0.0212601	False	1	-4.34295e-11	0.258776	-0.103476	0.0832758	ATAT1	-0.009336	False	1	-4.34295e-11	0.024126
NAV1	0.893309	-0.200427	7.83049e-82	NAV1	0.0199711	True	2.15346e-77	10	2.52136	-0.239882	7.66606e-31	NAV1	0.052002	True	2.10824e-26	10	-0.255503	0.333274	5.32715e-07	NAV1	0.0254187	False	0.0146502	1.83416	0.182093	-0.0743452	1.57925e-08	NAV1	-0.0387589	False	0.000434309	3.3622	0.265492	0.0132643	3.73568e-06	NAV1	-0.0163506	False	0.102735	0.988282	0.0667399	0.0251531	0.658228	NAV1	0.00129464	False	1	-4.34295e-11	0.342367
PPP1R14C	0.891072	-0.292684	4.24547e-103	PPP1R14C	0.00732688	True	1.16755e-98	10	0.212074	-0.194159	0.00119525	PPP1R14C	-0.012235	False	1	-4.34295e-11	0.215664	-0.216935	2.57365e-19	PPP1R14C	-0.0223237	False	7.07779e-15	9.99997	0.469728	-0.168684	6.14275e-42	PPP1R14C	-0.0366462	False	1.68932e-37	10	0.277293	-0.24918	1.22527e-18	PPP1R14C	-0.0225654	False	3.36961e-14	9.99985	0.25526	-0.215892	0.015412	PPP1R14C	-0.0136697	False	1	-4.34295e-11	0.832129
PLEKHA5	0.890638	-0.25027	2.69886e-82	PLEKHA5	-0.0245642	True	7.42214e-78	10	0.505456	-0.10703	0.00802732	PLEKHA5	0.00201994	False	1	-4.34295e-11	0.260116	-0.105145	4.09846e-08	PLEKHA5	0.00437718	False	0.00112712	2.94803	0.166945	-0.0100037	1.92266e-06	PLEKHA5	0.0109795	False	0.052875	1.27675	0.604042	-0.217904	1.62102e-24	PLEKHA5	-0.00393504	True	4.45797e-20	10	0.0272721	-0.180908	0.818376	PLEKHA5	-0.00765736	False	1	-4.34295e-11	0.0238999
THSD7A	0.890057	-0.362048	4.64763e-133	THSD7A	-0.025159	True	1.27815e-128	10	1.23365	-0.318873	9.03892e-15	THSD7A	-0.0768492	True	2.48579e-10	9.4577	0.208526	-0.302446	5.86046e-15	THSD7A	-0.0169236	False	1.61168e-10	9.58308	2.38203	-0.537693	0	THSD7A	0.122566	True	0	10	0.331117	-0.286166	4.93167e-16	THSD7A	-0.00339152	False	1.35626e-11	9.94476	1.71628	-0.651824	1.86492e-21	THSD7A	0.0184354	True	5.12872e-17	10	-0.36509
NELL1	0.888423	-0.305549	1.25942e-117	NELL1	-0.048557	True	3.46354e-113	10	0.38507	-0.229322	6.26539e-08	NELL1	-0.0176482	False	0.00172305	2.7637	1.0435	-0.304267	8.64397e-66	NELL1	0.0179471	True	2.37718e-61	10	0.450785	-0.236143	1.31942e-65	NELL1	-0.0481536	False	3.62855e-61	10	-0.360416	0.63383	0.000277492	NELL1	0.0249652	False	1	-4.34295e-11	0.536369	-0.320711	0.000217477	NELL1	-0.039445	False	1	-4.34295e-11	0.734915
CNRIP1	0.886995	-0.315647	4.74004e-101	CNRIP1	-0.0410367	True	1.30356e-96	10	1.31317	-0.266957	1.18914e-11	CNRIP1	-0.00398374	True	3.27027e-07	6.48528	0.281217	-0.255787	2.17685e-15	CNRIP1	-0.011612	False	5.98656e-11	9.79625	0.799426	-0.201364	1.54525e-94	CNRIP1	0.0601975	True	4.24959e-90	10	0.423729	-0.368688	3.2589e-28	CNRIP1	-0.0223186	False	8.9623e-24	10	1.02218	-0.343538	8.14023e-08	CNRIP1	0.00404178	True	0.00223865	2.65001	1.17994
NUDCD3	0.885661	-0.263727	2.19848e-85	NUDCD3	-0.00467899	True	6.04603e-81	10	0.861402	-0.161228	7.43355e-06	NUDCD3	0.00572871	False	0.20443	0.689455	0.239328	-0.189622	8.52593e-09	NUDCD3	-0.0178861	False	0.000234472	3.62991	0.68459	-0.114273	2.35811e-73	NUDCD3	0.0725053	True	6.48504e-69	10	0.28366	-0.197334	1.97174e-08	NUDCD3	-0.000267163	False	0.000542248	3.2658	0.553076	-0.170449	0.000891653	NUDCD3	0.00367778	False	1	-4.34295e-11	0.519963
NCDN	0.884779	-0.274589	1.22721e-88	NCDN	0.0153963	True	3.37495e-84	10	1.06055	-0.299951	4.16267e-12	NCDN	-0.0130273	True	1.14478e-07	6.9409	0.661535	-0.308245	1.00493e-48	NCDN	-0.0283034	True	2.76366e-44	10	0.729718	-0.249844	2.07867e-94	NCDN	-0.0384048	True	5.71656e-90	10	0.748232	-0.332	3.50822e-37	NCDN	0.01937	True	9.64797e-33	10	0.925725	-0.406529	1.09448e-07	NCDN	0.0078066	True	0.00300992	2.52145	1.24989
REEP1	0.884756	-0.29152	3.08554e-90	REEP1	-0.0603269	True	8.48555e-86	10	0.442294	-0.144723	0.0138578	REEP1	-0.00278988	False	1	-4.34295e-11	0.647197	-0.297077	2.27956e-47	REEP1	0.00617556	True	6.26903e-43	10	0.916966	-0.266124	6.53021e-150	REEP1	0.0156069	True	1.79587e-145	10	0.910742	-0.414788	2.24215e-61	REEP1	-0.0110544	True	6.16613e-57	10	1.33664	-0.341713	5.26725e-13	REEP1	-0.0061084	True	1.44855e-08	7.83608	1.21296
ATP6V0D1	0.883568	-0.204386	1.6884e-77	ATP6V0D1	0.0538869	True	4.64327e-73	10	0.743754	-0.288336	3.69798e-06	ATP6V0D1	-0.0223848	False	0.101698	0.992687	0.428901	-0.204609	1.26912e-21	ATP6V0D1	-0.012225	False	3.49021e-17	10	0.617368	-0.154656	2.09808e-67	ATP6V0D1	0.00590255	True	5.76992e-63	10	0.670165	-0.276391	5.4208e-32	ATP6V0D1	0.0313718	True	1.49077e-27	10	1.04388	-0.19666	6.45597e-08	ATP6V0D1	-0.0111461	True	0.00177546	2.75069	0.356083
THY1	0.883319	-0.30154	6.73781e-100	THY1	-0.00223243	True	1.85296e-95	10	0.661474	-0.0293121	0.0013692	THY1	-0.013251	False	1	-4.34295e-11	0.921742	-0.349776	7.16235e-83	THY1	-0.0478155	True	1.96972e-78	10	0.294874	0.0439776	5.28025e-15	THY1	0.0491934	False	1.45212e-10	9.61046	0.873114	-0.230163	8.73921e-42	THY1	0.0378567	True	2.40337e-37	10	0.750154	-0.521802	1.20163e-10	THY1	-0.0184065	True	3.30461e-06	5.48087	0.963794
SERP2	0.881537	-0.325599	3.13587e-102	SERP2	-0.0702903	True	8.62394e-98	10	0.185686	-0.127293	0.251422	SERP2	0.00580393	False	1	-4.34295e-11	0.936972	-0.309689	2.96825e-76	SERP2	0.013484	True	8.16299e-72	10	0.253287	0.101055	9.85e-11	SERP2	-0.0194601	False	2.70885e-06	5.5672	1.18982	-0.528516	2.04725e-94	SERP2	-0.00710927	True	5.63013e-90	10	0.469574	-0.26585	0.00077149	SERP2	-0.00634133	False	1	-4.34295e-11	0.870273
C12orf45	0.881481	-0.139178	6.78839e-68	C12orf45	0.0162578	True	1.86687e-63	10	0.792888	-0.182404	2.5597e-05	C12orf45	-0.0183379	False	0.703943	0.152462	0.554958	-0.309255	1.832e-38	C12orf45	-0.0309225	True	5.0382e-34	10	0.366056	-0.110685	6.24867e-27	C12orf45	-0.0479222	False	1.71845e-22	10	0.437354	-0.278365	1.2059e-17	C12orf45	0.00866231	False	3.31634e-13	9.99856	0.160627	-0.175252	0.23794	C12orf45	-0.0137124	False	1	-4.34295e-11	0.250788
MALAT1	0.880753	-0.0566413	7.88137e-185	MALAT1	0.00485651	True	2.16745e-180	10	0.545776	0.124518	3.08557e-06	MALAT1	-0.0349184	False	0.0848562	1.07132	0.52889	0.0954397	1.66438e-65	MALAT1	-0.0497595	True	4.57721e-61	10	0.366598	0.171156	6.11643e-58	MALAT1	0.109284	False	1.68208e-53	10	-1.04558	0.966518	1.33304e-145	MALAT1	0.042484	True	3.66601e-141	10	-0.464562	0.450256	0.000507516	MALAT1	-0.00351613	False	1	-4.34295e-11	-0.779365
CAMK1D	0.88034	-0.245506	1.9488e-79	CAMK1D	-0.000296991	True	5.35938e-75	10	0.813055	-0.0843759	0.000128718	CAMK1D	0.0224709	False	1	-4.34295e-11	0.6001	-0.364348	2.50831e-53	CAMK1D	-0.00136561	True	6.89811e-49	10	0.148801	0.116484	0.000173058	CAMK1D	0.0443328	False	1	-4.34295e-11	0.962406	-0.43877	1.44657e-64	CAMK1D	0.00619813	True	3.97822e-60	10	0.632703	-0.405158	1.73488e-06	CAMK1D	-0.000647179	True	0.0477108	1.32138	0.263102
BDP1	0.880188	-0.241307	1.02943e-79	BDP1	0.00744366	True	2.83103e-75	10	1.10908	-0.2483	6.45814e-09	BDP1	0.00143635	True	0.000177605	3.75054	0.291238	-0.0438427	1.74299e-09	BDP1	-0.0208321	False	4.79341e-05	4.31935	0.638764	-0.245056	2.82757e-82	BDP1	-0.0409962	True	7.77611e-78	10	0.388095	-0.0878325	1.41473e-11	BDP1	0.00967016	False	3.89065e-07	6.40987	0.205577	-0.144778	0.158209	BDP1	0.0172561	False	1	-4.34295e-11	-0.0357308
ZNF445	0.878174	-0.243492	1.85944e-79	ZNF445	0.0441224	True	5.11366e-75	10	1.24282	-0.190866	6.21399e-10	ZNF445	0.00187659	True	1.70891e-05	4.76728	0.42858	-0.163209	5.44493e-20	ZNF445	0.0167649	False	1.49741e-15	9.99999	0.256394	-0.0541145	8.84279e-14	ZNF445	-0.0835048	False	2.43185e-09	8.59656	0.23475	-0.0857098	2.15522e-05	ZNF445	0.00373019	False	0.592708	0.227159	0.265328	-0.126804	0.0852926	ZNF445	0.00338038	False	1	-4.34295e-11	0.0992739
ZNF148	0.877967	-0.18765	4.59578e-75	ZNF148	-0.0317815	True	1.26388e-70	10	1.49022	-0.166035	3.38958e-13	ZNF148	0.034931	True	9.32168e-09	8.02587	0.0421422	-0.0109049	0.368715	ZNF148	-0.0126993	False	1	-4.34295e-11	0.192988	-0.0160826	1.48459e-08	ZNF148	-0.05328	False	0.000408278	3.38904	0.0849937	-0.0704517	0.107052	ZNF148	-0.00300095	False	1	-4.34295e-11	0.16365	-0.0279385	0.289026	ZNF148	0.000812392	False	1	-4.34295e-11	0.0528732
TMEM132B	0.877591	-0.35539	7.52776e-188	TMEM132B	0.0170122	True	2.07021e-183	10	0.443219	-0.23252	1.02512e-08	TMEM132B	0.0185836	False	0.000281918	3.54988	0.127645	-0.183195	4.94455e-09	TMEM132B	-0.0588489	False	0.00013598	3.86652	1.31688	-0.469321	9.71181e-288	TMEM132B	-0.0280141	True	2.67085e-283	10	0.628607	-0.304272	7.23569e-30	TMEM132B	-0.0073989	True	1.98989e-25	10	0.323944	-0.250209	0.00412709	TMEM132B	-0.0145077	False	1	-4.34295e-11	1.37188
SYNE1	0.877002	-0.392071	4.6609e-127	SYNE1	-0.0436844	True	1.28179e-122	10	0.517392	-0.367462	2.4889e-07	SYNE1	-0.0183836	True	0.00684473	2.16464	0.470702	-0.316975	1.73372e-33	SYNE1	0.00166471	False	4.7679e-29	10	1.71799	-0.639162	0	SYNE1	0.0526313	True	0	10	0.581559	-0.381871	5.37937e-35	SYNE1	-0.0168845	True	1.47938e-30	10	0.84045	-0.470309	6.56096e-09	SYNE1	-0.00686916	True	0.000180433	3.74368	0.689298
SEC11C	0.876963	-0.227184	6.82188e-79	SEC11C	0.0510015	True	1.87608e-74	10	0.710475	-0.548976	6.56965e-09	SEC11C	-0.0461842	True	0.000180672	3.74311	0.577446	-0.331149	2.34383e-39	SEC11C	-0.00646398	True	6.44578e-35	10	1.01181	-0.371187	6.91777e-194	SEC11C	0.00172502	True	1.90246e-189	10	0.860665	-0.449413	6.78316e-59	SEC11C	-0.0109233	True	1.86544e-54	10	1.03538	-0.308861	1.8361e-09	SEC11C	0.000989742	True	5.04946e-05	4.29675	0.684816
PLPPR2	0.875174	-0.310383	5.31696e-102	PLPPR2	0.00504765	True	1.46222e-97	10	0.536048	-0.266286	2.72621e-05	PLPPR2	-0.049977	False	0.749734	0.125093	0.667011	-0.2093	7.26871e-39	PLPPR2	-0.00650083	True	1.99897e-34	10	0.967107	-0.323273	5.25401e-163	PLPPR2	-0.0258725	True	1.44491e-158	10	1.04031	-0.288581	6.94875e-50	PLPPR2	0.00866222	True	1.91098e-45	10	1.50215	-0.4937	4.37928e-13	PLPPR2	0.000108173	True	1.20435e-08	7.91566	1.23681
RYR2	0.874343	-0.310022	9.73941e-143	RYR2	-0.0123778	True	2.67844e-138	10	0.149782	-0.151638	0.000437787	RYR2	-0.0209363	False	1	-4.34295e-11	0.160902	-0.127843	2.13906e-06	RYR2	-0.0296398	False	0.0588263	1.23043	0.868416	-0.335991	9.91732e-156	RYR2	0.0105913	True	2.72736e-151	10	0.365081	-0.202674	1.39587e-14	RYR2	-0.0103436	False	3.83878e-10	9.31526	0.662433	-0.294932	0.00011904	RYR2	0.00782321	False	1	-4.34295e-11	1.19329
EEA1	0.872385	-0.271331	4.186e-82	EEA1	0.0124756	True	1.15119e-77	10	1.22124	-0.140105	1.73353e-08	EEA1	-0.0115205	True	0.000476738	3.32172	0.244859	-0.311687	1.15013e-13	EEA1	0.00427351	False	3.16297e-09	8.48639	-0.140108	0.279598	0.000492047	EEA1	0.0490664	False	1	-4.34295e-11	0.315031	-0.265458	2.24396e-11	EEA1	-0.000902197	False	6.17111e-07	6.20957	0.462644	-0.411917	5.78068e-05	EEA1	-0.0131878	False	1	-4.34295e-11	0.0333282
MED13L	0.871294	-0.18093	3.25363e-74	MED13L	0.0128093	True	8.94781e-70	10	1.38509	-0.292666	2.28901e-13	MED13L	0.00997913	True	6.295e-09	8.19416	-0.484699	0.205147	1.06129e-26	MED13L	-0.00492881	False	2.91866e-22	10	0.599761	-0.153014	4.19018e-67	MED13L	0.0119927	True	1.15234e-62	10	-1.16644	0.814703	1.03166e-82	MED13L	0.0557199	True	2.83715e-78	10	0.529943	-0.289627	0.000388667	MED13L	-0.0196954	False	1	-4.34295e-11	0.0210295
GPR27	0.870616	-0.250873	1.43403e-81	GPR27	0.0353026	True	3.94373e-77	10	0.426209	-0.155296	0.00917204	GPR27	-0.0399132	False	1	-4.34295e-11	0.857268	-0.253152	2.31981e-57	GPR27	0.0316824	True	6.37972e-53	10	0.524091	-0.0918572	3.01258e-44	GPR27	0.0303624	True	8.2849e-40	10	1.08893	-0.378081	2.11492e-61	GPR27	0.0130075	True	5.81624e-57	10	0.971768	-0.317785	1.49818e-07	GPR27	0.0147904	True	0.00412014	2.38509	0.786277
FAM110B	0.870467	-0.229362	1.12819e-78	FAM110B	0.0245487	True	3.10263e-74	10	1.33695	-0.354347	9.61552e-15	FAM110B	0.0272217	True	2.64436e-10	9.43838	0.425736	-0.364039	1.2705e-31	FAM110B	-0.0618447	False	3.494e-27	10	0.534563	0.0212563	4.86207e-41	FAM110B	0.0284569	True	1.33712e-36	10	0.558536	-0.380418	4.16315e-31	FAM110B	-0.0209381	True	1.14491e-26	10	0.655935	-0.340218	1.28395e-05	FAM110B	0.00829494	False	0.353099	0.452103	0.0439099
OGT	0.869744	-0.243057	7.56688e-80	OGT	0.00666039	True	2.08097e-75	10	0.810134	-0.111747	5.50865e-05	OGT	-0.0322634	False	1	-4.34295e-11	-0.0567114	-0.080345	0.147328	OGT	0.0105303	False	1	-4.34295e-11	0.463177	-0.0300549	4.59654e-34	OGT	-0.000169138	False	1.26409e-29	10	-0.0995851	-0.064504	0.0285448	OGT	0.00695578	False	1	-4.34295e-11	0.941808	-0.306294	1.53268e-07	OGT	-0.00348848	True	0.00421504	2.3752	0.344455
PALM2AKAP2	0.866535	-0.401863	8.48015e-229	PALM2AKAP2	0.0212823	True	2.33213e-224	10	0.199341	-0.229723	0.00284774	PALM2AKAP2	-0.0258726	False	1	-4.34295e-11	1.04038	-0.467642	4.60452e-123	PALM2AKAP2	-0.0231124	True	1.26629e-118	10	1.54417	-0.573274	0	PALM2AKAP2	-0.0152237	True	0	10	1.89424	-0.841465	5.55625e-180	PALM2AKAP2	0.0344065	True	1.52802e-175	10	1.27228	-0.589134	1.26068e-13	PALM2AKAP2	-0.00147141	True	3.467e-09	8.4477	3.17133
CAMSAP2	0.865756	-0.217166	1.05637e-75	CAMSAP2	0.0235044	True	2.90511e-71	10	1.09063	-0.249833	7.12045e-09	CAMSAP2	0.0145967	True	0.000195819	3.70814	0.332573	-0.190264	5.41367e-14	CAMSAP2	-0.011298	False	1.48881e-09	8.79893	0.81875	-0.227845	8.09935e-117	CAMSAP2	-0.00462219	True	2.2274e-112	10	0.278859	-0.158521	1.26557e-07	CAMSAP2	0.0126123	False	0.00348044	2.45837	0.609511	-0.170673	0.000305481	CAMSAP2	-0.00646166	False	1	-4.34295e-11	0.191988
EPS15	0.865566	-0.295869	3.62676e-89	EPS15	0.0125749	True	9.97394e-85	10	0.591148	-0.273443	4.53922e-05	EPS15	-0.0193418	False	1	-4.34295e-11	0.408613	-0.279482	1.65137e-25	EPS15	-0.0297201	False	4.54143e-21	10	0.86948	-0.232391	7.16632e-114	EPS15	0.0389412	True	1.97081e-109	10	0.393648	-0.269116	6.35514e-16	EPS15	-0.00951245	False	1.74773e-11	9.93005	1.16811	-0.537984	1.54591e-12	EPS15	-0.0124765	True	4.25141e-08	7.37045	0.876429
ATP1A3	0.863912	-0.302209	2.86204e-101	ATP1A3	-0.0424522	True	7.87089e-97	10	0.977337	-0.323867	1.78381e-11	ATP1A3	-0.0193861	True	4.90565e-07	6.30921	0.255688	-0.0695728	6.31877e-08	ATP1A3	-0.0152497	False	0.00173772	2.76002	0.952938	-0.301272	1.00561e-158	ATP1A3	-0.0350909	True	2.76553e-154	10	0.596366	-0.239021	1.52973e-25	ATP1A3	0.032671	True	4.20692e-21	10	3.40662	-1.14636	1.94748e-37	ATP1A3	0.0122795	True	5.35578e-33	10	1.43192
CCDC82	0.863799	-0.222511	9.19385e-75	CCDC82	0.0375199	True	2.5284e-70	10	0.389243	-0.0206523	0.0532917	CCDC82	0.0489437	False	1	-4.34295e-11	0.377592	-0.293331	2.44885e-20	CCDC82	-2.57486e-05	False	6.73459e-16	10	0.178697	0.024983	6.59541e-07	CCDC82	0.0106324	False	0.018138	1.74141	0.414876	-0.33735	7.7851e-18	CCDC82	-0.0121198	False	2.14098e-13	9.99907	0.402495	-0.187338	0.00821229	CCDC82	-0.0225696	False	1	-4.34295e-11	0.117625
LAMB1	0.860257	-0.214146	1.92876e-64	LAMB1	0.0279569	True	5.30428e-60	10	1.24404	-0.238262	5.88346e-10	LAMB1	0.0442909	True	1.61801e-05	4.79102	0.416175	-0.169988	2.70397e-18	LAMB1	0.0237086	False	7.4362e-14	9.99968	0.274607	-0.0986491	2.52983e-16	LAMB1	-0.0338999	False	6.95729e-12	9.97079	0.736951	-0.329897	3.73804e-33	LAMB1	-0.0129356	True	1.028e-28	10	0.418786	-0.196991	0.0082769	LAMB1	0.00782585	False	1	-4.34295e-11	0.19508
CDK14	0.859518	-0.180602	8.69947e-67	CDK14	0.0170802	True	2.39244e-62	10	0.585065	-0.212641	0.000450119	CDK14	-0.026434	False	1	-4.34295e-11	-0.0234438	-0.0572321	0.584593	CDK14	-0.0364571	False	1	-4.34295e-11	0.196621	-0.0638429	3.30054e-09	CDK14	-0.0104319	False	9.07683e-05	4.04207	-1.37449	0.908027	3.83889e-94	CDK14	0.0677454	True	1.05573e-89	10	-0.118558	-0.144092	0.25698	CDK14	0.00315709	False	1	-4.34295e-11	0.309618
NTM	0.8594	-0.422658	1.17798e-179	NTM	0.0251212	True	3.23955e-175	10	1.55286	-0.518738	8.02019e-41	NTM	0.0263884	True	2.20563e-36	10	2.43848	-0.898639	0	NTM	-0.0195403	True	0	10	0.898673	-0.324767	1.23732e-182	NTM	-0.0366783	True	3.40276e-178	10	4.55073	-1.68463	0	NTM	0.0796874	True	0	10	0.604056	-0.427317	2.05483e-07	NTM	-0.00922487	True	0.005651	2.24787	2.07197
DPYSL5	0.859271	-0.449222	1.07632e-105	DPYSL5	-0.0437448	True	2.95999e-101	10	1.44181	-0.0748578	6.67616e-12	DPYSL5	0.0487403	True	1.83601e-07	6.73589	0.193839	-0.154349	1.03967e-05	DPYSL5	-0.0311003	False	0.285919	0.543758	0.273789	0.108865	4.51304e-14	DPYSL5	-0.00964548	False	1.24113e-09	8.87253	0.0581522	-0.0311196	0.275839	DPYSL5	0.00958311	False	1	-4.34295e-11	1.01902	0.123695	5.05186e-08	DPYSL5	0.0345013	True	0.00138931	2.8572	0.509629
NDUFB5P1	0.859186	-0.130235	2.0176e-43	NDUFB5P1	0.0590546	True	5.54859e-39	10	0.0134573	-0.0782235	0.848085	NDUFB5P1	-0.018971	False	1	-4.34295e-11	0.0232798	-0.090053	0.142211	NDUFB5P1	-0.00124154	False	1	-4.34295e-11	0.313574	-0.159121	8.02475e-41	NDUFB5P1	-0.0107985	False	2.20689e-36	10	-0.0789261	-0.000112271	0.0279785	NDUFB5P1	0.0135324	False	1	-4.34295e-11	0.198513	-0.168274	0.0071649	NDUFB5P1	-0.0195437	False	1	-4.34295e-11	0.140173
DZIP3	0.858104	-0.272073	7.43653e-81	DZIP3	0.05589	True	2.04512e-76	10	0.656676	-0.257466	3.37529e-05	DZIP3	-0.0532956	False	0.928237	0.032341	0.713689	-0.324581	1.4632e-55	DZIP3	-0.0248747	True	4.02395e-51	10	0.809905	-0.318256	8.1774e-129	DZIP3	0.00911913	True	2.24887e-124	10	0.880005	-0.395425	6.29652e-53	DZIP3	-0.0056903	True	1.73161e-48	10	1.29698	-0.378094	3.23297e-11	DZIP3	-0.000775108	True	8.89099e-07	6.051	0.882191
BRINP3	0.857635	-0.216573	1.74233e-63	BRINP3	0.0211048	True	4.79158e-59	10	0.128723	-0.139117	0.119828	BRINP3	0.0163819	False	1	-4.34295e-11	0.0731606	-0.140731	0.000531555	BRINP3	-0.00375682	False	1	-4.34295e-11	0.203444	-0.162125	3.62277e-21	BRINP3	-0.0429274	False	9.96297e-17	10	0.0146482	-0.056222	0.735892	BRINP3	0.00206401	False	1	-4.34295e-11	0.0706784	-0.120345	0.488184	BRINP3	-0.010211	False	1	-4.34295e-11	0.833176
SNX27	0.857556	-0.210986	1.77344e-71	SNX27	0.0479482	True	4.87714e-67	10	0.815443	-0.125239	5.26241e-05	SNX27	-0.00514096	False	1	-4.34295e-11	0.127811	-0.0871097	0.00399395	SNX27	-0.00138307	False	1	-4.34295e-11	0.283917	-0.076774	1.41578e-16	SNX27	-0.0500288	False	3.89353e-12	9.98341	0.187937	-0.123862	0.000360201	SNX27	-0.00316725	False	1	-4.34295e-11	0.670404	-0.255553	4.78289e-05	SNX27	-0.00415775	False	1	-4.34295e-11	0.298835
AC100774.1	0.857484	-0.278902	2.15479e-92	AC100774.1	-0.0192512	True	5.92589e-88	10	1.73987	-0.302603	1.10835e-16	AC100774.1	-0.00917401	True	3.04808e-12	9.98696	0.282857	-0.202332	3.31486e-14	AC100774.1	-0.00509051	False	9.1162e-10	8.99498	0.344219	-0.0512169	1.47106e-19	AC100774.1	0.0103034	False	4.04557e-15	9.99998	0.202855	-0.166068	6.6551e-06	AC100774.1	-0.0243045	False	0.183022	0.737497	0.320635	-0.0478274	0.0752346	AC100774.1	0.0115405	False	1	-4.34295e-11	1.14783
MGRN1	0.857153	-0.348065	2.22196e-87	MGRN1	-0.002578	True	6.11061e-83	10	-0.0591461	-0.00269476	0.751618	MGRN1	0.0240263	False	1	-4.34295e-11	0.772559	-0.233241	3.01653e-62	MGRN1	-0.00228515	True	8.29577e-58	10	0.725608	-0.160404	3.58831e-96	MGRN1	-0.00281631	True	9.8682e-92	10	0.817025	-0.394052	1.75295e-54	MGRN1	-0.0159236	True	4.82079e-50	10	1.55137	-0.40864	6.32329e-19	MGRN1	0.000889184	True	1.73897e-14	9.99992	-0.0175867
ATP6V0A1	0.856789	-0.232712	2.03832e-78	ATP6V0A1	-0.00322369	True	5.60559e-74	10	0.881447	-0.23708	8.04535e-07	ATP6V0A1	0.0159661	True	0.0221255	1.65511	0.932259	-0.334199	2.04905e-82	ATP6V0A1	0.025232	True	5.6351e-78	10	0.670229	-0.211034	3.18193e-85	ATP6V0A1	-0.0460855	True	8.75062e-81	10	1.02215	-0.394613	3.07121e-66	ATP6V0A1	-0.0144351	True	8.44613e-62	10	0.839312	-0.287977	5.55441e-07	ATP6V0A1	0.0117625	True	0.0152752	1.81601	0.714764
DOCK4	0.854504	-0.0315831	7.26759e-49	DOCK4	0.0358058	True	1.99866e-44	10	1.42494	-0.313592	2.16331e-15	DOCK4	-0.00679909	True	5.94932e-11	9.79726	0.271654	-0.238253	5.79775e-15	DOCK4	0.0309357	False	1.59444e-10	9.58596	0.100262	0.0198084	0.00426369	DOCK4	-0.00870459	False	1	-4.34295e-11	0.445239	-0.326848	1.95965e-25	DOCK4	-0.0162102	False	5.38924e-21	10	-0.00761541	-0.0617588	0.953173	DOCK4	-0.00275417	False	1	-4.34295e-11	0.246435
GRIK2	0.853988	-0.340537	3.50096e-106	GRIK2	-0.0771202	True	9.628e-102	10	-0.333997	-0.0727038	0.0198906	GRIK2	-0.0136348	False	1	-4.34295e-11	-0.0356278	-0.18567	0.221818	GRIK2	-0.0159593	False	1	-4.34295e-11	0.431156	0.0245261	4.17526e-26	GRIK2	0.0189849	False	1.14824e-21	10	1.275	-0.46084	7.41542e-83	GRIK2	0.0333537	True	2.03932e-78	10	0.0477256	-0.0507651	0.735792	GRIK2	-0.00116599	False	1	-4.34295e-11	0.162189
WNT7B	0.853103	-0.251215	2.01883e-88	WNT7B	-0.00900062	True	5.55197e-84	10	0.383272	-0.163575	3.9148e-05	WNT7B	0.00747848	False	1	-4.34295e-11	0.0141026	-0.117577	0.0113185	WNT7B	-0.00704502	False	1	-4.34295e-11	0.434639	-0.197007	4.38268e-59	WNT7B	0.0104841	False	1.20528e-54	10	-0.000226772	-0.111523	0.976959	WNT7B	-0.0121524	False	1	-4.34295e-11	-0.098725	0.0459671	0.481958	WNT7B	-0.00686945	False	1	-4.34295e-11	-0.0068876
SRPK2	0.852909	-0.244132	1.71154e-76	SRPK2	-0.0551691	True	4.7069e-72	10	0.348601	-0.123426	0.0569414	SRPK2	-0.0258947	False	1	-4.34295e-11	0.545355	-0.308912	2.60328e-35	SRPK2	0.0146422	True	7.15929e-31	10	0.12411	0.0793539	0.000605959	SRPK2	0.00376984	False	1	-4.34295e-11	0.415711	-0.246695	4.29565e-15	SRPK2	-0.027214	False	1.18135e-10	9.66128	0.638217	-0.217848	0.000118028	SRPK2	0.000975166	False	1	-4.34295e-11	0.100263
LENG8	0.852547	-0.158494	5.85038e-63	LENG8	0.0148169	True	1.60891e-58	10	1.95995	-0.194646	1.87854e-16	LENG8	-0.0273435	True	5.16617e-12	9.97812	0.238562	-0.189307	1.20599e-09	LENG8	0.00578629	False	3.3166e-05	4.47931	-0.027442	0.112462	0.45526	LENG8	-0.0170322	False	1	-4.34295e-11	0.218433	-0.224404	4.05874e-07	LENG8	-0.00415402	False	0.0111619	1.95226	0.179486	-0.125728	0.21693	LENG8	-0.0147129	False	1	-4.34295e-11	0.118021
SKI	0.852387	-0.193035	2.27572e-63	SKI	0.0351009	True	6.25847e-59	10	1.21187	-0.244283	7.38543e-10	SKI	0.00928298	True	2.03107e-05	4.69227	0.167098	-0.102306	0.00015668	SKI	-0.00163833	False	1	-4.34295e-11	0.143727	-0.0536361	1.58375e-05	SKI	-0.0167981	False	0.435547	0.360965	0.233878	-0.143641	7.76696e-06	SKI	0.0251642	False	0.213599	0.6704	0.234597	-0.2323	0.0585009	SKI	-0.00834105	False	1	-4.34295e-11	-0.0763936
STXBP5	0.851799	-0.24464	9.4367e-78	STXBP5	-0.050667	True	2.59519e-73	10	0.530088	-0.162321	0.00175661	STXBP5	-0.0290538	False	1	-4.34295e-11	0.340249	-0.250087	8.12727e-22	STXBP5	-0.0204632	False	2.23508e-17	10	0.82342	-0.252082	3.71435e-109	STXBP5	0.0113654	True	1.02148e-104	10	0.289722	-0.161696	2.16353e-08	STXBP5	-0.00979	False	0.000594993	3.22549	0.988037	-0.343264	4.02634e-07	STXBP5	-0.0119351	True	0.0110728	1.95574	0.663787
GSTM3	0.851713	-0.521309	1.90137e-113	GSTM3	-0.0990371	True	5.22895e-109	10	-0.269211	0.100852	0.159559	GSTM3	-0.000214721	False	1	-4.34295e-11	0.924772	-0.322896	8.82404e-87	GSTM3	0.0349201	True	2.4267e-82	10	0.189611	0.221378	2.36464e-07	GSTM3	0.057995	False	0.00650299	2.18689	1.10636	-0.555137	6.84904e-96	GSTM3	-0.00345532	True	1.88356e-91	10	0.577829	-0.0108665	0.000408386	GSTM3	-0.0203667	False	1	-4.34295e-11	0.829511
SOWAHC	0.850464	-0.0755924	2.54707e-50	SOWAHC	0.0377666	True	7.00471e-46	10	0.550923	-0.131156	0.00240413	SOWAHC	-0.0169081	False	1	-4.34295e-11	0.0345163	-0.135637	0.32402	SOWAHC	0.0166059	False	1	-4.34295e-11	0.0424806	0.0203145	0.217761	SOWAHC	-0.044458	False	1	-4.34295e-11	-0.0697137	-0.103634	0.0745206	SOWAHC	-0.020845	False	1	-4.34295e-11	0.80519	-0.266572	1.18623e-05	SOWAHC	0.0106686	False	0.326226	0.486482	0.0996618
KANTR	0.849312	-0.232798	4.75258e-70	KANTR	0.0399112	True	1.30701e-65	10	0.981475	-0.0986764	1.3813e-05	KANTR	-0.0320027	False	0.379872	0.420362	0.241472	-0.184498	1.62595e-10	KANTR	-0.0106899	False	4.47152e-06	5.34954	0.15841	0.0347858	3.45794e-05	KANTR	0.00290774	False	0.950968	0.021834	0.238956	-0.180153	1.68959e-07	KANTR	0.00996516	False	0.00464655	2.33287	-0.0298458	-0.0343067	0.81785	KANTR	-0.00512978	False	1	-4.34295e-11	0.37684
GRM1	0.849135	-0.237669	9.38226e-82	GRM1	-0.0135293	True	2.58022e-77	10	0.119055	-0.114222	0.0113452	GRM1	-0.0207875	False	1	-4.34295e-11	0.0655985	-0.0992614	0.00312384	GRM1	-0.0080625	False	1	-4.34295e-11	0.487461	-0.178343	4.69037e-53	GRM1	-0.0136311	False	1.2899e-48	10	0.376819	-0.201553	1.17697e-14	GRM1	0.0210785	False	3.23678e-10	9.37296	0.0600973	-0.107796	0.3795	GRM1	-0.00686035	False	1	-4.34295e-11	0.566337
SCARB2	0.847954	-0.235807	3.88035e-76	SCARB2	0.0159975	True	1.06714e-71	10	0.971784	-0.176506	5.03154e-07	SCARB2	0.0142509	True	0.0138372	1.85895	0.110452	-0.123338	0.00954761	SCARB2	0.0109768	False	1	-4.34295e-11	0.625766	-0.161618	6.40731e-71	SCARB2	-0.00734163	True	1.76207e-66	10	0.373917	-0.210131	1.14677e-12	SCARB2	-0.00511209	False	3.15374e-08	7.4998	0.610742	-0.158581	0.000245807	SCARB2	0.0130198	False	1	-4.34295e-11	0.66775
P4HTM	0.846792	-0.310916	5.83299e-90	P4HTM	-0.00450259	True	1.60413e-85	10	0.580344	-0.178438	0.00106817	P4HTM	-0.0374129	False	1	-4.34295e-11	0.646591	-0.241813	3.31202e-41	P4HTM	0.0167344	True	9.10838e-37	10	0.497667	-0.154595	1.77654e-46	P4HTM	-0.0306406	False	4.88568e-42	10	0.902301	-0.366875	2.96689e-51	P4HTM	0.00824195	True	8.15923e-47	10	1.2462	-0.322371	4.51112e-10	P4HTM	0.0148542	True	1.2406e-05	4.90636	0.645882
MAP7D2	0.846103	-0.366589	3.01025e-156	MAP7D2	0.00711353	True	8.27848e-152	10	0.181339	-0.240206	0.00134666	MAP7D2	-0.0531194	False	1	-4.34295e-11	1.67652	-0.472913	1.48411e-138	MAP7D2	0.0186052	True	4.08146e-134	10	0.941391	-0.413914	2.28926e-215	MAP7D2	0.00739215	True	6.29569e-211	10	1.77959	-0.562197	2.81379e-101	MAP7D2	0.033115	True	7.7382e-97	10	1.48725	-0.615075	2.67322e-14	MAP7D2	-0.017608	True	7.35163e-10	9.07823	1.58289
KLHL42	0.844164	-0.305863	9.56988e-85	KLHL42	0.0206385	True	2.63181e-80	10	1.15991	-0.345743	1.57076e-11	KLHL42	-0.0386356	True	4.31975e-07	6.36444	0.35315	-0.0774561	1.1753e-12	KLHL42	-0.00250935	False	3.23218e-08	7.48916	0.704919	-0.161821	2.72756e-82	KLHL42	0.0128193	True	7.50107e-78	10	0.304386	-0.0736643	1.42055e-07	KLHL42	0.0307491	False	0.00390666	2.40819	0.432961	-0.189367	0.00465478	KLHL42	-0.00286971	False	1	-4.34295e-11	0.898092
SLC44A5	0.842479	-0.28229	1.64953e-97	SLC44A5	-0.00132563	True	4.53637e-93	10	0.394533	-0.19262	0.000114174	SLC44A5	0.00068479	False	1	-4.34295e-11	0.153199	-0.133145	1.09053e-05	SLC44A5	0.0138244	False	0.299906	0.523014	1.13118	-0.366992	2.40374e-169	SLC44A5	-0.0122345	True	6.61051e-165	10	0.273294	-0.182096	2.36684e-09	SLC44A5	-0.00569607	False	6.50906e-05	4.18648	0.116486	0.0576947	0.554432	SLC44A5	0.0182312	False	1	-4.34295e-11	-0.0014123
GABRG3	0.841847	-0.253878	7.67598e-79	GABRG3	0.0486364	True	2.11097e-74	10	0.462569	-0.204946	1.41346e-05	GABRG3	0.00414814	False	0.388715	0.410368	0.503913	-0.201574	1.07994e-24	GABRG3	-0.00407287	True	2.96995e-20	10	0.588621	-0.251784	5.637e-83	GABRG3	-0.0202719	True	1.55023e-78	10	0.418071	-0.252281	3.94717e-19	GABRG3	-0.0242009	False	1.08551e-14	9.99995	2.16297	-0.864822	1.48176e-18	GABRG3	-0.0342929	True	4.07499e-14	9.99982	0.678556
DOCK3	0.841796	-0.30412	3.2233e-95	DOCK3	0.0493388	True	8.86441e-91	10	1.17473	-0.280855	3.21944e-11	DOCK3	0.037838	True	8.85377e-07	6.05282	0.447089	-0.207603	1.30275e-22	DOCK3	-0.00356534	False	3.58269e-18	10	0.764644	-0.216398	9.28268e-90	DOCK3	-0.020545	True	2.55283e-85	10	0.676934	-0.315406	5.50113e-32	DOCK3	-0.00431208	True	1.51286e-27	10	1.02611	-0.379623	1.38206e-07	DOCK3	0.000753587	True	0.00380079	2.42013	0.763485
HEG1	0.840817	-0.232209	4.21698e-64	HEG1	0.0351454	True	1.15971e-59	10	0.651853	-0.153641	0.000398638	HEG1	-0.00838931	False	1	-4.34295e-11	-0.120986	-0.0324492	0.000239252	HEG1	-0.00198756	False	1	-4.34295e-11	0.121011	-0.13615	2.25126e-07	HEG1	-0.00928539	False	0.0061912	2.20822	-0.030098	-0.105086	0.273741	HEG1	-0.00101989	False	1	-4.34295e-11	-0.00210817	-0.0582854	0.985348	HEG1	0.0130218	False	1	-4.34295e-11	-0.0426176
CUX1	0.840771	0.167942	1.62151e-51	CUX1	0.114198	True	4.45931e-47	10	0.633085	-0.368773	3.37137e-05	CUX1	-0.0473864	False	0.927159	0.0328456	-0.0748497	-0.0558852	0.0802836	CUX1	0.000339894	False	1	-4.34295e-11	0.104681	-0.304443	4.79293e-05	CUX1	-0.0498378	False	1	-4.34295e-11	-0.264202	-0.00907244	2.9146e-08	CUX1	-0.0142497	False	0.000801545	3.09607	-0.153158	-0.145723	0.207568	CUX1	-0.00283831	False	1	-4.34295e-11	-0.226206
SNAP91	0.839928	-0.263293	2.41282e-83	SNAP91	0.0187537	True	6.63549e-79	10	0.759691	-0.196004	1.01443e-05	SNAP91	0.0414479	False	0.278979	0.554428	0.236319	-0.229843	2.13487e-13	SNAP91	-0.00298906	False	5.87111e-09	8.22395	0.945237	-0.262305	2.63459e-132	SNAP91	-6.52552e-05	True	7.24538e-128	10	0.57103	-0.297889	5.98618e-28	SNAP91	-0.00470861	True	1.64626e-23	10	1.55179	-0.550444	4.60396e-14	SNAP91	0.00258629	True	1.26614e-09	8.86451	1.32772
MTUS1	0.83934	-0.307958	4.13237e-91	MTUS1	-0.0184099	True	1.13644e-86	10	0.889889	0.0417132	0.000115858	MTUS1	0.0027748	False	1	-4.34295e-11	0.2116	-0.0323917	9.86465e-06	MTUS1	-0.0129581	False	0.271288	0.56657	-0.00240514	0.155642	0.949375	MTUS1	-0.0198304	False	1	-4.34295e-11	0.101454	-0.080593	0.046916	MTUS1	-0.0283393	False	1	-4.34295e-11	0.201149	0.136349	0.274881	MTUS1	0.046636	False	1	-4.34295e-11	-0.107442
PCDHA10	0.838652	-0.185164	3.72596e-65	PCDHA10	0.00775687	True	1.02468e-60	10	1.74375	-0.193004	1.78833e-13	PCDHA10	0.0177383	True	4.9181e-09	8.29946	0.0430332	0.00111079	0.354455	PCDHA10	-0.000365356	False	1	-4.34295e-11	0.300661	-0.00905833	1.50893e-15	PCDHA10	-0.00625563	False	4.1497e-11	9.84925	0.0528926	0.00990548	0.347324	PCDHA10	0.000885075	False	1	-4.34295e-11	-0.065164	0.0226611	0.650793	PCDHA10	-0.00297001	False	1	-4.34295e-11	0.0852868
DRAXIN	0.837671	-0.239816	5.58456e-78	DRAXIN	-0.0465817	True	1.53581e-73	10	0.491538	0.129389	0.0288728	DRAXIN	-0.0109952	False	1	-4.34295e-11	0.344721	-0.132218	5.19726e-14	DRAXIN	0.00244123	False	1.4293e-09	8.81551	-0.328146	0.353992	2.17371e-17	DRAXIN	0.000308522	False	5.97791e-13	9.99741	0.205879	-0.0790468	0.000119076	DRAXIN	0.0070716	False	1	-4.34295e-11	-0.282494	0.251187	0.0820674	DRAXIN	0.024589	False	1	-4.34295e-11	-0.337635
TMEM59L	0.836689	-0.442458	7.12214e-233	TMEM59L	-0.0816282	True	1.95866e-228	10	0.838757	-0.382199	1.8386e-17	TMEM59L	0.0145255	True	5.05635e-13	9.99781	1.76482	-0.616633	1.34738e-225	TMEM59L	0.00707132	True	3.70544e-221	10	1.21352	-0.428899	7.16607e-279	TMEM59L	-0.00756539	True	1.97074e-274	10	2.3219	-0.874196	4.0724e-225	TMEM59L	0.0201061	True	1.11995e-220	10	3.04246	-1.15584	5.83711e-43	TMEM59L	-0.0163191	True	1.60526e-38	10	3.04619
PNMA8A	0.835485	-0.233939	7.42091e-74	PNMA8A	0.00198536	True	2.04082e-69	10	0.376712	-0.229062	0.0065984	PNMA8A	0.00901986	False	1	-4.34295e-11	0.616306	-0.25826	6.92212e-41	PNMA8A	0.00101882	True	1.90365e-36	10	0.727372	-0.182678	1.86061e-82	PNMA8A	0.0198209	True	5.11686e-78	10	0.464808	-0.21769	2.26956e-17	PNMA8A	0.0155279	False	6.24151e-13	9.9973	1.07137	-0.263769	6.24124e-08	PNMA8A	0.00634543	True	0.0017164	2.76538	0.928834
BTN3A1	0.834816	-0.145787	9.80747e-51	BTN3A1	0.0326618	True	2.69715e-46	10	0.324737	-0.167426	0.00598892	BTN3A1	-0.0168483	False	1	-4.34295e-11	0.0690655	-0.0508801	0.11567	BTN3A1	0.000323487	False	1	-4.34295e-11	0.447393	-0.135888	2.78353e-36	BTN3A1	-0.0217966	False	7.65498e-32	10	-0.0805412	0.0543821	0.147165	BTN3A1	0.0138492	False	1	-4.34295e-11	0.470535	-0.213926	0.00348989	BTN3A1	-0.0164139	False	1	-4.34295e-11	0.534977
UBE2K	0.833681	-0.308426	6.23447e-79	UBE2K	0.0212032	True	1.71454e-74	10	0.888722	-0.254811	1.10883e-06	UBE2K	0.00902333	True	0.0304939	1.51579	0.33157	-0.164807	8.84424e-13	UBE2K	0.0155393	False	2.43225e-08	7.61221	0.650885	-0.207106	2.31222e-78	UBE2K	-0.0134426	True	6.35884e-74	10	0.500778	-0.25561	4.23123e-20	UBE2K	-0.0142599	True	1.16363e-15	9.99999	0.767334	-0.290853	2.29045e-06	UBE2K	0.0105996	False	0.0629897	1.20073	0.579595
ARID1B	0.833533	-0.246531	8.92807e-82	ARID1B	0.0151195	True	2.45531e-77	10	1.01303	0.525629	3.10207e-06	ARID1B	0.0498996	False	0.0853101	1.069	-0.157889	-0.0612424	7.90793e-05	ARID1B	-0.00176662	False	1	-4.34295e-11	-0.470175	0.565306	8.89991e-40	ARID1B	0.0125537	False	2.44756e-35	10	0.0825476	-0.115891	0.0887409	ARID1B	0.00660763	False	1	-4.34295e-11	0.0608873	0.149204	0.691402	ARID1B	-0.000653098	False	1	-4.34295e-11	-0.352767
FAM155A-IT1	0.832574	-0.229546	3.48486e-69	FAM155A-IT1	-0.0565284	True	9.5837e-65	10	0.768555	-0.148371	7.41159e-05	FAM155A-IT1	0.0344369	False	1	-4.34295e-11	0.171367	-0.169891	1.64329e-09	FAM155A-IT1	-0.00879659	False	4.51922e-05	4.34494	0.386158	-0.115588	7.10123e-27	FAM155A-IT1	0.0384516	False	1.95291e-22	10	0.0608694	-0.110366	0.086445	FAM155A-IT1	-0.0268019	False	1	-4.34295e-11	0.295805	-0.140129	0.0603196	FAM155A-IT1	0.0042279	False	1	-4.34295e-11	0.768557
MAP2K6	0.832533	-0.272014	7.48153e-84	MAP2K6	0.0296467	True	2.0575e-79	10	0.719884	-0.168481	8.85635e-05	MAP2K6	0.00203266	False	1	-4.34295e-11	0.352391	-0.180679	7.25182e-16	MAP2K6	-0.0101477	False	1.99432e-11	9.92102	0.159745	0.0250656	4.45046e-05	MAP2K6	0.012159	False	1	-4.34295e-11	0.432699	-0.214548	5.54711e-15	MAP2K6	-0.00795875	False	1.52551e-10	9.59765	0.204053	-0.14969	0.13114	MAP2K6	-0.0105172	False	1	-4.34295e-11	0.0498065
SOBP	0.832157	-0.376942	2.97644e-106	SOBP	-0.0368144	True	8.18552e-102	10	1.29446	-0.1281	5.47562e-10	SOBP	0.0149559	True	1.50585e-05	4.82222	0.147172	-0.261462	2.33539e-05	SOBP	-0.0525707	False	0.642257	0.192291	1.14389	-0.105216	1.03502e-169	SOBP	0.0704206	True	2.8464e-165	10	0.307313	-0.220029	6.39998e-10	SOBP	0.00253364	False	1.76006e-05	4.75447	0.381968	0.0986782	0.0360997	SOBP	-0.00836926	False	1	-4.34295e-11	0.529324
FRMD4B	0.83194	-0.389029	4.2269e-120	FRMD4B	0.0150538	True	1.16244e-115	10	0.759395	-0.286541	7.88492e-07	FRMD4B	0.0341915	True	0.0216843	1.66385	-0.606616	0.528371	1.85404e-22	FRMD4B	0.0720711	True	5.09879e-18	10	0.528858	-0.294109	6.67763e-71	FRMD4B	0.0135066	True	1.83641e-66	10	-0.0531002	0.107385	0.380805	FRMD4B	-0.00437534	False	1	-4.34295e-11	0.0629136	-0.296108	0.359665	FRMD4B	-0.0210082	False	1	-4.34295e-11	-0.0219945
LARP1	0.831001	-0.281818	3.09084e-76	LARP1	-0.0269878	True	8.50011e-72	10	0.910929	-0.173358	2.76368e-06	LARP1	-0.00822271	False	0.0760039	1.11916	0.374696	-0.273256	3.96485e-19	LARP1	-0.0414276	False	1.09037e-14	9.99995	0.344322	-0.0173549	3.46108e-21	LARP1	-0.0190087	False	9.5183e-17	10	0.292169	-0.153158	4.84437e-08	LARP1	0.0261255	False	0.00133225	2.87541	0.605544	-0.220741	0.00024244	LARP1	0.0149454	False	1	-4.34295e-11	0.472364
MPZL1	0.83073	-0.242148	4.81179e-74	MPZL1	0.00975727	True	1.32329e-69	10	1.14888	-0.210538	3.57271e-09	MPZL1	0.0319214	True	9.82532e-05	4.00765	0.533001	-0.141692	6.48288e-28	MPZL1	-0.0367839	True	1.78286e-23	10	0.257912	-0.0503406	4.87803e-14	MPZL1	-0.0215093	False	1.34151e-09	8.84118	0.729839	-0.127087	2.37844e-32	MPZL1	0.0215104	True	6.54095e-28	10	0.905473	-0.425462	6.52046e-09	MPZL1	0.00823039	True	0.000179319	3.74637	0.18373
UNC79	0.830397	-0.299414	2.57241e-91	UNC79	-0.0578087	True	7.07438e-87	10	0.970519	-0.154737	4.0515e-07	UNC79	-0.0250012	True	0.011142	1.95304	0.0110215	0.12693	0.826174	UNC79	0.00276389	False	1	-4.34295e-11	0.189145	0.188648	2.73279e-06	UNC79	0.0846766	False	0.0751546	1.12404	0.0356432	0.121827	0.542444	UNC79	-0.00349737	False	1	-4.34295e-11	0.738941	-0.0102953	0.000193506	UNC79	0.0206431	False	1	-4.34295e-11	0.118973
SLCO3A1	0.828924	-0.236372	2.80312e-72	SLCO3A1	-0.0171241	True	7.70885e-68	10	0.841065	-0.137626	5.10967e-05	SLCO3A1	0.0339282	False	1	-4.34295e-11	0.105184	0.00511659	0.0427747	SLCO3A1	0.00533669	False	1	-4.34295e-11	0.252959	-0.0729334	1.26156e-13	SLCO3A1	-0.0173112	False	3.46941e-09	8.4474	0.31668	-0.0988227	2.01523e-07	SLCO3A1	0.00287177	False	0.00554209	2.25633	0.643416	-0.264785	0.000236636	SLCO3A1	-0.0129695	False	1	-4.34295e-11	-0.01536
EIF5B	0.828832	-0.390695	1.35612e-84	EIF5B	0.0271208	True	3.72948e-80	10	0.627941	-0.218094	0.000667087	EIF5B	-0.011382	False	1	-4.34295e-11	0.468724	-0.199158	3.07072e-24	EIF5B	-0.0078675	False	8.44478e-20	10	0.750466	-0.251062	4.64318e-104	EIF5B	0.00490902	True	1.27692e-99	10	0.629612	-0.286509	1.49209e-30	EIF5B	0.00438794	True	4.10339e-26	10	0.496787	-0.231616	0.00107203	EIF5B	0.00338148	False	1	-4.34295e-11	0.124705
ATP6AP2	0.828573	-0.317072	1.2907e-86	ATP6AP2	-0.0255939	True	3.54954e-82	10	0.317081	-0.228214	0.0416807	ATP6AP2	-0.00906987	False	1	-4.34295e-11	0.76536	-0.374593	2.424e-66	ATP6AP2	0.0215694	True	6.66624e-62	10	0.846025	-0.256026	1.1689e-124	ATP6AP2	-0.00269123	True	3.21459e-120	10	0.970631	-0.545513	1.56721e-77	ATP6AP2	-0.0205278	True	4.30997e-73	10	1.85377	-0.462363	4.30071e-19	ATP6AP2	0.0161092	True	1.18274e-14	9.99995	1.19381
RELN	0.828396	-0.309589	1.17211e-228	RELN	-0.0989288	True	3.22341e-224	10	0.051341	-0.172163	0.0527007	RELN	-0.00844528	False	1	-4.34295e-11	0.0255823	-0.159471	0.0378435	RELN	-0.0115244	False	1	-4.34295e-11	0.791494	-0.339696	1.37654e-197	RELN	0.00688015	True	3.78561e-193	10	0.694998	-0.387919	7.24407e-86	RELN	-0.0166127	True	1.99219e-81	10	0.0467666	-0.180679	0.0934922	RELN	-0.00892997	False	1	-4.34295e-11	0.997412
DLG4	0.828199	-0.318652	1.52879e-95	DLG4	0.0202587	True	4.20432e-91	10	0.290099	-0.10325	0.100343	DLG4	0.028331	False	1	-4.34295e-11	0.693843	-0.206969	3.23469e-40	DLG4	-0.0096152	True	8.89573e-36	10	0.630425	-0.167256	2.80156e-65	DLG4	4.45129e-05	True	7.70458e-61	10	0.605896	-0.163015	2.12546e-21	DLG4	0.023696	True	5.84522e-17	10	0.773659	-0.283587	6.63435e-06	DLG4	0.00268554	False	0.182451	0.738853	0.727322
VWC2	0.82452	-0.209974	2.67284e-64	VWC2	0.0624945	True	7.35058e-60	10	0.0401622	-0.119534	0.221322	VWC2	-0.0302292	False	1	-4.34295e-11	0.0312139	-0.113088	0.0558311	VWC2	-0.00201707	False	1	-4.34295e-11	0.666103	-0.257728	1.66937e-96	VWC2	-0.0902246	True	4.59094e-92	10	0.0520698	-0.103373	0.0813692	VWC2	-0.0032431	False	1	-4.34295e-11	3.05984	-0.686082	4.23603e-14	VWC2	0.0712509	True	1.16495e-09	8.89793	0.621029
ARF3	0.823602	-0.259279	4.16684e-75	ARF3	-0.0237743	True	1.14592e-70	10	0.794446	-0.21287	1.12136e-05	ARF3	-0.0249038	False	0.308386	0.510905	0.292029	-0.0569382	3.90827e-09	ARF3	0.0428491	False	0.000107481	3.96867	0.541173	-0.170519	1.41223e-55	ARF3	0.0368051	True	3.88376e-51	10	0.704286	-0.309132	2.21843e-35	ARF3	-0.0157462	True	6.10089e-31	10	0.996798	-0.387793	4.48176e-09	ARF3	-0.0131238	True	0.000123253	3.9092	0.938207
PPP3CA	0.823542	-0.201871	2.02182e-71	PPP3CA	-0.0301749	True	5.5602e-67	10	0.971163	-0.319804	5.45024e-09	PPP3CA	0.0135363	True	0.000149887	3.82424	1.3208	-0.561575	1.91642e-184	PPP3CA	-0.0228743	True	5.27034e-180	10	0.436261	-0.0819443	1.60871e-36	PPP3CA	0.0255214	False	4.42411e-32	10	1.45042	-0.404023	9.23998e-112	PPP3CA	0.0384576	True	2.54109e-107	10	0.539234	-0.0598469	0.00178679	PPP3CA	0.000848196	False	1	-4.34295e-11	0.679984
CORT	0.822696	-0.256209	4.1067e-127	CORT	-0.0541709	True	1.12938e-122	10	0.00100869	-0.119863	0.97868	CORT	-0.0242783	False	1	-4.34295e-11	0.0210055	-0.113622	0.186464	CORT	-0.00758728	False	1	-4.34295e-11	0.227824	-0.158658	9.25565e-35	CORT	-0.107461	False	2.5454e-30	10	0.0699871	-0.143058	8.88715e-06	CORT	-0.0164289	False	0.244406	0.611889	0.162772	-0.1192	0.10374	CORT	-0.00204045	False	1	-4.34295e-11	0.204732
CD200	0.822634	-0.195397	3.27428e-73	CD200	-0.0236164	True	9.00461e-69	10	0.799674	-0.221983	6.1064e-06	CD200	-0.0497094	False	0.167932	0.774866	0.385579	-0.0245577	1.22579e-15	CD200	-0.0365022	False	3.37105e-11	9.87383	0.395773	-0.088967	4.25502e-32	CD200	0.017233	False	1.17017e-27	10	0.560838	-0.0642822	2.27504e-21	CD200	0.023049	True	6.25659e-17	10	1.09507	-0.199163	6.56087e-10	CD200	0.0174952	True	1.80431e-05	4.74369	0.59793
GLMN	0.821274	-0.278023	8.96995e-83	GLMN	0.00239009	True	2.46683e-78	10	0.194576	-0.127968	0.195917	GLMN	0.0200626	False	1	-4.34295e-11	0.629911	-0.236924	1.00614e-34	GLMN	0.0125406	True	2.76699e-30	10	0.267276	-0.123538	2.06226e-16	GLMN	-0.0632934	False	5.67141e-12	9.97604	0.436533	-0.190182	9.96927e-14	GLMN	-0.00997935	False	2.74165e-09	8.54643	0.425666	-0.243718	0.00321274	GLMN	-0.00940398	False	1	-4.34295e-11	0.201053
SATB1	0.820411	0.0740244	5.26469e-54	SATB1	0.06921	True	1.44784e-49	10	-0.96979	0.315555	8.11197e-07	SATB1	-0.000682488	True	0.0223087	1.65153	-0.232813	-0.259832	6.39761e-23	SATB1	-0.0162918	False	1.75941e-18	10	-0.550063	0.283707	5.48693e-62	SATB1	-0.0699518	True	1.50896e-57	10	-0.00900363	-0.450939	0.598119	SATB1	-0.036373	False	1	-4.34295e-11	-1.2873	0.737006	7.43666e-18	SATB1	-0.00206495	True	2.04516e-13	9.99911	-0.439493
SYT5	0.820109	-0.3345	6.28746e-95	SYT5	-0.00538353	True	1.72911e-90	10	0.412483	-0.0610158	0.0269764	SYT5	0.0373348	False	1	-4.34295e-11	1.35801	-0.267422	1.25704e-136	SYT5	0.0107304	True	3.45698e-132	10	0.240425	-0.0229569	8.03689e-13	SYT5	-0.0211243	False	2.21023e-08	7.6536	1.65786	-0.265164	9.3377e-118	SYT5	0.0293247	True	2.56796e-113	10	1.15549	-0.310908	1.13624e-10	SYT5	0.00525728	True	3.12477e-06	5.50517	0.573738
ZNF793	0.819546	-0.262974	5.10987e-77	ZNF793	-0.0439982	True	1.40527e-72	10	0.678319	-0.167525	0.000210208	ZNF793	0.0446387	False	1	-4.34295e-11	0.355026	-0.129768	3.98449e-14	ZNF793	0.0224887	False	1.09577e-09	8.92235	0.628919	-0.154822	3.59447e-63	ZNF793	-0.00900828	True	9.88516e-59	10	0.288881	-0.125282	1.1882e-07	ZNF793	0.000124922	False	0.00326768	2.48576	0.889604	-0.294973	1.48593e-06	ZNF793	0.00606202	True	0.0408645	1.38865	0.529311
AGAP2	0.819063	-0.309041	5.58801e-106	AGAP2	0.00586853	True	1.53676e-101	10	0.944663	-0.257782	3.51783e-09	AGAP2	0.0417142	True	9.67439e-05	4.01438	0.831899	-0.35229	5.30824e-70	AGAP2	-0.0150539	True	1.45982e-65	10	0.950626	-0.283424	2.17411e-132	AGAP2	-0.0264304	True	5.97903e-128	10	1.26016	-0.535047	3.63522e-83	AGAP2	0.0215788	True	9.99721e-79	10	1.80413	-0.726362	2.08532e-18	AGAP2	0.00386453	True	5.73484e-14	9.99975	1.46087
NDFIP1	0.81722	-0.339778	3.97183e-81	NDFIP1	-0.0155516	True	1.09229e-76	10	-0.85552	0.140891	3.37824e-06	NDFIP1	0.0119929	False	0.092905	1.03196	0.793261	-0.374349	2.49152e-69	NDFIP1	0.0214696	True	6.85192e-65	10	0.63288	-0.0513382	9.55803e-72	NDFIP1	0.0192939	True	2.62855e-67	10	1.28531	-0.651013	1.21497e-126	NDFIP1	-0.00573207	True	3.3413e-122	10	1.80951	-0.379842	1.1984e-25	NDFIP1	0.045106	True	3.29571e-21	10	0.883781
NOVA2	0.81713	-0.0855088	3.28338e-58	NOVA2	0.00405162	True	9.02961e-54	10	1.48375	-0.184794	1.67015e-12	NOVA2	-0.0179782	True	4.59307e-08	7.33695	0.0554208	-0.0602624	0.203953	NOVA2	0.0170918	False	1	-4.34295e-11	0.193997	0.0199135	2.83761e-08	NOVA2	0.00156855	False	0.000780371	3.1077	0.0284997	-0.0415463	0.57789	NOVA2	-0.00291307	False	1	-4.34295e-11	-0.0172702	0.0374105	0.908868	NOVA2	0.00801165	False	1	-4.34295e-11	-0.00474175
TRIM2	0.815743	-0.228939	1.69088e-70	TRIM2	0.00270072	True	4.6501e-66	10	0.34771	-0.0410651	0.0763314	TRIM2	0.0459958	False	1	-4.34295e-11	0.226232	-0.0139978	1.2867e-06	TRIM2	0.0173225	False	0.0353854	1.45118	0.450953	-0.144841	5.17108e-41	TRIM2	-0.0648282	False	1.4221e-36	10	0.416374	-0.123536	6.22947e-14	TRIM2	0.0160218	False	1.71317e-09	8.74156	0.786286	-0.412975	9.33143e-08	TRIM2	-0.000271727	True	0.00256624	2.5907	0.630706
TNKS	0.814109	-0.178544	1.26815e-65	TNKS	-0.0497974	True	3.48753e-61	10	2.96637	-0.419915	5.2915e-42	TNKS	0.0576176	True	1.45522e-37	10	-0.160758	0.117485	0.000714169	TNKS	0.0119039	False	1	-4.34295e-11	0.358207	-0.12056	7.10053e-27	TNKS	0.015454	False	1.95272e-22	10	-0.274347	0.152337	5.81915e-07	TNKS	-0.0146169	False	0.0160032	1.79579	0.0745973	-0.162504	0.572622	TNKS	-0.00119701	False	1	-4.34295e-11	0.0753258
EIF2S2	0.813689	-0.420056	3.07545e-84	EIF2S2	-0.0091096	True	8.45779e-80	10	0.132767	-0.259164	0.415105	EIF2S2	-0.0321971	False	1	-4.34295e-11	0.795521	-0.362711	3.32831e-66	EIF2S2	0.00353682	True	9.15317e-62	10	0.765091	-0.335748	3.06462e-117	EIF2S2	-0.0144794	True	8.42801e-113	10	0.7803	-0.342671	2.15208e-43	EIF2S2	0.00750673	True	5.91843e-39	10	0.176127	-0.175953	0.218769	EIF2S2	-0.000768336	False	1	-4.34295e-11	0.142418
ASTN1	0.811212	-0.0920369	2.39436e-50	ASTN1	0.0243649	True	6.58474e-46	10	1.21581	-0.158707	1.39851e-08	ASTN1	0.0118561	True	0.000384605	3.41499	0.256253	-0.238003	1.66014e-13	ASTN1	-0.0539372	False	4.56556e-09	8.3311	0.203471	-0.0500355	1.89751e-09	ASTN1	0.00838724	False	5.21835e-05	4.28247	0.25197	-0.200211	3.86819e-08	ASTN1	-0.0175262	False	0.00106379	2.97314	0.420724	-0.123239	0.0129075	ASTN1	-0.000457302	False	1	-4.34295e-11	0.426743
TCEAL6	0.808453	-0.414194	4.27926e-169	TCEAL6	-0.0247938	True	1.17684e-164	10	1.03386	-0.342058	3.13989e-14	TCEAL6	0.0225427	True	8.635e-10	9.01615	0.487769	-0.326272	3.48899e-43	TCEAL6	-0.00124291	False	9.59508e-39	10	1.5653	-0.406673	9.25295e-296	TCEAL6	0.0238138	True	2.54465e-291	10	0.586958	-0.400071	3.99354e-41	TCEAL6	-0.00503771	True	1.09826e-36	10	1.59656	-0.459161	2.25643e-13	TCEAL6	0.00155018	True	6.2054e-09	8.20029	1.36241
IGF1	0.807009	-0.208494	1.48907e-72	IGF1	0.00660294	True	4.0951e-68	10	0.0745257	-0.0890598	0.0448791	IGF1	0.0102138	False	1	-4.34295e-11	0.0122039	-0.0782768	0.206553	IGF1	-4.93726e-05	False	1	-4.34295e-11	0.659548	-0.227133	3.10997e-90	IGF1	0.0304733	True	8.55273e-86	10	-0.00541114	-0.0719203	0.516777	IGF1	0.00245918	False	1	-4.34295e-11	0.241331	-0.12598	0.0670372	IGF1	-0.00639772	False	1	-4.34295e-11	0.0330912
NREP	0.806388	0.0580415	3.07407e-72	NREP	0.0324062	True	8.45399e-68	10	-0.413678	0.170346	0.0209655	NREP	0.0679297	False	1	-4.34295e-11	-0.181378	0.321784	4.22343e-05	NREP	0.012173	False	1	-4.34295e-11	0.489965	-0.193618	5.9792e-55	NREP	-0.0279863	False	1.64434e-50	10	-0.0846932	0.459111	0.116529	NREP	0.0488772	False	1	-4.34295e-11	0.409921	-0.0326304	0.00496937	NREP	0.0104838	False	1	-4.34295e-11	0.137653
ANAPC11	0.805433	-0.497934	4.50526e-91	ANAPC11	-0.0295299	True	1.23899e-86	10	-0.227318	-0.194469	0.165495	ANAPC11	0.0115681	False	1	-4.34295e-11	0.291972	-0.153868	7.27963e-11	ANAPC11	0.0115207	False	2.00197e-06	5.69852	0.631585	-0.28869	1.50399e-81	ANAPC11	0.0237204	True	4.13611e-77	10	0.446892	-0.308601	4.53218e-18	ANAPC11	-0.0402495	False	1.24639e-13	9.99946	0.630534	-0.290152	4.36991e-05	ANAPC11	0.00869053	False	1	-4.34295e-11	0.492501
LRRC4B	0.805124	-0.259036	1.03774e-73	LRRC4B	0.0119422	True	2.85389e-69	10	1.11807	-0.340544	2.08113e-12	LRRC4B	6.83302e-05	True	5.72331e-08	7.24159	0.499369	-0.132168	1.60953e-22	LRRC4B	0.00502106	False	4.42638e-18	10	0.628269	-0.178242	1.1033e-69	LRRC4B	-0.0290427	True	3.03419e-65	10	0.866597	-0.307795	1.14807e-43	LRRC4B	0.022439	True	3.15732e-39	10	0.900094	-0.336033	3.03831e-07	LRRC4B	0.007499	True	0.00835566	2.07802	0.917119
CCK	0.80465	-0.515827	0	CCK	-0.110712	True	0	10	0.553106	-0.265902	3.02947e-06	CCK	-0.0236852	False	0.0833135	1.07928	0.0354373	-0.390769	5.0005e-06	CCK	-0.0261068	False	0.137519	0.861638	3.61577	-0.182705	0	CCK	0.449748	True	0	10	-0.0209737	-0.343474	0.107231	CCK	-0.0214985	False	1	-4.34295e-11	0.0592302	-0.372013	0.220086	CCK	-0.037661	False	1	-4.34295e-11	0.164481
MORF4L1	0.804268	-0.384836	3.57428e-76	MORF4L1	-0.000239244	True	9.82962e-72	10	0.658714	-0.331938	0.00020016	MORF4L1	0.0490232	False	1	-4.34295e-11	1.17327	-0.204255	4.06188e-139	MORF4L1	0.0189878	True	1.11706e-134	10	1.07262	-0.442698	1.24073e-227	MORF4L1	-0.058342	True	3.41212e-223	10	1.03168	-0.285337	1.43369e-75	MORF4L1	0.0104588	True	3.9428e-71	10	1.17495	-0.31228	1.99841e-13	MORF4L1	0.0281771	True	5.49583e-09	8.25214	0.121884
PEG13	0.801436	-0.195034	1.93332e-64	PEG13	0.037588	True	5.31682e-60	10	1.18301	-0.199438	1.54859e-09	PEG13	0.0425127	True	4.25879e-05	4.37071	-0.413103	0.320142	6.96821e-15	PEG13	0.0108743	False	1.91633e-10	9.53516	0.237173	-0.00229315	4.68227e-11	PEG13	0.013222	False	1.28767e-06	5.89016	-0.338714	0.339434	1.27585e-07	PEG13	0.0231942	False	0.0035087	2.45485	0.260368	-0.0389976	0.11755	PEG13	0.0177729	False	1	-4.34295e-11	0.670125
ZFR2	0.799767	-0.302891	3.73667e-104	ZFR2	0.00951113	True	1.02762e-99	10	0.516334	-0.234585	1.17084e-06	ZFR2	-0.0166584	True	0.0321994	1.49215	1.12276	-0.308422	9.36921e-70	ZFR2	0.0258861	True	2.57663e-65	10	0.669503	-0.260766	1.17226e-88	ZFR2	-0.0355026	True	3.22383e-84	10	0.994315	-0.323116	4.80035e-40	ZFR2	-0.00658997	True	1.32014e-35	10	0.750695	-0.440805	9.60034e-09	ZFR2	-0.0251468	True	0.000264019	3.57836	0.994198
THRB	0.796395	-0.293207	2.48927e-94	THRB	-0.0866861	True	6.84575e-90	10	0.933932	0.0965576	0.000127973	THRB	0.0835867	False	1	-4.34295e-11	0.0888513	-0.306945	5.32669e-12	THRB	-0.0360016	False	1.46489e-07	6.8339	0.405678	0.476314	9.0872e-15	THRB	0.170826	False	2.49907e-10	9.45605	0.206747	-0.351085	6.94095e-25	THRB	-0.00497692	False	1.90883e-20	10	0.00355063	-0.214704	0.962673	THRB	-0.0208285	False	1	-4.34295e-11	0.051698
LDLRAD4	0.796294	-0.155024	3.96395e-52	LDLRAD4	0.0192876	True	1.09013e-47	10	0.62542	-0.169137	0.000352129	LDLRAD4	0.0215746	False	1	-4.34295e-11	0.358689	-0.208034	5.85236e-18	LDLRAD4	0.018322	False	1.60946e-13	9.9993	0.420826	-0.157357	1.48212e-36	LDLRAD4	0.00800401	False	4.07599e-32	10	0.418581	-0.189515	3.82154e-13	LDLRAD4	-0.0152434	False	1.05096e-08	7.9743	0.107765	0.140444	0.592294	LDLRAD4	0.0143045	False	1	-4.34295e-11	0.131634
SOD1	0.793883	-0.418466	1.4971e-80	SOD1	0.00816219	True	4.11718e-76	10	0.101725	-0.30028	0.530859	SOD1	-0.0293123	False	1	-4.34295e-11	0.837663	-0.169453	1.06671e-67	SOD1	0.0191853	True	2.93357e-63	10	1.21561	-0.479093	3.02435e-291	SOD1	0.0184984	True	8.31726e-287	10	1.08372	-0.368099	1.06637e-80	SOD1	-0.0139766	True	2.93262e-76	10	1.22483	-0.450145	8.9095e-15	SOD1	-0.00720435	True	2.4502e-10	9.46216	1.34766
GRAMD1B	0.792615	-0.262996	2.8036e-83	GRAMD1B	-0.0134044	True	7.71018e-79	10	1.27037	-0.253151	6.5062e-11	GRAMD1B	0.0596911	True	1.78927e-06	5.7473	0.29238	-0.162264	1.00457e-12	GRAMD1B	0.0201059	False	2.76266e-08	7.5571	0.552762	-0.0894497	2.66801e-37	GRAMD1B	0.0236249	True	7.33729e-33	10	0.2033	-0.161198	1.77919e-06	GRAMD1B	-0.0229605	False	0.0489295	1.31043	0.573012	-0.270293	0.000336061	GRAMD1B	-0.0120642	False	1	-4.34295e-11	0.544446
PRMT2	0.792609	-0.230355	1.62867e-66	PRMT2	-0.00881224	True	4.47901e-62	10	0.249747	-0.0680071	0.188931	PRMT2	-0.023242	False	1	-4.34295e-11	0.702235	-0.201989	2.84049e-49	PRMT2	-0.00898602	True	7.81164e-45	10	0.277124	-0.0186371	7.16703e-16	PRMT2	0.0535351	False	1.971e-11	9.92187	0.509704	-0.145538	2.0284e-19	PRMT2	0.000633619	True	5.57831e-15	9.99998	0.44401	-0.214452	0.00315926	PRMT2	0.013061	False	1	-4.34295e-11	0.401306
WASF3	0.790964	-0.329263	8.45076e-100	WASF3	0.0177651	True	2.32404e-95	10	1.11205	-0.255875	5.53119e-10	WASF3	0.016005	True	1.52113e-05	4.81783	0.0767979	-0.159623	0.0207211	WASF3	-0.0298634	False	1	-4.34295e-11	0.711674	-0.157311	2.38546e-71	WASF3	-0.00456121	True	6.56025e-67	10	0.0835437	-0.212237	0.00880213	WASF3	-0.0225119	False	1	-4.34295e-11	1.64691	-0.683401	6.3415e-16	WASF3	-0.0250243	True	1.74397e-11	9.93018	0.494492
ZMYND8	0.790861	-0.221461	9.46829e-66	ZMYND8	-0.0429278	True	2.60387e-61	10	0.608608	-0.2365	0.000334651	ZMYND8	-0.0302871	False	1	-4.34295e-11	0.284266	-0.00833639	1.30747e-08	ZMYND8	0.0180354	False	0.000359568	3.44422	0.620275	-0.205283	3.22576e-73	ZMYND8	0.00291457	True	8.87115e-69	10	0.217436	-0.0518476	9.55005e-05	ZMYND8	-0.00476406	False	1	-4.34295e-11	0.0360417	-0.0319904	0.808217	ZMYND8	-0.00741201	False	1	-4.34295e-11	0.184877
GLRA2	0.790296	-0.275328	1.72885e-94	GLRA2	-0.00197928	True	4.75451e-90	10	0.403355	-0.199989	3.25183e-06	GLRA2	-0.0272062	False	0.0894286	1.04852	0.371447	-0.168254	5.85682e-17	GLRA2	-0.00851623	False	1.61068e-12	9.99306	1.17508	-0.343602	1.17559e-158	GLRA2	0.0612416	True	3.23299e-154	10	1.34712	-0.581312	1.7603e-83	GLRA2	0.0155749	True	4.84101e-79	10	0.136782	-0.177622	0.124976	GLRA2	-0.00103708	False	1	-4.34295e-11	0.952568
CLDN11	0.7896	-0.165912	1.0627e-50	CLDN11	0.0254491	True	2.92252e-46	10	0.102834	-0.0816599	0.265957	CLDN11	0.00415737	False	1	-4.34295e-11	0.0282393	-0.0847067	0.110953	CLDN11	0.0140963	False	1	-4.34295e-11	0.270032	-0.129169	6.11964e-28	CLDN11	-0.00119483	False	1.68296e-23	10	0.0791472	-0.100375	0.00300386	CLDN11	-0.00402811	False	1	-4.34295e-11	-0.0274344	-0.0219241	0.773258	CLDN11	-0.00937815	False	1	-4.34295e-11	0.119352
KIAA1109	0.789567	-0.275803	1.47009e-72	KIAA1109	-0.00934806	True	4.0429e-68	10	0.727441	-0.209366	4.69327e-05	KIAA1109	-0.000265179	False	1	-4.34295e-11	0.320035	-0.0817151	2.54546e-11	KIAA1109	0.00592241	False	7.00027e-07	6.15482	1.03545	-0.309233	4.43613e-184	KIAA1109	0.0337853	True	1.21998e-179	10	0.362576	-0.0998263	2.50948e-10	KIAA1109	-0.00407938	False	6.90131e-06	5.16106	1.16027	-0.45307	3.62313e-12	KIAA1109	0.00876521	True	9.96397e-08	7.00113	0.580703
PDE4A	0.788936	-0.25745	5.65571e-80	PDE4A	0.0190519	True	1.55538e-75	10	0.155509	-0.157902	0.0525275	PDE4A	-0.0261405	False	1	-4.34295e-11	0.469063	-0.225014	2.9499e-27	PDE4A	-0.00891782	False	8.11252e-23	10	0.752837	-0.243374	1.80718e-85	PDE4A	0.0236768	True	4.96994e-81	10	0.647003	-0.284696	3.13773e-27	PDE4A	-0.00262451	True	8.62907e-23	10	1.08927	-0.427643	9.28579e-08	PDE4A	-0.0143593	True	0.00255369	2.59283	0.901269
NR2F1-AS1	0.788775	-0.388001	5.1376e-115	NR2F1-AS1	-0.130709	True	1.41289e-110	10	0.663631	0.335942	0.00913784	NR2F1-AS1	0.0657326	False	1	-4.34295e-11	0.343911	-0.366301	8.26575e-30	NR2F1-AS1	0.0229818	False	2.27316e-25	10	-0.70015	0.816964	9.18637e-54	NR2F1-AS1	0.0998745	True	2.52634e-49	10	0.302268	-0.394758	1.47526e-20	NR2F1-AS1	-0.0313474	False	4.05712e-16	10	-0.120237	-0.212567	0.152163	NR2F1-AS1	-0.0367962	False	1	-4.34295e-11	0.370993
CYP2D7	0.78757	-0.220712	6.08088e-65	CYP2D7	-0.0221747	True	1.6723e-60	10	0.787232	-0.101581	0.000212273	CYP2D7	-0.0267301	False	1	-4.34295e-11	0.14185	-0.0733811	0.00162213	CYP2D7	0.0273475	False	1	-4.34295e-11	0.113441	0.0555771	0.0037393	CYP2D7	-0.0157317	False	1	-4.34295e-11	0.125081	-0.0867767	0.0131542	CYP2D7	-0.00542314	False	1	-4.34295e-11	-0.0139911	-0.0207682	0.918245	CYP2D7	-0.018481	False	1	-4.34295e-11	0.179064
SYT14	0.787453	-0.232227	5.086e-68	SYT14	-0.0571362	True	1.3987e-63	10	1.49329	-0.223196	1.37472e-13	SYT14	0.0191339	True	3.78062e-09	8.4111	0.291951	-0.121885	1.43834e-10	SYT14	-0.0344718	False	3.95558e-06	5.40278	0.302386	0.0629049	1.06678e-15	SYT14	0.0440008	False	2.93375e-11	9.88828	0.0183403	0.0791475	0.749008	SYT14	0.00717569	False	1	-4.34295e-11	0.789609	-0.191379	2.46585e-05	SYT14	0.00122377	False	0.678132	0.168685	0.181725
PNOC	0.786983	-0.391748	3.34915e-221	PNOC	-0.0919604	True	9.21051e-217	10	1.10481	-0.374614	1.07074e-22	PNOC	-0.0467201	True	2.94464e-18	10	0.0703728	-0.248586	4.30671e-08	PNOC	-0.0310931	False	0.00118439	2.92651	1.1801	0.169591	6.0678e-94	PNOC	0.269991	True	1.6687e-89	10	0.875395	-0.466111	3.54024e-76	PNOC	0.0406666	True	9.73602e-72	10	0.101549	-0.248679	0.106656	PNOC	-0.0151387	False	1	-4.34295e-11	0.836599
MAP4	0.786881	-0.226444	1.49027e-65	MAP4	-0.0125049	True	4.09838e-61	10	0.708488	-0.117988	0.000295706	MAP4	0.0221353	False	1	-4.34295e-11	0.303735	-0.220387	1.65245e-12	MAP4	-0.0205829	False	4.54439e-08	7.34157	0.40802	-0.0456333	5.6293e-30	MAP4	0.0712153	False	1.54811e-25	10	0.194928	-0.135231	0.000182992	MAP4	0.0061969	False	1	-4.34295e-11	0.68332	-0.273044	1.38161e-05	MAP4	-0.00390104	False	0.379957	0.420266	0.250842
RIMS1	0.784988	-0.242877	4.68426e-70	RIMS1	0.0218396	True	1.28822e-65	10	1.37903	-0.20521	3.16499e-11	RIMS1	0.0261067	True	8.70404e-07	6.06023	0.0921149	-0.0707892	0.035075	RIMS1	0.00173359	False	1	-4.34295e-11	0.906846	-0.198547	6.60154e-121	RIMS1	0.00101758	True	1.81549e-116	10	0.518524	-0.287171	1.27154e-24	RIMS1	0.00471341	True	3.49686e-20	10	0.677195	-0.288118	2.10469e-05	RIMS1	0.00284891	False	0.578811	0.237463	0.718251
NCAN	0.784433	-0.142312	5.27176e-63	NCAN	-0.0195445	True	1.44979e-58	10	1.15073	-0.158057	3.74942e-09	NCAN	-0.00519232	True	0.000103113	3.98669	-0.116631	0.0709956	0.00865824	NCAN	-0.00838122	False	1	-4.34295e-11	0.676359	-0.152298	5.52398e-84	NCAN	-0.0323644	True	1.51915e-79	10	0.327969	-0.0416098	6.84964e-09	NCAN	0.00944382	False	0.000188372	3.72498	0.635592	0.0081386	0.000222426	NCAN	0.0305223	False	1	-4.34295e-11	-0.218334
PPP3CB	0.784291	-0.255765	1.11526e-70	PPP3CB	0.0132063	True	3.06708e-66	10	0.488543	-0.133543	0.00731368	PPP3CB	0.0377194	False	1	-4.34295e-11	0.386927	-0.169162	4.74642e-17	PPP3CB	0.00713052	False	1.30531e-12	9.99437	0.780266	-0.226707	3.58696e-104	PPP3CB	-0.0238503	True	9.86451e-100	10	0.674538	-0.337699	2.63484e-36	PPP3CB	-0.0205381	True	7.24608e-32	10	0.778944	-0.158292	4.20389e-05	PPP3CB	0.0186617	False	1	-4.34295e-11	0.935654
MMD	0.783348	-0.342635	1.14964e-92	MMD	-0.0312437	True	3.16163e-88	10	0.351359	-0.318914	0.000789455	MMD	0.0257398	False	1	-4.34295e-11	0.536639	-0.198073	1.68534e-27	MMD	0.0143934	True	4.63486e-23	10	0.924198	-0.405149	5.72946e-189	MMD	-0.00361956	True	1.57566e-184	10	0.880912	-0.378314	1.52919e-49	MMD	-0.0176506	True	4.20544e-45	10	1.11114	-0.49881	3.75734e-11	MMD	-0.00720285	True	1.0333e-06	5.98573	1.46257
SORBS1	0.783219	-0.213479	6.66402e-64	SORBS1	0.0812285	True	1.83267e-59	10	2.53316	-0.230839	1.60349e-21	SORBS1	0.0649612	True	4.40975e-17	10	0.2588	-0.14537	1.55195e-09	SORBS1	0.0107285	False	4.26801e-05	4.36977	0.190192	0.0538276	7.81764e-07	SORBS1	-0.00885361	False	0.0214993	1.66758	0.350748	-0.240151	2.00806e-13	SORBS1	-0.00523432	False	5.52238e-09	8.25008	0.113678	-0.0696864	0.418382	SORBS1	-0.0157478	False	1	-4.34295e-11	0.120633
TMEM160	0.782211	-0.254055	1.47063e-67	TMEM160	-0.0529575	True	4.04437e-63	10	0.748841	-0.253372	1.63612e-05	TMEM160	0.0254265	False	0.449948	0.346838	0.602632	-0.061193	1.94106e-32	TMEM160	0.0185757	True	5.33811e-28	10	0.205432	-0.0111411	2.37254e-09	TMEM160	-0.043532	False	6.52471e-05	4.18544	0.677267	-0.178656	9.24914e-31	TMEM160	0.00500899	True	2.54361e-26	10	0.692733	-0.259284	1.15919e-05	TMEM160	0.0168386	False	0.31879	0.496496	0.818728
ICA1	0.781747	-0.176248	5.69951e-51	ICA1	-0.0071567	True	1.56742e-46	10	0.0625182	-0.163106	0.269036	ICA1	-0.0412951	False	1	-4.34295e-11	1.40091	-0.475553	8.21435e-112	ICA1	0.0017799	True	2.25903e-107	10	0.297602	-0.188503	8.32823e-32	ICA1	-0.0442418	False	2.29035e-27	10	1.53364	-0.638656	1.20598e-99	ICA1	0.0248169	True	3.31657e-95	10	0.973847	-0.309979	9.52491e-06	ICA1	0.0120767	False	0.261945	0.58179	0.789715
AASDHPPT	0.781303	-0.242492	9.24207e-67	AASDHPPT	-0.0360089	True	2.54166e-62	10	0.349076	-0.18383	0.0419164	AASDHPPT	0.0107337	False	1	-4.34295e-11	0.743618	-0.342011	5.05729e-60	AASDHPPT	-0.0292282	True	1.39081e-55	10	0.583729	-0.141865	2.44201e-60	AASDHPPT	0.017604	True	6.71578e-56	10	0.698656	-0.367091	1.47765e-38	AASDHPPT	-0.0255619	True	4.06368e-34	10	0.779523	-0.156568	8.03234e-06	AASDHPPT	0.0239916	False	0.220897	0.65581	0.890555
UNC13A	0.779533	-0.265476	8.26335e-84	UNC13A	-0.0135927	True	2.2725e-79	10	0.635947	-0.235869	3.38359e-07	UNC13A	0.0473184	True	0.00930522	2.03127	0.270925	-0.184268	1.18344e-13	UNC13A	-0.0119618	False	3.25457e-09	8.47436	1.06421	-0.320772	9.14624e-151	UNC13A	0.017496	True	2.51531e-146	10	0.392437	-0.218014	7.61546e-15	UNC13A	-0.0206406	False	2.09433e-10	9.50943	0.924259	-0.334127	4.14836e-06	UNC13A	0.00368687	False	0.114084	0.942775	0.716246
GARNL3	0.779023	-0.228742	8.2954e-67	GARNL3	-0.0331321	True	2.28132e-62	10	0.363681	-0.0933394	0.0389306	GARNL3	0.0135297	False	1	-4.34295e-11	0.152	-0.140097	8.05073e-07	GARNL3	-0.0149108	False	0.0221403	1.65482	0.50882	-0.166161	3.71844e-44	GARNL3	0.0213728	True	1.02261e-39	10	0.254071	-0.172344	6.43396e-09	GARNL3	0.000270273	False	0.00017694	3.75217	0.726643	-0.33915	1.30351e-05	GARNL3	-0.0190213	False	0.358477	0.445538	0.884884
HECW1	0.778022	-0.159698	3.80499e-51	HECW1	0.00556119	True	1.04641e-46	10	0.908423	-0.154047	7.88937e-06	HECW1	0.0575561	False	0.216966	0.663609	0.331423	-0.162869	3.36262e-14	HECW1	-0.00962723	False	9.24753e-10	8.98938	0.273051	-0.0900435	8.0617e-16	HECW1	-0.0687222	False	2.21705e-11	9.91303	0.227981	-0.0607008	0.00015732	HECW1	0.00175088	False	1	-4.34295e-11	0.494567	-0.0916887	0.0120463	HECW1	0.0285512	False	1	-4.34295e-11	0.351122
AL021395.1	0.777249	-0.232784	1.93476e-86	AL021395.1	0.00104674	True	5.32078e-82	10	-0.0296654	-0.0656097	0.655774	AL021395.1	0.00930495	False	1	-4.34295e-11	0.347572	-0.161244	1.49612e-17	AL021395.1	0.0182931	False	4.11447e-13	9.99822	0.0854057	-0.0920044	2.11945e-07	AL021395.1	-0.0678713	False	0.00582869	2.23443	1.05183	-0.421016	8.47614e-44	AL021395.1	0.050512	True	2.33102e-39	10	0.252572	-0.17201	0.00956453	AL021395.1	-0.00332548	False	1	-4.34295e-11	0.455986
SEMA6D	0.77687	-0.177987	7.87636e-56	SEMA6D	0.00285548	True	2.16608e-51	10	0.580845	-0.229354	4.23293e-05	SEMA6D	0.0447304	False	1	-4.34295e-11	0.923257	-0.328865	1.67152e-70	SEMA6D	0.00509338	True	4.59684e-66	10	0.650815	-0.35151	5.0839e-142	SEMA6D	-0.0112247	True	1.39812e-137	10	0.686495	-0.210588	2.58574e-25	SEMA6D	0.00929848	True	7.11104e-21	10	0.190384	-0.205847	0.0951199	SEMA6D	-0.0192518	False	1	-4.34295e-11	0.787095
MYO9A	0.77576	-0.136062	3.06777e-56	MYO9A	0.0389396	True	8.43667e-52	10	0.638065	-0.0474551	0.00196783	MYO9A	0.00262575	False	1	-4.34295e-11	0.22486	-0.14821	3.21097e-07	MYO9A	-0.0207108	False	0.00883048	2.05402	0.383967	-0.103621	1.23083e-28	MYO9A	-0.0101921	False	3.38491e-24	10	0.178947	-0.0668422	0.00102736	MYO9A	0.0189694	False	1	-4.34295e-11	0.178041	-0.0611548	0.239566	MYO9A	-0.000810916	False	1	-4.34295e-11	0.168854
ZFC3H1	0.774876	-0.206801	8.92444e-62	ZFC3H1	-0.0321898	True	2.45431e-57	10	0.49352	-0.142097	0.00566661	ZFC3H1	-0.0467143	False	1	-4.34295e-11	0.323333	-0.114763	8.73721e-12	ZFC3H1	0.00917898	False	2.40282e-07	6.6191	0.539748	-0.157411	3.25376e-52	ZFC3H1	-0.015494	True	8.94818e-48	10	0.481953	-0.244578	5.70734e-19	ZFC3H1	9.15678e-05	False	1.56958e-14	9.99993	0.531831	-0.19991	0.00122559	ZFC3H1	0.0193457	False	1	-4.34295e-11	0.0883573
PROM1	0.773211	-0.286148	3.37719e-96	PROM1	-0.058423	True	9.28761e-92	10	0.047056	-0.15039	0.31708	PROM1	0.0146076	False	1	-4.34295e-11	0.0284504	-0.151403	0.0299852	PROM1	-0.00356913	False	1	-4.34295e-11	0.423666	-0.245196	3.56012e-68	PROM1	0.000551861	False	9.79067e-64	10	0.0230616	-0.150837	0.104065	PROM1	-0.00626688	False	1	-4.34295e-11	0.129847	-0.18439	0.072971	PROM1	-0.0102294	False	1	-4.34295e-11	0.015738
NARS1	0.772668	-0.3313	2.32252e-71	NARS1	0.0523353	True	6.38717e-67	10	0.271649	-0.172879	0.124872	NARS1	-0.00281238	False	1	-4.34295e-11	0.835517	-0.348378	2.63409e-70	NARS1	0.00977819	True	7.24402e-66	10	0.578813	-0.208017	7.57252e-64	NARS1	-0.0522646	True	2.08252e-59	10	0.873865	-0.458013	9.84154e-57	NARS1	0.0025577	True	2.70652e-52	10	0.502334	-0.230747	0.00104725	NARS1	0.00559826	False	1	-4.34295e-11	0.126049
MAP3K1	0.771916	-0.102381	9.96545e-46	MAP3K1	0.0697246	True	2.7406e-41	10	0.530779	-0.0349723	0.0118386	MAP3K1	-0.0165314	False	1	-4.34295e-11	0.307299	-0.269533	6.65387e-21	MAP3K1	-0.014896	False	1.82988e-16	10	0.176774	-0.0316874	3.02985e-07	MAP3K1	-0.019741	False	0.00833239	2.07923	0.285332	-0.213421	5.789e-10	MAP3K1	0.00499905	False	1.59203e-05	4.79805	-0.0736895	0.0244593	0.602608	MAP3K1	-0.00254421	False	1	-4.34295e-11	0.0820017
DCX	0.771019	0.363949	2.72598e-87	DCX	0.138981	True	7.49673e-83	10	1.29199	0.336393	2.32006e-16	DCX	0.0311855	True	6.38038e-12	9.97314	-1.04829	0.334492	1.13816e-161	DCX	-0.0108193	True	3.13006e-157	10	-0.788453	0.58884	1.12764e-173	DCX	0.00175612	True	3.10113e-169	10	-0.921173	0.319066	2.65311e-91	DCX	-0.0177123	True	7.29632e-87	10	-0.422607	0.0399599	0.000737439	DCX	-0.0068697	False	1	-4.34295e-11	-0.515535
JARID2	0.770959	-0.00489907	6.15015e-47	JARID2	0.0748035	True	1.69135e-42	10	1.3957	-0.147569	3.92357e-11	JARID2	0.0183203	True	1.07902e-06	5.96693	-0.385736	0.321129	5.65664e-14	JARID2	0.0321703	False	1.55563e-09	8.78104	0.0085979	-0.0486406	0.782753	JARID2	-0.0319115	False	1	-4.34295e-11	-0.197681	0.0324272	5.27967e-05	JARID2	-0.0104961	False	1	-4.34295e-11	-0.313055	0.0441743	0.0155703	JARID2	-0.00359167	False	1	-4.34295e-11	-0.169201
GPATCH2L	0.77028	-0.214648	6.05024e-61	GPATCH2L	-0.00178969	True	1.66388e-56	10	1.26901	-0.1924	7.96412e-10	GPATCH2L	0.0201482	True	2.19021e-05	4.65951	-0.0410252	-0.0143019	0.358469	GPATCH2L	-0.00246859	False	1	-4.34295e-11	0.340803	-0.0898925	8.0125e-23	GPATCH2L	-0.0349187	False	2.20352e-18	10	0.0385313	-0.0416325	0.463047	GPATCH2L	0.00510516	False	1	-4.34295e-11	0.144064	-0.104241	0.328212	GPATCH2L	-0.00376961	False	1	-4.34295e-11	0.0197359
ZNRF1	0.769906	-0.144056	2.25659e-54	ZNRF1	0.0208868	True	6.20586e-50	10	1.15393	-0.21239	3.62236e-09	ZNRF1	-0.0171028	True	9.96185e-05	4.00166	0.17038	-0.101658	0.0001345	ZNRF1	-0.0209268	False	1	-4.34295e-11	-0.0678814	0.0967445	0.0544074	ZNRF1	8.08551e-05	False	1	-4.34295e-11	0.266783	-0.0497053	6.47921e-06	ZNRF1	0.0119237	False	0.178185	0.74913	0.171076	-0.0928417	0.255475	ZNRF1	0.0088575	False	1	-4.34295e-11	0.367945
PDE2A	0.769722	-0.290488	2.60538e-108	PDE2A	0.0115413	True	7.16506e-104	10	0.31169	-0.101741	0.056342	PDE2A	-0.0213893	False	1	-4.34295e-11	0.683405	-0.206604	9.43797e-33	PDE2A	0.00349798	True	2.59554e-28	10	0.403565	-0.0874186	2.52417e-25	PDE2A	-0.0379532	False	6.94171e-21	10	1.19347	-0.491435	2.01031e-64	PDE2A	0.0131071	True	5.52855e-60	10	1.15913	-0.390146	2.90296e-07	PDE2A	0.0100994	True	0.00798344	2.09781	0.158249
SORCS1	0.7696	-0.278249	4.65153e-111	SORCS1	0.0772059	True	1.27922e-106	10	0.149754	-0.155193	0.00523614	SORCS1	-0.0118284	False	1	-4.34295e-11	0.0206735	-0.113193	0.297918	SORCS1	-0.0254236	False	1	-4.34295e-11	1.70808	-0.458771	8.26844e-246	SORCS1	0.030812	True	2.2739e-241	10	-0.0462534	0.0119458	0.35076	SORCS1	0.0137354	False	1	-4.34295e-11	0.136277	-0.180396	0.0365522	SORCS1	-0.0106397	False	1	-4.34295e-11	0.782013
CFAP97	0.768909	-0.309349	7.43284e-73	CFAP97	-0.0493222	True	2.04411e-68	10	0.381239	-0.148446	0.0345619	CFAP97	0.0126432	False	1	-4.34295e-11	0.580344	-0.250038	2.74659e-34	CFAP97	0.00711761	True	7.55339e-30	10	0.337261	-0.0955849	3.85583e-22	CFAP97	0.0160587	False	1.06039e-17	10	0.549877	-0.231052	1.55385e-21	CFAP97	0.00330601	True	4.27325e-17	10	0.278304	-0.178666	0.0549617	CFAP97	-0.0297459	False	1	-4.34295e-11	0.315415
SLC1A1	0.767231	-0.243676	2.38105e-71	SLC1A1	0.0060667	True	6.54812e-67	10	0.523338	-0.219628	1.08202e-05	SLC1A1	-0.017174	False	0.297565	0.526418	0.748492	-0.263976	1.08759e-44	SLC1A1	0.0295645	True	2.99098e-40	10	0.9207	-0.322393	4.96499e-143	SLC1A1	-0.0152192	True	1.36542e-138	10	0.844056	-0.394371	5.42279e-50	SLC1A1	-0.011168	True	1.49132e-45	10	1.25812	-0.284661	1.34408e-06	SLC1A1	-0.00494073	True	0.0369637	1.43222	0.703705
GLRX	0.767106	-0.0548656	2.20073e-42	GLRX	0.0770808	True	6.05223e-38	10	0.683273	-0.175724	8.2777e-05	GLRX	0.0372551	False	1	-4.34295e-11	0.0985325	-0.187237	0.0012146	GLRX	-0.0470774	False	1	-4.34295e-11	0.376159	-0.0518344	4.54559e-24	GLRX	-0.0482825	False	1.25008e-19	10	0.120307	-0.201908	0.000951927	GLRX	-0.0209108	False	1	-4.34295e-11	0.166599	0.144108	0.399342	GLRX	0.00515356	False	1	-4.34295e-11	-0.118202
CALM2	0.767035	-0.211409	5.35542e-82	CALM2	0.0707752	True	1.4728e-77	10	0.12699	-0.602299	0.413293	CALM2	-0.0161255	False	1	-4.34295e-11	1.90647	-0.570649	0	CALM2	0.00136944	True	0	10	1.39694	-0.991521	0	CALM2	-0.146604	True	0	10	2.18196	-0.93859	0	CALM2	-0.00377422	True	0	10	1.83758	-0.419668	3.28131e-37	CALM2	0.0214018	True	9.02394e-33	10	1.6629
SARS1	0.766974	-0.117167	1.49788e-55	SARS1	0.0142606	True	4.11931e-51	10	0.730211	-0.23977	4.46346e-05	SARS1	-0.0370053	False	1	-4.34295e-11	0.0412644	-0.12902	0.328425	SARS1	0.0118602	False	1	-4.34295e-11	0.45194	-0.106797	3.24791e-38	SARS1	0.0366455	False	8.93208e-34	10	0.154946	-0.221629	0.00142917	SARS1	-0.0499297	False	1	-4.34295e-11	0.770533	-0.367522	5.70541e-07	SARS1	0.00498842	True	0.0156904	1.80436	-0.0084835
VANGL2	0.765128	-0.129802	9.59037e-57	VANGL2	0.076014	True	2.63745e-52	10	1.45992	-0.256783	4.37372e-14	VANGL2	-0.0173235	True	1.20282e-09	8.88512	-0.967639	0.603861	9.13149e-79	VANGL2	0.0239489	True	2.51125e-74	10	-0.101399	-0.0270149	0.000841805	VANGL2	-0.0133814	False	1	-4.34295e-11	-1.12276	0.716001	2.57777e-80	VANGL2	-0.0235751	True	7.08913e-76	10	-0.468129	0.159692	0.000656683	VANGL2	-0.00698102	False	1	-4.34295e-11	-0.765674
LONRF2	0.76504	-0.285043	3.78306e-81	LONRF2	0.01894	True	1.04038e-76	10	1.34075	-0.289374	4.75996e-13	LONRF2	0.0072902	True	1.30904e-08	7.87974	0.382463	-0.256988	3.3811e-24	LONRF2	-0.00357666	False	9.29838e-20	10	0.944542	-0.189413	8.8742e-112	LONRF2	0.0517378	True	2.44049e-107	10	0.497999	-0.336217	3.27933e-27	LONRF2	0.00219548	False	9.0185e-23	10	0.809517	-0.30355	5.35344e-06	LONRF2	0.00167443	False	0.147225	0.832018	0.798022
ZNF382	0.764935	-0.223385	1.46399e-62	ZNF382	-0.021821	True	4.02613e-58	10	0.923479	-0.177641	2.74051e-06	ZNF382	-0.0117915	False	0.0753668	1.12282	0.263279	-0.136523	1.83217e-09	ZNF382	0.0154946	False	5.03864e-05	4.29769	0.422153	-0.0997102	1.43619e-30	ZNF382	-0.0104031	False	3.94968e-26	10	0.390772	-0.195652	2.34964e-13	ZNF382	-0.0117073	False	6.46174e-09	8.18298	0.557848	-0.236402	0.000700744	ZNF382	-0.0179223	False	1	-4.34295e-11	0.378611
HLTF	0.764899	-0.232725	8.01587e-62	HLTF	0.016279	True	2.20444e-57	10	0.567563	-0.18777	0.00165442	HLTF	0.0133293	False	1	-4.34295e-11	0.403305	-0.253764	7.78591e-21	HLTF	-0.0198376	False	2.1412e-16	10	0.43876	-0.172096	2.61783e-38	HLTF	-0.00856942	False	7.19929e-34	10	0.383219	-0.279343	2.84388e-14	HLTF	0.0195674	False	7.82094e-10	9.05449	0.149473	-0.0314447	0.342233	HLTF	-0.000337895	False	1	-4.34295e-11	0.0958541
KCNB1	0.763398	-0.23106	8.97119e-65	KCNB1	-0.0113278	True	2.46717e-60	10	1.06008	-0.0447079	1.94046e-05	KCNB1	0.052181	False	0.533647	0.272746	0.23976	-0.232661	2.07754e-15	KCNB1	-0.00209102	False	5.71345e-11	9.80373	0.235329	0.112088	9.99691e-08	KCNB1	0.0318002	False	0.00274925	2.56079	0.317336	-0.268396	1.32758e-16	KCNB1	-0.00205808	False	3.65098e-12	9.98443	0.100331	-0.0606236	0.499035	KCNB1	0.0184573	False	1	-4.34295e-11	0.282676
LINC00641	0.762964	-0.208736	7.99847e-59	LINC00641	0.0163507	True	2.19966e-54	10	0.688841	-0.0888544	0.000808542	LINC00641	0.00592469	False	1	-4.34295e-11	0.161669	-0.145402	2.46159e-05	LINC00641	0.0244486	False	0.676961	0.169436	0.186915	0.00771704	7.47237e-07	LINC00641	-0.0294245	False	0.0205498	1.68719	0.227125	-0.186255	3.04073e-07	LINC00641	-0.0169968	False	0.00836231	2.07767	1.1212	-0.31755	1.39649e-07	LINC00641	0.00538971	True	0.0038405	2.41561	0.13353
NKTR	0.762896	-0.301353	1.16993e-66	NKTR	-0.0157191	True	3.21743e-62	10	0.771966	-0.174281	5.59851e-05	NKTR	-0.000978133	False	1	-4.34295e-11	0.331195	-0.208896	1.40195e-13	NKTR	0.0114563	False	3.8555e-09	8.4028	0.355395	-0.114225	1.01377e-25	NKTR	-0.0268083	False	2.78798e-21	10	0.160138	-0.0643738	0.00369347	NKTR	0.0232184	False	1	-4.34295e-11	0.187509	-0.187948	0.186552	NKTR	-0.00842847	False	1	-4.34295e-11	-0.00940449
RUSC2	0.761613	-0.201615	1.59591e-59	RUSC2	-0.0246928	True	4.38892e-55	10	0.937712	-0.166264	1.92636e-06	RUSC2	0.0681796	False	0.0529767	1.27592	0.135946	-0.0164862	0.00546637	RUSC2	0.0269127	False	1	-4.34295e-11	0.325902	-0.0461293	1.41254e-18	RUSC2	-0.0103995	False	3.88464e-14	9.99983	0.278699	-0.0642178	3.74091e-06	RUSC2	0.0160314	False	0.102879	0.987674	0.97328	-0.390516	2.08248e-08	RUSC2	-0.0189255	True	0.000572704	3.24207	0.22158
ANKRD26	0.761465	-0.262948	2.03602e-65	ANKRD26	-0.0488616	True	5.59926e-61	10	0.857204	-0.163264	1.21383e-05	ANKRD26	0.0353643	False	0.333815	0.476494	0.203254	-0.108404	7.48064e-06	ANKRD26	-0.00972248	False	0.205725	0.686713	0.381045	-0.0861805	3.98698e-27	ANKRD26	-0.000857258	False	1.09646e-22	10	0.206584	-0.130861	9.76018e-05	ANKRD26	0.0158122	False	1	-4.34295e-11	0.227223	-0.12119	0.12051	ANKRD26	0.025979	False	1	-4.34295e-11	-0.130712
CXADR	0.761336	-0.359099	1.03447e-79	CXADR	-0.0296986	True	2.84489e-75	10	0.948138	-0.466909	1.1308e-10	CXADR	-0.0862017	True	3.10982e-06	5.50725	1.22423	-0.427543	2.90603e-155	CXADR	-0.00543275	True	7.99187e-151	10	1.37007	-0.376755	0	CXADR	-0.00140743	True	0	10	1.63263	-0.542129	1.51716e-172	CXADR	0.0161237	True	4.17235e-168	10	2.37626	-0.501486	3.7816e-38	CXADR	0.00756069	True	1.03998e-33	10	0.785777
CHD9	0.760668	-0.100596	1.20294e-58	CHD9	0.0361482	True	3.30821e-54	10	1.22196	-0.11531	7.7792e-10	CHD9	-0.0392142	True	2.13936e-05	4.66971	-0.319424	0.0632047	8.73257e-13	CHD9	0.0196784	False	2.40154e-08	7.6177	0.00637804	0.0872207	0.850599	CHD9	0.00896822	False	1	-4.34295e-11	-0.705432	0.208656	2.73725e-44	CHD9	-0.0179508	True	7.52771e-40	10	0.079982	0.0330778	0.597144	CHD9	0.00235182	False	1	-4.34295e-11	-0.531804
PDE4DIP	0.760252	0.183987	3.19215e-39	PDE4DIP	0.156712	True	8.77874e-35	10	-0.251827	0.0197106	0.158255	PDE4DIP	-0.0524239	False	1	-4.34295e-11	-0.160575	-0.0739281	9.75104e-06	PDE4DIP	-0.00310189	False	0.268163	0.571601	-0.0840638	0.00202921	0.0065735	PDE4DIP	-0.0239892	False	1	-4.34295e-11	-0.108363	-0.068239	0.0144192	PDE4DIP	-0.00529037	False	1	-4.34295e-11	0.213662	-0.163417	0.117876	PDE4DIP	-0.00911641	False	1	-4.34295e-11	0.212216
SRGAP2	0.759068	-0.298815	1.2257e-75	SRGAP2	-0.0675461	True	3.3708e-71	10	2.27159	-0.0930542	7.57711e-18	SRGAP2	0.031321	True	2.08378e-13	9.9991	0.320484	-0.227144	6.67324e-15	SRGAP2	0.00954217	False	1.83521e-10	9.54742	0.135906	0.0277363	0.000135683	SRGAP2	0.01214	False	1	-4.34295e-11	0.461662	-0.308256	7.1496e-21	SRGAP2	-0.00435133	False	1.96621e-16	10	1.11938	0.0701271	1.10017e-06	SRGAP2	0.0540877	True	0.0302557	1.51919	0.249647
IKZF4	0.758844	-0.156933	7.31789e-49	IKZF4	0.0316138	True	2.01249e-44	10	0.73702	-0.0783362	0.000791033	IKZF4	0.0145769	False	1	-4.34295e-11	0.153218	-0.120627	0.000137751	IKZF4	-0.0154805	False	1	-4.34295e-11	0.161296	-0.0296833	4.00024e-06	IKZF4	-0.0348133	False	0.110011	0.958566	0.174349	-0.135624	0.000230332	IKZF4	-0.00632309	False	1	-4.34295e-11	-0.0691944	0.0426687	0.642637	IKZF4	0.0141488	False	1	-4.34295e-11	0.131442
MMP16	0.758704	-0.241146	1.07848e-64	MMP16	0.0345036	True	2.96592e-60	10	0.312281	-0.269931	0.00760977	MMP16	-0.100501	False	1	-4.34295e-11	0.288043	0.00251352	1.79636e-07	MMP16	0.00303725	False	0.00494017	2.30626	0.670529	-0.375519	6.45835e-129	MMP16	-0.0604799	True	1.77611e-124	10	0.230664	-0.0604624	0.000102669	MMP16	-0.0336316	False	1	-4.34295e-11	0.609895	-0.138001	0.00141373	MMP16	-0.00933746	False	1	-4.34295e-11	0.168964
PCDHA9	0.757798	-0.161186	5.08059e-53	PCDHA9	0.0353228	True	1.39721e-48	10	1.37924	-0.182114	3.42035e-10	PCDHA9	0.0303709	True	9.40632e-06	5.02658	0.159892	-0.0375163	0.000744451	PCDHA9	-0.0332512	False	1	-4.34295e-11	0.251078	0.000819268	3.52108e-11	PCDHA9	-0.00198286	False	9.68332e-07	6.01393	0.1464	-0.0262947	0.0101667	PCDHA9	0.00284916	False	1	-4.34295e-11	0.212114	-0.109784	0.156861	PCDHA9	-0.009859	False	1	-4.34295e-11	0.0145261
C3orf70	0.755338	-0.216343	8.03069e-60	C3orf70	-8.90717e-05	True	2.20852e-55	10	1.39635	-0.349219	1.30038e-16	C3orf70	0.0695234	True	3.57618e-12	9.98474	0.35168	-0.0417743	2.15178e-10	C3orf70	0.0147514	False	5.91762e-06	5.22785	0.405383	-0.123003	6.47947e-31	C3orf70	-0.025273	False	1.78192e-26	10	0.323927	-0.0490101	2.82577e-07	C3orf70	0.0182798	False	0.00777115	2.10951	0.728645	-0.119904	0.000408408	C3orf70	0.0149962	False	1	-4.34295e-11	0.0541991
CHRNA7	0.754839	-0.230156	6.00734e-65	CHRNA7	-0.0193619	True	1.65208e-60	10	0.685492	-0.13207	0.000304576	CHRNA7	-0.0152226	False	1	-4.34295e-11	0.0948788	-0.159055	0.0012305	CHRNA7	-0.0312439	False	1	-4.34295e-11	0.424761	-0.0835263	2.00326e-28	CHRNA7	0.0536232	False	5.50916e-24	10	0.254027	-0.188966	1.322e-08	CHRNA7	0.00198918	False	0.000363564	3.43942	0.89486	-0.280691	2.29535e-05	CHRNA7	-0.0355429	False	0.631243	0.199803	0.191295
NLGN2	0.754663	-0.278528	1.89315e-76	NLGN2	0.0320316	True	5.20636e-72	10	1.29451	-0.350031	3.3937e-16	NLGN2	-0.0512224	True	9.33301e-12	9.96125	0.344757	-0.172269	1.15133e-14	NLGN2	-0.0233407	False	3.16627e-10	9.38025	0.649999	-0.151018	1.20361e-63	NLGN2	0.00447348	True	3.31005e-59	10	0.735613	-0.303481	5.02642e-35	NLGN2	-0.0122211	True	1.38232e-30	10	1.27995	-0.394053	1.35761e-09	NLGN2	0.0158763	True	3.73358e-05	4.42787	0.649219
LMO3	0.754266	-0.239246	1.2989e-66	LMO3	-0.0115837	True	3.5721e-62	10	0.476359	-0.326714	0.000505563	LMO3	0.0188589	False	1	-4.34295e-11	1.14135	-0.322835	1.3926e-100	LMO3	-0.0225636	True	3.82979e-96	10	0.85796	-0.425775	2.02213e-184	LMO3	-0.0270453	True	5.56106e-180	10	0.668837	0.528735	1.46384e-15	LMO3	0.128527	True	4.02571e-11	9.85308	-0.0389108	-0.255652	0.695597	LMO3	-0.0108057	False	1	-4.34295e-11	0.53018
CMAS	0.753401	-0.311437	6.11635e-75	CMAS	-0.00734363	True	1.68206e-70	10	-0.0867453	-0.225731	0.472062	CMAS	-0.0317604	False	1	-4.34295e-11	0.91971	-0.332743	4.45339e-73	CMAS	0.00817025	True	1.22473e-68	10	0.764282	-0.327472	3.26706e-118	CMAS	0.0103749	True	8.98475e-114	10	1.02642	-0.439399	9.4808e-68	CMAS	-0.0130476	True	2.60732e-63	10	0.796621	-0.252991	7.51502e-06	CMAS	0.00879999	False	0.206671	0.684721	1.13667
AC084064.1	0.7533	-0.134886	6.78681e-40	AC084064.1	0.0294386	True	1.86644e-35	10	-0.019877	-0.0833783	0.773385	AC084064.1	0.0183735	False	1	-4.34295e-11	0.00819032	-0.102339	0.317267	AC084064.1	-0.00447357	False	1	-4.34295e-11	0.663166	-0.228237	9.77754e-83	AC084064.1	-0.0315718	True	2.68892e-78	10	-0.00532991	-0.0959972	0.586594	AC084064.1	0.0057482	False	1	-4.34295e-11	1.76931	-0.355146	7.31522e-07	AC084064.1	0.0620146	True	0.0201176	1.69642	0.0633906
CLSTN3	0.753278	-0.2583	4.2996e-73	CLSTN3	-0.00485376	True	1.18243e-68	10	0.685113	-0.201201	3.49751e-05	CLSTN3	-0.00169953	False	0.961851	0.0168923	0.441129	-0.250476	1.84704e-27	CLSTN3	-0.0140143	False	5.07953e-23	10	0.988617	-0.252216	3.58452e-133	CLSTN3	0.0480631	True	9.8578e-129	10	0.600592	-0.318219	1.56467e-31	CLSTN3	0.00589136	True	4.30299e-27	10	1.15828	-0.456729	7.87754e-10	CLSTN3	0.00526099	True	2.1664e-05	4.66426	1.12464
GRIN1	0.752198	-0.334585	1.10618e-164	GRIN1	-0.0212333	True	3.0421e-160	10	0.299074	-0.222621	1.64117e-07	GRIN1	-0.00513969	False	0.00451339	2.3455	0.996863	-0.369915	1.61013e-78	GRIN1	0.00485339	True	4.42801e-74	10	1.3571	-0.484255	5.71913e-290	GRIN1	0.0030821	True	1.57282e-285	10	1.4763	-0.621652	5.22732e-100	GRIN1	0.000607243	True	1.43757e-95	10	2.01724	-0.891529	6.07711e-21	GRIN1	0.00832842	True	1.67126e-16	10	1.71349
LSM11	0.75197	-0.202109	3.96344e-56	LSM11	0.0311175	True	1.08998e-51	10	0.521343	-0.103763	0.00737704	LSM11	0.0206387	False	1	-4.34295e-11	0.103374	-0.0923756	0.0106755	LSM11	-0.00146869	False	1	-4.34295e-11	0.293098	-0.0733753	6.26635e-16	LSM11	-0.0292207	False	1.72331e-11	9.93095	0.190256	-0.0990049	0.000372477	LSM11	-0.00902934	False	1	-4.34295e-11	0.208114	-0.0631201	0.202767	LSM11	-0.00506014	False	1	-4.34295e-11	0.622153
SVOP	0.751506	-0.11941	1.43754e-48	SVOP	-0.00276253	True	3.95338e-44	10	0.421669	0.0177622	0.0476424	SVOP	0.0165796	False	1	-4.34295e-11	0.103291	-0.0789474	0.0138962	SVOP	-0.0344385	False	1	-4.34295e-11	0.139893	0.0199168	0.000103451	SVOP	-0.0382395	False	1	-4.34295e-11	0.128922	-0.0996222	0.00796891	SVOP	0.00726471	False	1	-4.34295e-11	0.658907	-0.109571	0.000914811	SVOP	0.0264376	False	1	-4.34295e-11	0.344766
CACNA1C	0.751448	-0.316588	1.94031e-109	CACNA1C	-0.0508593	True	5.33604e-105	10	2.41002	-0.469799	2.13849e-32	CACNA1C	-0.0353492	True	5.88106e-28	10	0.673644	-0.297269	1.13338e-49	CACNA1C	-0.0315527	True	3.1169e-45	10	0.777637	-0.144719	3.43964e-76	CACNA1C	0.0770543	True	9.45937e-72	10	0.768222	-0.334817	1.16445e-39	CACNA1C	0.00668872	True	3.20235e-35	10	0.990939	-0.453023	4.25675e-09	CACNA1C	-0.0102959	True	0.000117065	3.93157	0.621425
TLN2	0.750891	-0.270323	1.00013e-76	TLN2	0.0559634	True	2.75046e-72	10	0.801013	-0.23983	2.68513e-07	TLN2	-0.0236504	True	0.00738438	2.13169	0.505782	-0.205312	2.8144e-24	TLN2	-0.00436298	True	7.73988e-20	10	0.48267	-0.122862	1.22487e-35	TLN2	0.0441381	False	3.36852e-31	10	0.500124	-0.265612	1.02425e-20	TLN2	-0.00407405	True	2.8168e-16	10	0.82641	-0.376284	3.94903e-06	TLN2	0.00356331	False	0.108602	0.964162	0.465891
BEX3	0.750268	-0.427641	3.29456e-62	BEX3	-0.00982662	True	9.06036e-58	10	-0.20594	-0.263912	0.251717	BEX3	-0.0128629	False	1	-4.34295e-11	0.537435	-0.171257	6.77731e-34	BEX3	0.00324232	True	1.86383e-29	10	0.58721	-0.173702	6.75201e-69	BEX3	0.00279577	True	1.85687e-64	10	0.38976	-0.0928454	1.0074e-13	BEX3	-0.00967427	False	2.77046e-09	8.54205	0.401297	0.0699183	0.0107978	BEX3	0.0172994	False	1	-4.34295e-11	1.10828
ZFP90	0.75014	-0.217844	2.4695e-61	ZFP90	0.0193256	True	6.79137e-57	10	0.547178	-0.014062	0.0077362	ZFP90	-0.0264553	False	1	-4.34295e-11	0.351793	-0.168367	4.28277e-15	ZFP90	0.0242465	False	1.1778e-10	9.66198	0.261868	0.0368497	1.53062e-12	ZFP90	0.0100272	False	4.20934e-08	7.37476	0.378502	-0.170616	5.70283e-12	ZFP90	-0.000571456	False	1.56834e-07	6.80428	0.45669	-0.151605	0.00518293	ZFP90	0.00511736	False	1	-4.34295e-11	0.372181
SPDL1	0.749927	-0.379303	8.74822e-107	SPDL1	-0.0145654	True	2.40585e-102	10	0.605841	-0.287501	1.32137e-05	SPDL1	0.0417955	False	0.36339	0.439627	0.463479	-0.333048	1.96127e-35	SPDL1	0.0064368	False	5.39369e-31	10	0.79344	-0.342585	2.6422e-124	SPDL1	-0.0368079	True	7.2663e-120	10	0.614869	-0.41992	4.31992e-39	SPDL1	0.00359309	True	1.18802e-34	10	0.392695	-0.207005	0.0134436	SPDL1	-0.00772443	False	1	-4.34295e-11	0.385902
ENHO	0.749367	-0.376022	4.43221e-91	ENHO	-0.103789	True	1.2189e-86	10	0.46322	0.126608	0.0376099	ENHO	0.00958229	False	1	-4.34295e-11	0.282549	-0.355318	6.37068e-17	ENHO	-0.0322599	False	1.752e-12	9.99246	-0.484818	0.336765	4.46537e-40	ENHO	0.016945	False	1.22802e-35	10	0.560591	-0.460434	2.97459e-36	ENHO	-0.0108821	True	8.18042e-32	10	0.0165571	0.0527853	0.91507	ENHO	0.0127719	False	1	-4.34295e-11	0.417195
FJX1	0.748284	-0.133788	6.56038e-50	FJX1	0.0355365	True	1.80417e-45	10	1.82497	-0.316223	7.94971e-19	FJX1	0.00936018	True	2.18625e-14	9.99991	0.0502311	-0.223171	0.107727	FJX1	-0.00612136	False	1	-4.34295e-11	0.395546	0.0134212	1.78651e-23	FJX1	0.0306077	False	4.91307e-19	10	-0.0595584	-0.190672	0.0778305	FJX1	-0.00580595	False	1	-4.34295e-11	-0.151391	0.112782	0.333533	FJX1	-0.00461128	False	1	-4.34295e-11	-0.0888474
PAG1	0.748209	-0.327755	2.67671e-96	PAG1	-0.0650495	True	7.36123e-92	10	1.54823	-0.3593	1.62581e-19	PAG1	0.00888842	True	4.47114e-15	9.99998	0.128053	-0.0775249	0.00314886	PAG1	-0.00408149	False	1	-4.34295e-11	0.860181	-0.037326	2.21928e-83	PAG1	0.0840082	True	6.10324e-79	10	-0.573581	0.678934	1.74776e-13	PAG1	0.041152	True	4.80653e-09	8.30923	0.368227	-0.297168	0.00261412	PAG1	-0.0051838	False	1	-4.34295e-11	0.452273
CYFIP2	0.748186	-0.147702	3.49022e-54	CYFIP2	0.0178874	True	9.59845e-50	10	0.788764	-0.148687	5.30439e-05	CYFIP2	-0.0440664	False	1	-4.34295e-11	0.109085	-0.0686508	0.016906	CYFIP2	0.00300251	False	1	-4.34295e-11	0.410761	-0.105012	1.51139e-32	CYFIP2	0.00536828	False	4.15648e-28	10	0.174186	-0.102801	0.000997014	CYFIP2	-0.00186845	False	1	-4.34295e-11	0.554006	-0.177873	0.000754258	CYFIP2	0.0092039	False	1	-4.34295e-11	0.484406
CDKN2D	0.747347	-0.448386	8.25405e-117	CDKN2D	-0.050509	True	2.26995e-112	10	0.193108	-0.293216	0.124914	CDKN2D	-0.0176206	False	1	-4.34295e-11	0.90154	-0.247974	3.77865e-66	CDKN2D	-0.00558894	True	1.03917e-61	10	0.408377	-0.217714	3.15668e-41	CDKN2D	0.0149883	False	8.68119e-37	10	1.9008	-0.664904	6.56086e-172	CDKN2D	0.0283518	True	1.8043e-167	10	0.855917	-0.454777	2.97146e-09	CDKN2D	-0.0138607	True	8.17182e-05	4.08768	1.52168
RETREG2	0.746612	-0.232297	3.82104e-60	RETREG2	0.0168493	True	1.05083e-55	10	0.907829	-0.157764	6.5662e-06	RETREG2	0.00500939	False	0.180577	0.743337	0.332759	-0.239616	6.20297e-16	RETREG2	-0.0109365	False	1.70588e-11	9.9316	0.260031	-0.0350133	3.43278e-13	RETREG2	-0.0409624	False	9.44049e-09	8.02043	0.310692	-0.200949	1.3127e-09	RETREG2	-0.0144735	False	3.61007e-05	4.44248	0.651162	-0.222195	0.000164885	RETREG2	0.0137861	False	1	-4.34295e-11	0.543697
DNER	0.745558	-0.417307	9.70324e-109	DNER	-0.00536956	True	2.66849e-104	10	0.271117	-0.370094	0.0091441	DNER	0.0527352	False	1	-4.34295e-11	0.982893	-0.260564	2.18423e-78	DNER	0.00666733	True	6.00684e-74	10	2.02919	-0.713268	0	DNER	-0.0168918	True	0	10	0.213559	0.267799	0.00184899	DNER	0.041638	False	1	-4.34295e-11	0.314543	-0.474168	0.000271107	DNER	-0.0241588	False	1	-4.34295e-11	1.83517
ATP13A2	0.745025	-0.282377	3.41685e-74	ATP13A2	-0.0621326	True	9.39669e-70	10	0.528874	-0.11426	0.00442851	ATP13A2	0.0509323	False	1	-4.34295e-11	0.53059	-0.307258	8.15988e-39	ATP13A2	-0.0250546	True	2.24405e-34	10	0.737972	-0.1599	2.60876e-84	ATP13A2	0.0381075	True	7.17435e-80	10	0.649918	-0.320156	2.03429e-32	ATP13A2	0.00197745	True	5.5945e-28	10	1.44316	-0.417418	1.98007e-11	ATP13A2	0.0111049	True	5.4454e-07	6.26389	1.49713
PPFIA2	0.744535	-0.28374	4.08528e-82	PPFIA2	0.00651395	True	1.12349e-77	10	0.698199	-0.207546	1.75746e-05	PPFIA2	-0.00930529	False	0.483319	0.315766	0.798497	-0.157517	1.8313e-40	PPFIA2	-0.00535463	True	5.03627e-36	10	1.15046	-0.420842	4.29541e-235	PPFIA2	0.00914263	True	1.18128e-230	10	1.04159	-0.313953	3.8068e-49	PPFIA2	0.0199453	True	1.04691e-44	10	0.389771	-0.109564	0.0227192	PPFIA2	0.00582179	False	1	-4.34295e-11	0.320308
SELENOW	0.744334	-0.113004	1.23931e-57	SELENOW	0.0135457	True	3.40822e-53	10	-0.6883	-0.129649	0.000135317	SELENOW	-6.17894e-05	False	1	-4.34295e-11	0.536335	0.10863	4.38651e-33	SELENOW	0.02035	True	1.20633e-28	10	-0.186039	0.0335886	1.44462e-08	SELENOW	-0.0470826	False	0.000397286	3.4009	0.521442	0.196519	1.53621e-23	SELENOW	0.016363	True	4.22474e-19	10	0.104154	-0.100529	0.473392	SELENOW	-0.0252137	False	1	-4.34295e-11	0.678446
MRPS6	0.743849	-0.385638	1.6508e-77	MRPS6	0.00299161	True	4.53987e-73	10	0.65589	-0.358598	2.03991e-05	MRPS6	0.00292145	False	0.560995	0.251041	0.568675	-0.323129	4.14383e-39	MRPS6	-0.027741	True	1.1396e-34	10	1.00049	-0.318028	2.45377e-167	MRPS6	0.0444169	True	6.7481e-163	10	0.592232	-0.301525	1.97446e-27	MRPS6	0.011873	True	5.42996e-23	10	0.8689	-0.341768	1.57495e-07	MRPS6	-0.016109	True	0.00433126	2.36339	0.392028
TMEM145	0.741176	-0.291702	3.94492e-87	TMEM145	0.0127375	True	1.08489e-82	10	0.545722	-0.207302	0.000141614	TMEM145	0.0021082	False	1	-4.34295e-11	0.710661	-0.334981	3.4472e-58	TMEM145	0.0143486	True	9.48014e-54	10	0.711361	-0.184468	1.10384e-71	TMEM145	0.0243029	True	3.03566e-67	10	0.876717	-0.4432	1.28017e-58	TMEM145	0.000712582	True	3.52058e-54	10	1.22038	-0.518703	1.27337e-10	TMEM145	-0.000717713	True	3.50189e-06	5.45569	1.19179
ALCAM	0.740917	-0.309155	2.16715e-115	ALCAM	0.00286001	True	5.95988e-111	10	0.098965	-0.208774	0.00391956	ALCAM	-0.018954	False	1	-4.34295e-11	0.767892	-0.289524	1.36861e-51	ALCAM	0.0143704	True	3.76382e-47	10	1.0623	-0.452676	1.49549e-251	ALCAM	-4.38894e-05	True	4.11274e-247	10	0.921554	-0.408706	1.88702e-49	ALCAM	0.000896669	True	5.18951e-45	10	1.38439	-0.569625	1.08133e-12	ALCAM	0.012763	True	2.97377e-08	7.52523	2.48092
ANKRD46	0.740891	-0.196797	6.51591e-58	ANKRD46	0.00257694	True	1.79194e-53	10	0.356067	0.0447309	0.0902661	ANKRD46	-0.000482493	False	1	-4.34295e-11	0.2493	-0.126289	2.67467e-08	ANKRD46	0.00796042	False	0.000735562	3.13338	-0.0317787	0.149338	0.38675	ANKRD46	-0.0033342	False	1	-4.34295e-11	0.346625	-0.220582	1.27115e-11	ANKRD46	0.00631655	False	3.4958e-07	6.45633	0.665672	-0.240741	4.1399e-05	ANKRD46	-0.0144324	False	1	-4.34295e-11	0.881774
R3HDM1	0.740604	-0.18719	1.79516e-53	R3HDM1	0.00992578	True	4.93686e-49	10	0.767279	-0.275226	3.03919e-06	R3HDM1	-0.0111316	False	0.0835806	1.07789	0.253839	-0.206943	6.50088e-10	R3HDM1	-0.00409937	False	1.78781e-05	4.74768	0.922666	-0.345092	1.02176e-160	R3HDM1	-0.00513458	True	2.80995e-156	10	0.29722	-0.222482	3.34631e-09	R3HDM1	0.0138526	False	9.20269e-05	4.03608	-0.0370664	-0.0986638	0.771875	R3HDM1	-0.0124318	False	1	-4.34295e-11	0.367912
OTUD6B-AS1	0.740563	-0.30615	7.78654e-68	OTUD6B-AS1	-0.0339305	True	2.14138e-63	10	0.00124364	-0.0892434	0.994368	OTUD6B-AS1	0.0183979	False	1	-4.34295e-11	0.909513	-0.351218	1.73913e-80	OTUD6B-AS1	-0.0223541	True	4.78277e-76	10	0.624449	-0.236137	3.87319e-75	OTUD6B-AS1	-0.0432952	True	1.06517e-70	10	0.971176	-0.487051	2.79956e-69	OTUD6B-AS1	-0.0184084	True	7.69908e-65	10	1.23811	-0.386838	5.91282e-12	OTUD6B-AS1	0.016065	True	1.62608e-07	6.78859	0.646607
PTPRF	0.74039	-0.382566	8.3937e-97	PTPRF	-0.045032	True	2.30835e-92	10	1.70946	-0.387995	3.22764e-20	PTPRF	0.0135801	True	8.87634e-16	10	0.211563	-0.0507056	1.54423e-05	PTPRF	-0.0249767	False	0.424678	0.37194	0.699156	-0.244535	6.94546e-89	PTPRF	-0.0391318	True	1.91007e-84	10	0.667621	-0.246576	6.03191e-28	PTPRF	0.0319246	True	1.65883e-23	10	1.12081	-0.533161	3.81884e-12	PTPRF	-0.0195496	True	1.05022e-07	6.97831	0.582534
GON4L	0.739814	-0.158424	1.77184e-53	GON4L	-0.00833446	True	4.87275e-49	10	1.63062	-0.267698	1.73975e-15	GON4L	-0.0123873	True	4.7845e-11	9.83019	0.113525	-0.0857269	0.00990687	GON4L	-0.00501086	False	1	-4.34295e-11	0.0439089	0.0830588	0.222382	GON4L	0.00981911	False	1	-4.34295e-11	0.103929	-0.0864016	0.0496283	GON4L	-0.0126709	False	1	-4.34295e-11	0.378507	-0.158806	0.0144544	GON4L	0.00143527	False	1	-4.34295e-11	0.101514
LINC00290	0.739812	-0.117327	9.59166e-38	LINC00290	0.0207914	True	2.6378e-33	10	0.0303852	-0.0681563	0.612776	LINC00290	-0.0091835	False	1	-4.34295e-11	0.00435756	-0.0670641	0.736024	LINC00290	-0.00824808	False	1	-4.34295e-11	0.0788074	-0.0794566	6.08024e-07	LINC00290	0.0308068	False	0.0167213	1.77673	-0.00354419	-0.0535945	0.87472	LINC00290	0.0093416	False	1	-4.34295e-11	0.0174452	-0.0583879	0.812402	LINC00290	-0.0107815	False	1	-4.34295e-11	0.0595409
NRP2	0.739723	-0.367109	7.9507e-120	NRP2	-0.0217535	True	2.18652e-115	10	3.85785	-0.213186	1.58169e-39	NRP2	0.044443	True	4.34981e-35	10	0.434219	-0.355984	5.84698e-50	NRP2	-0.0477654	False	1.60798e-45	10	0.318806	0.00987631	2.57896e-18	NRP2	0.0200566	False	7.0924e-14	9.99969	0.374333	-0.371662	2.08851e-30	NRP2	-0.0417284	False	5.74361e-26	10	-0.0126721	-0.200909	0.870573	NRP2	-0.0267945	False	1	-4.34295e-11	2.2699
TNRC6C	0.739704	-0.23042	1.13725e-60	TNRC6C	-0.0460081	True	3.12756e-56	10	2.25093	-0.333771	2.1847e-26	TNRC6C	0.0108837	True	6.00814e-22	10	-0.0396163	0.0256401	0.393407	TNRC6C	0.0337047	False	1	-4.34295e-11	0.428981	-0.0503187	1.30277e-32	TNRC6C	0.0226042	False	3.58274e-28	10	0.144188	-0.0879443	0.00608799	TNRC6C	-0.0161633	False	1	-4.34295e-11	0.200841	-0.173915	0.150052	TNRC6C	-0.0242103	False	1	-4.34295e-11	0.336751
DMXL2	0.739352	-0.25788	8.50826e-67	DMXL2	0.0506163	True	2.33986e-62	10	0.698999	-0.139709	0.000230121	DMXL2	-0.0194984	False	1	-4.34295e-11	0.31125	-0.136371	3.9816e-12	DMXL2	-0.00488883	False	1.09498e-07	6.9602	0.846797	-0.202107	1.64072e-109	DMXL2	-0.031653	True	4.51214e-105	10	0.377065	-0.194839	8.85206e-13	DMXL2	0.00474972	False	2.43441e-08	7.61183	0.840378	-0.274132	2.94657e-06	DMXL2	-0.00790805	False	0.0810336	1.09133	0.578302
CELF1	0.73821	-0.114313	5.35703e-55	CELF1	0.0866992	True	1.47324e-50	10	0.876115	-0.0754363	1.3703e-05	CELF1	-0.00932378	False	0.376845	0.423837	-0.286679	0.0660558	2.27763e-10	CELF1	-0.0134931	False	6.2637e-06	5.20316	0.0252423	0.0554768	0.460339	CELF1	-0.0151474	False	1	-4.34295e-11	-0.0860236	0.0140995	0.106479	CELF1	0.0106982	False	1	-4.34295e-11	0.5566	-0.0940765	0.000598516	CELF1	0.0049912	False	1	-4.34295e-11	-0.1579
PLA2G12A	0.737741	-0.201176	2.73996e-54	PLA2G12A	-0.030092	True	7.53517e-50	10	-0.333458	0.0361409	0.0562623	PLA2G12A	0.0175383	False	1	-4.34295e-11	0.413265	-0.166195	8.64743e-19	PLA2G12A	-0.0142373	False	2.37813e-14	9.9999	0.267731	-0.0735056	5.10578e-14	PLA2G12A	0.0093041	False	1.40414e-09	8.82271	0.34329	-0.102477	1.75996e-08	PLA2G12A	0.0324732	False	0.000484006	3.31515	0.61572	-0.279474	0.000124087	PLA2G12A	-0.00936465	False	1	-4.34295e-11	0.29137
ATP6V0B	0.737595	-0.304143	9.30331e-70	ATP6V0B	-0.0419227	True	2.5585e-65	10	0.409566	-0.335225	0.00594501	ATP6V0B	-0.0329533	False	1	-4.34295e-11	0.976159	-0.418398	4.77768e-102	ATP6V0B	-0.0154474	True	1.31391e-97	10	1.1246	-0.344175	3.55539e-235	ATP6V0B	0.017872	True	9.77767e-231	10	1.29349	-0.550451	3.23811e-113	ATP6V0B	0.00718689	True	8.90513e-109	10	2.31131	-0.570926	9.41347e-34	ATP6V0B	0.018796	True	2.5888e-29	10	1.51709
SLC25A4	0.736995	-0.22467	3.44625e-59	SLC25A4	-0.0229784	True	9.47752e-55	10	0.0891032	-0.137081	0.607486	SLC25A4	0.0897261	False	1	-4.34295e-11	0.690287	-0.276269	1.33465e-47	SLC25A4	-0.00995374	True	3.67041e-43	10	0.25121	-0.0181269	6.52238e-13	SLC25A4	-0.0250728	False	1.79372e-08	7.74383	0.992964	-0.445275	2.41013e-69	SLC25A4	0.00730618	True	6.6281e-65	10	0.603275	0.0250346	0.000823864	SLC25A4	0.0369158	False	1	-4.34295e-11	0.497057
LYST	0.736914	-0.276298	7.78946e-76	LYST	-0.0177018	True	2.14218e-71	10	1.19479	-0.317057	9.34981e-14	LYST	-0.0210889	True	2.57129e-09	8.57328	0.598244	-0.146167	3.18048e-27	LYST	-0.0261652	True	8.74664e-23	10	0.794847	-0.253377	3.27159e-103	LYST	0.018776	True	8.9972e-99	10	0.59821	-0.147965	3.24728e-19	LYST	-0.00509598	True	8.93035e-15	9.99996	0.517795	-0.242738	0.000900127	LYST	-0.0019702	False	1	-4.34295e-11	0.373433
SERBP1	0.734307	-0.348877	6.02705e-62	SERBP1	0.0304155	True	1.6575e-57	10	0.392981	-0.343465	0.0241148	SERBP1	-0.0189028	False	1	-4.34295e-11	0.716841	-0.316064	1.2528e-54	SERBP1	-0.0231735	True	3.44532e-50	10	0.345079	-0.298133	7.57355e-27	SERBP1	0.0146226	False	2.0828e-22	10	0.815825	-0.401383	1.14127e-50	SERBP1	0.0191227	True	3.1386e-46	10	0.653608	-0.413938	6.48135e-06	SERBP1	-0.00432648	False	0.178243	0.748986	-0.34784
CCSAP	0.733844	-0.277716	3.4047e-66	CCSAP	-0.0466701	True	9.36328e-62	10	0.667962	-0.0571986	0.000954627	CCSAP	-0.0172682	False	1	-4.34295e-11	0.623314	-0.358297	8.20843e-52	CCSAP	0.0160484	True	2.2574e-47	10	0.170314	0.100527	6.50594e-06	CCSAP	-0.0138635	False	0.17892	0.747341	0.611937	-0.409561	2.01536e-37	CCSAP	-0.00310098	True	5.54244e-33	10	0.317202	0.225718	0.110757	CCSAP	0.00991873	False	1	-4.34295e-11	0.307703
ANKRD28	0.733543	0.0614104	1.94302e-39	ANKRD28	0.112579	True	5.34349e-35	10	0.770699	-0.211629	1.77294e-05	ANKRD28	-0.0342424	False	0.487576	0.311958	0.107456	-0.254506	0.00201503	ANKRD28	0.0109499	False	1	-4.34295e-11	0.133382	-0.046299	4.81372e-05	ANKRD28	0.00627068	False	1	-4.34295e-11	0.138701	-0.320128	0.000197875	ANKRD28	-0.043045	False	1	-4.34295e-11	0.528493	-0.204809	0.000780736	ANKRD28	0.00650656	False	1	-4.34295e-11	0.20182
SLC35E2B	0.73327	-0.177823	8.11124e-55	SLC35E2B	-0.0504255	True	2.23067e-50	10	1.35441	-0.156148	1.3534e-10	SLC35E2B	-0.0431857	True	3.72199e-06	5.42921	-0.175003	0.085247	0.000136226	SLC35E2B	0.00409465	False	1	-4.34295e-11	0.257184	-0.0215234	2.37682e-13	SLC35E2B	-0.00982405	False	6.5365e-09	8.17806	-0.0438425	0.0410665	0.421904	SLC35E2B	-0.000453964	False	1	-4.34295e-11	-0.0938127	0.107194	0.544702	SLC35E2B	0.0340158	False	1	-4.34295e-11	0.0491747
ACTR2	0.732665	-0.178083	1.60165e-53	ACTR2	-0.0180352	True	4.40469e-49	10	0.176656	-0.0795718	0.342531	ACTR2	0.0400457	False	1	-4.34295e-11	-0.018029	-0.035993	0.687803	ACTR2	0.00442564	False	1	-4.34295e-11	0.311377	-0.125475	7.30253e-21	ACTR2	-0.110665	False	2.00827e-16	10	-0.0713474	-0.0170818	0.171557	ACTR2	0.00772974	False	1	-4.34295e-11	0.562209	-0.290507	0.000216176	ACTR2	-0.020346	False	1	-4.34295e-11	0.452178
RALGPS2	0.732565	-0.266067	2.57632e-70	RALGPS2	-0.00139923	True	7.08514e-66	10	1.08906	-0.274904	3.72969e-10	RALGPS2	0.0344427	True	1.0257e-05	4.98898	0.522865	-0.247828	4.23293e-31	RALGPS2	-0.00963213	True	1.1641e-26	10	0.532272	-0.164056	2.96878e-48	RALGPS2	-0.0203652	True	8.16445e-44	10	0.779877	-0.286831	1.46144e-32	RALGPS2	0.0139557	True	4.01912e-28	10	0.880371	-0.41609	1.43237e-07	RALGPS2	-0.0131204	True	0.00393917	2.4046	0.644088
PNISR	0.73241	-0.179027	1.52134e-55	PNISR	-0.0459457	True	4.18384e-51	10	0.752514	-0.229848	7.41256e-05	PNISR	-0.0384675	False	1	-4.34295e-11	0.298514	-0.139757	9.71701e-11	PNISR	0.007011	False	2.67228e-06	5.5731	0.124528	-0.0601746	0.000187946	PNISR	0.0311342	False	1	-4.34295e-11	0.157466	-0.148236	0.0036849	PNISR	0.0209335	False	1	-4.34295e-11	0.138438	-0.0325287	0.375395	PNISR	-0.000924993	False	1	-4.34295e-11	-0.430358
MTURN	0.732269	-0.282612	1.86811e-69	MTURN	-0.00040072	True	5.13748e-65	10	0.375635	-0.043087	0.0597061	MTURN	-0.011196	False	1	-4.34295e-11	0.630799	-0.37972	1.76801e-57	MTURN	-0.0132999	True	4.86221e-53	10	1.06907	-0.260428	7.83667e-172	MTURN	0.0379853	True	2.15516e-167	10	0.843037	-0.462236	1.05914e-61	MTURN	-0.017366	True	2.91275e-57	10	1.18989	-0.486604	5.48039e-13	MTURN	-0.0293311	True	1.50716e-08	7.81897	1.19714
CPEB3	0.732068	-0.247187	5.0556e-68	CPEB3	0.00741837	True	1.39034e-63	10	0.82685	-0.225549	4.43144e-07	CPEB3	0.0245287	True	0.0121869	1.91411	0.213462	-0.132139	4.10082e-07	CPEB3	-0.025622	False	0.0112777	1.94778	0.733833	-0.18508	3.22087e-77	CPEB3	0.0206848	True	8.8577e-73	10	0.265415	-0.192535	1.04582e-08	CPEB3	-0.000615763	False	0.000287612	3.54119	1.36517	-0.412381	1.10767e-09	CPEB3	0.0181258	True	3.0462e-05	4.51624	0.567783
FTX	0.731191	-0.158333	4.49518e-54	FTX	0.0106053	True	1.23622e-49	10	1.29729	-0.200874	4.48916e-11	FTX	-0.017661	True	1.23456e-06	5.90845	-0.345842	0.0480521	9.04755e-17	FTX	-0.00520104	False	2.48817e-12	9.98933	0.285519	0.00744745	1.75848e-15	FTX	0.0294635	False	4.83598e-11	9.82868	-0.28536	0.0599665	1.25935e-08	FTX	-0.0269391	False	0.000346334	3.4605	0.253193	-0.0551138	0.109322	FTX	0.00506618	False	1	-4.34295e-11	0.249471
GLRA3	0.730336	-0.144921	6.50742e-41	GLRA3	0.0260957	True	1.78961e-36	10	1.14732	-0.188924	6.38227e-08	GLRA3	0.00888859	True	0.00175519	2.75568	0.036498	-0.123748	0.00643849	GLRA3	-0.0143256	False	1	-4.34295e-11	0.702505	-0.197156	1.70956e-68	GLRA3	0.0192761	True	4.70147e-64	10	0.0519422	-0.132002	0.00288855	GLRA3	-0.0131531	False	1	-4.34295e-11	0.224177	-0.166337	0.0460466	GLRA3	0.0017325	False	1	-4.34295e-11	0.526775
HECW2	0.729936	-0.142412	6.61356e-42	HECW2	-0.0180836	True	1.81879e-37	10	1.05064	-0.26587	1.20721e-10	HECW2	0.0201234	True	3.31996e-06	5.47885	0.189811	-0.155357	2.60738e-08	HECW2	-0.00129769	False	0.000717057	3.14445	0.595076	-0.244298	1.89545e-79	HECW2	-0.0304533	True	5.21266e-75	10	0.276676	-0.193034	1.715e-10	HECW2	-0.0273784	False	4.71642e-06	5.32638	0.567256	0.000137342	0.0199983	HECW2	0.00956883	False	1	-4.34295e-11	0.423939
DNAJB2	0.729831	-0.274747	1.04853e-66	DNAJB2	0.0059179	True	2.88356e-62	10	0.653111	-0.184846	0.000231652	DNAJB2	0.00624643	False	1	-4.34295e-11	0.892113	-0.387473	3.75854e-81	DNAJB2	-0.0160247	True	1.03364e-76	10	0.531324	-0.10962	4.08533e-46	DNAJB2	0.0120755	True	1.12351e-41	10	0.794151	-0.373013	3.12697e-44	DNAJB2	0.0137008	True	8.59949e-40	10	1.01305	-0.42051	4.44309e-09	DNAJB2	-0.0188096	True	0.00012219	3.91297	0.678287
AC135782.1	0.729529	-0.175702	7.93313e-50	AC135782.1	0.0852122	True	2.18169e-45	10	0.31458	-0.142388	3.86969e-05	AC135782.1	-0.0213236	False	1	-4.34295e-11	0.763797	-0.266691	3.06158e-41	AC135782.1	0.0137382	True	8.41966e-37	10	0.291678	-0.14775	3.25222e-33	AC135782.1	-0.0390969	False	8.94393e-29	10	0.410078	-0.215504	1.03853e-15	AC135782.1	0.00457002	False	2.85607e-11	9.89089	0.14495	-0.087436	0.266691	AC135782.1	0.00885685	False	1	-4.34295e-11	-0.0640698
HK1	0.728948	-0.156215	9.83278e-52	HK1	0.0246325	True	2.70411e-47	10	0.893008	-0.244462	3.09597e-07	HK1	0.0247253	True	0.00851423	2.06985	0.357231	-0.154053	1.16765e-14	HK1	-0.00247727	False	3.21116e-10	9.3756	0.386978	-0.0709268	1.79375e-27	HK1	0.0136569	False	4.93298e-23	10	0.35939	-0.149187	1.66419e-10	HK1	-0.0146809	False	4.5767e-06	5.33944	0.521129	0.00700522	0.00632095	HK1	0.024137	False	1	-4.34295e-11	0.437575
LINC00599	0.72885	0.116167	5.81918e-41	LINC00599	0.10003	True	1.60033e-36	10	1.10825	-0.149295	1.40244e-08	LINC00599	-0.018804	True	0.000385686	3.41377	-0.510184	0.352358	1.80782e-26	LINC00599	0.0362244	True	4.97168e-22	10	0.153439	-0.0990704	4.13625e-07	LINC00599	-0.12847	False	0.0113751	1.94404	-0.487497	0.398003	4.75117e-17	LINC00599	0.0470578	False	1.30662e-12	9.99436	0.365609	-0.157542	0.0143219	LINC00599	0.0135126	False	1	-4.34295e-11	-0.0132929
ACTL6B	0.728195	-0.175263	1.76487e-56	ACTL6B	-0.0383613	True	4.85358e-52	10	0.580796	-0.0785785	0.00251476	ACTL6B	0.00228171	False	1	-4.34295e-11	0.222962	0.00293444	4.83514e-06	ACTL6B	-0.00950442	False	0.132971	0.876243	0.0418123	0.141632	0.254484	ACTL6B	0.0847304	False	1	-4.34295e-11	0.18143	0.123017	0.00389347	ACTL6B	-0.00447341	False	1	-4.34295e-11	0.0707539	0.0611302	0.658567	ACTL6B	0.0113026	False	1	-4.34295e-11	0.345819
BSN	0.726624	-0.184941	5.47874e-52	BSN	0.024035	True	1.50671e-47	10	0.972387	-0.121076	8.14247e-06	BSN	0.00166903	False	0.223926	0.649896	0.0203067	-0.0677176	0.59477	BSN	-0.024678	False	1	-4.34295e-11	0.257925	0.00339783	3.8242e-11	BSN	0.0111632	False	1.05169e-06	5.97807	-0.04908	0.00389954	0.334303	BSN	0.0184864	False	1	-4.34295e-11	0.5831	-0.258421	0.000284663	BSN	0.00503813	False	1	-4.34295e-11	0.0923176
TCEAL3	0.726217	-0.298062	1.02226e-67	TCEAL3	0.00169727	True	2.81131e-63	10	0.528434	-0.209111	0.00207613	TCEAL3	0.0420844	False	1	-4.34295e-11	0.432541	-0.234631	9.80617e-23	TCEAL3	0.0103385	False	2.6968e-18	10	0.534733	-0.106833	2.55881e-48	TCEAL3	-0.0704878	True	7.03699e-44	10	0.442821	-0.302347	1.12208e-18	TCEAL3	-0.0123897	False	3.08585e-14	9.99987	0.424131	-0.0626993	0.0125428	TCEAL3	0.00933598	False	1	-4.34295e-11	0.509356
SYT4	0.726147	-0.422079	2.12022e-262	SYT4	-0.0916832	True	5.83083e-258	10	1.0731	-0.40694	1.23665e-24	SYT4	0.0212324	True	3.40092e-20	10	1.3357	-0.531479	3.21515e-176	SYT4	-0.0153323	True	8.84199e-172	10	1.89522	-0.669284	0	SYT4	0.0254197	True	0	10	2.27441	-0.974036	6.71441e-260	SYT4	0.0079163	True	1.84653e-255	10	0.447346	-0.374838	6.20912e-06	SYT4	-0.00652945	False	0.170757	0.767621	2.22035
DOCK9	0.725757	-0.295305	4.54561e-137	DOCK9	-0.0842732	True	1.25009e-132	10	0.0728331	-0.140605	0.182732	DOCK9	0.0042017	False	1	-4.34295e-11	0.299003	-0.187573	2.98657e-17	DOCK9	-0.0256359	False	8.21337e-13	9.99645	1.20358	-0.418529	1.36628e-213	DOCK9	0.0651084	True	3.75742e-209	10	0.814302	-0.394812	2.05412e-46	DOCK9	-0.0132237	True	5.64905e-42	10	1.2635	-0.386602	6.67717e-07	DOCK9	0.00455849	True	0.0183629	1.73606	0.501256
OTUD7A	0.725447	-0.181481	4.49928e-49	OTUD7A	0.0390851	True	1.23735e-44	10	0.891205	-0.170384	6.55453e-06	OTUD7A	-0.0153322	False	0.180256	0.74411	0.258817	-0.160678	1.38992e-11	OTUD7A	-0.0128973	False	3.82243e-07	6.41755	0.273434	-0.0261643	3.88779e-12	OTUD7A	0.072969	False	1.06918e-07	6.97054	0.341281	-0.186474	1.00474e-11	OTUD7A	-0.00235826	False	2.76313e-07	6.55844	0.548779	-0.16006	0.00577892	OTUD7A	-0.00363146	False	1	-4.34295e-11	0.286745
STRBP	0.725401	-0.117366	1.80124e-50	STRBP	-0.011687	True	4.9536e-46	10	0.990152	-0.20651	2.06703e-07	STRBP	-0.0466455	True	0.00568455	2.2453	0.0935832	-0.0828403	0.0383766	STRBP	0.0144462	False	1	-4.34295e-11	0.0380953	0.0127149	0.259662	STRBP	-0.0288182	False	1	-4.34295e-11	-0.0881964	0.0209878	0.101978	STRBP	-0.00317025	False	1	-4.34295e-11	0.313349	-0.105857	0.0430151	STRBP	0.0269658	False	1	-4.34295e-11	-0.106687
SMARCA1	0.724724	-0.294084	1.77485e-69	SMARCA1	0.0340449	True	4.88102e-65	10	0.279278	-0.155166	0.0969814	SMARCA1	-0.0272325	False	1	-4.34295e-11	0.831871	-0.358287	1.55363e-70	SMARCA1	0.00891495	True	4.27265e-66	10	0.701074	-0.219867	4.43192e-84	SMARCA1	-0.00728476	True	1.21882e-79	10	0.825303	-0.386737	1.28357e-48	SMARCA1	-0.00567584	True	3.52994e-44	10	0.477933	-0.208337	0.00284445	SMARCA1	-0.00707391	False	1	-4.34295e-11	0.475099
NDUFA5	0.724062	-0.216201	2.65258e-56	NDUFA5	0.0196551	True	7.29487e-52	10	0.47774	-0.184162	0.00859173	NDUFA5	-0.0408472	False	1	-4.34295e-11	0.67302	-0.268868	6.20546e-46	NDUFA5	0.0100469	True	1.70656e-41	10	0.358265	-0.0971632	6.75064e-26	NDUFA5	-0.0158131	False	1.85649e-21	10	0.917338	-0.498021	2.91292e-64	NDUFA5	-0.0240003	True	8.01083e-60	10	0.48787	-0.0341151	0.00351267	NDUFA5	0.0148724	False	1	-4.34295e-11	0.793153
SAT2	0.723464	-0.225717	1.64776e-60	SAT2	0.0218051	True	4.53151e-56	10	-0.0106806	0.173868	0.959738	SAT2	-0.00591381	False	1	-4.34295e-11	0.137466	-0.270883	3.90316e-05	SAT2	-0.0194886	False	1	-4.34295e-11	-0.266118	0.46073	8.32893e-11	SAT2	0.0757025	False	2.29054e-06	5.64004	0.0554581	-0.30118	0.104242	SAT2	-0.0232741	False	1	-4.34295e-11	0.00117653	0.35834	0.994963	SAT2	-0.0118136	False	1	-4.34295e-11	-0.172204
SPOCK1	0.723163	-0.296986	1.47818e-93	SPOCK1	-0.0236089	True	4.06514e-89	10	0.412467	-0.174508	0.00474034	SPOCK1	-0.056619	False	1	-4.34295e-11	0.798049	-0.431455	4.20464e-104	SPOCK1	-0.0268862	True	1.15632e-99	10	0.479177	-0.059578	7.34095e-37	SPOCK1	0.0915728	False	2.01883e-32	10	0.461189	-0.338258	2.06657e-30	SPOCK1	-0.0121207	False	5.68328e-26	10	3.40171	-0.924661	3.9258e-31	SPOCK1	-0.0507648	True	1.07963e-26	10	0.476551
KIAA1549	0.722471	-0.0985941	1.93179e-49	KIAA1549	0.0534195	True	5.31261e-45	10	1.8943	-0.226527	3.9145e-19	KIAA1549	-0.0168615	True	1.07653e-14	9.99995	-0.181711	0.115723	0.000102349	KIAA1549	-0.00480086	False	1	-4.34295e-11	0.241835	-0.138911	3.81736e-14	KIAA1549	-0.0387951	False	1.04981e-09	8.93937	-0.0291767	0.0816887	0.598637	KIAA1549	0.00136681	False	1	-4.34295e-11	0.187203	-0.115603	0.205845	KIAA1549	-0.0168786	False	1	-4.34295e-11	-0.00576901
TRAK1	0.722408	-0.1678	2.44919e-49	TRAK1	-0.0296092	True	6.73553e-45	10	1.62804	-0.219792	4.63098e-13	TRAK1	0.0459407	True	1.27357e-08	7.89158	0.210529	-0.252682	3.87919e-11	TRAK1	0.015809	False	1.06682e-06	5.97187	0.27151	0.0540232	8.7369e-12	TRAK1	0.0103185	False	2.40274e-07	6.61911	0.15957	-0.221435	5.48917e-05	TRAK1	-0.0142655	False	1	-4.34295e-11	0.156479	-0.0238173	0.331392	TRAK1	0.00670703	False	1	-4.34295e-11	-0.00201632
VASH2	0.722135	-0.206936	2.43715e-58	VASH2	-0.0136768	True	6.7024e-54	10	1.04302	-0.100967	1.67314e-06	VASH2	0.0291595	True	0.0460131	1.33712	0.0841281	0.0404803	0.0948744	VASH2	-0.00876471	False	1	-4.34295e-11	0.388694	-0.0476569	3.23382e-25	VASH2	-0.00107667	False	8.89332e-21	10	0.0586532	0.0870404	0.336519	VASH2	-0.00153719	False	1	-4.34295e-11	0.231776	-0.00686056	0.169403	VASH2	0.00333045	False	1	-4.34295e-11	0.186154
PRKACA	0.722025	-0.302813	1.56974e-64	PRKACA	0.023453	True	4.31694e-60	10	0.120311	-0.149481	0.472923	PRKACA	-0.0320481	False	1	-4.34295e-11	0.558693	-0.224369	2.59874e-32	PRKACA	-0.0464998	True	7.1468e-28	10	0.407555	-0.171823	9.88616e-35	PRKACA	0.0511822	False	2.71879e-30	10	0.446592	-0.163849	5.43974e-15	PRKACA	0.00948132	False	1.49598e-10	9.60276	0.765832	-0.233174	6.46402e-06	PRKACA	0.00580509	False	0.177767	0.750149	0.887338
GRIN2D	0.721846	-0.137207	5.64751e-40	GRIN2D	0.0606465	True	1.55312e-35	10	0.249422	-0.114122	0.0804847	GRIN2D	-0.0186601	False	1	-4.34295e-11	0.0910059	-0.155196	8.21524e-05	GRIN2D	-0.00423911	False	1	-4.34295e-11	0.548209	-0.130903	1.75801e-42	GRIN2D	-0.0198801	True	4.8347e-38	10	0.0678883	-0.145822	0.019054	GRIN2D	-0.00139318	False	1	-4.34295e-11	0.47946	-0.232042	0.0021986	GRIN2D	0.0104481	False	1	-4.34295e-11	0.346807
HECTD2	0.721396	-0.194533	2.31588e-53	HECTD2	0.0141331	True	6.3689e-49	10	0.398403	-0.125886	0.0248947	HECTD2	0.00729579	False	1	-4.34295e-11	0.563475	-0.265326	3.94155e-36	HECTD2	-0.0223931	True	1.08397e-31	10	0.606905	-0.20429	2.19364e-67	HECTD2	-0.0401708	True	6.03272e-63	10	0.499361	-0.26967	4.65572e-21	HECTD2	0.00204121	False	1.28037e-16	10	0.945718	-0.245099	2.10442e-06	HECTD2	0.0283795	False	0.0578736	1.23752	0.223345
FAT4	0.721126	-0.3068	1.69759e-134	FAT4	-0.0212074	True	4.66855e-130	10	0.453063	-0.231821	3.53512e-09	FAT4	-0.0435551	False	9.72192e-05	4.01225	0.0332371	-0.144174	0.111834	FAT4	4.66655e-05	False	1	-4.34295e-11	1.81732	-0.513752	0	FAT4	0.0139382	True	0	10	-0.025062	-0.0989911	0.416306	FAT4	0.00502128	False	1	-4.34295e-11	1.40472	-0.565393	8.66512e-11	FAT4	-0.0122811	True	2.383e-06	5.62286	0.0586278
ZBTB37	0.72101	-0.150626	5.33637e-47	ZBTB37	0.0228959	True	1.46756e-42	10	1.15104	-0.133748	2.7568e-07	ZBTB37	-0.00951646	True	0.00758147	2.12025	0.0763234	-0.114478	0.048381	ZBTB37	-0.00627318	False	1	-4.34295e-11	0.0592932	0.0340047	0.0954345	ZBTB37	-0.0213815	False	1	-4.34295e-11	0.0548169	-0.0904453	0.259868	ZBTB37	0.020681	False	1	-4.34295e-11	0.0420423	-0.0438735	0.769751	ZBTB37	-0.00837642	False	1	-4.34295e-11	-0.0490759
PRXL2A	0.720258	-0.315045	6.83665e-73	PRXL2A	0.0132278	True	1.88015e-68	10	-0.140644	-0.214184	0.221126	PRXL2A	0.0057567	False	1	-4.34295e-11	0.791276	-0.27135	6.09981e-53	PRXL2A	0.00758562	True	1.67751e-48	10	0.928231	-0.47483	9.61783e-224	PRXL2A	-0.0370283	True	2.645e-219	10	1.12916	-0.380851	7.48126e-63	PRXL2A	0.0254789	True	2.05742e-58	10	1.21884	-0.288513	1.6305e-08	PRXL2A	-0.0126648	True	0.000448404	3.34833	0.694461
CCDC184	0.719903	-0.326597	1.49694e-116	CCDC184	-0.0390636	True	4.11675e-112	10	0.253992	-0.231481	0.000814571	CCDC184	-0.00696797	False	1	-4.34295e-11	0.920094	-0.289738	2.01652e-56	CCDC184	0.00388805	True	5.54563e-52	10	0.991758	-0.37691	5.72952e-180	CCDC184	0.0211115	True	1.57568e-175	10	1.04566	-0.347394	1.59718e-48	CCDC184	-0.0165142	True	4.39241e-44	10	1.74958	-0.721345	4.54865e-17	CCDC184	-0.00459732	True	1.25093e-12	9.9946	1.48478
MGLL	0.718735	-0.306078	4.15868e-120	MGLL	-0.0460178	True	1.14368e-115	10	0.052936	-0.176485	0.114275	MGLL	-0.0152179	False	1	-4.34295e-11	0.385008	-0.0640805	5.04557e-11	MGLL	-0.0100775	False	1.38758e-06	5.85771	0.879629	-0.352608	1.92841e-154	MGLL	-0.00150627	True	5.30333e-150	10	-0.156201	0.445936	0.101557	MGLL	0.0743199	False	1	-4.34295e-11	0.215973	-0.214778	0.0130261	MGLL	-0.0174928	False	1	-4.34295e-11	0.171632
SLC16A14	0.718678	-0.217317	8.46314e-57	SLC16A14	0.03318	True	2.32745e-52	10	0.580414	-0.205906	2.20625e-05	SLC16A14	-0.00768031	False	0.606742	0.216996	0.30044	-0.106286	1.57738e-09	SLC16A14	0.0179106	False	4.33795e-05	4.36271	0.579522	-0.196217	2.86512e-58	SLC16A14	0.00484652	True	7.87937e-54	10	0.459003	-0.160172	4.42488e-13	SLC16A14	-0.00405951	False	1.21689e-08	7.9112	0.392426	-0.209744	0.00790635	SLC16A14	-0.00447115	False	1	-4.34295e-11	0.524101
KIF5A	0.718477	-0.148405	3.12794e-51	KIF5A	0.0260463	True	8.60215e-47	10	1.45319	-0.098669	1.06664e-10	KIF5A	0.0260037	True	2.93336e-06	5.53262	0.217511	-0.171654	9.42982e-08	KIF5A	-0.0342229	False	0.00259329	2.58615	-0.0253197	0.131322	0.479873	KIF5A	0.0165473	False	1	-4.34295e-11	0.307358	-0.125994	1.4002e-08	KIF5A	-0.00287338	False	0.00038507	3.41446	0.633287	-0.35794	1.12078e-05	KIF5A	-0.0105243	False	0.308224	0.511133	0.351597
DGKE	0.717798	-0.219675	6.01045e-59	DGKE	-0.00441341	True	1.65293e-54	10	1.18667	-0.290692	1.40676e-12	DGKE	0.0133228	True	3.86873e-08	7.41131	0.41473	-0.198264	1.47997e-20	DGKE	-0.0108126	False	4.07005e-16	10	0.545794	-0.17097	1.86819e-51	DGKE	0.0195997	True	5.1377e-47	10	0.450778	-0.220418	1.57153e-16	DGKE	0.0059533	False	4.32187e-12	9.98162	0.937355	-0.301569	1.17329e-05	DGKE	-0.0198937	False	0.322667	0.491246	0.717236
C1orf216	0.717288	-0.215952	1.00007e-57	C1orf216	-0.012104	True	2.7503e-53	10	0.652179	-0.171711	0.000199036	C1orf216	-0.0447555	False	1	-4.34295e-11	0.513694	-0.174734	7.33954e-25	C1orf216	0.0269395	True	2.01845e-20	10	0.359109	-0.048849	2.86203e-21	C1orf216	0.00582063	False	7.87088e-17	10	0.501511	-0.205148	5.3781e-18	C1orf216	0.00667437	True	1.47903e-13	9.99936	0.578811	-0.202131	0.00102778	C1orf216	-0.0147009	False	1	-4.34295e-11	0.474405
FBXO9	0.715904	-0.296086	2.2454e-70	FBXO9	0.00441435	True	6.17507e-66	10	0.531647	-0.144855	0.00382296	FBXO9	-0.059047	False	1	-4.34295e-11	0.609	-0.273713	2.74333e-40	FBXO9	0.0107995	True	7.54445e-36	10	0.527495	-0.137188	1.27373e-46	FBXO9	0.0127074	True	3.50289e-42	10	0.849048	-0.411882	4.47648e-52	FBXO9	-0.0117277	True	1.23108e-47	10	0.988254	-0.301299	2.67487e-07	FBXO9	0.0126025	True	0.00735617	2.13335	0.718629
GAD1	0.715613	-0.0194735	2.20798e-47	GAD1	0.0391199	True	6.07217e-43	10	0.273497	0.0220091	0.154052	GAD1	0.000142936	False	1	-4.34295e-11	-0.315126	-0.0790039	3.26187e-20	GAD1	-0.0282165	False	8.97046e-16	10	0.276049	0.064517	8.53966e-15	GAD1	0.0321675	False	2.34849e-10	9.47515	-0.415983	-0.00709732	1.53315e-24	GAD1	-0.0134915	False	4.21632e-20	10	1.68288	-0.420826	4.42167e-20	GAD1	0.0206316	True	1.216e-15	9.99999	0.436097
TUBB4A	0.715566	0.0067486	1.19628e-37	TUBB4A	0.0364965	True	3.28989e-33	10	1.22478	-0.207591	4.19652e-10	TUBB4A	-0.00705763	True	1.15408e-05	4.93776	0.167409	-0.163147	1.83824e-05	TUBB4A	0.0143177	False	0.505535	0.296249	0.207541	-0.0537985	3.74895e-10	TUBB4A	-0.010761	False	1.031e-05	4.98674	0.398504	-0.236183	1.40364e-15	TUBB4A	0.00792537	False	3.86016e-11	9.85823	0.10644	-0.00403796	0.488097	TUBB4A	0.0106989	False	1	-4.34295e-11	0.668678
FGD4	0.715561	-0.269107	4.72468e-69	FGD4	0.00698294	True	1.29933e-64	10	0.314838	-0.0234194	0.128435	FGD4	-0.0031975	False	1	-4.34295e-11	0.449442	-0.24303	6.03062e-26	FGD4	-0.00282344	False	1.65848e-21	10	0.0295459	0.128918	0.4664	FGD4	0.0315782	False	1	-4.34295e-11	0.38161	-0.212124	5.74101e-13	FGD4	-0.00344501	False	1.57883e-08	7.79892	0.353158	-0.138601	0.0348716	FGD4	-0.0137059	False	1	-4.34295e-11	-0.0134936
DOK6	0.715197	-0.328893	3.18948e-130	DOK6	-0.0414811	True	8.77138e-126	10	0.363507	-0.226535	5.66043e-05	DOK6	0.0137187	False	1	-4.34295e-11	0.849551	-0.293163	3.60761e-56	DOK6	0.0353165	True	9.9213e-52	10	1.27276	-0.385521	1.09765e-208	DOK6	0.000307186	True	3.01865e-204	10	0.976665	-0.340451	4.2464e-43	DOK6	-0.0129311	True	1.1678e-38	10	0.805167	-0.287729	3.30747e-05	DOK6	0.00215864	False	0.909587	0.0411557	0.951601
MRPS26	0.714682	-0.29147	5.44655e-61	MRPS26	-0.0318563	True	1.49786e-56	10	0.226433	-0.115091	0.218847	MRPS26	-0.0154103	False	1	-4.34295e-11	0.494546	-0.289333	2.32714e-28	MRPS26	0.00209981	False	6.39988e-24	10	0.203255	-0.0452972	4.01096e-09	MRPS26	0.00498409	False	0.000110305	3.9574	0.534689	-0.343229	2.45477e-24	MRPS26	-0.00143697	True	6.75087e-20	10	0.390163	-0.0678559	0.0170084	MRPS26	0.000481181	False	1	-4.34295e-11	0.580691
LHFPL3	0.714418	-0.0916141	2.87967e-30	LHFPL3	0.0687339	True	7.91937e-26	10	0.158465	-0.118613	0.0326899	LHFPL3	-0.017944	False	1	-4.34295e-11	0.0522531	-0.0953928	0.0332665	LHFPL3	-0.00135485	False	1	-4.34295e-11	0.217467	-0.134768	1.18115e-22	LHFPL3	-0.00449409	False	3.24829e-18	10	0.032265	-0.0938928	0.202342	LHFPL3	0.00129521	False	1	-4.34295e-11	-0.0208237	-0.0801924	0.637171	LHFPL3	-0.0122162	False	1	-4.34295e-11	0.0958354
HSDL1	0.713921	-0.149459	4.64849e-48	HSDL1	0.0308197	True	1.27838e-43	10	0.80501	-0.14401	3.5629e-05	HSDL1	0.0282247	False	0.979833	0.00884812	0.0857899	-0.0459545	0.0593137	HSDL1	-0.0238905	False	1	-4.34295e-11	-0.00567147	0.0523328	0.870172	HSDL1	-0.043242	False	1	-4.34295e-11	0.159736	-0.0327019	0.00465988	HSDL1	0.00287762	False	1	-4.34295e-11	0.243041	-0.121594	0.114974	HSDL1	0.00273363	False	1	-4.34295e-11	0.0460315
NEURL1	0.712304	-0.31037	5.96076e-104	NEURL1	-0.012029	True	1.63927e-99	10	0.652938	-0.265589	6.2437e-09	NEURL1	-0.00878469	True	0.000171708	3.76521	1.00302	-0.370437	6.87293e-79	NEURL1	0.00753988	True	1.89012e-74	10	0.911058	-0.294196	5.68035e-129	NEURL1	0.0440536	True	1.56215e-124	10	1.39276	-0.574558	4.55805e-93	NEURL1	0.02483	True	1.25351e-88	10	1.41778	-0.597837	4.60098e-12	NEURL1	-0.00814505	True	1.26532e-07	6.89746	1.38345
VAV2	0.712039	-0.162489	3.5032e-47	VAV2	0.035398	True	9.63416e-43	10	0.667023	-0.0874214	0.00133443	VAV2	0.0132324	False	1	-4.34295e-11	-0.0489636	-0.079917	0.158197	VAV2	-0.00544136	False	1	-4.34295e-11	0.383035	-0.0894091	1.54503e-25	VAV2	-0.0112145	False	4.24898e-21	10	0.15662	-0.0963887	0.00211611	VAV2	-0.0192387	False	1	-4.34295e-11	0.389665	0.023026	0.0542229	VAV2	0.0329136	False	1	-4.34295e-11	0.0585452
BHLHE22	0.710911	-0.292768	2.94115e-134	BHLHE22	0.068236	True	8.08846e-130	10	0.0651659	-0.132369	0.373046	BHLHE22	-0.0229956	False	1	-4.34295e-11	0.0305371	-0.144727	0.0254783	BHLHE22	-0.012311	False	1	-4.34295e-11	2.11873	-0.615996	0	BHLHE22	0.0876708	True	0	10	0.0111506	-0.137359	0.496257	BHLHE22	-0.0219301	False	1	-4.34295e-11	0.0502383	-0.150304	0.349561	BHLHE22	-0.0145575	False	1	-4.34295e-11	0.0640876
KPNA5	0.710453	-0.214485	1.21566e-55	KPNA5	0.0401645	True	3.34319e-51	10	0.657556	-0.143299	0.000457086	KPNA5	-0.0144891	False	1	-4.34295e-11	0.457338	-0.189176	3.09353e-23	KPNA5	-0.0132072	False	8.50752e-19	10	0.554599	-0.138346	1.33532e-50	KPNA5	-0.0237049	True	3.67225e-46	10	0.365042	-0.143961	1.7718e-10	KPNA5	0.00694147	False	4.87263e-06	5.31223	0.658604	-0.213581	0.000313841	KPNA5	0.00539787	False	1	-4.34295e-11	0.458981
SCN2A	0.710261	-0.41531	1.64932e-274	SCN2A	-0.0521893	True	4.53579e-270	10	0.421405	-0.327423	5.68618e-19	SCN2A	0.0122569	False	1.56376e-14	9.99993	1.0674	-0.493257	6.39112e-137	SCN2A	-0.00992862	True	1.75762e-132	10	2.1295	-0.775874	0	SCN2A	0.0290911	True	0	10	2.06911	-0.907177	9.29096e-226	SCN2A	0.0183298	True	2.55511e-221	10	2.90214	-1.19693	1.19052e-41	SCN2A	-0.0159664	True	3.27406e-37	10	3.5357
DCLK1	0.709821	0.0824622	8.97134e-48	DCLK1	0.0467234	True	2.46721e-43	10	1.50329	-0.175918	2.23077e-14	DCLK1	-0.0201063	True	6.13484e-10	9.14662	0.0547364	-0.224185	0.16374	DCLK1	-0.0105764	False	1	-4.34295e-11	-0.00764364	0.209095	0.824194	DCLK1	0.0544693	False	1	-4.34295e-11	0.361516	-0.386674	6.70339e-15	DCLK1	-0.0123207	False	1.8435e-10	9.54615	0.29923	-0.0496021	0.0459898	DCLK1	-0.0140698	False	1	-4.34295e-11	0.530245
PURB	0.709343	-0.182648	4.37554e-51	PURB	0.03887	True	1.20332e-46	10	1.31416	-0.243796	2.60351e-11	PURB	-0.0194454	True	7.15992e-07	6.14503	0.465092	-0.327774	7.94849e-31	PURB	-0.0129912	False	2.18592e-26	10	0.371074	-0.0299769	2.32462e-24	PURB	-0.00735017	False	6.39294e-20	10	0.387144	-0.35626	7.36412e-18	PURB	-0.00637905	False	2.02521e-13	9.99912	0.165599	-0.0316552	0.297587	PURB	-0.02518	False	1	-4.34295e-11	0.137355
KIF1B	0.709198	-0.144757	2.45826e-51	KIF1B	0.0917764	True	6.76046e-47	10	1.74889	-0.393763	1.1283e-19	KIF1B	-0.028838	True	3.10294e-15	9.99999	-0.0968192	0.00689293	0.0320393	KIF1B	-0.000286612	False	1	-4.34295e-11	0.20275	-0.0148543	3.16313e-09	KIF1B	-0.0153233	False	8.69892e-05	4.06053	-0.0396653	0.0164153	0.460263	KIF1B	0.00719475	False	1	-4.34295e-11	0.16474	-0.0609299	0.285044	KIF1B	-0.00633169	False	1	-4.34295e-11	0.191055
AC008708.2	0.70919	-0.174465	2.24671e-50	AC008708.2	0.0435889	True	6.17869e-46	10	0.307481	-0.137473	4.17332e-07	AC008708.2	0.0053123	False	0.0114771	1.94017	0.476441	-0.182421	5.78219e-23	AC008708.2	-0.00306524	False	1.59016e-18	10	0.0462008	-0.0743355	0.00685749	AC008708.2	-0.0473262	False	1	-4.34295e-11	0.687118	-0.222999	3.96194e-19	AC008708.2	-0.00849859	True	1.08957e-14	9.99995	0.102706	-0.118766	0.14763	AC008708.2	-0.00764067	False	1	-4.34295e-11	0.0897514
U2SURP	0.708935	-0.222068	9.28654e-54	U2SURP	0.0122856	True	2.55389e-49	10	0.55683	-0.0634164	0.0043997	U2SURP	0.0372053	False	1	-4.34295e-11	0.319703	-0.162744	3.95271e-12	U2SURP	0.0101917	False	1.08704e-07	6.96336	0.270866	-0.0229308	4.20754e-15	U2SURP	-0.034653	False	1.15712e-10	9.66613	0.305172	-0.217155	1.54024e-08	U2SURP	-0.0208278	False	0.000423583	3.37306	0.154861	-0.112997	0.298099	U2SURP	-0.0118825	False	1	-4.34295e-11	-0.0470583
NORAD	0.708905	-0.271526	5.29425e-59	NORAD	0.0278458	True	1.45597e-54	10	0.784438	-0.348948	2.04651e-06	NORAD	-0.0329928	False	0.056281	1.24964	0.459989	-0.189168	6.74929e-23	NORAD	-0.00159746	False	1.85612e-18	10	1.08056	-0.395764	9.50925e-221	NORAD	0.0406222	True	2.61514e-216	10	0.834291	-0.393672	2.21155e-51	NORAD	-0.0102763	True	6.08197e-47	10	1.83123	-0.576682	6.12951e-24	NORAD	0.00691422	True	1.68568e-19	10	0.821278
ATL2	0.707743	-0.19572	7.3511e-50	ATL2	0.0639428	True	2.02162e-45	10	0.266922	-0.14633	0.0835703	ATL2	-0.0216576	False	1	-4.34295e-11	0.385072	-0.211882	3.62542e-19	ATL2	-0.00842909	False	9.97027e-15	9.99996	0.303064	-0.0928412	7.24024e-18	ATL2	-0.0732275	False	1.99114e-13	9.99914	0.235793	-0.149462	5.16837e-06	ATL2	0.000889737	False	0.142135	0.847298	0.47104	-0.158363	0.00633159	ATL2	0.0105395	False	1	-4.34295e-11	-0.0594886
TSC22D3	0.707633	-0.151534	1.26375e-47	TSC22D3	-0.00637224	True	3.47543e-43	10	-0.387199	0.165529	0.0560356	TSC22D3	0.0608273	False	1	-4.34295e-11	0.17399	-0.156486	9.63188e-06	TSC22D3	-0.00416667	False	0.264886	0.576941	-0.0576052	0.187858	0.135981	TSC22D3	0.00486693	False	1	-4.34295e-11	0.119183	-0.129361	0.012024	TSC22D3	-0.00511172	False	1	-4.34295e-11	0.541336	-0.209342	0.000588855	TSC22D3	-0.0166532	False	1	-4.34295e-11	0.472584
PRNP	0.707037	-0.296287	5.78405e-79	PRNP	-0.027415	True	1.59067e-74	10	0.599757	-0.30076	1.53405e-07	PRNP	0.0363233	True	0.00421879	2.37481	0.894788	-0.361194	1.3076e-76	PRNP	0.0322775	True	3.59604e-72	10	1.17718	-0.366858	2.00924e-208	PRNP	0.0184956	True	5.5256e-204	10	1.41955	-0.639956	4.80377e-122	PRNP	-0.00894371	True	1.32109e-117	10	1.83123	-0.70594	8.35425e-19	PRNP	-0.00671937	True	2.2975e-14	9.9999	1.5466
LINC00273	0.706482	-0.234994	5.69458e-70	LINC00273	0.0256529	True	1.56607e-65	10	0.812697	-0.222955	1.07995e-08	LINC00273	-0.0061841	True	0.000296997	3.52725	0.615482	-0.22745	4.22335e-31	LINC00273	-0.00890666	True	1.16146e-26	10	0.65295	-0.173518	2.27279e-61	LINC00273	0.00783415	True	6.25041e-57	10	0.797756	-0.371823	7.43971e-38	LINC00273	0.00953189	True	2.04599e-33	10	0.521552	-0.272713	0.000375749	LINC00273	0.0200647	False	1	-4.34295e-11	0.0914067
PRR7	0.705782	-0.361156	2.52016e-116	PRR7	-0.0149278	True	6.93068e-112	10	1.24392	-0.382938	1.66896e-18	PRR7	-0.0276494	True	4.5898e-14	9.9998	0.93025	-0.20665	1.607e-52	PRR7	0.0186897	True	4.41942e-48	10	0.753206	-0.194343	5.55965e-87	PRR7	0.0461478	True	1.52896e-82	10	1.20385	-0.305044	1.43304e-54	PRR7	0.0150102	True	3.941e-50	10	0.956156	-0.385309	6.66924e-08	PRR7	-0.00580293	True	0.00183411	2.73658	0.576523
CDC42BPA	0.705697	-0.271445	2.44868e-61	CDC42BPA	0.0287445	True	6.7341e-57	10	0.810679	-0.167966	1.88102e-05	CDC42BPA	-0.021284	False	0.517299	0.286258	0.544227	-0.232755	5.89071e-32	CDC42BPA	-0.00249205	True	1.62e-27	10	0.690406	-0.135297	8.25132e-77	CDC42BPA	0.029863	True	2.2692e-72	10	0.283437	-0.0775112	6.27699e-07	CDC42BPA	-0.00605497	False	0.0172624	1.7629	0.632202	-0.29282	4.76528e-05	CDC42BPA	0.0064422	False	1	-4.34295e-11	0.275146
PITHD1	0.705646	-0.207536	1.93562e-53	PITHD1	-0.0136242	True	5.32314e-49	10	0.483687	-0.142371	0.00859505	PITHD1	-0.0102673	False	1	-4.34295e-11	0.323922	-0.216055	8.38491e-14	PITHD1	-0.0152776	False	2.30593e-09	8.61872	0.263364	-0.0286242	9.45679e-14	PITHD1	0.0154574	False	2.60071e-09	8.56852	0.425696	-0.244254	9.16779e-16	PITHD1	-0.0122272	False	2.52123e-11	9.90235	0.701681	-0.240088	4.06441e-05	PITHD1	0.00392739	False	1	-4.34295e-11	1.2139
SECISBP2L	0.705644	-0.231381	5.40724e-57	SECISBP2L	0.00892153	True	1.48704e-52	10	0.707398	-0.141289	0.000242854	SECISBP2L	0.00300033	False	1	-4.34295e-11	0.280071	-0.0828517	6.37519e-09	SECISBP2L	0.00769811	False	0.000175324	3.75616	0.530227	-0.130327	1.4321e-47	SECISBP2L	0.011937	True	3.93843e-43	10	0.382951	-0.165757	6.49077e-12	SECISBP2L	0.00426927	False	1.78503e-07	6.74811	0.606801	-0.273581	0.000124653	SECISBP2L	-0.00745511	False	1	-4.34295e-11	0.255153
RUSC1	0.705631	-0.152381	3.45003e-47	RUSC1	0.0510512	True	9.48794e-43	10	0.529489	-0.189963	0.0014393	RUSC1	-0.0577126	False	1	-4.34295e-11	0.233546	-0.133056	1.28196e-07	RUSC1	-0.0178316	False	0.00352553	2.45278	0.255104	-0.0198263	2.5633e-12	RUSC1	0.00573641	False	7.04933e-08	7.15124	0.26372	-0.0791913	4.77836e-06	RUSC1	0.0322949	False	0.13141	0.881372	0.713358	-0.293348	1.37245e-05	RUSC1	0.00225719	False	0.377436	0.423156	0.550978
NAP1L2	0.705424	-0.241449	5.89096e-64	NAP1L2	0.0552152	True	1.62007e-59	10	0.795914	-0.237722	1.73133e-07	NAP1L2	0.0278631	True	0.00476134	2.32227	0.564669	-0.227489	2.60389e-31	NAP1L2	0.017164	True	7.16097e-27	10	0.689247	-0.210403	1.20941e-76	NAP1L2	0.00523648	True	3.326e-72	10	0.55456	-0.27525	5.7918e-25	NAP1L2	-0.0256159	True	1.5928e-20	10	1.59828	-0.488221	2.19854e-12	NAP1L2	-0.00525336	True	6.04621e-08	7.2178	1.02541
ERI3	0.705131	-0.229242	8.19633e-55	ERI3	0.0319981	True	2.25407e-50	10	0.633255	-0.154845	0.000638651	ERI3	0.00733761	False	1	-4.34295e-11	0.261029	-0.106332	5.49124e-08	ERI3	-0.00275653	False	0.00151014	2.82098	0.0042675	0.0330935	0.902147	ERI3	0.0113756	False	1	-4.34295e-11	0.333597	-0.159365	2.38633e-09	ERI3	0.00759858	False	6.56264e-05	4.18292	0.105284	-0.0129086	0.510644	ERI3	-0.00353623	False	1	-4.34295e-11	0.235019
FAM78B	0.704783	-0.266345	4.8151e-84	FAM78B	-0.00892505	True	1.3242e-79	10	0.0239267	-0.0881625	0.851999	FAM78B	-0.0720015	False	1	-4.34295e-11	0.433956	-0.212405	7.59549e-23	FAM78B	-0.0252325	False	2.08884e-18	10	0.313356	-0.110683	1.0352e-19	FAM78B	-0.00444206	False	2.84691e-15	9.99999	0.950784	-0.102152	4.10022e-21	FAM78B	0.0301056	True	1.1276e-16	10	0.445297	-0.27846	0.000574107	FAM78B	-0.011327	False	1	-4.34295e-11	0.406694
AC124303.2	0.704695	-0.272276	9.50085e-89	AC124303.2	0.00998455	True	2.61283e-84	10	0.952119	-0.242077	3.71354e-09	AC124303.2	-0.0523599	True	0.000102126	3.99086	0.470905	-0.236476	2.56707e-30	AC124303.2	-0.000169294	False	7.05971e-26	10	0.74373	-0.20694	5.32416e-77	AC124303.2	-0.0254977	True	1.4642e-72	10	0.846339	-0.393873	1.13706e-47	AC124303.2	0.015358	True	3.12704e-43	10	1.63057	-0.577833	2.37661e-11	AC124303.2	-0.0138016	True	6.53591e-07	6.18463	1.22488
NRXN3	0.704112	0.077256	2.191e-46	NRXN3	-0.0257665	True	6.02546e-42	10	1.8026	-0.0894555	5.1276e-19	NRXN3	-0.0141054	True	1.41014e-14	9.99994	-0.540413	0.129439	1.17665e-40	NRXN3	-0.0149834	True	3.2359e-36	10	0.332052	-0.0308375	1.24155e-23	NRXN3	0.00371548	False	3.41438e-19	10	-0.441304	0.0828253	4.51735e-21	NRXN3	-0.00221541	False	1.24232e-16	10	-0.244078	0.132485	0.0852985	NRXN3	0.0184332	False	1	-4.34295e-11	-0.0361148
ADAM23	0.703464	-0.29576	1.31305e-88	ADAM23	0.0569543	True	3.61101e-84	10	0.178483	-0.114861	0.229918	ADAM23	0.00268801	False	1	-4.34295e-11	0.651653	-0.13568	8.22436e-28	ADAM23	0.0417889	True	2.26178e-23	10	0.417013	-0.131835	1.12745e-32	ADAM23	-0.0417928	False	3.1006e-28	10	0.612789	-0.00114095	8.99565e-14	ADAM23	-0.0212717	True	2.47389e-09	8.58941	1.53916	-0.610848	2.61805e-12	ADAM23	-0.00545073	True	7.19991e-08	7.14207	1.16562
TMEM179	0.703017	-0.185297	2.48796e-50	TMEM179	0.00577489	True	6.84214e-46	10	0.519305	-0.154988	0.00136658	TMEM179	0.0197639	False	1	-4.34295e-11	0.187988	-0.0553023	7.86827e-05	TMEM179	-0.00011985	False	1	-4.34295e-11	0.512835	-0.0828436	4.50635e-38	TMEM179	-0.00343422	True	1.23929e-33	10	0.115639	-0.0440837	0.0331932	TMEM179	-0.00131415	False	1	-4.34295e-11	0.669309	-0.330837	9.49953e-06	TMEM179	0.000280897	False	0.261247	0.582949	0.386795
RFXAP	0.702885	-0.184604	6.35033e-47	RFXAP	0.0271177	True	1.7464e-42	10	0.817328	-0.14077	7.7586e-05	RFXAP	0.0235021	False	1	-4.34295e-11	0.366453	-0.207709	8.24669e-19	RFXAP	0.00408019	False	2.26792e-14	9.9999	0.0593637	0.0205755	0.105964	RFXAP	-0.0127256	False	1	-4.34295e-11	0.258881	-0.215248	4.3072e-10	RFXAP	-0.0240115	False	1.18452e-05	4.92645	0.389733	-0.153706	0.0302151	RFXAP	0.00269323	False	1	-4.34295e-11	0.240482
CTNND2	0.702858	-0.280055	5.57765e-65	CTNND2	-0.0268557	True	1.53391e-60	10	1.58986	-0.28322	3.01519e-15	CTNND2	0.00168226	True	8.29208e-11	9.73774	0.236906	-0.224948	1.20357e-09	CTNND2	-0.0257715	False	3.30993e-05	4.48018	0.696655	-0.0535162	3.3259e-68	CTNND2	0.0442128	True	9.14657e-64	10	0.552993	-0.140435	2.07667e-19	CTNND2	0.0489321	True	5.71105e-15	9.99998	0.56295	-0.280273	0.000177321	CTNND2	-0.00575078	False	1	-4.34295e-11	0.829333
AC004158.1	0.702201	-0.158307	5.60134e-48	AC004158.1	-0.0360037	True	1.54042e-43	10	1.67012	-0.235154	2.25177e-14	AC004158.1	0.0443622	True	6.1926e-10	9.14311	0.27823	0.19562	1.46739e-05	AC004158.1	0.0381405	False	0.403546	0.394107	0.25797	-0.125601	1.02413e-16	AC004158.1	-0.0662237	False	2.81646e-12	9.98794	-0.0685995	0.295929	0.336397	AC004158.1	0.045402	False	1	-4.34295e-11	0.0668747	-0.0345351	0.661517	AC004158.1	0.00378698	False	1	-4.34295e-11	0.082603
GRIP1	0.701568	-0.284624	3.11871e-85	GRIP1	-0.0800927	True	8.57676e-81	10	4.50997	-0.28947	5.32432e-38	GRIP1	0.0978515	True	1.46424e-33	10	0.256242	-0.199319	3.57631e-13	GRIP1	-0.00446992	False	9.83521e-09	8.00282	0.370583	0.0170697	7.93089e-20	GRIP1	0.0216434	False	2.18107e-15	9.99999	0.342865	-0.243975	3.21735e-15	GRIP1	-0.00286578	False	8.84805e-11	9.72473	0.404758	-0.292125	0.000690794	GRIP1	-0.000920867	False	1	-4.34295e-11	0.0687861
B3GALNT1	0.701149	-0.301811	4.14792e-68	B3GALNT1	0.0286016	True	1.14072e-63	10	1.06741	-0.368219	4.581e-12	B3GALNT1	-0.047157	True	1.25982e-07	6.89935	0.841784	-0.365269	2.30964e-71	B3GALNT1	-0.0105556	True	6.35173e-67	10	1.08306	-0.372201	6.06773e-208	B3GALNT1	0.0301506	True	1.66869e-203	10	1.14867	-0.503808	3.72669e-83	B3GALNT1	0.0146161	True	1.02488e-78	10	1.79208	-0.556911	9.91542e-18	B3GALNT1	0.00443602	True	2.72684e-13	9.99882	1.19047
AC005261.6	0.700355	-0.140656	1.15026e-39	AC005261.6	-0.0144629	True	3.16332e-35	10	2.11189	-0.131285	4.25066e-11	AC005261.6	0.0612521	True	1.16897e-06	5.93216	0.0830766	-0.140819	0.00085358	AC005261.6	-0.00877844	False	1	-4.34295e-11	-0.194451	0.141651	2.41488e-07	AC005261.6	-0.0227087	False	0.00664116	2.17776	0.040606	-0.138163	0.102036	AC005261.6	-0.00392495	False	1	-4.34295e-11	-0.00617042	-0.132423	0.899791	AC005261.6	-0.0167996	False	1	-4.34295e-11	-0.229289
PTPN11	0.699729	-0.201069	1.21323e-50	PTPN11	0.0511926	True	3.3365e-46	10	0.0751472	-0.206121	0.60882	PTPN11	-0.0550132	False	1	-4.34295e-11	0.423799	-0.234585	3.19205e-22	PTPN11	-0.0176765	False	8.77845e-18	10	0.584219	-0.183955	1.58248e-60	PTPN11	0.0180028	True	4.35197e-56	10	0.424513	-0.26382	2.63e-16	PTPN11	-0.00625495	False	7.23276e-12	9.96967	0.107828	0.013221	0.489883	PTPN11	-0.00544595	False	1	-4.34295e-11	0.217028
ARL14EP	0.699409	-0.248358	2.29012e-56	ARL14EP	-0.00386491	True	6.29807e-52	10	0.372429	-0.1033	0.0470187	ARL14EP	0.0153795	False	1	-4.34295e-11	0.43253	-0.244328	4.00243e-23	ARL14EP	-0.0200284	False	1.10071e-18	10	0.400227	-0.112395	1.37809e-29	ARL14EP	-0.0552094	False	3.7899e-25	10	0.380359	-0.318449	2.52785e-16	ARL14EP	-0.0122111	False	6.95183e-12	9.97081	0.754177	-0.322891	4.48734e-06	ARL14EP	-0.0189582	False	0.123406	0.908662	-0.329003
SMAP2	0.698129	-0.192883	1.21334e-50	SMAP2	-0.00274327	True	3.3368e-46	10	0.557255	-0.148362	0.00189922	SMAP2	0.0190981	False	1	-4.34295e-11	0.4491	-0.171259	1.72492e-20	SMAP2	-0.029585	False	4.74371e-16	10	0.300618	-0.0650344	3.08104e-17	SMAP2	0.0160156	False	8.47318e-13	9.99634	0.407628	-0.1679	1.14223e-12	SMAP2	0.00544091	False	3.14125e-08	7.50152	0.362491	-0.165374	0.0198961	SMAP2	-0.00957823	False	1	-4.34295e-11	0.261295
ATP6V1B2	0.697534	-0.230745	1.19643e-56	ATP6V1B2	-0.0489507	True	3.29031e-52	10	0.430164	-0.143155	0.0122867	ATP6V1B2	0.0110339	False	1	-4.34295e-11	0.145219	-0.0679436	0.00177121	ATP6V1B2	0.011168	False	1	-4.34295e-11	0.295855	-0.118014	1.89598e-19	ATP6V1B2	-0.0249818	False	5.21414e-15	9.99998	0.280307	-0.169617	3.70743e-08	ATP6V1B2	-0.00943075	False	0.00101958	2.99158	1.07963	-0.32675	4.38899e-08	ATP6V1B2	0.0399066	True	0.00120702	2.91829	1.01341
GNB4	0.696651	-0.286439	5.54714e-76	GNB4	0.0347631	True	1.52552e-71	10	0.0470553	-0.16777	0.629925	GNB4	-0.000504532	False	1	-4.34295e-11	0.512475	-0.305156	1.11018e-41	GNB4	-0.0171976	True	3.0531e-37	10	0.86759	-0.330144	4.15926e-126	GNB4	0.0438547	True	1.14384e-121	10	0.602606	-0.381963	4.47038e-40	GNB4	-0.0135499	True	1.2294e-35	10	0.224633	-0.219693	0.047684	GNB4	0.00120204	False	1	-4.34295e-11	0.298083
PPP1R13B	0.696636	-0.190657	6.68523e-49	PPP1R13B	0.00853301	True	1.83851e-44	10	1.08636	-0.219762	1.73777e-08	PPP1R13B	0.0473048	True	0.000477903	3.32066	0.167504	-0.1024	6.43157e-05	PPP1R13B	-0.00462013	False	1	-4.34295e-11	0.580671	-0.157681	7.63815e-51	PPP1R13B	-0.0327474	True	2.10057e-46	10	0.211535	-0.142203	7.63418e-06	PPP1R13B	0.00716116	False	0.209948	0.677889	0.550947	-0.152867	0.00612058	PPP1R13B	0.0130868	False	1	-4.34295e-11	0.508156
ADCY1	0.696178	-0.387156	1.01277e-224	ADCY1	0.0116536	True	2.78522e-220	10	0.488297	-0.319094	4.01509e-27	ADCY1	0.012711	False	1.10419e-22	10	2.28778	-0.644471	3.41854e-227	ADCY1	0.0454526	True	9.40133e-223	10	1.42466	-0.57676	0	ADCY1	-0.0556609	True	0	10	2.18628	-0.823824	1.76397e-169	ADCY1	-0.00231831	True	4.8511e-165	10	3.44528	-1.40495	2.26493e-48	ADCY1	0.00772202	True	6.22879e-44	10	1.60136
TRIO	0.695882	-0.145604	7.11127e-48	TRIO	0.0465428	True	1.95567e-43	10	1.87735	-0.213199	1.82054e-17	TRIO	0.0374935	True	5.00667e-13	9.99783	0.129796	-0.0643661	0.00458507	TRIO	0.0232328	False	1	-4.34295e-11	0.418342	-0.0901071	1.30392e-32	TRIO	-0.0185169	False	3.58591e-28	10	0.205	-0.0811592	0.000193095	TRIO	0.00211742	False	1	-4.34295e-11	0.296005	-0.142041	0.0572347	TRIO	0.00794522	False	1	-4.34295e-11	0.30002
GPR85	0.695711	-0.303365	3.83734e-100	GPR85	-0.014751	True	1.05531e-95	10	0.252058	-0.207476	0.0041422	GPR85	-0.0411091	False	1	-4.34295e-11	0.606861	-0.260359	2.95364e-39	GPR85	0.044069	True	8.1228e-35	10	1.04683	-0.337281	1.2839e-159	GPR85	0.0627592	True	3.53086e-155	10	1.17173	-0.460385	4.95253e-66	GPR85	-0.0141801	True	1.362e-61	10	1.24732	-0.449577	2.72441e-09	GPR85	-0.0236244	True	7.49239e-05	4.12538	0.691603
DNM2	0.695674	-0.0856888	9.68931e-39	DNM2	-0.00464694	True	2.66466e-34	10	1.49123	-0.220923	7.79995e-12	DNM2	-0.0200996	True	2.14506e-07	6.66836	0.104004	-0.235127	0.000189457	DNM2	-0.00857975	False	1	-4.34295e-11	0.111197	0.0779665	0.00398421	DNM2	-0.0142706	False	1	-4.34295e-11	0.14439	-0.23168	7.8837e-05	DNM2	-0.0160861	False	1	-4.34295e-11	-0.193924	-0.0509101	0.0663072	DNM2	0.00797544	False	1	-4.34295e-11	0.00453227
SNRNP70	0.694547	-0.198055	6.35731e-51	SNRNP70	-0.00503114	True	1.74832e-46	10	0.820502	-0.151261	2.96298e-05	SNRNP70	-0.0109297	False	0.81485	0.0889226	0.419002	-0.311671	2.3735e-22	SNRNP70	0.000527445	False	6.52735e-18	10	0.202932	-0.0202555	5.04785e-09	SNRNP70	-0.0154769	False	0.000138821	3.85754	0.532915	-0.404623	6.28065e-26	SNRNP70	-0.00869276	True	1.72724e-21	10	0.462463	-0.149199	0.00411614	SNRNP70	-0.00565732	False	1	-4.34295e-11	-0.00313823
MECP2	0.694123	-0.211851	1.14082e-51	MECP2	0.0126493	True	3.13736e-47	10	1.29504	-0.286977	8.51229e-12	MECP2	-0.00707403	True	2.34097e-07	6.63042	0.15764	-0.0235743	0.000964714	MECP2	0.0401052	False	1	-4.34295e-11	0.409656	-0.116297	2.39303e-32	MECP2	-0.0628653	False	6.58108e-28	10	0.0300407	0.0165062	0.590079	MECP2	-0.000654499	False	1	-4.34295e-11	0.204126	-0.159268	0.155166	MECP2	0.00674236	False	1	-4.34295e-11	0.248769
MORF4L2	0.693777	-0.414993	1.23097e-68	MORF4L2	-0.0506756	True	3.38529e-64	10	-0.172998	-0.164294	0.298549	MORF4L2	0.0112854	False	1	-4.34295e-11	0.872393	-0.347775	1.86806e-76	MORF4L2	-0.0292821	True	5.13734e-72	10	0.550646	-0.168015	6.38984e-58	MORF4L2	0.0344453	True	1.75727e-53	10	0.616437	-0.325819	3.45803e-30	MORF4L2	-0.0184633	True	9.50992e-26	10	0.459784	-0.0691547	0.00450495	MORF4L2	0.00588369	False	1	-4.34295e-11	0.542889
MICU3	0.69322	-0.204598	3.41598e-53	MICU3	-0.0485215	True	9.3943e-49	10	0.48231	-0.117395	0.0076951	MICU3	-0.00757991	False	1	-4.34295e-11	0.301657	-0.206597	1.6246e-15	MICU3	-0.0122756	False	4.46782e-11	9.8396	0.299174	-0.0225421	2.5678e-14	MICU3	0.0312285	False	7.0617e-10	9.09357	0.184561	-0.165158	1.93187e-05	MICU3	-0.0145026	False	0.531284	0.274674	0.275277	-0.0668438	0.114285	MICU3	-0.0049204	False	1	-4.34295e-11	0.716651
RAB3C	0.691725	-0.334116	8.95823e-103	RAB3C	-0.0346753	True	2.4636e-98	10	0.338664	-0.22305	0.00504006	RAB3C	0.00176892	False	1	-4.34295e-11	0.556789	-0.15748	3.77201e-27	RAB3C	0.0241431	True	1.03734e-22	10	1.14889	-0.361303	2.64722e-205	RAB3C	-0.00207427	True	7.28013e-201	10	0.38107	-0.145785	2.42758e-11	RAB3C	-0.00312356	False	6.67608e-07	6.17541	1.68485	-0.350353	5.53751e-12	RAB3C	0.017748	True	1.52287e-07	6.81705	1.29796
CELSR2	0.690802	-0.141976	5.76349e-43	CELSR2	-0.0205859	True	1.58502e-38	10	0.558811	-0.191121	0.000642344	CELSR2	-0.0562129	False	1	-4.34295e-11	-0.0573432	-0.0336364	0.1666	CELSR2	0.00697223	False	1	-4.34295e-11	0.264269	-0.0704408	2.91747e-14	CELSR2	0.00501348	False	8.02334e-10	9.04463	0.040555	-0.0896348	0.39404	CELSR2	0.0302064	False	1	-4.34295e-11	0.389799	-0.208621	0.0113078	CELSR2	0.00268774	False	1	-4.34295e-11	0.107052
ST8SIA2	0.689872	-0.10063	1.91868e-45	ST8SIA2	-0.0091408	True	5.27657e-41	10	2.76912	-0.12078	6.89371e-27	ST8SIA2	0.0197739	True	1.89584e-22	10	0.188052	-0.194118	7.87568e-07	ST8SIA2	-0.016448	False	0.0216589	1.66436	-0.337777	0.327188	7.61676e-19	ST8SIA2	-0.00633035	False	2.09468e-14	9.99991	0.271924	-0.19258	2.85229e-08	ST8SIA2	0.0210346	False	0.000784409	3.10546	0.187473	0.0628398	0.24658	ST8SIA2	0.0239206	False	1	-4.34295e-11	0.040709
CISD1	0.689707	-0.441883	8.95877e-76	CISD1	-0.0307147	True	2.46375e-71	10	-0.129814	-0.291832	0.361535	CISD1	0.0184805	False	1	-4.34295e-11	0.411792	-0.105467	2.88938e-17	CISD1	-0.0258141	False	7.9461e-13	9.99656	1.00049	-0.571134	4.04744e-251	CISD1	-0.0492734	True	1.11309e-246	10	1.11792	-0.411404	3.95307e-80	CISD1	0.00962222	True	1.08713e-75	10	1.50546	-0.445085	4.51884e-17	CISD1	0.0278117	True	1.24273e-12	9.99464	1.34339
ABLIM3	0.689444	-0.292198	8.96273e-117	ABLIM3	-0.0239548	True	2.46484e-112	10	0.201551	-0.162531	0.025396	ABLIM3	-0.0128029	False	1	-4.34295e-11	0.853831	-0.318359	2.11717e-56	ABLIM3	0.0286868	True	5.82244e-52	10	0.766727	-0.26665	1.41066e-99	ABLIM3	-0.0104516	True	3.87945e-95	10	1.25672	-0.500541	4.66973e-67	ABLIM3	0.00857394	True	1.28422e-62	10	1.66532	-0.625597	4.80659e-12	ABLIM3	-0.00202109	True	1.32186e-07	6.87849	1.08027
CIB2	0.689319	-0.161959	3.62086e-41	CIB2	0.0229005	True	9.95774e-37	10	0.774729	-0.174764	2.54776e-05	CIB2	0.00256424	False	0.70066	0.154493	0.135829	-0.084613	0.00181562	CIB2	0.00428329	False	1	-4.34295e-11	0.1102	-0.0441995	0.000835724	CIB2	-0.028866	False	1	-4.34295e-11	0.186315	-0.0942897	0.00069994	CIB2	0.00904621	False	1	-4.34295e-11	0.0964713	0.00102238	0.564784	CIB2	-0.00132502	False	1	-4.34295e-11	0.278454
PPIG	0.689255	-0.252883	2.11e-51	PPIG	0.0526722	True	5.80271e-47	10	0.95552	-0.211818	8.967e-07	PPIG	-0.0225279	True	0.0246601	1.608	0.170581	-0.172062	0.000138772	PPIG	-0.00887138	False	1	-4.34295e-11	-0.0104535	-0.023817	0.752095	PPIG	0.0296525	False	1	-4.34295e-11	0.276119	-0.250177	1.02017e-07	PPIG	-0.0139372	False	0.00280556	2.55198	-0.0557726	-0.0236413	0.707123	PPIG	0.00498602	False	1	-4.34295e-11	-0.0894447
ANKRD26P1	0.689255	-0.242256	5.4889e-71	ANKRD26P1	-0.0607614	True	1.5095e-66	10	0.507996	-0.183541	9.01891e-05	ANKRD26P1	-0.000980034	False	1	-4.34295e-11	0.802278	-0.30731	1.24903e-53	ANKRD26P1	0.00647511	True	3.43497e-49	10	0.971909	-0.297689	5.323e-127	ANKRD26P1	0.0202469	True	1.46388e-122	10	0.899711	-0.418732	4.27138e-48	ANKRD26P1	0.0129776	True	1.17467e-43	10	0.846215	-0.412424	2.21371e-07	ANKRD26P1	0.0100009	True	0.00608793	2.21553	0.533334
NOL4L	0.689251	-0.179422	6.92403e-49	NOL4L	0.0231808	True	1.90418e-44	10	1.94231	-0.195795	6.92074e-16	NOL4L	0.0154349	True	1.90327e-11	9.92433	0.0561715	0.0114511	0.234034	NOL4L	0.0121371	False	1	-4.34295e-11	0.14513	-0.0176606	2.08083e-05	NOL4L	-0.000703725	False	0.572249	0.242415	0.26595	-0.070505	7.10582e-06	NOL4L	-0.00607374	False	0.195417	0.709037	0.00648825	0.102247	0.969482	NOL4L	0.00360593	False	1	-4.34295e-11	0.125937
FOSB	0.689136	-0.317757	2.07883e-96	FOSB	0.0235394	True	5.717e-92	10	0.132319	-0.225857	0.105759	FOSB	0.00184447	False	1	-4.34295e-11	0.73674	-0.338584	1.239e-58	FOSB	0.0150027	True	3.40738e-54	10	0.536638	-0.262017	1.41463e-75	FOSB	0.000241715	True	3.89037e-71	10	0.674345	-0.387747	2.04219e-44	FOSB	-0.0196732	True	5.61622e-40	10	0.0266875	-0.0849932	0.827848	FOSB	-0.0133737	False	1	-4.34295e-11	0.58349
SHANK2-AS1	0.687584	-0.180004	5.29092e-48	SHANK2-AS1	-0.0145922	True	1.45506e-43	10	1.58091	-0.209487	3.17281e-10	SHANK2-AS1	-0.0381773	True	8.72556e-06	5.0592	0.072668	-0.113821	0.010692	SHANK2-AS1	0.0116492	False	1	-4.34295e-11	-0.0573046	0.202334	0.224811	SHANK2-AS1	0.0672326	False	1	-4.34295e-11	0.047476	-0.111272	0.126142	SHANK2-AS1	-0.0114049	False	1	-4.34295e-11	-0.0380788	-0.0948933	0.524522	SHANK2-AS1	-0.0108051	False	1	-4.34295e-11	-0.0587843
CADM2	0.687379	-0.382905	1.30535e-103	CADM2	-0.0271739	True	3.58985e-99	10	1.53018	-0.314434	2.06597e-16	CADM2	0.0445148	True	5.68162e-12	9.976	0.56546	-0.393561	2.98458e-55	CADM2	-0.0328545	True	8.2079e-51	10	1.4177	-0.191329	2.13986e-222	CADM2	0.00926729	True	5.88483e-218	10	1.10522	-0.628543	7.73438e-107	CADM2	-0.00140934	True	2.12703e-102	10	0.661607	-0.345202	7.18237e-06	CADM2	-0.0139631	False	0.197522	0.704384	1.13668
Rhesus_G0028356	0.687345	-0.181531	4.71288e-47	Rhesus_G0028356	-0.0377678	True	1.29609e-42	10	1.73358	-0.320232	2.04445e-16	Rhesus_G0028356	0.0471748	True	5.62243e-12	9.97624	0.203065	-0.101651	3.24272e-06	Rhesus_G0028356	0.0310588	False	0.089178	1.04974	0.201311	0.00442508	3.39934e-07	Rhesus_G0028356	-0.017996	False	0.00934854	2.02926	0.180019	-0.103797	0.000318588	Rhesus_G0028356	0.00992299	False	1	-4.34295e-11	0.00289535	-0.0663986	0.978503	Rhesus_G0028356	0.000548465	False	1	-4.34295e-11	0.0325021
TNFAIP8L3	0.687329	-0.240463	1.26439e-88	TNFAIP8L3	0.0190813	True	3.47721e-84	10	0.382994	-0.166409	3.25279e-06	TNFAIP8L3	0.0162552	False	0.0894549	1.0484	0.0107539	-0.111679	0.149433	TNFAIP8L3	-0.00326687	False	1	-4.34295e-11	1.4895	-0.353505	7.72892e-173	TNFAIP8L3	0.0937488	True	2.12553e-168	10	0	-0.11001	1	TNFAIP8L3	-0.0116904	False	1	-4.34295e-11	0.0295762	-0.0862571	0.721176	TNFAIP8L3	-0.0209497	False	1	-4.34295e-11	0.0841021
AGO4	0.687321	-0.155547	4.37489e-46	AGO4	-0.0215031	True	1.20314e-41	10	1.21281	-0.0941957	7.12776e-08	AGO4	0.0634524	True	0.0019602	2.7077	0.0902083	-0.0849449	0.0344343	AGO4	-0.00805596	False	1	-4.34295e-11	0.284976	-0.015923	5.96967e-15	AGO4	0.0454856	False	1.64172e-10	9.57811	0.171375	-0.140552	0.000664355	AGO4	-0.0116999	False	1	-4.34295e-11	0.134259	-0.0546375	0.390076	AGO4	-0.00756881	False	1	-4.34295e-11	0.0586833
FLRT2	0.687259	-0.361248	6.47613e-87	FLRT2	-0.134717	True	1.781e-82	10	3.14721	0.146344	7.73288e-25	FLRT2	0.135135	True	2.12662e-20	10	-1.18392	0.812708	4.59941e-97	FLRT2	0.0884028	True	1.26488e-92	10	0.478811	-0.00675742	2.27654e-36	FLRT2	-0.0431916	False	6.26071e-32	10	0.374097	-0.303687	1.08392e-18	FLRT2	-0.0329465	False	2.98089e-14	9.99987	0.406651	-0.400624	0.000106414	FLRT2	-0.0150654	False	1	-4.34295e-11	0.237495
SHPRH	0.686332	-0.169253	2.33305e-48	SHPRH	0.0226595	True	6.41613e-44	10	1.38978	-0.197411	3.69587e-11	SHPRH	0.0074763	True	1.0164e-06	5.99289	0.0701422	-0.0888319	0.0990876	SHPRH	0.0454925	False	1	-4.34295e-11	0.334883	-0.0135495	3.9417e-19	SHPRH	-0.0138141	False	1.08401e-14	9.99995	0.182313	-0.198859	9.90027e-05	SHPRH	-0.0279985	False	1	-4.34295e-11	-0.284655	0.118822	0.0503808	SHPRH	0.0298492	False	1	-4.34295e-11	-0.116435
PXDC1	0.685527	0.180173	5.7551e-24	PXDC1	0.0953467	True	1.58271e-19	10	0.269509	-0.244356	0.0057351	PXDC1	-0.0492288	False	1	-4.34295e-11	0.0445936	-0.231656	0.0209318	PXDC1	-0.0114852	False	1	-4.34295e-11	0.503076	-0.177003	4.77834e-52	PXDC1	0.0445784	True	1.31409e-47	10	-0.0442138	-0.172173	0.0868044	PXDC1	-0.00222202	False	1	-4.34295e-11	-0.143814	-0.0930638	0.115105	PXDC1	-0.00991233	False	1	-4.34295e-11	-8.23712e-05
ZNF608	0.685226	0.183387	1.25778e-38	ZNF608	0.0271311	True	3.45902e-34	10	1.62015	-0.346034	1.60901e-19	ZNF608	0.0624616	True	4.42493e-15	9.99998	-0.220675	-0.180201	3.32258e-10	ZNF608	-0.0339004	False	9.13743e-06	5.03917	0.807324	-0.227097	2.26924e-128	ZNF608	-0.0378175	True	6.24063e-124	10	-0.455503	-0.0524037	5.15327e-28	ZNF608	0.00375013	False	1.4172e-23	10	-0.280115	0.0584882	0.03814	ZNF608	0.00128878	False	1	-4.34295e-11	-0.300612
TM2D3	0.684518	-0.243921	1.8731e-55	TM2D3	0.0492833	True	5.15121e-51	10	0.374967	-0.158011	0.0295542	TM2D3	-0.0427227	False	1	-4.34295e-11	0.755508	-0.34862	8.61538e-62	TM2D3	-0.0190659	True	2.36931e-57	10	0.42817	-0.101078	3.25117e-33	TM2D3	0.0373572	False	8.94103e-29	10	0.959832	-0.448792	2.6473e-64	TM2D3	0.00366928	True	7.28033e-60	10	1.13598	-0.332115	1.21031e-09	TM2D3	-0.000929938	True	3.32848e-05	4.47775	0.633293
AC079921.1	0.684214	-0.168277	2.02916e-42	AC079921.1	0.0195967	True	5.58039e-38	10	0.0874578	-0.0760099	0.549903	AC079921.1	0.00533468	False	1	-4.34295e-11	0.176242	-0.118447	7.05074e-06	AC079921.1	-0.0103897	False	0.193902	0.712417	0.16684	-0.0428533	2.6553e-06	AC079921.1	0.0240498	False	0.0730234	1.13654	0.219756	-0.153103	1.4152e-06	AC079921.1	-0.0221371	False	0.0389195	1.40983	0.993205	-0.413491	3.59318e-07	AC079921.1	-0.00107665	True	0.0098816	2.00517	0.252765
PSD	0.682954	-0.289566	1.14267e-100	PSD	0.0364075	True	3.14246e-96	10	0.21177	-0.18108	0.0123285	PSD	-0.0366759	False	1	-4.34295e-11	0.927977	-0.322641	1.4255e-62	PSD	-0.0145636	True	3.92026e-58	10	0.887301	-0.293099	2.62506e-123	PSD	0.0214668	True	7.21916e-119	10	1.23045	-0.508567	8.40908e-71	PSD	0.0110749	True	2.31258e-66	10	1.81915	-0.64005	5.44809e-13	PSD	-0.00301132	True	1.49828e-08	7.82152	1.35156
ABI2	0.681719	-0.236654	2.25988e-50	ABI2	-0.0471941	True	6.21491e-46	10	1.75128	-0.329065	8.28203e-19	ABI2	-0.0307547	True	2.27764e-14	9.9999	0.234334	-0.118443	3.06832e-07	ABI2	-0.0193378	False	0.00843818	2.07375	0.292833	-0.0914197	5.5959e-18	ABI2	0.032974	False	1.53893e-13	9.99933	0.179307	-0.0876968	0.00100106	ABI2	0.00695875	False	1	-4.34295e-11	0.372178	-0.15035	0.0175184	ABI2	-0.00622102	False	1	-4.34295e-11	-0.155172
ZNF385D	0.681534	-0.17992	1.92408e-50	ZNF385D	-0.0905043	True	5.29142e-46	10	3.1007	-0.180907	7.62482e-32	ZNF385D	0.162836	True	2.0969e-27	10	0.0821103	-0.206	0.0155875	ZNF385D	-0.0100153	False	1	-4.34295e-11	0.592327	0.0449898	5.76215e-47	ZNF385D	0.075979	True	1.58465e-42	10	0.139551	-0.331475	7.6034e-07	ZNF385D	-0.0472248	False	0.0209101	1.67964	0.246578	-0.356905	0.00718268	ZNF385D	-0.0283948	False	1	-4.34295e-11	0.546716
ANKRD52	0.681346	-0.170192	2.83809e-44	ANKRD52	0.016128	True	7.80502e-40	10	2.01717	-0.225716	6.47385e-14	ANKRD52	-0.000394368	True	1.78037e-09	8.72576	0.141956	-0.140876	8.50277e-05	ANKRD52	0.0203017	False	1	-4.34295e-11	0.0899568	0.0392546	0.0166007	ANKRD52	-0.0252614	False	1	-4.34295e-11	0.19045	-0.165182	1.18064e-05	ANKRD52	0.00268685	False	0.324687	0.488535	-0.00813546	-0.0493037	0.949067	ANKRD52	-0.0101766	False	1	-4.34295e-11	0.100379
STAU2	0.681135	-0.290608	5.5409e-59	STAU2	0.0570474	True	1.5238e-54	10	0.150627	-0.0931568	0.401468	STAU2	-0.0552516	False	1	-4.34295e-11	0.642712	-0.167865	2.83197e-37	STAU2	-0.00811202	True	7.78819e-33	10	0.476748	-0.155507	7.50995e-44	STAU2	0.0417072	False	2.06531e-39	10	0.90343	-0.223385	1.55175e-45	STAU2	0.025787	True	4.26747e-41	10	0.381914	-0.10292	0.0189504	STAU2	-0.00143209	False	1	-4.34295e-11	0.27478
SMAD9	0.681003	-0.261122	3.47874e-68	SMAD9	-0.0143122	True	9.56687e-64	10	1.2996	-0.181513	3.69782e-08	SMAD9	0.0313071	True	0.00101694	2.99271	0.183931	-0.206811	2.05949e-10	SMAD9	-0.000185563	False	5.66381e-06	5.24688	0.435694	-0.140973	8.08517e-34	SMAD9	0.00745517	False	2.2235e-29	10	0.248337	-0.255077	2.01014e-14	SMAD9	-0.00172267	False	5.52808e-10	9.18521	1.73804	-0.407482	3.2095e-10	SMAD9	0.0152565	True	8.82645e-06	5.05421	0.329182
MRFAP1L1	0.680793	-0.247227	6.69661e-56	MRFAP1L1	-0.0116425	True	1.84164e-51	10	0.411549	-0.111077	0.0257282	MRFAP1L1	0.01348	False	1	-4.34295e-11	0.532228	-0.216307	2.4172e-30	MRFAP1L1	-0.00386709	True	6.64755e-26	10	0.45204	-0.0616906	6.89557e-35	MRFAP1L1	-0.0157257	False	1.89635e-30	10	0.414759	-0.159546	2.31644e-13	MRFAP1L1	0.00903245	False	6.37043e-09	8.18907	0.842782	-0.346284	2.11155e-07	MRFAP1L1	-0.0268997	True	0.00580697	2.23605	0.624604
ZNF652	0.68074	-0.128039	2.0825e-43	ZNF652	-0.0115871	True	5.72708e-39	10	1.10649	-0.247082	1.96416e-09	ZNF652	-0.0522129	True	5.40163e-05	4.26747	0.117043	-0.153696	0.00412956	ZNF652	-0.0208899	False	1	-4.34295e-11	0.195858	0.035847	1.25784e-07	ZNF652	0.0521741	False	0.00345918	2.46103	-0.00996528	-0.046717	0.846274	ZNF652	-0.00397214	False	1	-4.34295e-11	0.256408	-0.102393	0.105631	ZNF652	-0.00301456	False	1	-4.34295e-11	-0.046698
ST3GAL5	0.680204	-0.260893	5.01963e-63	ST3GAL5	-0.0365948	True	1.38045e-58	10	0.718248	-0.151621	0.000140956	ST3GAL5	0.0299426	False	1	-4.34295e-11	0.623732	-0.217104	1.09363e-35	ST3GAL5	-0.0194516	True	3.00759e-31	10	0.455214	-0.174126	5.30097e-43	ST3GAL5	-0.0450079	False	1.45782e-38	10	0.738224	-0.274965	3.31838e-33	ST3GAL5	0.0115129	True	9.12587e-29	10	1.49425	-0.257703	1.50291e-09	ST3GAL5	0.000484269	True	4.13316e-05	4.38372	0.780108
SLC2A11	0.679978	-0.194219	6.23533e-47	SLC2A11	0.0173784	True	1.71478e-42	10	0.6862	-0.196269	6.28977e-05	SLC2A11	-0.0497155	False	1	-4.34295e-11	0.0664068	-0.0749807	0.107878	SLC2A11	-0.00995114	False	1	-4.34295e-11	0.22059	-0.169943	3.02625e-17	SLC2A11	-0.0324773	False	8.3225e-13	9.9964	0.348081	-0.208379	5.17644e-12	SLC2A11	-0.00443152	False	1.42357e-07	6.84632	1.06844	-0.341991	1.04688e-06	SLC2A11	0.0145874	True	0.0287902	1.54076	0.899165
NLGN1	0.679826	-0.288717	1.72604e-67	NLGN1	0.035037	True	4.74679e-63	10	-0.0378917	-0.198847	0.66386	NLGN1	-0.00903749	False	1	-4.34295e-11	0.0716261	-0.229332	0.00236701	NLGN1	-0.0140608	False	1	-4.34295e-11	0.495759	-0.254637	1.44457e-56	NLGN1	-0.0373373	False	3.9727e-52	10	0.745722	-0.451601	9.9894e-54	NLGN1	-4.2842e-05	True	2.74718e-49	10	0.835372	-0.464598	2.43021e-08	NLGN1	-0.00789916	True	0.000668332	3.17501	0.280678
C5orf63	0.679398	-0.244136	1.31437e-54	C5orf63	0.0263571	True	3.61465e-50	10	0.496602	-0.222105	0.00136287	C5orf63	-0.00861405	False	1	-4.34295e-11	0.527596	-0.0922782	1.09942e-21	C5orf63	0.0380097	True	3.02351e-17	10	0.542648	-0.224135	4.40476e-59	C5orf63	0.000969611	True	1.21135e-54	10	0.54714	-0.210808	3.25121e-20	C5orf63	-0.00425864	True	8.94116e-16	10	0.584581	-0.266033	0.000392959	C5orf63	-0.00308532	False	1	-4.34295e-11	0.366755
BEX2	0.679373	-0.387117	1.59208e-57	BEX2	-0.00491628	True	4.37839e-53	10	0.426988	-0.402802	0.0112003	BEX2	-0.0262091	False	1	-4.34295e-11	1.63882	-0.533103	3.01799e-257	BEX2	-0.00676181	True	8.29978e-253	10	1.09396	-0.268791	1.1032e-236	BEX2	0.0124733	True	3.03391e-232	10	1.78045	-0.718763	3.34488e-222	BEX2	0.0232507	True	9.19874e-218	10	0.808051	-0.179985	6.4682e-08	BEX2	-0.00997639	True	0.00177882	2.74987	1.55902
SLC1A2	0.679167	-0.417279	3.52623e-142	SLC1A2	-0.102014	True	9.69748e-138	10	3.50115	-0.348958	8.90002e-42	SLC1A2	0.099707	True	2.4476e-37	10	-0.126919	0.0518841	0.00330276	SLC1A2	-0.0140152	False	1	-4.34295e-11	1.06924	-0.0512961	2.49255e-130	SLC1A2	0.0278297	True	6.85476e-126	10	-0.674703	0.485159	9.06914e-30	SLC1A2	0.0307877	True	2.4941e-25	10	0.281781	-0.0951622	0.0698623	SLC1A2	-0.0137869	False	1	-4.34295e-11	0.405614
ADCY5	0.678463	-0.251965	1.97875e-66	ADCY5	-0.00875585	True	5.44175e-62	10	0.916013	-0.12904	1.345e-05	ADCY5	0.0419211	False	0.369887	0.43193	0.658593	-0.269044	6.60786e-43	ADCY5	-0.00729534	True	1.81723e-38	10	0.418621	-0.0362182	4.0187e-25	ADCY5	0.0203493	False	1.10518e-20	10	0.860834	-0.395686	8.164e-47	ADCY5	0.00912359	True	2.24518e-42	10	0.789084	-0.286749	3.5058e-05	ADCY5	-0.0153284	False	0.964129	0.0158648	0.482545
PNMA8C	0.67841	-0.140858	7.70708e-41	PNMA8C	0.015115	True	2.11953e-36	10	0.342394	-0.0845754	0.0602983	PNMA8C	0.011024	False	1	-4.34295e-11	-0.0683259	-0.0171235	0.0994815	PNMA8C	-0.0285222	False	1	-4.34295e-11	0.159562	-0.0928531	2.87339e-07	PNMA8C	0.0102131	False	0.00790211	2.10226	-0.0128507	0.0480541	0.818649	PNMA8C	0.00545112	False	1	-4.34295e-11	0.827211	-0.0178137	0.000334665	PNMA8C	0.0237475	False	1	-4.34295e-11	-0.0285874
GRM7	0.678075	-0.248592	1.48072e-85	GRM7	0.0232445	True	4.07212e-81	10	-0.0389182	-0.096208	0.557287	GRM7	0.00734382	False	1	-4.34295e-11	1.1596	-0.3461	1.65478e-62	GRM7	0.00350749	True	4.5508e-58	10	0.59787	-0.253631	4.05713e-89	GRM7	-0.0199666	True	1.11575e-84	10	0.864889	-0.357732	8.21684e-36	GRM7	-0.00929886	True	2.25971e-31	10	0.475047	-0.302918	2.96732e-05	GRM7	0.00641333	False	0.816044	0.0882866	0.876443
CBX5	0.677875	-0.243884	5.87627e-50	CBX5	0.0282678	True	1.61603e-45	10	0.0893202	-0.268481	0.585401	CBX5	-0.0358857	False	1	-4.34295e-11	0.0266639	-0.118337	0.533578	CBX5	-0.0173413	False	1	-4.34295e-11	0.293081	-0.270124	2.88779e-21	CBX5	0.0154106	False	7.9417e-17	10	0.215744	-0.279916	9.97546e-06	CBX5	-0.00731276	False	0.274335	0.561719	-0.0333037	-0.112286	0.811993	CBX5	-0.00116083	False	1	-4.34295e-11	-0.176486
TNR	0.676846	-0.25224	3.25737e-74	TNR	0.00262978	True	8.9581e-70	10	0.488416	-0.105337	0.00751847	TNR	-0.0382799	False	1	-4.34295e-11	0.170182	-0.190584	1.94454e-12	TNR	-0.0203585	False	5.34767e-08	7.27102	0.0664375	0.185301	0.165256	TNR	0.0911023	False	1	-4.34295e-11	0.477381	-0.290725	1.95012e-27	TNR	-0.0158209	False	5.36301e-23	10	-0.155829	0.0853242	0.290461	TNR	-0.00740878	False	1	-4.34295e-11	0.920254
ANKS3	0.674952	-0.159154	6.70808e-46	ANKS3	0.0168971	True	1.84479e-41	10	0.82411	-0.173749	1.01395e-05	ANKS3	-0.0412034	False	0.278846	0.554635	0.467396	-0.234944	9.37742e-26	ANKS3	0.0197839	False	2.57888e-21	10	0.224165	0.00397981	5.07361e-10	ANKS3	-0.00712367	False	1.39529e-05	4.85533	0.609928	-0.266667	3.54418e-27	ANKS3	0.0182783	True	9.74686e-23	10	0.403609	-0.164294	0.0110692	ANKS3	-0.0121219	False	1	-4.34295e-11	0.156696
KIAA1549L	0.674785	-0.341441	3.97747e-93	KIAA1549L	-0.0282648	True	1.09384e-88	10	1.02751	-0.182029	2.32219e-07	KIAA1549L	-0.0554224	True	0.00638627	2.19475	0.417145	-0.173598	1.8892e-19	KIAA1549L	-0.00336414	False	5.1955e-15	9.99998	0.83284	-0.100233	5.22129e-82	KIAA1549L	0.0702945	True	1.43591e-77	10	0.363296	-0.096666	2.06164e-09	KIAA1549L	0.0086065	False	5.66971e-05	4.24644	0.622036	-0.302788	0.000112402	KIAA1549L	-0.000629664	False	1	-4.34295e-11	0.61752
SDK1	0.674146	-0.209274	2.60595e-64	SDK1	-0.00556683	True	7.16662e-60	10	-0.01317	-0.0890802	0.738312	SDK1	-0.018087	False	1	-4.34295e-11	0.01518	-0.0947486	0.274799	SDK1	-0.000778184	False	1	-4.34295e-11	0.755688	-0.256523	1.1505e-97	SDK1	-0.0280384	True	3.16399e-93	10	0.0319261	-0.0738042	0.333524	SDK1	0.000836319	False	1	-4.34295e-11	-0.0181602	-0.0444959	0.845814	SDK1	0.00590569	False	1	-4.34295e-11	0.304554
VMA21	0.673998	-0.221085	2.06042e-49	VMA21	-0.0331359	True	5.66636e-45	10	0.487741	-0.190334	0.0052865	VMA21	0.0549886	False	1	-4.34295e-11	0.278517	-0.200225	7.83836e-11	VMA21	-0.0113775	False	2.15563e-06	5.66641	0.333452	-0.110204	3.63928e-22	VMA21	-0.0729094	False	1.00084e-17	10	0.23965	-0.183339	3.10301e-06	VMA21	-0.0047336	False	0.0853358	1.06887	0.253437	-0.112385	0.112219	VMA21	0.00831793	False	1	-4.34295e-11	0.355481
SCN8A	0.673747	-0.146873	2.57152e-43	SCN8A	-0.0439727	True	7.07193e-39	10	1.54118	-0.182265	1.06452e-11	SCN8A	0.0304154	True	2.92754e-07	6.53335	0.199461	-0.0984077	8.59727e-06	SCN8A	-0.00408412	False	0.236434	0.626291	0.224064	-0.0153676	5.87107e-10	SCN8A	-0.0067519	False	1.6146e-05	4.79193	0.301982	-0.134935	5.28316e-08	SCN8A	0.00570633	False	0.00145292	2.83776	0.183484	-0.126566	0.186851	SCN8A	-0.00114738	False	1	-4.34295e-11	0.267605
ZMYND11	0.673108	-0.275795	2.94367e-55	ZMYND11	0.0150283	True	8.09539e-51	10	1.11852	-0.26019	3.62927e-09	ZMYND11	0.015001	True	9.98086e-05	4.00083	0.544279	-0.22443	2.40727e-30	ZMYND11	0.0128868	True	6.62024e-26	10	0.826869	-0.246758	1.02673e-118	ZMYND11	-0.0269395	True	2.82362e-114	10	0.664979	-0.356724	2.16707e-35	ZMYND11	0.00285947	True	5.95965e-31	10	0.994499	-0.398632	7.13936e-10	ZMYND11	-0.0136531	True	1.96339e-05	4.70699	0.571215
EIF3J	0.672991	-0.303864	2.61282e-53	EIF3J	0.0275591	True	7.18552e-49	10	0.176959	-0.171661	0.318724	EIF3J	0.0720211	False	1	-4.34295e-11	0.594454	-0.299817	6.96255e-39	EIF3J	0.00366402	True	1.91477e-34	10	0.774776	-0.280241	3.09492e-112	EIF3J	-0.0723416	True	8.51133e-108	10	0.795215	-0.407211	2.94002e-48	EIF3J	0.0123668	True	8.08534e-44	10	0.586149	-0.284421	0.00019195	EIF3J	-0.00115414	False	1	-4.34295e-11	0.455983
MIF	0.672164	-0.32365	6.17161e-63	MIF	0.00346928	True	1.69726e-58	10	0.223336	-0.299783	0.124869	MIF	-0.0229409	False	1	-4.34295e-11	0.256476	-0.160516	5.93744e-09	MIF	0.0246012	False	0.000163286	3.78705	1.02354	-0.366934	5.42722e-204	MIF	0.0821175	True	1.49254e-199	10	0.666072	-0.275616	6.3643e-32	MIF	-0.009607	True	1.75025e-27	10	0.476552	-0.169644	0.00286872	MIF	-0.00732983	False	1	-4.34295e-11	1.41633
PCNX4	0.672053	-0.27605	1.11833e-59	PCNX4	-0.00172246	True	3.07553e-55	10	0.34373	-0.0961889	0.0672207	PCNX4	-0.0581963	False	1	-4.34295e-11	0.418986	-0.164779	1.52764e-18	PCNX4	0.000250657	False	4.20116e-14	9.99982	0.434699	-0.142678	1.93849e-35	PCNX4	0.0747685	False	5.33105e-31	10	0.158683	-0.045338	0.00476943	PCNX4	-0.0237056	False	1	-4.34295e-11	0.480974	-0.237287	0.00187653	PCNX4	0.00691276	False	1	-4.34295e-11	0.296461
SHISA6	0.670578	-0.299589	3.28636e-129	SHISA6	-0.0911889	True	9.03781e-125	10	0.0352642	-0.173928	0.0156694	SHISA6	-0.0558742	False	1	-4.34295e-11	0.0401366	-0.174885	0.000304601	SHISA6	-0.0109092	False	1	-4.34295e-11	2.15829	-0.612159	0	SHISA6	0.0564371	True	0	10	0.111401	-0.203882	9.40591e-12	SHISA6	-0.0273077	False	2.58672e-07	6.58708	3.32866	-1.03258	2.75239e-26	SHISA6	0.0373889	True	7.56934e-22	10	0.334511
EID2B	0.670521	-0.247315	4.51247e-59	EID2B	0.0145708	True	1.24097e-54	10	0.0591284	-0.022055	0.75315	EID2B	-0.013416	False	1	-4.34295e-11	0.640417	-0.139582	7.47661e-31	EID2B	-0.000773283	True	2.05614e-26	10	0.399619	-0.0878545	1.66858e-27	EID2B	-0.0228164	False	4.58877e-23	10	0.696551	-0.216283	1.15145e-26	EID2B	-0.007028	True	3.16661e-22	10	0.539873	-0.165796	0.00236151	EID2B	0.0101444	False	1	-4.34295e-11	0.649574
CCDC174	0.669822	0.0544643	2.31418e-36	CCDC174	0.0864213	True	6.36422e-32	10	0.546273	0.00980118	0.00794735	CCDC174	0.00783155	False	1	-4.34295e-11	0.0975481	-0.130945	0.018382	CCDC174	0.0131293	False	1	-4.34295e-11	-0.190806	0.0697195	3.87607e-09	CCDC174	-0.107712	False	0.000106596	3.97226	0.0225918	-0.139445	0.631849	CCDC174	-0.0121837	False	1	-4.34295e-11	-0.315692	0.0966032	0.0241857	CCDC174	-0.00406873	False	1	-4.34295e-11	-0.317773
WNK3	0.669394	-0.160803	1.60273e-46	WNK3	-0.0186872	True	4.40767e-42	10	0.830739	-0.204788	6.84944e-06	WNK3	-0.0466297	False	0.188366	0.724997	-0.122997	0.0663586	0.00703059	WNK3	0.0143117	False	1	-4.34295e-11	0.104624	-0.00690985	0.0019254	WNK3	0.00961897	False	1	-4.34295e-11	-0.0807842	0.0958349	0.148033	WNK3	6.86942e-05	False	1	-4.34295e-11	0.112857	-0.0147931	0.458112	WNK3	0.0172149	False	1	-4.34295e-11	-0.46031
TXN	0.669372	-0.00173724	4.39573e-43	TXN	0.0721927	True	1.20887e-38	10	-0.736172	-0.0550308	2.2542e-05	TXN	-0.0366834	False	0.619926	0.20766	0.680267	-0.49784	1.22738e-61	TXN	-0.015421	True	3.37541e-57	10	0.443177	-0.0765189	1.61241e-38	TXN	0.0139384	False	4.43429e-34	10	0.723083	-0.40837	7.99794e-46	TXN	-0.000968166	True	2.19951e-41	10	0.0545954	-0.089544	0.706669	TXN	-0.0150528	False	1	-4.34295e-11	0.800673
ATN1	0.66854	-0.149278	4.04232e-44	ATN1	0.0415998	True	1.11168e-39	10	1.70463	-0.259841	2.37678e-16	ATN1	-0.031126	True	6.53639e-12	9.9725	0.0872457	-0.151553	0.0323928	ATN1	-0.0207237	False	1	-4.34295e-11	0.0566584	0.109196	0.123858	ATN1	-0.00558599	False	1	-4.34295e-11	0.235848	-0.200747	2.47014e-06	ATN1	-0.0218836	False	0.0679313	1.16793	0.114293	-0.0650298	0.44587	ATN1	0.0144457	False	1	-4.34295e-11	0.354103
NLGN3	0.668147	-0.229288	4.23324e-55	NLGN3	-0.0161324	True	1.16418e-50	10	0.570132	-0.228684	4.09283e-05	NLGN3	0.0205969	False	1	-4.34295e-11	0.299565	-0.164312	8.9778e-12	NLGN3	0.0129557	False	2.46898e-07	6.60731	0.561291	-0.171081	1.03009e-52	NLGN3	0.0261546	True	2.83286e-48	10	0.51072	-0.220684	2.91064e-18	NLGN3	-0.0124936	True	8.00455e-14	9.99965	0.582477	-0.1071	0.00464026	NLGN3	0.000441108	False	1	-4.34295e-11	0.64922
MAPK8	0.667572	-0.118938	4.29796e-43	MAPK8	-0.028636	True	1.18198e-38	10	1.0692	-0.0484881	1.14813e-06	MAPK8	0.00961514	True	0.0315748	1.50066	-0.0677926	-0.0315006	0.110467	MAPK8	0.00102689	False	1	-4.34295e-11	0.212759	0.0383199	4.53016e-09	MAPK8	0.00807818	False	0.000124584	3.90454	0.0179688	-0.10072	0.707497	MAPK8	-0.00371903	False	1	-4.34295e-11	0.300731	-0.178982	0.0390265	MAPK8	-0.0160873	False	1	-4.34295e-11	-0.0369973
TMEM108-AS1	0.667541	-0.0335355	5.21506e-26	TMEM108-AS1	0.0246453	True	1.43419e-21	10	0.377057	-0.121254	0.02291	TMEM108-AS1	-0.0131937	False	1	-4.34295e-11	-0.243701	0.144426	8.33252e-07	TMEM108-AS1	0.0222645	False	0.0229153	1.63988	0.0551669	-0.108936	0.0163199	TMEM108-AS1	-0.0128502	False	1	-4.34295e-11	0.00605389	-0.129067	0.809759	TMEM108-AS1	-0.0048345	False	1	-4.34295e-11	0.0415475	-0.0904758	0.710481	TMEM108-AS1	-0.00898466	False	1	-4.34295e-11	0.0756147
RABAC1	0.667181	-0.254053	6.32695e-53	RABAC1	0.00273978	True	1.73997e-48	10	-0.524402	0.117776	0.00498274	RABAC1	-0.0263788	False	1	-4.34295e-11	0.741971	-0.300267	1.3037e-57	RABAC1	-0.00614668	True	3.58532e-53	10	0.255817	0.0857372	1.06626e-12	RABAC1	0.0225149	False	2.93232e-08	7.53131	0.924597	-0.354308	3.85858e-59	RABAC1	-0.000133674	True	1.06115e-54	10	0.778151	-0.241632	1.58518e-06	RABAC1	-0.000171882	True	0.043594	1.36057	1.03356
PHACTR3	0.666813	-0.0234641	1.83742e-38	PHACTR3	0.0632144	True	5.05309e-34	10	0.586106	-0.019558	0.00338052	PHACTR3	-0.0337951	False	1	-4.34295e-11	0.0539432	0.0186364	0.246099	PHACTR3	0.0293112	False	1	-4.34295e-11	-0.235293	0.14969	4.87491e-12	PHACTR3	0.0143716	False	1.34065e-07	6.87236	0.149113	0.0314102	0.00894121	PHACTR3	0.0115446	False	1	-4.34295e-11	-0.0959904	0.0512251	0.510418	PHACTR3	0.0170147	False	1	-4.34295e-11	0.191798
ARL9	0.666633	-0.158515	6.95787e-46	ARL9	-0.002017	True	1.91348e-41	10	0.701366	-0.194913	6.40492e-05	ARL9	0.0205669	False	1	-4.34295e-11	0.931204	-0.141061	2.0262e-62	ARL9	0.0166015	True	5.57226e-58	10	0.37992	-0.16743	2.47147e-32	ARL9	-0.052317	False	6.7968e-28	10	1.05582	-0.210521	5.58858e-53	ARL9	0.0335489	True	1.53692e-48	10	0.490266	-0.117409	0.00407245	ARL9	0.00747711	False	1	-4.34295e-11	0.163944
OPTN	0.666592	-0.160269	1.18779e-44	OPTN	0.0310986	True	3.26655e-40	10	0.10762	-0.0143288	0.57233	OPTN	-0.046045	False	1	-4.34295e-11	0.389587	-0.218783	2.39477e-20	OPTN	-0.00635321	False	6.58585e-16	10	0.0632813	0.0882897	0.0927758	OPTN	0.0150266	False	1	-4.34295e-11	0.577257	-0.265068	6.5796e-25	OPTN	-0.00134039	True	1.80945e-20	10	0.46547	-0.133437	0.00554666	OPTN	0.0155269	False	1	-4.34295e-11	0.381449
LHFPL4	0.666457	-0.232778	7.17638e-57	LHFPL4	0.00223529	True	1.97358e-52	10	0.419288	-0.113499	0.0187436	LHFPL4	-0.0178179	False	1	-4.34295e-11	0.245946	-0.0671811	9.65057e-07	LHFPL4	0.0352164	False	0.02654	1.5761	0.652908	-0.163369	1.13093e-64	LHFPL4	-0.00968884	True	3.11018e-60	10	0.316174	-0.100716	1.43814e-07	LHFPL4	-0.00574694	False	0.00395503	2.40285	0.792764	-0.310671	1.0536e-05	LHFPL4	-0.00457187	False	0.28975	0.537977	0.8003
PAFAH1B2	0.666063	-0.113326	3.81494e-43	PAFAH1B2	0.0338261	True	1.04915e-38	10	0.864017	-0.0561714	3.46942e-05	PAFAH1B2	0.00615284	False	0.954124	0.0203951	-0.100295	-0.0345388	0.0215831	PAFAH1B2	-0.0436546	False	1	-4.34295e-11	-0.0152643	0.060591	0.657395	PAFAH1B2	-0.0325486	False	1	-4.34295e-11	-0.0598551	-0.0396099	0.245688	PAFAH1B2	0.0239601	False	1	-4.34295e-11	0.16986	-0.0797366	0.260843	PAFAH1B2	0.0153978	False	1	-4.34295e-11	0.416562
SLC35F1	0.666016	-0.394144	7.0696e-101	SLC35F1	-0.0703217	True	1.94421e-96	10	1.07897	-0.280736	8.33379e-10	SLC35F1	-0.000560133	True	2.29188e-05	4.63981	-0.200131	0.109388	2.65613e-05	SLC35F1	0.028073	False	0.730463	0.136402	1.16595	-0.43583	2.78389e-250	SLC35F1	0.0129461	True	7.65599e-246	10	0.0758313	0.13112	0.242099	SLC35F1	0.0172067	False	1	-4.34295e-11	0.508078	-0.36467	0.000148396	SLC35F1	-0.0141967	False	1	-4.34295e-11	0.841145
HS2ST1	0.665871	-0.185228	7.75182e-43	HS2ST1	0.0378935	True	2.13183e-38	10	-0.0825814	-0.181648	0.377536	HS2ST1	-0.0362291	False	1	-4.34295e-11	0.420315	-0.207704	5.45662e-20	HS2ST1	-0.00673181	False	1.50063e-15	9.99999	0.408628	-0.26339	1.93114e-51	HS2ST1	-0.00178103	False	5.31082e-47	10	0.262561	-0.147516	1.34163e-06	HS2ST1	0.0118334	False	0.0368962	1.43302	0.0611755	0.0216327	0.712248	HS2ST1	0.00342709	False	1	-4.34295e-11	0.748299
LSM10	0.665809	-0.28257	9.0472e-59	LSM10	0.0261346	True	2.48807e-54	10	0.248541	-0.21416	0.0889675	LSM10	0.00377384	False	1	-4.34295e-11	0.772383	-0.324728	1.07808e-58	LSM10	-0.0156881	True	2.96483e-54	10	0.533989	-0.161432	2.69029e-50	LSM10	-0.0104621	True	7.39855e-46	10	0.718718	-0.310598	3.94508e-34	LSM10	-0.0171602	True	1.08494e-29	10	0.721351	-0.201815	5.9657e-05	LSM10	-0.00232426	False	1	-4.34295e-11	0.825869
UBN2	0.664955	-0.139875	3.54055e-43	UBN2	-0.0104696	True	9.73687e-39	10	1.54039	-0.144634	6.50561e-12	UBN2	0.0528589	True	1.78911e-07	6.74712	-0.019347	-0.0699892	0.63681	UBN2	0.00610723	False	1	-4.34295e-11	0.271009	-0.00934358	6.55079e-14	UBN2	-0.0467708	False	1.80153e-09	8.7209	-0.0319943	-0.0868703	0.490772	UBN2	-0.0106372	False	1	-4.34295e-11	0.265534	-0.15789	0.0638649	UBN2	-0.00855282	False	1	-4.34295e-11	-0.0528242
REX1BD	0.664863	-0.283408	4.8952e-54	REX1BD	0.0339364	True	1.34623e-49	10	0.123504	-0.0391574	0.512349	REX1BD	0.0467117	False	1	-4.34295e-11	0.697501	-0.296707	2.42499e-50	REX1BD	-0.0263082	True	6.66896e-46	10	0.45232	-0.0443356	2.51706e-36	REX1BD	0.0330494	False	6.92216e-32	10	0.608386	-0.29091	5.09264e-28	REX1BD	0.00657667	True	1.40053e-23	10	1.00691	-0.461626	2.03649e-10	REX1BD	-0.00543565	True	5.60056e-06	5.25176	1.0776
AC040168.1	0.664779	-0.175447	4.47347e-45	AC040168.1	-0.0413894	True	1.23025e-40	10	1.01208	-0.206795	1.7376e-07	AC040168.1	0.0192791	True	0.00477858	2.3207	0.337733	-0.0712055	2.83603e-10	AC040168.1	0.00782678	False	7.79937e-06	5.10793	0.152055	-0.00486197	3.35156e-05	AC040168.1	0.030754	False	0.921712	0.0354047	0.211211	-0.00420195	0.00131442	AC040168.1	0.0273482	False	1	-4.34295e-11	0.10536	-0.0561444	0.48142	AC040168.1	0.00804152	False	1	-4.34295e-11	0.40248
ARHGAP32	0.664368	-0.156343	4.64096e-44	ARHGAP32	-0.00680329	True	1.27631e-39	10	1.56648	-0.13229	7.84045e-12	ARHGAP32	0.00912066	True	2.1562e-07	6.66611	0.149458	-0.131406	0.000425139	ARHGAP32	0.017171	False	1	-4.34295e-11	0.13621	0.0308439	0.000148845	ARHGAP32	-0.00883726	False	1	-4.34295e-11	0.104875	-0.127792	0.0332336	ARHGAP32	-0.0106028	False	1	-4.34295e-11	0.0343484	-0.0172382	0.814585	ARHGAP32	-0.00303452	False	1	-4.34295e-11	0.0603186
CAVIN2-AS1	0.664278	-0.187773	5.3379e-54	CAVIN2-AS1	-0.029219	True	1.46798e-49	10	0.923382	-0.183109	3.42673e-07	CAVIN2-AS1	0.0157294	True	0.00942384	2.02577	0.124699	-0.0941925	0.000108348	CAVIN2-AS1	0.0136862	False	1	-4.34295e-11	0.236818	-0.107805	8.86684e-18	CAVIN2-AS1	0.0279498	False	2.43847e-13	9.99894	0.366111	-0.188767	3.76423e-14	CAVIN2-AS1	-0.0156362	False	1.0352e-09	8.94493	0.056217	-0.0709834	0.5987	CAVIN2-AS1	-0.00883879	False	1	-4.34295e-11	0.177443
RPAP2	0.664094	-0.208802	4.83061e-48	RPAP2	-0.00119655	True	1.32847e-43	10	0.511614	-0.111869	0.00789297	RPAP2	0.0613276	False	1	-4.34295e-11	0.300398	-0.159152	1.87324e-11	RPAP2	-0.0376222	False	5.15161e-07	6.28797	0.331628	-0.0887598	3.40965e-21	RPAP2	-0.0208336	False	9.37687e-17	10	0.296764	-0.0935244	3.78633e-07	RPAP2	0.00660804	False	0.0104128	1.98243	0.303743	-0.194628	0.0358827	RPAP2	0.00232162	False	1	-4.34295e-11	0.196808
C14orf132	0.662835	-0.0790669	1.31696e-44	C14orf132	-0.0268671	True	3.62176e-40	10	1.63088	-0.0286294	7.37976e-15	C14orf132	0.0146344	True	2.02951e-10	9.51863	0.00980145	-0.24073	0.800754	C14orf132	-0.0736214	False	1	-4.34295e-11	-0.615537	0.445438	4.77819e-70	C14orf132	0.0729397	True	1.31405e-65	10	-0.478386	0.219364	5.39334e-20	C14orf132	0.0166271	False	1.48322e-15	9.99999	-0.671754	0.662759	6.10557e-05	C14orf132	0.00770265	False	1	-4.34295e-11	-0.0745872
ARL6IP1	0.661811	-0.412247	7.65984e-80	ARL6IP1	-0.0261329	True	2.10653e-75	10	-0.00831364	-0.245932	0.952772	ARL6IP1	-0.0260029	False	1	-4.34295e-11	0.653549	-0.445497	1.03348e-69	ARL6IP1	-0.0232893	True	2.84218e-65	10	0.646786	-0.39133	4.7612e-125	ARL6IP1	-0.0201123	True	1.30938e-120	10	0.707555	-0.496114	1.03715e-58	ARL6IP1	-0.0310792	True	2.85228e-54	10	1.07681	-0.547695	3.55015e-15	ARL6IP1	-0.0065515	True	9.76328e-11	9.70414	0.683212
SYP	0.660372	-0.275506	9.35235e-67	SYP	0.00489902	True	2.57199e-62	10	0.564726	-0.217783	0.000201504	SYP	-0.0527432	False	1	-4.34295e-11	0.565796	-0.249299	1.09509e-35	SYP	0.00981442	True	3.01161e-31	10	0.600573	-0.200709	5.54308e-70	SYP	0.0104286	True	1.5244e-65	10	0.835774	-0.35132	1.97956e-43	SYP	0.0184032	True	5.444e-39	10	1.84359	-0.724304	5.92132e-20	SYP	-0.0247932	True	1.62842e-15	9.99999	2.35137
FUOM	0.660089	-0.446929	1.23808e-83	FUOM	-0.0025404	True	3.40484e-79	10	0.397778	-0.245043	0.0122182	FUOM	-0.00463909	False	1	-4.34295e-11	1.98602	-0.718835	0	FUOM	-0.00206485	True	0	10	0.999253	-0.280062	4.58754e-170	FUOM	0.0154954	True	1.26162e-165	10	2.36249	-1.01346	1.67295e-300	FUOM	0.0136028	True	4.60078e-296	10	0.376783	-0.383233	0.00199193	FUOM	0.00515537	False	1	-4.34295e-11	1.28925
PGAP1	0.659707	-0.201101	2.72388e-49	PGAP1	0.0171256	True	7.49094e-45	10	1.52388	-0.272894	7.57819e-15	PGAP1	-0.0084002	True	2.08408e-10	9.51087	0.208176	-0.000243274	2.66197e-05	PGAP1	-0.0100589	False	0.732067	0.135449	0.537762	-0.179988	3.2471e-58	PGAP1	-0.0462985	True	8.92985e-54	10	0.38218	-0.0542858	1.3539e-10	PGAP1	-0.0110234	False	3.72337e-06	5.42905	0.521913	-0.192519	0.000988203	PGAP1	-0.00685507	False	1	-4.34295e-11	0.382476
AKAP6	0.659596	-0.0987935	1.30827e-39	AKAP6	-0.00513503	True	3.59787e-35	10	2.14257	-0.233401	5.98257e-20	AKAP6	-0.0215883	True	1.64527e-15	9.99999	0.127258	-0.102249	0.00247366	AKAP6	0.0218673	False	1	-4.34295e-11	0.449379	-0.0701473	3.20639e-35	AKAP6	-0.0255929	False	8.81791e-31	10	0.000126572	0.0262379	0.99818	AKAP6	-0.0029259	False	1	-4.34295e-11	-0.04774	-0.0271364	0.723348	AKAP6	0.000324562	False	1	-4.34295e-11	0.074075
APLP1	0.659391	-0.279769	1.00404e-58	APLP1	-0.00277423	True	2.76121e-54	10	0.530252	-0.26697	0.000979036	APLP1	-0.0455116	False	1	-4.34295e-11	0.731303	-0.0794699	3.9143e-44	APLP1	-0.00127148	True	1.07647e-39	10	0.42032	-0.105262	2.09357e-36	APLP1	0.00194797	False	5.75754e-32	10	1.29777	-0.101907	4.82616e-77	APLP1	0.0250689	True	1.32724e-72	10	1.25419	-0.605906	5.14614e-16	APLP1	-0.0067375	True	1.41524e-11	9.94251	0.99619
DCAF7	0.659238	-0.187531	1.287e-45	DCAF7	0.0218344	True	3.53938e-41	10	0.985359	-0.188333	5.77557e-07	DCAF7	-0.0111369	True	0.0158834	1.79906	-0.0523581	-0.0592966	0.224632	DCAF7	-0.0175368	False	1	-4.34295e-11	0.242702	-0.0800156	1.02718e-12	DCAF7	-0.00852834	False	2.82484e-08	7.54747	0.0448911	-0.0580817	0.395035	DCAF7	-0.0129928	False	1	-4.34295e-11	0.360916	-0.205094	0.0177635	DCAF7	0.0141011	False	1	-4.34295e-11	0.124655
BCHE	0.658707	-0.208249	8.83584e-46	BCHE	0.0201727	True	2.42995e-41	10	0.0573689	-0.129719	0.585759	BCHE	-0.0610258	False	1	-4.34295e-11	-0.0126452	-0.14722	0.327107	BCHE	0.010137	False	1	-4.34295e-11	0.0638407	-0.132442	0.00228816	BCHE	-0.00188179	False	1	-4.34295e-11	0.00860763	-0.154642	0.60364	BCHE	-0.0075335	False	1	-4.34295e-11	0.224466	-0.105606	0.187764	BCHE	-0.0247264	False	1	-4.34295e-11	0.150587
CAMK2G	0.658442	-0.247119	4.28091e-59	CAMK2G	-0.0167106	True	1.17729e-54	10	0.69609	-0.174321	9.57416e-05	CAMK2G	-0.020403	False	1	-4.34295e-11	0.087657	0.0113602	0.0834962	CAMK2G	-0.000237405	False	1	-4.34295e-11	0.339522	-0.0936917	1.8439e-21	CAMK2G	-0.0272269	False	5.0709e-17	10	0.301886	-0.120766	2.22969e-07	CAMK2G	0.0121008	False	0.00613187	2.21241	0.775204	-0.367756	3.02888e-06	CAMK2G	-0.00393554	False	0.0832972	1.07937	0.421551
AC022966.1	0.65828	-0.175504	2.91836e-45	AC022966.1	0.00414126	True	8.02579e-41	10	1.10635	-0.208204	1.94091e-08	AC022966.1	-0.0315355	True	0.000533769	3.27265	0.318839	-0.14064	3.58661e-12	AC022966.1	0.0285461	False	9.86354e-08	7.00553	0.214967	0.00446617	1.09028e-08	AC022966.1	0.0606261	False	0.000299838	3.52311	0.571493	-0.300047	5.28052e-27	AC022966.1	-0.00818829	True	1.4522e-22	10	0.324229	-0.0805294	0.0649121	AC022966.1	0.00754303	False	1	-4.34295e-11	0.26323
SH3PXD2A	0.658271	-0.257931	1.85901e-61	SH3PXD2A	-0.00233168	True	5.11246e-57	10	0.999498	-0.0870226	1.55046e-05	SH3PXD2A	-0.00155328	False	0.426393	0.37019	0.182133	-0.134514	8.4035e-06	SH3PXD2A	0.0466532	False	0.231105	0.636191	0.177452	0.0259926	3.72627e-06	SH3PXD2A	-0.021445	False	0.102476	0.989378	0.374349	-0.197111	2.36919e-12	SH3PXD2A	0.0176333	False	6.5155e-08	7.18539	0.468917	-0.15049	0.00626807	SH3PXD2A	0.011707	False	1	-4.34295e-11	0.320845
SATB2	0.658202	-0.253668	7.49492e-92	SATB2	0.033271	True	2.06118e-87	10	0.576652	-0.227799	8.25214e-15	SATB2	0.00901234	True	2.26942e-10	9.48553	0.0312983	-0.12576	0.0566016	SATB2	-0.0231812	False	1	-4.34295e-11	1.83938	-0.521499	5.80445e-306	SATB2	0.022984	True	1.59628e-301	10	0.0286898	-0.13361	0.105013	SATB2	-0.0147594	False	1	-4.34295e-11	-0.11476	0.0174954	0.317087	SATB2	0.00998988	False	1	-4.34295e-11	-0.109998
CDK5R2	0.657702	-0.219104	2.85259e-54	CDK5R2	-0.0250905	True	7.8449e-50	10	1.02389	-0.236694	8.43244e-09	CDK5R2	-0.0195958	True	0.000231901	3.6347	0.486673	-0.258613	2.67977e-32	CDK5R2	-0.00815823	False	7.36963e-28	10	0.569615	-0.125788	1.73779e-47	CDK5R2	0.00422784	True	4.77908e-43	10	0.777617	-0.362134	7.815e-41	CDK5R2	-0.00171787	True	2.1492e-36	10	0.758831	-0.353864	3.13771e-06	CDK5R2	-0.00289136	False	0.0862903	1.06404	1.21814
ANKS1A	0.657345	-0.180268	7.88601e-44	ANKS1A	-0.0424261	True	2.16873e-39	10	0.51974	-0.145636	0.00223797	ANKS1A	-0.0181798	False	1	-4.34295e-11	0.0394854	-0.0707855	0.327126	ANKS1A	0.01993	False	1	-4.34295e-11	0.379478	-0.131228	2.97442e-28	ANKS1A	0.0268999	False	8.17996e-24	10	0.145878	-0.0930757	0.00503973	ANKS1A	-0.00601934	False	1	-4.34295e-11	0.221335	-0.123087	0.134524	ANKS1A	-0.00676102	False	1	-4.34295e-11	0.243876
ZNF546	0.656255	-0.159996	7.68027e-42	ZNF546	-0.00656783	True	2.11215e-37	10	0.465723	-0.0396032	0.0287405	ZNF546	0.000976355	False	1	-4.34295e-11	0.182102	-0.105779	2.04602e-05	ZNF546	0.0136612	False	0.562675	0.249742	0.0818651	0.0412891	0.0306522	ZNF546	0.0383322	False	1	-4.34295e-11	0.138096	-0.0951394	0.00493468	ZNF546	-0.016716	False	1	-4.34295e-11	0.0443534	0.0434899	0.79314	ZNF546	-0.00437125	False	1	-4.34295e-11	-0.0566668
KCNC1	0.656132	-0.182636	4.48207e-45	KCNC1	-0.0063429	True	1.23261e-40	10	1.18281	-0.229039	1.43781e-09	KCNC1	0.0202025	True	3.95412e-05	4.40295	0.238135	-0.127872	2.8778e-08	KCNC1	-0.0039228	False	0.000791425	3.10159	0.284237	-0.030399	8.13427e-14	KCNC1	-0.0153896	False	2.237e-09	8.63134	0.236453	-0.116327	1.73932e-05	KCNC1	0.0064987	False	0.47833	0.320273	0.934054	-0.246451	3.3036e-05	KCNC1	0.00712931	False	0.908524	0.0416635	0.551527
NPTN	0.656002	-0.241705	6.1077e-56	NPTN	0.00325886	True	1.67968e-51	10	0.711296	-0.196677	4.74543e-05	NPTN	0.034577	False	1	-4.34295e-11	0.739275	-0.314037	3.42328e-54	NPTN	-0.000513726	True	9.41436e-50	10	0.660528	-0.200568	6.66435e-75	NPTN	-0.0432908	True	1.83276e-70	10	1.3984	-0.62914	2.93657e-111	NPTN	-0.00361835	True	8.07587e-107	10	1.30992	-0.299649	1.06715e-08	NPTN	0.00260712	True	0.000293478	3.53242	0.697136
CAST	0.655851	-0.229174	6.15201e-55	CAST	0.0388731	True	1.69186e-50	10	0.191748	-0.171231	0.0591224	CAST	-0.0135151	False	1	-4.34295e-11	1.0319	-0.388719	6.18283e-72	CAST	0.000247697	True	1.70034e-67	10	0.476428	-0.217832	4.64294e-53	CAST	-0.00373143	False	1.27685e-48	10	0.989919	-0.45766	3.14223e-54	CAST	-0.00814005	True	8.64145e-50	10	0.672071	-0.350857	1.20293e-05	CAST	0.000629705	False	0.330818	0.480411	0.517546
CAMKK2	0.655346	-0.149124	2.90254e-42	CAMKK2	-0.016411	True	7.98227e-38	10	0.86698	-0.137697	1.48868e-05	CAMKK2	-0.0134212	False	0.409401	0.387851	0.493094	-0.241436	3.79399e-29	CAMKK2	-0.0159228	False	1.04338e-24	10	0.276896	-0.0532517	7.09616e-15	CAMKK2	-0.0147722	False	1.95152e-10	9.52995	0.436983	-0.191917	5.71237e-15	CAMKK2	0.0112937	False	1.57096e-10	9.58991	0.882494	-0.292311	2.55448e-06	CAMKK2	0.0192091	False	0.0702507	1.15335	0.340623
CLTB	0.654452	-0.256483	3.60102e-52	CLTB	-0.0517797	True	9.90317e-48	10	0.558713	-0.325309	0.000150261	CLTB	0.0330866	False	1	-4.34295e-11	0.879615	-0.263858	2.30218e-64	CLTB	0.0315141	True	6.33123e-60	10	0.666916	-0.276542	1.65384e-90	CLTB	0.0051656	True	4.54823e-86	10	1.00248	-0.37515	3.09745e-61	CLTB	-0.0114758	True	8.5183e-57	10	1.30736	-0.390416	3.22179e-12	CLTB	0.00788195	True	8.86023e-08	7.05206	0.872752
BAALC	0.6536	-0.251061	4.52226e-82	BAALC	-0.0153542	True	1.24367e-77	10	0.0906599	-0.145591	0.0104551	BAALC	-0.0406208	False	1	-4.34295e-11	0.101971	-0.145244	7.67499e-06	BAALC	-0.0145343	False	0.21107	0.675573	0.528779	-0.242371	3.98038e-76	BAALC	-0.00762529	True	1.09465e-71	10	0.565076	-0.287628	4.7743e-27	BAALC	0.0212152	True	1.31298e-22	10	0.81539	-0.191742	0.000690096	BAALC	0.0187473	False	1	-4.34295e-11	1.91768
MTPAP	0.653231	-0.158888	6.52765e-43	MTPAP	0.0202331	True	1.79517e-38	10	0.364249	-0.0556287	0.0623228	MTPAP	-0.0409296	False	1	-4.34295e-11	0.632753	-0.28645	4.13666e-43	MTPAP	0.00858649	True	1.13762e-38	10	0.227985	-0.060775	4.5347e-11	MTPAP	-0.00255623	False	1.24709e-06	5.90407	0.664342	-0.342306	2.33808e-34	MTPAP	-0.0105002	True	6.42995e-30	10	0.427743	-0.0923694	0.0162988	MTPAP	0.0128734	False	1	-4.34295e-11	-0.199393
NF2	0.65091	-0.155194	6.91077e-41	NF2	-0.0201059	True	1.90053e-36	10	1.13267	-0.148815	1.99485e-07	NF2	0.0101611	True	0.00548603	2.26074	-0.00011293	-0.0484971	0.997912	NF2	0.000765267	False	1	-4.34295e-11	0.0151216	0.0480905	0.669045	NF2	-0.0244688	False	1	-4.34295e-11	0.072041	-0.0734389	0.162783	NF2	0.0338894	False	1	-4.34295e-11	0.192996	-0.10098	0.206028	NF2	0.00491533	False	1	-4.34295e-11	0.0579671
AC010157.2	0.650219	-0.245112	2.5603e-85	AC010157.2	0.0392748	True	7.04108e-81	10	0.256183	-0.140991	0.00489948	AC010157.2	-0.0118298	False	1	-4.34295e-11	0.0721417	-0.133995	6.93682e-06	AC010157.2	-0.0253341	False	0.19077	0.719491	0.737718	-0.208525	1.66258e-69	AC010157.2	0.0311889	True	4.57227e-65	10	0.0120984	-0.0305559	0.793064	AC010157.2	-0.00907926	False	1	-4.34295e-11	0.984862	-0.403836	3.07546e-06	AC010157.2	0.00541062	False	0.0845783	1.07274	0.879335
EIF4G2	0.649631	-0.0270237	3.49953e-45	EIF4G2	-0.00976502	True	9.62407e-41	10	0.580315	-0.0391981	0.00242946	EIF4G2	-0.0393259	False	1	-4.34295e-11	-0.511171	0.329027	9.12688e-30	EIF4G2	0.0194441	True	2.50998e-25	10	-0.228106	0.0985959	8.54573e-12	EIF4G2	-0.00483423	False	2.35016e-07	6.62872	-0.558407	0.329747	1.01991e-25	EIF4G2	-0.00505947	True	2.80487e-21	10	-0.258814	0.274883	0.0791298	EIF4G2	0.021803	False	1	-4.34295e-11	0.255991
PRKAR2B	0.649284	-0.199233	1.6318e-45	PRKAR2B	-0.0367437	True	4.48763e-41	10	0.80099	-0.160507	3.27459e-05	PRKAR2B	-0.0133426	False	0.900544	0.0454951	0.484805	-0.25529	8.81712e-27	PRKAR2B	-0.0228705	False	2.4248e-22	10	0.475893	-0.0967705	1.49718e-40	PRKAR2B	0.0461718	False	4.1174e-36	10	0.916548	-0.381955	2.48693e-54	PRKAR2B	0.00685496	True	6.83931e-50	10	0.124393	-0.154196	0.363848	PRKAR2B	0.0269444	False	1	-4.34295e-11	0.83958
N4BP2	0.647435	-0.26535	1.21688e-50	N4BP2	-0.0263535	True	3.34654e-46	10	0.873508	-0.375823	1.33683e-08	N4BP2	-0.00515446	True	0.000367641	3.43458	0.184264	-0.127591	4.01918e-05	N4BP2	-0.000869713	False	1	-4.34295e-11	0.797055	-0.400986	1.08359e-145	N4BP2	-0.0578783	True	2.97998e-141	10	-0.0788164	0.0797058	0.166445	N4BP2	-0.00659425	False	1	-4.34295e-11	0.584572	-0.343384	8.27084e-05	N4BP2	0.00857815	False	1	-4.34295e-11	0.30593
CREG2	0.646638	-0.218028	9.37561e-66	CREG2	-0.023249	True	2.57839e-61	10	0.431309	-0.176562	3.57366e-07	CREG2	-0.00876812	False	0.00982791	2.00754	0.177641	-0.142723	7.30882e-10	CREG2	0.00736504	False	2.01e-05	4.6968	0.600814	-0.193329	1.12802e-60	CREG2	0.0167115	True	3.10217e-56	10	0.680314	-0.320409	2.11448e-32	CREG2	0.00369877	True	5.81504e-28	10	0.432509	-0.252288	0.00104865	CREG2	-0.0286738	False	1	-4.34295e-11	0.942795
AC027251.1	0.646249	-0.22942	3.39101e-72	AC027251.1	0.0475736	True	9.32561e-68	10	0.0552463	-0.116948	0.322701	AC027251.1	-0.0263129	False	1	-4.34295e-11	0.367938	-0.195389	2.05263e-22	AC027251.1	0.0014091	False	5.64494e-18	10	0.98827	-0.343743	2.64618e-156	AC027251.1	-0.0252822	True	7.27725e-152	10	0.435001	-0.241283	3.45698e-20	AC027251.1	0.0109622	False	9.50705e-16	10	0.407075	-0.179477	0.0109571	AC027251.1	0.00454201	False	1	-4.34295e-11	0.658757
JAKMIP2	0.645563	-0.0483487	5.43314e-41	JAKMIP2	-0.0234794	True	1.49417e-36	10	1.21425	-0.230249	1.83197e-10	JAKMIP2	0.0143801	True	5.0381e-06	5.29772	0.200088	-0.201933	2.00284e-06	JAKMIP2	-0.00603445	False	0.0550802	1.259	0.428022	0.0585154	4.06222e-32	JAKMIP2	0.11963	False	1.11715e-27	10	0.217643	-0.144873	3.21372e-05	JAKMIP2	-0.012605	False	0.883806	0.0536432	0.0593107	-0.00256028	0.693721	JAKMIP2	0.00142173	False	1	-4.34295e-11	-0.272715
LURAP1L	0.645438	-0.11653	1.17412e-31	LURAP1L	0.0336049	True	3.22896e-27	10	0.33382	-0.132011	0.00334405	LURAP1L	0.00256543	False	1	-4.34295e-11	0.0270552	-0.103556	0.0611107	LURAP1L	-0.0100898	False	1	-4.34295e-11	0.339697	-0.119333	6.07919e-25	LURAP1L	0.0186413	False	1.67184e-20	10	0.0427464	-0.108874	0.0435683	LURAP1L	0.0085193	False	1	-4.34295e-11	0.895122	-0.36399	7.76817e-06	LURAP1L	-0.0243176	False	0.213632	0.670333	0.179449
PARP8	0.645095	-0.0372016	3.34951e-29	PARP8	0.0361892	True	9.2115e-25	10	0.27914	-0.279831	0.000688775	PARP8	-0.0591545	False	1	-4.34295e-11	0.237212	-0.268999	3.11661e-15	PARP8	-0.0147322	False	8.571e-11	9.73116	0.766947	-0.358014	1.15792e-141	PARP8	0.0119993	True	3.18438e-137	10	0.221866	-0.211218	3.89948e-07	PARP8	0.00437651	False	0.0107239	1.96965	0.731549	-0.24233	0.000124534	PARP8	-0.00247445	False	1	-4.34295e-11	0.258319
FAM189A1	0.644246	-0.14772	3.84282e-37	FAM189A1	0.019119	True	1.05682e-32	10	0.593857	-0.158317	4.33225e-05	FAM189A1	0.043715	False	1	-4.34295e-11	-0.0230475	-0.0605723	0.372653	FAM189A1	-0.036767	False	1	-4.34295e-11	0.410788	-0.167424	1.55399e-42	FAM189A1	-0.0459178	False	4.27363e-38	10	0.0524175	-0.0649576	0.200375	FAM189A1	0.0140969	False	1	-4.34295e-11	0.442555	-0.229925	0.00357336	FAM189A1	-0.00358917	False	1	-4.34295e-11	0.537384
RANGAP1	0.644196	-0.299272	8.78195e-68	RANGAP1	0.00216893	True	2.41512e-63	10	0.491115	-0.234613	0.0004383	RANGAP1	-0.0142694	False	1	-4.34295e-11	0.538538	-0.362463	1.68391e-52	RANGAP1	-0.00753606	True	4.63092e-48	10	0.62007	-0.257912	9.70452e-76	RANGAP1	-0.0282492	True	2.66884e-71	10	0.669619	-0.425245	2.68041e-48	RANGAP1	-0.00488244	True	7.37139e-44	10	0.609194	-0.270396	0.000478037	RANGAP1	0.0058964	False	1	-4.34295e-11	0.704618
AKAP1	0.643592	-0.213307	1.14155e-49	AKAP1	0.00176587	True	3.13938e-45	10	0.836771	-0.179915	9.93413e-06	AKAP1	-0.00216702	False	0.273199	0.563522	0.30276	-0.107151	3.21683e-10	AKAP1	0.0175875	False	8.8466e-06	5.05322	0.256769	-0.0241902	1.03497e-11	AKAP1	0.0255593	False	2.84628e-07	6.54557	0.243468	-0.0635909	7.13561e-05	AKAP1	-0.00895686	False	1	-4.34295e-11	0.421652	-0.134389	0.0186619	AKAP1	0.0103151	False	1	-4.34295e-11	0.370978
AC012459.1	0.643414	-0.130513	2.6365e-32	AC012459.1	0.000178552	True	7.25063e-28	10	0.195249	-0.102062	0.1293	AC012459.1	-0.0249539	False	1	-4.34295e-11	0.486354	-0.177753	1.6672e-21	AC012459.1	0.015348	False	4.58496e-17	10	0.0378376	-0.0637677	0.112404	AC012459.1	-0.0170895	False	1	-4.34295e-11	0.173306	-0.00798754	0.0108172	AC012459.1	0.00890988	False	1	-4.34295e-11	0.325532	-0.142392	0.0444085	AC012459.1	0.0147159	False	1	-4.34295e-11	0.0567764
SPTBN1	0.642797	-0.121946	7.02197e-43	SPTBN1	0.00635606	True	1.93111e-38	10	2.06878	-0.433688	9.10625e-29	SPTBN1	-0.00705893	True	2.50431e-24	10	0.657475	-0.340943	1.24291e-51	SPTBN1	-0.00293354	True	3.41814e-47	10	0.534472	-0.215302	1.08716e-59	SPTBN1	-0.0443351	True	2.98979e-55	10	1.09224	-0.484539	1.69031e-87	SPTBN1	-0.0181647	True	4.64852e-83	10	0.920797	-0.126376	1.47813e-07	SPTBN1	-0.00182462	True	0.00406499	2.39094	0.851427
POLR2I	0.64187	-0.360661	4.96915e-54	POLR2I	0.0135175	True	1.36656e-49	10	0.329284	-0.267993	0.0521645	POLR2I	0.0279259	False	1	-4.34295e-11	0.962403	-0.28964	1.35507e-83	POLR2I	-0.0425012	True	3.72657e-79	10	0.618931	-0.304612	8.22309e-81	POLR2I	0.0186537	True	2.26143e-76	10	1.03394	-0.31406	1.98451e-67	POLR2I	-0.0201917	True	5.4576e-63	10	0.532844	-0.292427	0.000381625	POLR2I	-0.00868145	False	1	-4.34295e-11	0.926617
PCED1A	0.641328	-0.205466	1.60087e-48	PCED1A	0.0155663	True	4.40257e-44	10	1.11111	-0.195104	6.14884e-08	PCED1A	-0.00226123	True	0.00169099	2.77186	0.404357	-0.170607	4.63991e-18	PCED1A	0.00352695	False	1.27602e-13	9.99945	0.285908	-0.0379347	8.95843e-14	PCED1A	-0.0136808	False	2.46366e-09	8.59114	0.487775	-0.222925	1.32411e-17	PCED1A	0.0107014	False	3.64142e-13	9.99842	0.354412	-0.194158	0.0179711	PCED1A	-0.00937915	False	1	-4.34295e-11	0.471633
NR2F1	0.641096	-0.495791	7.16939e-95	NR2F1	-0.148566	True	1.97165e-90	10	-0.371956	0.379833	0.060003	NR2F1	0.0717096	False	1	-4.34295e-11	0.133254	-0.482663	3.02811e-07	NR2F1	-0.0369257	False	0.0083276	2.07948	-1.00682	1.33011	1.82327e-153	NR2F1	0.201712	True	5.01418e-149	10	-0.0503081	-0.451957	0.0523379	NR2F1	-0.0449073	False	1	-4.34295e-11	-0.329856	-0.308526	5.68497e-06	NR2F1	-0.028504	False	0.156342	0.805923	0.486061
ELAVL2	0.641039	0.0930774	2.01237e-34	ELAVL2	0.0484284	True	5.53423e-30	10	-0.323522	-0.0112888	0.0554714	ELAVL2	-0.0070033	False	1	-4.34295e-11	-0.223465	-0.145696	1.4811e-11	ELAVL2	-0.0235727	False	4.07317e-07	6.38996	0.311171	-0.147151	2.48044e-23	ELAVL2	-0.0135631	False	6.82146e-19	10	-0.11147	-0.213735	0.00271402	ELAVL2	-0.0235794	False	1	-4.34295e-11	1.41636	-0.194916	2.03453e-13	ELAVL2	0.000718257	True	5.59515e-09	8.2445	0.61874
SLC6A6	0.640942	-0.145562	1.10464e-36	SLC6A6	-0.000566066	True	3.03787e-32	10	0.610265	-0.109925	0.00172781	SLC6A6	0.0423543	False	1	-4.34295e-11	0.248235	-0.0965348	1.58672e-07	SLC6A6	0.0208551	False	0.00436365	2.36015	0.257869	-0.0595932	1.05486e-12	SLC6A6	0.00891996	False	2.90097e-08	7.53596	0.343804	-0.181105	2.02262e-11	SLC6A6	-0.0152899	False	5.56241e-07	6.25466	-0.0667377	0.119222	0.713521	SLC6A6	0.0235139	False	1	-4.34295e-11	0.288246
NAP1L3	0.640779	-0.253104	9.17283e-53	NAP1L3	-0.0380605	True	2.52262e-48	10	0.292591	-0.209492	0.0590346	NAP1L3	0.00342467	False	1	-4.34295e-11	1.29281	-0.425001	1.04034e-136	NAP1L3	0.0184746	True	2.86104e-132	10	0.758565	-0.122968	3.57254e-90	NAP1L3	0.0681298	True	9.82485e-86	10	0.899945	-0.391752	8.07467e-58	NAP1L3	-0.0193047	True	2.22062e-53	10	1.36225	-0.501608	1.31322e-14	NAP1L3	-0.018489	True	3.61148e-10	9.33616	1.1557
NUCB2	0.640245	-0.267674	8.24938e-52	NUCB2	-0.015876	True	2.26866e-47	10	0.370226	-0.0789987	0.0564601	NUCB2	-0.000353514	False	1	-4.34295e-11	0.511002	-0.348157	2.20831e-37	NUCB2	-0.0236672	True	6.07307e-33	10	0.0549696	0.0912734	0.139385	NUCB2	0.0272512	False	1	-4.34295e-11	0.57597	-0.356002	5.54551e-30	NUCB2	0.00421669	True	1.52507e-25	10	0.201834	-0.0157699	0.219899	NUCB2	0.00329077	False	1	-4.34295e-11	0.286541
GCK	0.63904	-0.231668	1.8509e-68	GCK	0.0387698	True	5.09016e-64	10	0.623587	-0.19168	2.73034e-06	GCK	0.0134375	False	0.0750871	1.12443	0.503569	-0.22387	3.68143e-28	GCK	0.0135266	True	1.01243e-23	10	0.536873	-0.163658	1.83977e-46	GCK	-0.0438314	True	5.05954e-42	10	0.425849	-0.242968	3.54803e-20	GCK	-0.00937167	False	9.75745e-16	10	0.997914	-0.370175	5.6842e-06	GCK	0.0166784	False	0.156321	0.805982	0.926246
MIMT1	0.638863	-0.196623	2.01132e-53	MIMT1	-0.00335936	True	5.53132e-49	10	0.31096	-0.127511	0.00796723	MIMT1	0.0211979	False	1	-4.34295e-11	0.207183	-0.123722	2.56431e-08	MIMT1	-0.0234367	False	0.000705212	3.15168	0.191814	-0.105024	7.31601e-13	MIMT1	-0.0688999	False	2.01198e-08	7.69422	0.257874	-0.142618	1.8785e-07	MIMT1	0.00748919	False	0.00516606	2.28684	0.0746993	-0.059726	0.556902	MIMT1	-0.0138112	False	1	-4.34295e-11	0.0808841
TMEM259	0.638774	-0.162175	1.80955e-41	TMEM259	0.00388864	True	4.97643e-37	10	1.07802	-0.162607	1.39853e-07	TMEM259	0.0310069	True	0.00384608	2.41498	0.475581	-0.327695	1.47246e-34	TMEM259	-0.0142881	False	4.04941e-30	10	0.253088	-0.000136651	7.02929e-12	TMEM259	0.0168501	False	1.93313e-07	6.71352	0.595268	-0.399863	4.15511e-36	TMEM259	0.000878104	True	1.1427e-31	10	0.622308	-0.27964	0.00014995	TMEM259	-0.0120513	False	1	-4.34295e-11	0.491112
NDUFS8	0.638327	-0.341106	3.81912e-52	NDUFS8	-0.00848711	True	1.0503e-47	10	0.30794	-0.260073	0.0659746	NDUFS8	-0.0262199	False	1	-4.34295e-11	0.362592	-0.0875541	1.66111e-13	NDUFS8	-0.0047258	False	4.56822e-09	8.33085	0.407756	-0.259171	1.84377e-37	NDUFS8	-0.0119823	False	5.07055e-33	10	0.527152	-0.153174	1.08609e-19	NDUFS8	0.01371	True	2.98686e-15	9.99999	0.741835	-0.189156	8.45122e-06	NDUFS8	0.0216147	False	0.232417	0.633732	0.338592
EEF1E1	0.638159	-0.27269	5.90083e-53	EEF1E1	0.00553862	True	1.62279e-48	10	0.285144	-0.195351	0.0761736	EEF1E1	0.0588786	False	1	-4.34295e-11	0.797062	-0.305458	3.39607e-61	EEF1E1	-0.012113	True	9.33955e-57	10	0.641535	-0.234416	2.84691e-77	EEF1E1	0.0053664	True	7.8293e-73	10	0.810411	-0.308529	5.98361e-41	EEF1E1	-0.00842836	True	1.64555e-36	10	0.904848	-0.284078	1.60596e-07	EEF1E1	0.000153324	True	0.00441656	2.35492	0.559236
NT5DC3	0.63811	-0.226039	1.47648e-55	NT5DC3	-0.0110052	True	4.06048e-51	10	0.110385	-0.137391	0.255102	NT5DC3	-0.0462708	False	1	-4.34295e-11	0.203353	-0.168389	2.83079e-10	NT5DC3	-0.00883562	False	7.78495e-06	5.10874	0.68353	-0.193659	4.1849e-65	NT5DC3	-0.0249282	True	1.15089e-60	10	0.161436	-0.144398	0.000166542	NT5DC3	-0.00759859	False	1	-4.34295e-11	1.56707	-0.219121	1.88354e-06	NT5DC3	0.0471429	False	0.0517992	1.28568	0.556119
COTL1	0.637767	-0.266426	2.78214e-74	COTL1	0.0584366	True	7.65115e-70	10	0.325563	-0.180059	0.00657096	COTL1	0.0263148	False	1	-4.34295e-11	0.313139	-0.190007	2.81285e-15	COTL1	0.00663062	False	7.73563e-11	9.75115	0.883935	-0.327091	5.26679e-135	COTL1	-0.0115134	True	1.44842e-130	10	0.563205	-0.335367	6.48335e-34	COTL1	-0.021591	True	1.78299e-29	10	1.35661	-0.455551	2.95646e-09	COTL1	0.0122789	True	8.13057e-05	4.08988	0.0971358
ZBTB16	0.637244	-0.229829	5.07905e-58	ZBTB16	-0.0466562	True	1.39679e-53	10	0.938087	-0.0265861	8.19071e-06	ZBTB16	0.0354965	False	0.225253	0.64733	0.0439982	-0.350082	4.56534e-05	ZBTB16	-0.0177301	False	1	-4.34295e-11	0.498543	0.552522	5.74882e-23	ZBTB16	0.299144	False	1.58098e-18	10	0.00554631	-0.337861	0.627592	ZBTB16	-0.0169642	False	1	-4.34295e-11	0.0402543	-0.0852533	0.748822	ZBTB16	-0.0177686	False	1	-4.34295e-11	-0.122278
VGF	0.636493	-0.178573	1.5719e-43	VGF	0.0130192	True	4.32289e-39	10	0.540168	-0.230539	8.45841e-07	VGF	-0.0163644	True	0.0232615	1.63336	0.348589	-0.218804	3.09027e-21	VGF	-0.0319238	False	8.49854e-17	10	0.294412	-0.104386	4.91993e-19	VGF	-0.0382183	False	1.35303e-14	9.99994	0.559097	-0.309958	4.58089e-30	VGF	0.00104017	True	1.25979e-25	10	1.21517	-0.454871	1.22084e-08	VGF	-0.00465811	True	0.000335743	3.47399	1.47245
DNAJB4	0.636228	-0.229175	4.97715e-51	DNAJB4	-0.00599439	True	1.36877e-46	10	-0.0420303	-0.0802687	0.778225	DNAJB4	0.0185501	False	1	-4.34295e-11	0.431328	-0.217705	1.24466e-22	DNAJB4	0.0237002	False	3.42295e-18	10	0.350906	-0.121852	1.86149e-23	DNAJB4	0.0404055	False	5.11928e-19	10	0.460199	-0.25257	3.02259e-18	DNAJB4	-0.0200218	False	8.31243e-14	9.99964	0.418275	-0.134738	0.0185777	DNAJB4	-0.003546	False	1	-4.34295e-11	0.363751
SIKE1	0.635973	-0.20046	1.55873e-44	SIKE1	-0.0104323	True	4.28667e-40	10	0.330046	-0.069646	0.0837662	SIKE1	-0.00373257	False	1	-4.34295e-11	0.201012	-0.0972446	6.95449e-06	SIKE1	0.0124719	False	0.191256	0.718386	0.177842	-0.00864811	7.50885e-07	SIKE1	0.00842381	False	0.0206501	1.68508	0.213189	-0.122875	5.82703e-05	SIKE1	0.0110066	False	1	-4.34295e-11	0.612464	-0.194098	0.000383875	SIKE1	-0.0260747	False	1	-4.34295e-11	0.540729
ROCK2	0.635467	-0.0135281	5.77865e-32	ROCK2	-0.000501451	True	1.58919e-27	10	1.43013	-0.333596	1.19965e-14	ROCK2	-0.00406975	True	3.29916e-10	9.36662	0.130783	-0.20144	0.000682362	ROCK2	0.0108778	False	1	-4.34295e-11	0.343215	-0.135588	1.56021e-25	ROCK2	-0.00105231	False	4.29073e-21	10	0.156854	-0.211821	0.000686847	ROCK2	-0.0172928	False	1	-4.34295e-11	-0.183583	0.0851334	0.210612	ROCK2	0.0306673	False	1	-4.34295e-11	-0.0915172
POLR2L	0.634138	-0.358051	1.54757e-55	POLR2L	0.0736983	True	4.25598e-51	10	0.0585574	-0.266366	0.702119	POLR2L	-0.021201	False	1	-4.34295e-11	0.572747	-0.178298	1.3912e-33	POLR2L	0.0111278	True	3.82593e-29	10	0.859417	-0.34799	1.25915e-144	POLR2L	0.0214937	True	3.46279e-140	10	0.715143	-0.290427	3.53167e-36	POLR2L	-0.0167376	True	9.71246e-32	10	0.618634	-0.133633	0.0001816	POLR2L	0.015027	False	1	-4.34295e-11	0.821541
SFXN3	0.634005	-0.135419	7.92546e-39	SFXN3	0.0225133	True	2.17958e-34	10	0.347353	-0.0207107	0.0828038	SFXN3	0.00744073	False	1	-4.34295e-11	0.194782	-0.0723925	1.7324e-05	SFXN3	-0.0134188	False	0.476427	0.322004	0.133778	0.0418336	0.000394181	SFXN3	0.00922051	False	1	-4.34295e-11	0.230229	-0.126283	5.80248e-06	SFXN3	-0.0162641	False	0.159574	0.797038	0.476938	-0.149702	0.00571373	SFXN3	-0.0105065	False	1	-4.34295e-11	0.548382
ASIC1	0.63381	-0.301009	7.61961e-95	ASIC1	-0.056848	True	2.09547e-90	10	1.19346	-0.308361	5.48031e-15	ASIC1	-0.0502901	True	1.50714e-10	9.60082	0.338561	-0.263479	8.36409e-27	ASIC1	0.00741773	False	2.30021e-22	10	2.25287	-0.470347	0	ASIC1	0.113039	True	0	10	0.393132	-0.301521	1.19848e-25	ASIC1	-0.0141188	False	3.29595e-21	10	0.515845	0.105068	0.0253108	ASIC1	0.0123537	False	1	-4.34295e-11	0.391402
ENC1	0.633804	-0.178945	2.46684e-44	ENC1	0.0261403	True	6.78405e-40	10	-0.332824	-0.0788392	0.0466205	ENC1	-0.0277688	False	1	-4.34295e-11	-0.273164	0.06709	3.00849e-10	ENC1	-0.00803129	False	8.27364e-06	5.0823	0.673213	-0.1616	2.58476e-80	ENC1	0.0109006	True	7.10835e-76	10	0.117732	0.00435152	0.0377591	ENC1	-0.0212156	False	1	-4.34295e-11	1.97066	-0.236606	4.89785e-24	ENC1	0.0791267	True	1.34696e-19	10	-0.0936804
NDN	0.633789	-0.0589994	1.02036e-40	NDN	-0.0258987	True	2.80608e-36	10	1.22242	-0.26202	1.5127e-11	NDN	0.0170213	True	4.16008e-07	6.38079	0.764517	-0.416691	7.18756e-66	NDN	4.37392e-05	True	1.97665e-61	10	0.19734	0.0170989	7.22023e-09	NDN	-0.0132118	False	0.000198563	3.7021	0.758472	-0.369602	5.04265e-42	NDN	-0.0159604	True	1.38678e-37	10	0.717946	-0.289049	3.60542e-06	NDN	-0.00922668	False	0.0991525	1.0037	0.662125
PLCXD2	0.633312	-0.115124	1.37357e-32	PLCXD2	0.0582366	True	3.77746e-28	10	0.534092	-0.160247	0.000798504	PLCXD2	0.00410403	False	1	-4.34295e-11	-0.000287097	-0.0852611	0.992977	PLCXD2	0.00659841	False	1	-4.34295e-11	0.348325	-0.114896	1.68821e-23	PLCXD2	-0.0164322	False	4.64275e-19	10	0.108008	-0.0833354	0.024536	PLCXD2	-0.00287609	False	1	-4.34295e-11	0.367331	-0.109115	0.0437374	PLCXD2	-0.0114917	False	1	-4.34295e-11	0.291897
EVL	0.632809	-0.114896	2.14964e-39	EVL	-0.0196687	True	5.91174e-35	10	0.940095	-0.189441	6.60463e-07	EVL	0.0190183	True	0.0181634	1.7408	0.0596034	-0.0014002	0.207745	EVL	-0.0154015	False	1	-4.34295e-11	0.221801	-0.0280805	1.0741e-10	EVL	-0.00284898	False	2.95389e-06	5.52959	0.236486	-0.00769264	6.49235e-05	EVL	0.0329784	False	1	-4.34295e-11	0.0250257	-0.0232334	0.866286	EVL	-0.00102319	False	1	-4.34295e-11	0.623691
JDP2	0.63246	-0.104886	1.30706e-27	JDP2	-0.0114485	True	3.59455e-23	10	0.327598	-0.128251	0.0212016	JDP2	0.0246826	False	1	-4.34295e-11	0.0670949	-0.147394	7.72895e-05	JDP2	-0.00252568	False	1	-4.34295e-11	0.00195341	-0.0474949	0.940962	JDP2	0.0387146	False	1	-4.34295e-11	0.176284	-0.181128	1.69489e-09	JDP2	0.00209915	False	4.66112e-05	4.33151	0.456605	-0.191247	0.0117801	JDP2	-0.0210953	False	1	-4.34295e-11	0.307545
MAST2	0.631706	-0.177364	2.24664e-41	MAST2	0.05302	True	6.17849e-37	10	0.806062	-0.257052	2.09664e-07	MAST2	-0.011285	True	0.00576596	2.23913	0.261426	-0.145311	3.95566e-09	MAST2	0.00405612	False	0.000108785	3.96343	0.37886	-0.107345	6.78741e-26	MAST2	-0.0344918	False	1.8666e-21	10	0.229071	-0.059556	0.000136694	MAST2	0.00873016	False	1	-4.34295e-11	0.283815	-0.0759633	0.100477	MAST2	-0.0119705	False	1	-4.34295e-11	0.273675
FMN2	0.631196	-0.211838	3.73676e-50	FMN2	0.00832344	True	1.02765e-45	10	0.871172	-0.157391	1.4202e-05	FMN2	0.0473221	False	0.390568	0.408303	0.244809	-0.1484	1.67941e-09	FMN2	0.00162172	False	4.61855e-05	4.33549	0.394202	-0.0897947	8.67914e-25	FMN2	-0.0374075	False	2.38685e-20	10	0.298184	-0.155216	2.34522e-08	FMN2	-0.00284737	False	0.000644959	3.19047	0.218602	-0.024947	0.233845	FMN2	0.0156705	False	1	-4.34295e-11	0.39138
GRM5	0.630815	-0.268981	5.32994e-121	GRM5	-0.0643171	True	1.46579e-116	10	0.130241	-0.145556	0.0146981	GRM5	0.014056	False	1	-4.34295e-11	0.976148	-0.317839	4.48549e-55	GRM5	0.00190953	True	1.23355e-50	10	0.509298	-0.235775	1.50398e-74	GRM5	-0.0186363	True	4.1361e-70	10	1.75138	-0.625753	2.90368e-78	GRM5	0.000792097	True	7.98542e-74	10	1.1549	-0.534843	1.77546e-10	GRM5	0.0140128	True	4.8827e-06	5.31133	0.810372
NFE2L1	0.630225	-0.33136	6.4055e-60	NFE2L1	0.0282562	True	1.76158e-55	10	0.0581821	-0.168937	0.709771	NFE2L1	-0.0266045	False	1	-4.34295e-11	0.412757	-0.208033	4.71871e-20	NFE2L1	-0.026068	False	1.29769e-15	9.99999	0.893875	-0.34707	1.19986e-147	NFE2L1	0.00352149	True	3.29973e-143	10	0.678201	-0.329379	1.3336e-34	NFE2L1	-0.0122069	True	3.66753e-30	10	0.796269	-0.374167	1.04878e-06	NFE2L1	0.00352863	True	0.0288424	1.53997	0.465251
ABCC5	0.630098	-0.183284	6.62134e-44	ABCC5	0.0556184	True	1.82094e-39	10	0.430837	-0.075119	0.0246434	ABCC5	-0.00712697	False	1	-4.34295e-11	0.247805	-0.146744	1.30079e-09	ABCC5	-0.0304838	False	3.57729e-05	4.44644	0.399875	-0.0515985	1.84941e-24	ABCC5	0.00319933	False	5.08606e-20	10	0.201969	-0.11275	0.000101428	ABCC5	0.0100354	False	1	-4.34295e-11	0.711648	-0.255771	0.000122105	ABCC5	-0.00313824	False	1	-4.34295e-11	0.312191
MAP9	0.630056	-0.340693	7.36267e-68	MAP9	-0.0561172	True	2.02481e-63	10	0.48501	-0.131294	0.00879564	MAP9	0.0258004	False	1	-4.34295e-11	0.780572	-0.121845	1.50658e-41	MAP9	-0.00844052	True	4.14325e-37	10	0.285995	-0.0778146	1.50597e-16	MAP9	-0.0123805	False	4.14157e-12	9.98238	0.875119	-0.252252	2.95259e-40	MAP9	-0.000902217	True	8.11993e-36	10	0.296487	-0.174429	0.0451571	MAP9	-0.00674416	False	1	-4.34295e-11	0.22854
MAGEH1	0.62985	-0.192607	9.11423e-43	MAGEH1	0.00552344	True	2.5065e-38	10	-0.274532	-0.108857	0.102366	MAGEH1	0.00840337	False	1	-4.34295e-11	0.588096	-0.400553	3.94069e-46	MAGEH1	0.00816925	True	1.08373e-41	10	0.427881	-0.115219	5.9647e-35	MAGEH1	-0.0258606	False	1.64035e-30	10	0.702306	-0.484176	9.25344e-46	MAGEH1	0.002991	True	2.54479e-41	10	0.801538	-0.0950908	7.12013e-06	MAGEH1	0.03746	False	0.195811	0.708164	1.20652
NEUROD2	0.629146	-0.252548	9.9749e-89	NEUROD2	0.0433939	True	2.7432e-84	10	0.746331	-0.260475	6.24612e-18	NEUROD2	0.00736504	True	1.71775e-13	9.99925	0.0290433	-0.120839	0.148568	NEUROD2	-0.0146169	False	1	-4.34295e-11	1.69292	-0.464606	2.84679e-265	NEUROD2	0.0719474	True	7.82897e-261	10	0.0200945	-0.126515	0.299755	NEUROD2	-0.0261897	False	1	-4.34295e-11	0.0649932	-0.106465	0.492348	NEUROD2	-0.00224077	False	1	-4.34295e-11	0.269773
TMEM271	0.628717	-0.222977	1.51247e-69	TMEM271	0.0173035	True	4.15944e-65	10	0.747211	-0.223659	1.47363e-10	TMEM271	0.0223542	True	4.05262e-06	5.39225	0.536583	-0.23471	6.6034e-33	TMEM271	-0.00453033	True	1.816e-28	10	0.665867	-0.212526	3.96762e-71	TMEM271	-0.0740361	True	1.09114e-66	10	0.524243	-0.263007	5.12396e-23	TMEM271	0.00609634	True	1.40914e-18	10	0.913675	-0.387831	2.63074e-06	TMEM271	-0.0146522	False	0.0723481	1.14057	0.84499
KIF3B	0.628618	-0.295276	7.19891e-65	KIF3B	-0.0292419	True	1.97977e-60	10	0.703833	-0.184652	7.96242e-05	KIF3B	-0.0414578	False	1	-4.34295e-11	0.36247	-0.0567278	9.92738e-12	KIF3B	0.0462074	False	2.73013e-07	6.56366	0.791118	-0.191772	2.27818e-92	KIF3B	0.0790266	True	6.26521e-88	10	0.661532	-0.22656	2.55364e-26	KIF3B	-0.00130263	True	7.02277e-22	10	0.419497	-0.153201	0.0091777	KIF3B	0.016961	False	1	-4.34295e-11	0.57828
EHBP1	0.628006	-0.182954	5.71078e-43	EHBP1	0.000291654	True	1.57052e-38	10	0.752658	-0.188168	3.74522e-05	EHBP1	-0.0253997	False	1	-4.34295e-11	0.152236	-0.0902607	0.000683549	EHBP1	-0.0179291	False	1	-4.34295e-11	0.557292	-0.178559	1.05718e-57	EHBP1	0.00293822	True	2.90736e-53	10	0.0891011	0.00206187	0.120418	EHBP1	0.00295394	False	1	-4.34295e-11	0.513532	-0.219941	0.00125101	EHBP1	-0.0135599	False	1	-4.34295e-11	0.15601
C2orf80	0.627319	-0.359082	1.00838e-129	C2orf80	0.00322131	True	2.77315e-125	10	0.517921	-0.305729	3.51021e-09	C2orf80	-0.018714	True	9.65342e-05	4.01532	1.6556	-0.212664	2.14719e-110	C2orf80	0.0388203	True	5.90498e-106	10	0.844057	-0.36509	6.30235e-168	C2orf80	0.00734064	True	1.73321e-163	10	0.885129	0.0734803	2.84566e-24	C2orf80	0.0234521	True	7.82584e-20	10	0.139197	-0.243568	0.0969136	C2orf80	-0.0184961	False	1	-4.34295e-11	0.8029
FGD5	0.626478	-0.157366	8.02226e-50	FGD5	0.0136529	True	2.2062e-45	10	0.178761	-0.0897515	0.00538622	FGD5	0.00509851	False	1	-4.34295e-11	0.0162051	-0.0669507	0.117932	FGD5	4.63957e-06	False	1	-4.34295e-11	0.069308	-0.0708994	2.16103e-06	FGD5	-0.0529923	False	0.0594305	1.22599	0.0164479	-0.0627289	0.362781	FGD5	0.00502761	False	1	-4.34295e-11	0.583611	-0.243097	0.000810372	FGD5	-0.000852714	False	1	-4.34295e-11	0.0324315
XPNPEP1	0.62633	-0.229016	1.25034e-47	XPNPEP1	-0.00499533	True	3.43856e-43	10	0.270338	-0.177504	0.0875468	XPNPEP1	-0.0644998	False	1	-4.34295e-11	0.606435	-0.270094	1.28427e-39	XPNPEP1	0.0039553	True	3.53187e-35	10	0.47481	-0.161931	8.05438e-42	XPNPEP1	0.0208722	False	2.21503e-37	10	0.525036	-0.229881	1.49303e-20	XPNPEP1	-0.00810678	True	4.10598e-16	10	0.721278	-0.244999	5.06459e-05	XPNPEP1	0.00196666	False	1	-4.34295e-11	0.259897
APRT	0.625437	-0.362638	2.16811e-63	APRT	-0.0139577	True	5.96252e-59	10	0.0871436	-0.257089	0.52557	APRT	0.0139728	False	1	-4.34295e-11	0.844362	-0.378572	6.45202e-72	APRT	-0.0173431	True	1.77437e-67	10	0.735099	-0.359844	1.52608e-120	APRT	-0.00684502	True	4.19687e-116	10	0.803993	-0.400021	4.27186e-47	APRT	-0.0134287	True	1.1748e-42	10	1.01241	-0.383084	1.37362e-08	APRT	0.00861989	True	0.00037776	3.42278	1.01408
PTPRN	0.625375	-0.266698	4.38299e-89	PTPRN	-0.017165	True	1.20537e-84	10	0.465827	-0.209938	1.88981e-06	PTPRN	0.0105364	False	0.0519716	1.28423	1.10222	-0.382234	5.1781e-78	PTPRN	0.0193841	True	1.42403e-73	10	0.750735	-0.254946	2.59319e-92	PTPRN	-0.00753165	True	7.13154e-88	10	1.3556	-0.566987	2.1921e-80	PTPRN	-0.000271373	True	6.02849e-76	10	1.11353	-0.511082	3.50095e-09	PTPRN	0.0039283	True	9.62796e-05	4.01647	1.40939
USP11	0.625123	-0.195013	4.6036e-43	USP11	-0.0216715	True	1.26603e-38	10	1.25413	-0.313733	1.28856e-11	USP11	0.00361801	True	3.54367e-07	6.45042	0.423664	-0.298026	1.66175e-23	USP11	-0.0106277	False	4.56998e-19	10	0.532276	-0.128658	4.39547e-51	USP11	0.0331202	True	1.2088e-46	10	0.527737	-0.327918	1.29173e-23	USP11	-0.00230371	True	3.55239e-19	10	0.433958	-0.137326	0.0072337	USP11	0.00965532	False	1	-4.34295e-11	0.520419
APBA1	0.624812	-0.195299	1.02267e-44	APBA1	0.0132363	True	2.81244e-40	10	1.00079	-0.234976	1.98859e-08	APBA1	0.0217788	True	0.000546882	3.26211	0.486462	-0.228452	4.23143e-29	APBA1	0.00643834	False	1.16369e-24	10	0.46082	-0.140625	1.00838e-38	APBA1	-0.0188062	False	2.77315e-34	10	0.658525	-0.343812	3.37148e-36	APBA1	-0.0274935	True	9.27191e-32	10	1.79992	-0.586729	3.75639e-13	APBA1	-0.0106682	True	1.03304e-08	7.9817	1.24051
SIPA1L2	0.624407	-0.0685204	1.47318e-35	SIPA1L2	-0.071622	True	4.05138e-31	10	1.8497	-0.222629	1.95733e-17	SIPA1L2	0.0204239	True	5.38286e-13	9.99767	-0.203916	0.0241585	1.88984e-06	SIPA1L2	-0.0230692	False	0.0519725	1.28423	-0.665006	0.303039	4.11445e-87	SIPA1L2	0.02932	True	1.13152e-82	10	-0.962686	0.717164	1.71211e-51	SIPA1L2	0.0694385	True	4.70847e-47	10	1.78924	-0.779453	6.10838e-25	SIPA1L2	-0.0164655	True	1.67986e-20	10	-0.0545446
PPP2R5B	0.624182	-0.210865	6.51574e-48	PPP2R5B	0.0546703	True	1.79189e-43	10	0.476312	-0.161402	0.0041978	PPP2R5B	0.0185142	False	1	-4.34295e-11	0.562693	-0.249557	8.64768e-34	PPP2R5B	0.010046	True	2.3782e-29	10	0.52038	-0.131896	2.15963e-44	PPP2R5B	-0.0221066	True	5.93921e-40	10	0.753005	-0.317757	3.97392e-37	PPP2R5B	-0.00820456	True	1.09287e-32	10	1.39039	-0.524022	4.81108e-12	PPP2R5B	-0.0142626	True	1.3231e-07	6.87808	0.7967
INPP5F	0.6239	-0.207216	1.72276e-43	INPP5F	0.0150494	True	4.73777e-39	10	0.939949	-0.214522	5.18633e-07	INPP5F	0.0716784	True	0.0142629	1.84579	0.275818	-0.16724	3.09983e-10	INPP5F	-0.0454663	False	8.52483e-06	5.06931	0.548388	-0.198601	6.99007e-58	INPP5F	-0.0490469	True	1.92234e-53	10	0.481085	-0.232121	6.13056e-18	INPP5F	-0.0206658	False	1.68596e-13	9.99927	0.626088	-0.232196	0.000198255	INPP5F	0.0242475	False	1	-4.34295e-11	0.615431
CPLANE1	0.623612	-0.234777	6.76309e-47	CPLANE1	0.0440967	True	1.85992e-42	10	1.19842	-0.281611	1.60447e-10	CPLANE1	-0.0643816	True	4.41246e-06	5.35531	0.414714	-0.24447	4.5124e-22	CPLANE1	0.00656922	False	1.24095e-17	10	0.563676	-0.170349	4.89945e-56	CPLANE1	-0.0067419	True	1.3474e-51	10	0.544342	-0.300471	9.59408e-25	CPLANE1	-0.00684053	True	2.63847e-20	10	0.592658	-0.309861	0.000135188	CPLANE1	-0.00533571	False	1	-4.34295e-11	0.38318
WASF1	0.623462	-0.246458	3.49204e-50	WASF1	-0.0758085	True	9.60347e-46	10	0.73267	-0.220823	2.25283e-05	WASF1	0.00755072	False	0.619552	0.207922	1.09764	-0.239955	3.99363e-83	WASF1	0.0449204	True	1.09829e-78	10	0.778725	-0.226661	7.46099e-106	WASF1	0.0608856	True	2.05185e-101	10	0.943983	-0.253845	3.56972e-47	WASF1	0.00870309	True	9.81708e-43	10	0.264352	-0.108797	0.084624	WASF1	0.00176635	False	1	-4.34295e-11	0.414904
SOGA1	0.623231	-0.174811	7.13594e-42	SOGA1	0.0163285	True	1.96246e-37	10	2.39016	-0.162309	5.04025e-24	SOGA1	0.0207847	True	1.38612e-19	10	-0.0837078	-0.0153545	0.0552148	SOGA1	-0.00132213	False	1	-4.34295e-11	-0.130334	0.10579	0.000147393	SOGA1	-0.0309408	False	1	-4.34295e-11	-0.109292	0.0183123	0.0328295	SOGA1	-0.00537193	False	1	-4.34295e-11	0.0728237	0.361369	0.691672	SOGA1	0.0381633	False	1	-4.34295e-11	0.0642491
C1QTNF2	0.622205	-0.0693151	1.21816e-26	C1QTNF2	0.0396344	True	3.35006e-22	10	0.536615	-0.20161	6.95227e-05	C1QTNF2	-0.0325137	False	1	-4.34295e-11	0.0279674	-0.163788	0.10451	C1QTNF2	-0.0367728	False	1	-4.34295e-11	0.238675	-0.0778886	6.12243e-12	C1QTNF2	0.0169991	False	1.68373e-07	6.77347	0.029903	-0.161112	0.180289	C1QTNF2	-0.017367	False	1	-4.34295e-11	0.225927	-0.117346	0.131954	C1QTNF2	-0.00523011	False	1	-4.34295e-11	0.081211
PDIK1L	0.621783	-0.140592	4.48673e-38	PDIK1L	-0.0437834	True	1.2339e-33	10	1.35449	-0.169481	4.68517e-10	PDIK1L	0.036229	True	1.28847e-05	4.88992	0.146513	-0.135023	0.000496181	PDIK1L	0.006634	False	1	-4.34295e-11	0.0882314	0.0818616	0.0182643	PDIK1L	0.0253169	False	1	-4.34295e-11	0.0566023	-0.0971256	0.240015	PDIK1L	-0.0210961	False	1	-4.34295e-11	0.0873679	0.0530705	0.600678	PDIK1L	0.00142814	False	1	-4.34295e-11	0.132487
PGM2L1	0.62164	-0.165003	3.10496e-41	PGM2L1	0.0258722	True	8.53896e-37	10	0.34771	-0.0659438	0.0643272	PGM2L1	-0.0553538	False	1	-4.34295e-11	0.287937	-0.13604	1.34109e-10	PGM2L1	-0.0136037	False	3.68813e-06	5.43318	0.585295	-0.166534	8.83084e-60	PGM2L1	0.0174987	True	2.42857e-55	10	0.13605	0.0585614	0.0328694	PGM2L1	0.0179725	False	1	-4.34295e-11	0.393634	-0.190805	0.00763695	PGM2L1	-0.0239154	False	1	-4.34295e-11	0.992237
RNASET2	0.621502	-0.131105	1.44516e-35	RNASET2	0.0355035	True	3.97433e-31	10	0.0620251	-0.177477	0.57855	RNASET2	-0.0489663	False	1	-4.34295e-11	0.19831	-0.101701	8.15334e-06	RNASET2	-0.0193043	False	0.224225	0.649316	0.357455	-0.186318	3.88514e-32	RNASET2	0.0305298	False	1.06845e-27	10	0.119782	0.0965646	0.0840611	RNASET2	0.00372599	False	1	-4.34295e-11	0.561484	-0.185605	0.00197224	RNASET2	0.00669477	False	1	-4.34295e-11	0.222146
VOPP1	0.620784	-0.218785	1.87729e-45	VOPP1	0.0303383	True	5.16273e-41	10	0.429593	-0.26358	0.000365321	VOPP1	-0.0327669	False	1	-4.34295e-11	0.228276	-0.233999	5.58788e-11	VOPP1	-0.0313289	False	1.53672e-06	5.81338	0.682332	-0.300779	1.62426e-99	VOPP1	-0.0866953	True	4.46688e-95	10	0.447606	-0.353332	4.24532e-27	VOPP1	-0.0103584	False	1.16751e-22	10	1.21913	-0.115618	2.43604e-06	VOPP1	0.0174661	False	0.0669935	1.17397	0.707823
AL117353.1	0.620092	-0.0789298	3.31967e-26	AL117353.1	0.0200796	True	9.12944e-22	10	0.717171	-0.16052	8.2847e-05	AL117353.1	0.0153197	False	1	-4.34295e-11	0.0395012	-0.0400797	0.324818	AL117353.1	-0.0336174	False	1	-4.34295e-11	0.265505	-0.0942937	1.21594e-15	AL117353.1	-0.0328073	False	3.34395e-11	9.87472	0.0236099	-0.00273185	0.65771	AL117353.1	0.0434636	False	1	-4.34295e-11	-0.500203	0.279262	0.00191747	AL117353.1	0.0406762	False	1	-4.34295e-11	0.133451
ZNF264	0.619559	-0.145433	6.19987e-36	ZNF264	0.0607435	True	1.70503e-31	10	1.16339	-0.0505174	1.66871e-05	ZNF264	0.0303989	False	0.458913	0.33827	0.0416254	-0.0704827	0.286486	ZNF264	0.0309755	False	1	-4.34295e-11	-0.0385911	0.076273	0.294832	ZNF264	-0.0277841	False	1	-4.34295e-11	0.13395	-0.126452	0.00300654	ZNF264	-0.00773936	False	1	-4.34295e-11	-0.00868959	0.0083518	0.952273	ZNF264	0.00237505	False	1	-4.34295e-11	0.211547
FAM217B	0.619434	-0.187134	3.75391e-42	FAM217B	-0.0394901	True	1.03236e-37	10	0.507491	-0.112232	0.00588869	FAM217B	0.0116748	False	1	-4.34295e-11	0.266164	-0.216064	5.94854e-15	FAM217B	-0.00688445	False	1.63591e-10	9.57907	0.433073	-0.032097	2.33948e-25	FAM217B	0.0485892	False	6.43379e-21	10	0.0414647	-0.104121	0.325189	FAM217B	-0.00771249	False	1	-4.34295e-11	0.422113	-0.252416	0.00264492	FAM217B	-0.0114293	False	1	-4.34295e-11	0.12068
ACSL6	0.61941	-0.253722	1.53153e-59	ACSL6	-0.00733088	True	4.21185e-55	10	0.999867	-0.290577	6.81995e-11	ACSL6	0.0112551	True	1.87555e-06	5.72685	0.378017	-0.252898	1.87567e-25	ACSL6	-0.00800359	False	5.15828e-21	10	0.52656	-0.189869	5.95196e-50	ACSL6	-0.0203485	True	1.63685e-45	10	0.499469	-0.338642	1.3872e-32	ACSL6	-0.00867581	False	3.81493e-28	10	2.00116	-0.669675	2.39609e-14	ACSL6	0.0102883	True	6.58949e-10	9.11979	0.904472
RAC3	0.618906	-0.374462	8.63749e-81	RAC3	-0.00431088	True	2.3754e-76	10	0.205683	-0.267132	0.0912691	RAC3	0.00372488	False	1	-4.34295e-11	1.041	-0.470759	4.67305e-113	RAC3	-0.0232892	True	1.28514e-108	10	1.04458	-0.376598	4.9178e-199	RAC3	0.0280418	True	1.35244e-194	10	1.60603	-0.55215	1.7696e-118	RAC3	0.00546827	True	4.86657e-114	10	1.56227	-0.764106	1.15953e-21	RAC3	-0.00169133	True	3.18882e-17	10	2.28912
KIF3C	0.61847	-0.130913	1.42987e-39	KIF3C	-0.000945627	True	3.93229e-35	10	0.667587	0.0126088	0.00167776	KIF3C	0.0637508	False	1	-4.34295e-11	0.0896687	0.0288455	0.0623138	KIF3C	0.00543771	False	1	-4.34295e-11	0.154256	0.0624473	1.60495e-05	KIF3C	0.0237698	False	0.441376	0.355191	0.166872	0.0380727	0.00457528	KIF3C	0.0206375	False	1	-4.34295e-11	0.388745	-0.169056	0.0110805	KIF3C	-0.00729442	False	1	-4.34295e-11	0.542272
DCP2	0.618058	-0.2593	5.09701e-49	DCP2	-0.00395777	True	1.40173e-44	10	0.623726	-0.145871	0.0011671	DCP2	0.0085467	False	1	-4.34295e-11	0.329996	-0.274646	6.15462e-18	DCP2	-0.00788385	False	1.69258e-13	9.99927	0.355993	-0.111933	7.42702e-24	DCP2	-0.0184538	False	2.04251e-19	10	0.303066	-0.303606	3.81563e-12	DCP2	-0.00551427	False	1.04934e-07	6.97867	0.00788808	-0.0242242	0.957232	DCP2	0.0177891	False	1	-4.34295e-11	-0.00248329
NEUROD6	0.617664	-0.261022	1.02062e-110	NEUROD6	0.0250858	True	2.8068e-106	10	0.0830969	-0.137713	0.150031	NEUROD6	0.0084877	False	1	-4.34295e-11	0.0365399	-0.129503	0.030426	NEUROD6	-0.00609483	False	1	-4.34295e-11	1.75305	-0.551691	0	NEUROD6	-0.00340298	True	0	10	0.0268629	-0.132063	0.182051	NEUROD6	-0.0199743	False	1	-4.34295e-11	0.0997485	-0.156354	0.143116	NEUROD6	-0.00618544	False	1	-4.34295e-11	0.549239
GPR162	0.617073	-0.275628	3.18438e-69	GPR162	0.0290806	True	8.75737e-65	10	0.537051	-0.216379	8.77681e-05	GPR162	0.0167861	False	1	-4.34295e-11	0.413718	-0.264158	5.78167e-30	GPR162	0.0020924	False	1.59002e-25	10	0.762823	-0.234163	3.9171e-88	GPR162	0.0245329	True	1.07724e-83	10	0.511221	-0.313196	1.51272e-27	GPR162	-0.0260923	True	4.16014e-23	10	1.83659	-0.634595	2.45084e-14	GPR162	0.0280707	True	6.74006e-10	9.11126	1.56612
FBN2	0.617007	-0.193135	3.21207e-48	FBN2	-0.0751129	True	8.83351e-44	10	2.42335	-0.286896	1.13041e-18	FBN2	0.0169095	True	3.10875e-14	9.99987	-0.0130839	-0.0623395	0.701452	FBN2	-0.0184625	False	1	-4.34295e-11	0.636581	-0.0737083	1.21507e-43	FBN2	0.0650934	True	3.34156e-39	10	0.0688775	-0.13513	0.0289038	FBN2	0.00683398	False	1	-4.34295e-11	0.0179084	-0.16724	0.459106	FBN2	-0.0253668	False	1	-4.34295e-11	0.0507078
RPGRIP1L	0.616019	-0.282475	8.32112e-63	RPGRIP1L	-0.0359526	True	2.28839e-58	10	0.296278	-0.162424	0.0484706	RPGRIP1L	0.0365623	False	1	-4.34295e-11	0.83104	-0.320258	4.29323e-59	RPGRIP1L	-0.0333456	True	1.18068e-54	10	0.601433	-0.235487	4.50425e-68	RPGRIP1L	-0.00613329	True	1.23871e-63	10	0.736467	-0.331725	2.50667e-35	RPGRIP1L	0.0117726	True	6.8936e-31	10	0.839014	-0.348254	2.15458e-06	RPGRIP1L	0.0137684	False	0.059253	1.22729	0.159196
GPR176	0.615791	-0.180687	3.62324e-42	GPR176	0.00422132	True	9.96427e-38	10	0.427816	-0.165238	0.00235995	GPR176	0.026259	False	1	-4.34295e-11	0.0126473	-0.0740608	0.72022	GPR176	-0.0367495	False	1	-4.34295e-11	0.225368	-0.0595383	2.32347e-10	GPR176	-0.0197343	False	6.38978e-06	5.19451	-0.208953	0.223876	0.0027756	GPR176	0.0260539	False	1	-4.34295e-11	0.0815227	-0.114187	0.474601	GPR176	-0.0125704	False	1	-4.34295e-11	0.58498
HMGXB4	0.614338	-0.281559	2.89533e-46	HMGXB4	-0.0497251	True	7.96243e-42	10	0.501681	-0.197239	0.00540543	HMGXB4	-0.022811	False	1	-4.34295e-11	0.257263	-0.186067	7.38551e-09	HMGXB4	-0.0492218	False	0.000203109	3.69227	-0.0183769	-0.00643439	0.583611	HMGXB4	0.0514049	False	1	-4.34295e-11	0.147519	-0.133001	0.00542348	HMGXB4	-0.00861242	False	1	-4.34295e-11	0.308568	-0.298896	0.0225257	HMGXB4	-0.00340191	False	1	-4.34295e-11	0.0474657
HSPA8	0.61357	-0.242391	1.46904e-39	HSPA8	-0.0651398	True	4.04e-35	10	0.757851	-0.174446	3.64063e-05	HSPA8	-0.00949882	False	1	-4.34295e-11	0.769775	-0.53753	1.15891e-67	HSPA8	0.00694315	True	3.18711e-63	10	-0.39266	0.279051	9.15808e-32	HSPA8	0.0398516	False	2.51856e-27	10	0.880961	-0.625483	2.36324e-65	HSPA8	-0.014772	True	6.49916e-61	10	-0.183636	0.276724	0.218438	HSPA8	0.0089687	False	1	-4.34295e-11	-0.203068
ATXN7L3B	0.613476	-0.120488	3.60044e-38	ATXN7L3B	-0.0682894	True	9.90157e-34	10	1.3998	-0.254642	7.10188e-13	ATXN7L3B	0.0003544	True	1.95309e-08	7.70706	0.0357895	-0.0511143	0.427636	ATXN7L3B	6.27422e-05	False	1	-4.34295e-11	0.209218	-0.00137728	2.02771e-09	ATXN7L3B	0.0338469	False	5.5764e-05	4.25365	0.131682	-0.0742638	0.0146278	ATXN7L3B	0.00476165	False	1	-4.34295e-11	-0.0782741	0.143923	0.621715	ATXN7L3B	0.0189658	False	1	-4.34295e-11	0.00969168
AC115282.1	0.613409	-0.230853	1.25405e-65	AC115282.1	-0.105756	True	3.44876e-61	10	0.282052	-0.0944321	0.0817784	AC115282.1	0.0301029	False	1	-4.34295e-11	0.870319	-0.162479	1.79866e-32	AC115282.1	0.0216043	True	4.9465e-28	10	0.108286	-0.000685905	0.00239738	AC115282.1	-0.00729813	False	1	-4.34295e-11	0.749714	-0.242022	7.04696e-24	AC115282.1	0.0210399	True	1.93798e-19	10	0.000839457	-0.0959407	0.991887	AC115282.1	-0.00321315	False	1	-4.34295e-11	0.117284
DAPK1	0.613333	-0.0527721	9.79987e-31	DAPK1	0.0243959	True	2.69506e-26	10	0.509645	-0.0917332	0.00871356	DAPK1	-0.0154937	False	1	-4.34295e-11	0.119022	-0.170163	0.00117431	DAPK1	0.0143237	False	1	-4.34295e-11	-0.208287	0.175567	1.75404e-08	DAPK1	0.06258	False	0.000482378	3.31661	0.172336	-0.206591	5.74332e-05	DAPK1	-0.00216913	False	1	-4.34295e-11	-0.0942558	-0.0160031	0.487754	DAPK1	0.0187529	False	1	-4.34295e-11	0.0617147
IRS1	0.612658	-0.231755	2.32874e-51	IRS1	-0.00394998	True	6.40428e-47	10	0.616442	-0.241331	1.71956e-05	IRS1	-0.0761788	False	0.472896	0.325234	0.110216	-0.0645598	0.0144589	IRS1	-0.0101867	False	1	-4.34295e-11	0.596934	-0.228371	5.9268e-71	IRS1	-0.016468	True	1.62993e-66	10	-1.80718	1.55118	7.24478e-78	IRS1	0.0814252	True	1.99239e-73	10	0.303405	-0.141786	0.0462174	IRS1	0.0089032	False	1	-4.34295e-11	0.212813
Rhesus_G0032818	0.612657	-0.245128	1.45945e-53	Rhesus_G0032818	0.0198486	True	4.01363e-49	10	0.0327869	-0.0917842	0.833215	Rhesus_G0032818	-0.00650804	False	1	-4.34295e-11	0.965899	-0.243102	3.52081e-68	Rhesus_G0032818	0.00509062	True	9.68259e-64	10	0.774166	-0.188924	2.16473e-87	Rhesus_G0032818	0.0462584	True	5.95322e-83	10	0.83082	-0.215325	7.60574e-35	Rhesus_G0032818	0.0174776	True	2.09166e-30	10	1.11364	-0.44668	1.17032e-10	Rhesus_G0032818	-0.0121513	True	3.2185e-06	5.49233	0.236502
CLPP	0.61212	-0.23915	3.14469e-45	CLPP	-0.00492578	True	8.64821e-41	10	0.247156	-0.128225	0.159464	CLPP	-0.0269712	False	1	-4.34295e-11	0.371485	-0.204425	1.99726e-16	CLPP	-0.0241482	False	5.49267e-12	9.97678	0.104471	-0.0187064	0.00267241	CLPP	-0.0262414	False	1	-4.34295e-11	0.519608	-0.290259	9.16105e-22	CLPP	-0.018681	True	2.51938e-17	10	0.58474	-0.257882	0.000280885	CLPP	0.00461774	False	1	-4.34295e-11	0.149139
OPCML	0.611831	-0.34499	2.29644e-170	OPCML	-0.0733928	True	6.31543e-166	10	0.253414	-0.246096	1.16939e-05	OPCML	-0.0219473	False	0.321593	0.492693	0.510161	-0.324828	1.31593e-53	OPCML	-0.0332615	True	3.61893e-49	10	1.51882	-0.49215	0	OPCML	0.0206564	True	0	10	1.40191	-0.631781	5.98908e-114	OPCML	-0.0024864	True	1.64706e-109	10	3.42401	-0.972249	6.98139e-29	OPCML	0.0620535	True	1.91995e-24	10	1.44622
KTN1	0.611397	-0.280845	3.14751e-43	KTN1	-0.00653311	True	8.65597e-39	10	0.993363	-0.427314	4.76604e-09	KTN1	-0.0413375	True	0.000131071	3.88249	0.513286	-0.212264	4.82608e-28	KTN1	0.0214153	True	1.32722e-23	10	0.922284	-0.377413	9.54316e-168	KTN1	-0.0119271	True	2.62446e-163	10	0.644934	-0.286171	8.88896e-32	KTN1	-0.00318374	True	2.44455e-27	10	1.07623	-0.203635	4.25828e-10	KTN1	0.0185213	True	1.17107e-05	4.93141	0.280252
NDUFAF3	0.609953	-0.272777	2.5563e-46	NDUFAF3	0.00505763	True	7.03009e-42	10	0.25387	-0.176852	0.136444	NDUFAF3	0.0360755	False	1	-4.34295e-11	0.492481	-0.19126	1.14404e-24	NDUFAF3	-0.00253241	False	3.14622e-20	10	0.343157	-0.176804	1.60473e-25	NDUFAF3	-0.0310918	False	4.41317e-21	10	0.445095	-0.19404	9.27481e-15	NDUFAF3	0.00460207	False	2.55066e-10	9.44969	0.0213009	0.0576871	0.894544	NDUFAF3	0.00388812	False	1	-4.34295e-11	0.230725
KIF1A	0.609852	-0.398493	5.38141e-62	KIF1A	0.0286638	True	1.47994e-57	10	1.14312	-0.194513	4.7219e-09	KIF1A	-0.0367969	True	0.000129857	3.88653	0.882191	-0.33433	2.52494e-77	KIF1A	0.0551916	True	6.94383e-73	10	0.889443	-0.159475	1.16609e-131	KIF1A	-0.00351068	True	3.20688e-127	10	1.1495	-0.482692	2.90184e-88	KIF1A	-0.0189983	True	7.98035e-84	10	1.33435	-0.4772	1.52998e-14	KIF1A	0.0161681	True	4.20761e-10	9.28336	1.2926
ATP6AP1	0.609432	-0.152434	8.85714e-40	ATP6AP1	-0.0264351	True	2.4358e-35	10	-0.0331484	-0.0892654	0.843964	ATP6AP1	-0.00930081	False	1	-4.34295e-11	0.428689	-0.260961	6.75457e-24	ATP6AP1	-0.0111253	False	1.85757e-19	10	0.49783	-0.111254	6.15051e-45	ATP6AP1	0.0460242	False	1.69145e-40	10	0.759596	-0.371296	9.44056e-45	ATP6AP1	-0.00178756	True	2.59625e-40	10	2.18208	-0.654686	3.16193e-26	ATP6AP1	-0.0118445	True	8.69562e-22	10	0.646677
ANKH	0.609167	-0.105449	1.35972e-33	ANKH	0.0531058	True	3.73938e-29	10	0.737563	0.0150367	0.0020213	ANKH	0.012922	False	1	-4.34295e-11	0.0956683	-0.209396	0.00255127	ANKH	-0.00300041	False	1	-4.34295e-11	0.16665	-0.0103612	2.72955e-06	ANKH	-0.0458127	False	0.0750653	1.12456	0.107784	-0.206373	0.00480223	ANKH	-0.0304619	False	1	-4.34295e-11	0.109248	0.0130605	0.507659	ANKH	0.00978018	False	1	-4.34295e-11	-0.175699
UBR5	0.607966	-0.198455	2.67445e-41	UBR5	0.0240833	True	7.355e-37	10	0.656305	-0.12018	0.000789496	UBR5	-0.006568	False	1	-4.34295e-11	0.106061	-0.0291981	0.0241599	UBR5	-0.0137328	False	1	-4.34295e-11	0.391487	-0.0795378	1.96898e-27	UBR5	-0.0105468	False	5.4149e-23	10	0.0489057	-0.0371542	0.360413	UBR5	-0.0195079	False	1	-4.34295e-11	0.175284	-0.174547	0.200181	UBR5	-0.00849417	False	1	-4.34295e-11	-0.115629
ATP2B2	0.607838	-0.304949	4.05429e-86	ATP2B2	-0.0309177	True	1.11497e-81	10	1.0192	-0.229969	1.91909e-08	ATP2B2	0.0183839	True	0.000527768	3.27756	0.803003	-0.294548	2.80222e-55	ATP2B2	0.0231686	True	7.70638e-51	10	1.09482	-0.259668	2.81169e-145	ATP2B2	0.00945133	True	7.73243e-141	10	1.2099	-0.434546	1.61095e-63	ATP2B2	0.0379267	True	4.43026e-59	10	1.3088	-0.563117	4.40559e-12	ATP2B2	0.000156282	True	1.21158e-07	6.91629	0.738245
MARCHF9	0.607501	-0.13322	1.2169e-34	MARCHF9	0.0265563	True	3.34659e-30	10	0.782771	-0.178357	2.01868e-05	MARCHF9	-0.000654214	False	0.555158	0.255583	0.273883	-0.157258	2.56407e-10	MARCHF9	-0.0119466	False	7.05144e-06	5.15172	0.247309	-0.000995446	1.09216e-10	MARCHF9	-0.0164987	False	3.00354e-06	5.52235	0.372307	-0.219553	4.35327e-13	MARCHF9	0.0209853	False	1.19719e-08	7.91822	-0.20683	0.157001	0.200402	MARCHF9	0.00906085	False	1	-4.34295e-11	0.448415
ARHGEF9	0.606661	-0.221187	3.33241e-47	ARHGEF9	-0.00489003	True	9.16445e-43	10	0.359671	-0.141084	0.0307671	ARHGEF9	-0.00613076	False	1	-4.34295e-11	0.486035	-0.17979	1.21755e-23	ARHGEF9	0.00583014	False	3.34837e-19	10	0.562053	-0.189938	4.58767e-57	ARHGEF9	-0.0412839	True	1.26165e-52	10	0.536674	-0.19942	5.29018e-18	ARHGEF9	-0.00804139	True	1.45485e-13	9.99937	0.555477	-0.241284	0.000546272	ARHGEF9	-0.0214408	False	1	-4.34295e-11	0.440275
IFFO2	0.606187	-0.154337	2.44642e-38	IFFO2	0.0150216	True	6.72789e-34	10	0.252776	-0.118327	0.00937317	IFFO2	-0.0188674	False	1	-4.34295e-11	0.242656	-0.125012	3.1559e-10	IFFO2	0.0253172	False	8.67904e-06	5.06152	0.315463	-0.140587	4.74284e-31	IFFO2	0.0291253	False	1.30433e-26	10	0.194503	-0.132949	1.85278e-06	IFFO2	-0.0103994	False	0.0509532	1.29283	0.355847	-0.162124	0.0234744	IFFO2	0.00705263	False	1	-4.34295e-11	0.271646
MFF	0.606077	-0.1822	3.10481e-40	MFF	0.0279678	True	8.53854e-36	10	0.205608	-0.0503328	0.281267	MFF	-0.00788265	False	1	-4.34295e-11	0.302092	-0.134216	8.39159e-11	MFF	0.0263375	False	2.30777e-06	5.63679	0.367421	-0.0730199	8.31157e-26	MFF	-0.00947567	False	2.28577e-21	10	0.385278	-0.224034	1.20543e-12	MFF	0.00997973	False	3.31505e-08	7.4782	0.713978	-0.196556	1.03327e-05	MFF	-0.0013843	False	0.284158	0.54644	0.498568
PLK2	0.605913	-0.127299	1.0759e-40	PLK2	0.025555	True	2.95883e-36	10	0.523912	-0.225664	0.00100179	PLK2	-0.0712828	False	1	-4.34295e-11	0.91784	-0.453357	1.20519e-104	PLK2	-0.0381878	True	3.31439e-100	10	-0.58023	0.704377	3.15564e-46	PLK2	0.131836	True	8.67834e-42	10	2.02281	-0.615932	1.1268e-200	PLK2	0.0773751	True	3.0988e-196	10	-0.418188	-0.00517654	7.8484e-05	PLK2	-0.01126	False	1	-4.34295e-11	-0.143739
RASGRF2	0.605764	-0.183562	5.03999e-54	RASGRF2	0.0356946	True	1.38605e-49	10	-0.000982453	-0.0806356	0.983212	RASGRF2	-0.0107614	False	1	-4.34295e-11	0.0461371	-0.0891918	0.0189649	RASGRF2	0.0266914	False	1	-4.34295e-11	0.4155	-0.178105	1.33587e-55	RASGRF2	-0.00535138	False	3.67379e-51	10	0.0356585	-0.0877066	0.0945479	RASGRF2	-0.017998	False	1	-4.34295e-11	1.65657	-0.656965	9.42736e-12	RASGRF2	0.00151262	True	2.59262e-07	6.58609	0.273656
NPEPPS	0.605209	-0.213964	1.34758e-41	NPEPPS	0.0469855	True	3.70598e-37	10	0.800704	-0.175306	2.57032e-05	NPEPPS	-0.0265779	False	0.706864	0.150664	0.0544312	-0.085124	0.211618	NPEPPS	0.0128143	False	1	-4.34295e-11	0.441279	-0.102699	4.6007e-35	NPEPPS	0.00436005	False	1.26524e-30	10	0.216836	-0.153061	3.07229e-05	NPEPPS	-0.0067422	False	0.84491	0.0731897	0.404062	-0.0573062	0.0163266	NPEPPS	-0.0033163	False	1	-4.34295e-11	0.438993
[truncated: 26,580 more rows]
[truncated: 39 more columns]
