# Supplementary material for: The development and evolution of inhibitory neurons in primate cerebrum
Source: Nature. 2022 Mar 23;603(7903):871–7. doi: 10.1038/s41586-022-04510-w (PMC8967711; doi:10.1038/s41586-022-04510-w)
Supplement: Supplementary file 8 — MAF versus TAC3 differentially expressed genes. Table of diffxpy differential expression output values of MGE_CRABP1/TAC3 versus MGE_CRABP1/MAF. q values are the diffxpy multiple-hypothesis testing-corrected, two-sided P values. [file 41586_2022_4510_MOESM8_ESM.csv]

gene	pval	qval	log2fc(TAC3/MAF)	mean	zero_mean	neg_log_q	signif
COL3A1	0	0	-59.7745776381248	0.000985545335085	False	30	True
HBZ	0	0	-56.9187329662171	0.000985545335085	False	30	True
RNU6-977P	0	0	-55.3589479031701	0.00065703022339	False	30	True
AC016999.2	0	0	-55.3075734571347	0.00065703022339	False	30	True
AC005840.2	0.999996918313849	1	-53.1957268575158	0.00065703022339	False	0	False
AC016924.1	0	0	-52.6503817962213	0.00065703022339	False	30	True
RN7SL471P	0.999994718950897	1	-52.2168860694805	0.00065703022339	False	0	False
Rhesus_G0054303	0.999993641842497	1	-51.8461567572346	0.00065703022339	False	0	False
AC025268.1	0	0	-51.5875065623973	0.00065703022339	False	30	True
LMOD2	0.999995198256559	1	-50.7758754491651	0.001642575558476	False	0	False
AC011447.7	0	0	-50.6604885199175	0.000985545335085	False	30	True
PSTPIP2	0	0	-50.2118954363298	0.000985545335085	False	30	True
GSTA3	0	0	-49.783581229455	0.00065703022339	False	30	True
MTCO1P28	0.999978051370576	1	-48.8331731136976	0.00065703022339	False	0	False
AC007349.4	0	0	-46.1540767122777	0.001314060446781	False	30	True
AC026111.1	0	0	-46.1121222922611	0.000328515111695	False	30	True
AC007785.2	0	0	-46.1121222922611	0.000328515111695	False	30	True
AL117335.1	0	0	-46.0425323405973	0.000328515111695	False	30	True
AP003784.1	0	0	-45.9255410126448	0.000328515111695	False	30	True
AF178030.1	0	0	-45.8983182863864	0.000328515111695	False	30	True
AL160314.1	0	0	-45.8946185764075	0.000328515111695	False	30	True
FP236383.12	0	0	-45.8946185764075	0.000328515111695	False	30	True
PPP1R1C	0	0	-45.8946185764075	0.000328515111695	False	30	True
SNORA48B	0	0	-45.8946185764075	0.000328515111695	False	30	True
OPN3	0	0	-45.8892698922957	0.000985545335085	False	30	True
SNORD13E	0	0	-45.8533288235179	0.000328515111695	False	30	True
SLC35D2	0	0	-45.8533288235179	0.000328515111695	False	30	True
AC025164.3	0	0	-45.8533288235179	0.000328515111695	False	30	True
TCF4-AS1	0	0	-45.8275969804106	0.000328515111695	False	30	True
OR2M4	0	0	-45.8275969804106	0.000328515111695	False	30	True
SLC26A5	0	0	-45.7931692153041	0.000328515111695	False	30	True
AC007559.1	0	0	-45.6404310768355	0.000328515111695	False	30	True
AC100803.4	0	0	-45.6404310768355	0.000328515111695	False	30	True
DENND1C	0	0	-45.6404310768355	0.000328515111695	False	30	True
Z94721.3	0	0	-45.6337041811482	0.000328515111695	False	30	True
CYP19A1	0	0	-45.6268351728047	0.000328515111695	False	30	True
CTAGE7P	0	0	-45.6268351728047	0.000328515111695	False	30	True
HSPE1P11	0	0	-45.6213827541953	0.000328515111695	False	30	True
FBXO40	0	0	-45.6213827541953	0.000328515111695	False	30	True
AC093484.2	0	0	-45.6104592777918	0.000328515111695	False	30	True
IQCA1L	0	0	-45.5748514645065	0.000328515111695	False	30	True
OR4D1	0	0	-45.5748514645065	0.000328515111695	False	30	True
CADM3-AS1	0	0	-45.5748514645065	0.000328515111695	False	30	True
CBLN3	0	0	-45.5748514645065	0.000328515111695	False	30	True
AC010809.2	0	0	-45.5585637368045	0.000328515111695	False	30	True
TFAP2C	0	0	-45.5585637368045	0.000328515111695	False	30	True
TOGARAM2	0	0	-45.5585637368045	0.000328515111695	False	30	True
AP000311.1	0	0	-45.5585637368045	0.000328515111695	False	30	True
AL158834.2	0	0	-45.5585637368045	0.000328515111695	False	30	True
SUMO2P19	0	0	-45.5561513777448	0.000328515111695	False	30	True
AC010931.2	0	0	-45.5398290766257	0.000328515111695	False	30	True
AC106864.1	0	0	-45.53630943228	0.000328515111695	False	30	True
ATE1-AS1	0	0	-45.53630943228	0.000328515111695	False	30	True
TCP1P3	0	0	-45.4850802656869	0.000328515111695	False	30	True
C1QTNF6	0	0	-45.4850802656869	0.000328515111695	False	30	True
AC010638.1	0	0	-45.4850802656869	0.000328515111695	False	30	True
AC005518.1	0	0	-45.4850802656869	0.000328515111695	False	30	True
AL442067.3	0	0	-45.4850802656869	0.000328515111695	False	30	True
CNTF	0	0	-45.473596307776	0.000328515111695	False	30	True
RPL3P5	0	0	-45.442053416073	0.000328515111695	False	30	True
CLNK	0	0	-45.442053416073	0.000328515111695	False	30	True
AC004067.1	0	0	-45.442053416073	0.000328515111695	False	30	True
AP005432.2	0	0	-45.442053416073	0.000328515111695	False	30	True
TDRD10	0	0	-45.442053416073	0.000328515111695	False	30	True
CRYGC	0	0	-45.4322293168095	0.000328515111695	False	30	True
SGO1-AS1	0	0	-45.4272982828707	0.000328515111695	False	30	True
AL731537.1	0	0	-45.4122542676716	0.000328515111695	False	30	True
IFI44L	0	0	-45.4122542676716	0.000328515111695	False	30	True
AC005037.1	0	0	-45.4122542676716	0.000328515111695	False	30	True
RARG	0	0	-45.3974432598809	0.000328515111695	False	30	True
HNRNPA1P54	0	0	-45.3974432598809	0.000328515111695	False	30	True
MAT1A	0	0	-45.3974432598809	0.000328515111695	False	30	True
TMCO4	0	0	-45.3974432598809	0.000328515111695	False	30	True
RHBG	0	0	-45.3974432598809	0.000328515111695	False	30	True
AC006213.5	0	0	-45.3931471781718	0.000328515111695	False	30	True
AP002852.1	0	0	-45.3931471781718	0.000328515111695	False	30	True
RN7SL704P	0	0	-45.3931471781718	0.000328515111695	False	30	True
RNU6-157P	0	0	-45.3931471781718	0.000328515111695	False	30	True
HAMP	0	0	-45.3817483914021	0.000328515111695	False	30	True
SMYD3-IT1	0	0	-45.3817483914021	0.000328515111695	False	30	True
GAS6-AS1	0	0	-45.3817483914021	0.000328515111695	False	30	True
AL445933.1	0	0	-45.3817448143438	0.000328515111695	False	30	True
AC116456.2	0	0	-45.3817448143438	0.000328515111695	False	30	True
AC080162.1	0	0	-45.3817448143438	0.000328515111695	False	30	True
AL589993.1	0	0	-45.3817448143438	0.000328515111695	False	30	True
AC012181.2	0	0	-45.3817448143438	0.000328515111695	False	30	True
RPS8P6	0	0	-45.3817448143438	0.000328515111695	False	30	True
AL442071.1	0	0	-45.366914260719	0.000328515111695	False	30	True
SMIM15-AS1	0	0	-45.366914260719	0.000328515111695	False	30	True
RNU1-87P	0	0	-45.3576275325916	0.000328515111695	False	30	True
CXorf58	0	0	-45.3176241394368	0.000328515111695	False	30	True
KDM5DP1	0	0	-45.3176241394368	0.000328515111695	False	30	True
AC084809.2	0	0	-45.3176241394368	0.000328515111695	False	30	True
AC015908.1	0	0	-45.3176241394368	0.000328515111695	False	30	True
TRDN-AS1	0	0	-45.2901503758288	0.000328515111695	False	30	True
AC009301.1	0	0	-45.2901503758288	0.000328515111695	False	30	True
GLCCI1-DT	0	0	-45.2887540477318	0.000328515111695	False	30	True
Rhesus_G0048632	0	0	-45.2714399001547	0.000328515111695	False	30	True
SLC22A9	0	0	-45.2690963758191	0.000328515111695	False	30	True
AP000446.1	0	0	-45.2661936740754	0.000328515111695	False	30	True
AL391244.2	0	0	-45.2627398008282	0.000328515111695	False	30	True
AC079684.2	0	0	-45.2627398008282	0.000328515111695	False	30	True
AC130324.2	0	0	-45.2627398008282	0.000328515111695	False	30	True
TTPA	0	0	-45.2627325073073	0.000328515111695	False	30	True
PDCL3P2	0	0	-45.2435031733002	0.000328515111695	False	30	True
APLNR	0	0	-45.2435031733002	0.000328515111695	False	30	True
AC011511.5	0	0	-45.2265589298376	0.000328515111695	False	30	True
AL353135.1	0	0	-45.2265589298376	0.000328515111695	False	30	True
AC027682.6	0	0	-45.2261877192919	0.000328515111695	False	30	True
TGM7	0	0	-45.2261877192919	0.000328515111695	False	30	True
AC068446.3	0	0	-45.2261877192919	0.000328515111695	False	30	True
CA3-AS1	0	0	-45.2261877192919	0.000328515111695	False	30	True
AL356495.1	0	0	-45.2252410981566	0.000328515111695	False	30	True
AC113382.2	0	0	-45.2252410981566	0.000328515111695	False	30	True
MIR153-1	0	0	-45.2252410981566	0.000328515111695	False	30	True
AC080112.4	0	0	-45.2252410981566	0.000328515111695	False	30	True
RN7SL268P	0	0	-45.2164648821493	0.000328515111695	False	30	True
Rhesus_G0040759	0	0	-45.2118261529796	0.000328515111695	False	30	True
UCMA	0	0	-45.2118261529796	0.000328515111695	False	30	True
THAP12P8	0	0	-45.2118261529796	0.000328515111695	False	30	True
BSPRY	0	0	-45.2118261529796	0.000328515111695	False	30	True
AC006017.1	0	0	-45.2118261529796	0.000328515111695	False	30	True
AC076968.2	0	0	-45.2118261529796	0.000328515111695	False	30	True
OVOL1-AS1	0	0	-45.2118261529796	0.000328515111695	False	30	True
RNF6P1	0	0	-45.2092836460014	0.000328515111695	False	30	True
AC103858.3	0	0	-45.2092836460014	0.000328515111695	False	30	True
SMTNL1	0	0	-45.2092836460014	0.000328515111695	False	30	True
LINC02079	0	0	-45.188533175269	0.000328515111695	False	30	True
RN7SL57P	0	0	-45.188533175269	0.000328515111695	False	30	True
MYOF	0	0	-45.1762748668747	0.000328515111695	False	30	True
ATP2A3	0	0	-45.1762748668747	0.000328515111695	False	30	True
AC093843.1	0	0	-45.172292331349	0.000328515111695	False	30	True
KCNIP2-AS1	0	0	-45.172292331349	0.000328515111695	False	30	True
CFAP99	0	0	-45.1656064530164	0.000328515111695	False	30	True
LINC01228	0	0	-45.1656064530164	0.000328515111695	False	30	True
AC087588.3	0	0	-45.1656064530164	0.000328515111695	False	30	True
ANKFN1	0	0	-45.1656064530164	0.000328515111695	False	30	True
AC097462.3	0	0	-45.1656064530164	0.000328515111695	False	30	True
AC139697.1	0	0	-45.1656064530164	0.000328515111695	False	30	True
SH2D1A	0	0	-45.1256195569292	0.000328515111695	False	30	True
GATA4	0	0	-45.0879308957548	0.000328515111695	False	30	True
GPX8	0	0	-45.0879308957548	0.000328515111695	False	30	True
AL023806.4	0	0	-45.0879308957548	0.000328515111695	False	30	True
AC091860.2	0	0	-45.0586760731222	0.000328515111695	False	30	True
AC110792.2	0	0	-45.0586760731222	0.000328515111695	False	30	True
AC105219.1	0	0	-45.0586760731222	0.000328515111695	False	30	True
RXFP2	0	0	-45.0586760731222	0.000328515111695	False	30	True
AL096840.1	0	0	-44.9544066638716	0.000328515111695	False	30	True
AF111168.1	0	0	-44.9544066638716	0.000328515111695	False	30	True
ABCB1	0	0	-44.9544066638716	0.000328515111695	False	30	True
MAB21L3	0	0	-44.9331672098076	0.000328515111695	False	30	True
OXGR1	0	0	-44.9331672098076	0.000328515111695	False	30	True
ANKMY1	0	0	-44.9311963370462	0.000328515111695	False	30	True
AL831737.1	0	0	-44.9237357751546	0.000328515111695	False	30	True
AC091939.1	0	0	-44.9237357751546	0.000328515111695	False	30	True
Rhesus_G0000115	0	0	-44.9237357751546	0.000328515111695	False	30	True
AC131237.1	0	0	-44.9237357751546	0.000328515111695	False	30	True
XBP1P1	0	0	-44.9188278916673	0.000328515111695	False	30	True
AC091769.2	0	0	-44.9188278916673	0.000328515111695	False	30	True
AL353662.2	0	0	-44.8982079163459	0.000328515111695	False	30	True
AC079305.4	0	0	-44.887641790508	0.000328515111695	False	30	True
AL662797.2	0	0	-44.8753943468778	0.000328515111695	False	30	True
AL513218.1	0	0	-44.8400723373619	0.000328515111695	False	30	True
MIPEPP3	0	0	-44.7448480355774	0.000328515111695	False	30	True
AC010320.5	0	0	-44.7448480355774	0.000328515111695	False	30	True
AC016251.1	0	0	-44.7399016916174	0.000328515111695	False	30	True
AL035670.1	0	0	-44.7399016916174	0.000328515111695	False	30	True
C6orf58	0	0	-44.6871809196683	0.000328515111695	False	30	True
AL133353.2	0	0	-44.6871809196683	0.000328515111695	False	30	True
RPL37P18	0	0	-44.6384589386749	0.000328515111695	False	30	True
AC007218.3	0	0	-44.6271381954097	0.000328515111695	False	30	True
Rhesus_G0004732	0	0	-44.6271381954097	0.000328515111695	False	30	True
PXN-AS1	0	0	-44.6255431352561	0.000328515111695	False	30	True
AC012101.2	0	0	-44.6255431352561	0.000328515111695	False	30	True
Rhesus_G0051138	0	0	-44.6255431352561	0.000328515111695	False	30	True
XIAP-AS1	0	0	-44.5309532089444	0.000985545335085	False	30	True
AC024884.2	0	0	-44.4872009036155	0.00065703022339	False	30	True
AC012467.2	0	0	-44.4532387837072	0.000328515111695	False	30	True
PSMB8	0	0	-44.4532387837072	0.000328515111695	False	30	True
Rhesus_G0057812	0	0	-44.4459101297615	0.000328515111695	False	30	True
AC133540.1	0	0	-44.4459101297615	0.000328515111695	False	30	True
LINC00184	0	0	-44.4459101297615	0.000328515111695	False	30	True
AC009086.2	0	0	-44.4459101297615	0.000328515111695	False	30	True
LINC00426	0	0	-44.4459101297615	0.000328515111695	False	30	True
Rhesus_G0033333	0	0	-44.4269055618662	0.000328515111695	False	30	True
AC090809.1	0	0	-44.4269055618662	0.000328515111695	False	30	True
PRKG2	0	0	-44.4269055618662	0.000328515111695	False	30	True
GSTA9P	0	0	-44.4269055618662	0.000328515111695	False	30	True
AL355802.3	0	0	-44.4269055618662	0.000328515111695	False	30	True
LINC02685	0	0	-44.4269055618662	0.000328515111695	False	30	True
KIRREL1-IT1	0	0	-44.3951562800717	0.000328515111695	False	30	True
DLG2-AS2	0	0	-44.3951562800717	0.000328515111695	False	30	True
AL392086.3	0	0	-44.3951562800717	0.000328515111695	False	30	True
LINC02243	0	0	-44.3789915388057	0.000328515111695	False	30	True
AC093798.1	0	0	-44.3789915388057	0.000328515111695	False	30	True
AL121955.1	0	0	-44.3789915388057	0.000328515111695	False	30	True
C12orf40	0	0	-44.3789915388057	0.000328515111695	False	30	True
VIM-AS1	0	0	-44.3789915388057	0.000328515111695	False	30	True
AC243654.3	0	0	-44.3789915388057	0.000328515111695	False	30	True
C22orf15	0	0	-44.3749084185516	0.000328515111695	False	30	True
PIFO	0	0	-44.3749084185516	0.000328515111695	False	30	True
RBM20	0	0	-44.3749084185516	0.000328515111695	False	30	True
WDR38	0	0	-44.3749084185516	0.000328515111695	False	30	True
C7orf57	0	0	-44.3749084185516	0.000328515111695	False	30	True
TMEM190	0	0	-44.3749084185516	0.000328515111695	False	30	True
RN7SKP158	0	0	-44.3647620220014	0.000328515111695	False	30	True
LDHBP1	0	0	-44.3647620220014	0.000328515111695	False	30	True
LINC01637	0	0	-44.3608427536446	0.00065703022339	False	30	True
SLC27A2	0	0	-44.3443527788196	0.00065703022339	False	30	True
DDX4	0	0	-44.2988219393242	0.00065703022339	False	30	True
AC074044.1	0	0	-44.1903468890594	0.00065703022339	False	30	True
AL136531.1	0	0	-44.0450035323053	0.00065703022339	False	30	True
CASTOR1	0	0	-44.036778148903	0.00065703022339	False	30	True
IQCJ-SCHIP1	0	0	-44.0277811314889	0.000328515111695	False	30	True
SLC16A5	0	0	-44.0277811314889	0.000328515111695	False	30	True
MC4R	0	0	-44.0277811314889	0.000328515111695	False	30	True
AL136298.1	0	0	-44.0277811314889	0.000328515111695	False	30	True
AL138701.2	0	0	-44.011612181454	0.000328515111695	False	30	True
LINC00400	0	0	-44.011612181454	0.000328515111695	False	30	True
AC021188.1	0	0	-44.011612181454	0.000328515111695	False	30	True
AL645568.2	0	0	-43.955457349929	0.000328515111695	False	30	True
PMS2CL	0	0	-43.955457349929	0.000328515111695	False	30	True
APOA2	0	0	-43.955457349929	0.000328515111695	False	30	True
ARHGAP22-IT1	0	0	-43.955457349929	0.000328515111695	False	30	True
Rhesus_G0047156	0	0	-43.8674644003461	0.000328515111695	False	30	True
RNU6-260P	0	0	-43.8224231281409	0.000328515111695	False	30	True
AL121906.2	0	0	-43.8160359923687	0.000328515111695	False	30	True
CILP2	0	0	-43.8160359923687	0.000328515111695	False	30	True
DEPDC1	0	0	-43.8032066011153	0.000985545335085	False	30	True
AC144652.1	0	0	-43.7772860147577	0.00065703022339	False	30	True
PLSCR4	0	0	-43.7723341383642	0.00065703022339	False	30	True
COL7A1	0	0	-43.7581258758314	0.000328515111695	False	30	True
BHMT	0	0	-43.7581258758314	0.000328515111695	False	30	True
Rhesus_G0020264	0	0	-43.7581258758314	0.000328515111695	False	30	True
TRPA1	0	0	-43.7581258758314	0.000328515111695	False	30	True
TMC3-AS1	0	0	-43.7581258758314	0.000328515111695	False	30	True
DTHD1	0	0	-43.7581258758314	0.000328515111695	False	30	True
Rhesus_G0029778	0	0	-43.7581258758314	0.000328515111695	False	30	True
ACTN1-AS1	0	0	-43.7581258758314	0.000328515111695	False	30	True
PARP15	0	0	-43.7581258758314	0.000328515111695	False	30	True
AC099754.1	0	0	-43.7581258758314	0.000328515111695	False	30	True
AC012313.3	0	0	-43.7516738693994	0.000328515111695	False	30	True
RPS4XP7	0	0	-43.7257554934663	0.000328515111695	False	30	True
AC090543.1	0	0	-43.7257554934663	0.000328515111695	False	30	True
LINC01226	0	0	-43.7257554934663	0.000328515111695	False	30	True
AC090577.1	0	0	-43.7127649455401	0.000328515111695	False	30	True
AC106779.1	0	0	-43.7127649455401	0.000328515111695	False	30	True
RNA5SP88	0	0	-43.7127649455401	0.000328515111695	False	30	True
ENPEP	0	0	-43.7014493096812	0.00065703022339	False	30	True
AP000553.8	0	0	-43.6797711305235	0.000328515111695	False	30	True
PDXP	0	0	-43.6671250368849	0.000328515111695	False	30	True
Rhesus_G0014034	0	0	-43.6080227888207	0.000328515111695	False	30	True
GEMIN8P3	0	0	-43.6028324828355	0.00065703022339	False	30	True
AF099810.1	0	0	-43.599396630429	0.000328515111695	False	30	True
AC073210.3	0	0	-43.599396630429	0.000328515111695	False	30	True
RN7SL552P	0	0	-43.599396630429	0.000328515111695	False	30	True
AP000755.2	0	0	-43.599396630429	0.000328515111695	False	30	True
ALKAL1	0	0	-43.5718718773884	0.00065703022339	False	30	True
ARHGEF7-AS1	0	0	-43.5683745123453	0.000328515111695	False	30	True
AC023424.2	0	0	-43.5683745123453	0.000328515111695	False	30	True
TLR6	0	0	-43.4667071970447	0.000328515111695	False	30	True
LIME1	0	0	-43.4667071970447	0.000328515111695	False	30	True
ARHGEF25	0	0	-43.4667071970447	0.000328515111695	False	30	True
AL591428.1	0	0	-43.4369964542988	0.000328515111695	False	30	True
AL137789.2	0	0	-43.4221056547716	0.000328515111695	False	30	True
AC138207.4	0	0	-43.4221056547716	0.000328515111695	False	30	True
TMEM88B	0	0	-43.4221056547716	0.000328515111695	False	30	True
AC092053.4	0	0	-43.4221056547716	0.000328515111695	False	30	True
AC008840.1	0	0	-43.4221056547716	0.000328515111695	False	30	True
Rhesus_G0057191	0	0	-43.3922969274537	0.000328515111695	False	30	True
RHOXF1P3	0	0	-43.3922969274537	0.000328515111695	False	30	True
AC243654.2	0	0	-43.3843810406118	0.00065703022339	False	30	True
H3C7	0	0	-43.3155039011996	0.00065703022339	False	30	True
LINC00957	0	0	-43.2722606430593	0.000328515111695	False	30	True
Rhesus_G0015264	0	0	-43.2722606430593	0.000328515111695	False	30	True
AC092468.1	0	0	-43.2715517934099	0.000328515111695	False	30	True
AL807757.2	0	0	-43.2715517934099	0.000328515111695	False	30	True
AC013727.2	0	0	-43.2715517934099	0.000328515111695	False	30	True
MPP7-DT	0	0	-43.2344941239428	0.000328515111695	False	30	True
NAPA-AS1	0	0	-43.2117688404195	0.000328515111695	False	30	True
AC008734.1	0	0	-43.2117688404195	0.000328515111695	False	30	True
GJD3	0	0	-43.0704592107419	0.000328515111695	False	30	True
AC016747.1	0	0	-43.0283485763562	0.000328515111695	False	30	True
MARK2P8	0	0	-43.0283485763562	0.000328515111695	False	30	True
ERFL	0	0	-43.0283485763562	0.000328515111695	False	30	True
Rhesus_G0027500	0	0	-43.0213088814105	0.000328515111695	False	30	True
EIF1P7	0	0	-42.9931113884112	0.000328515111695	False	30	True
LINC01103	0	0	-42.8887860169745	0.000328515111695	False	30	True
ECE1-AS1	0	0	-42.8887860169745	0.000328515111695	False	30	True
AC005865.1	0	0	-42.8887860169745	0.000328515111695	False	30	True
RNU1-100P	0	0	-42.8887860169745	0.000328515111695	False	30	True
AGR3	0	0	-42.877224070367	0.00065703022339	False	30	True
AC126323.6	0	0	-42.8087777870861	0.00065703022339	False	30	True
AC144450.1	0	0	-42.7868421734586	0.000328515111695	False	30	True
Rhesus_G0024898	0	0	-42.7868421734586	0.000328515111695	False	30	True
CPM	0	0	-42.7088281171708	0.00065703022339	False	30	True
TMCC1-AS1	0	0	-42.6207241829588	0.00065703022339	False	30	True
STARD8	0	0	-42.5345527793818	0.00065703022339	False	30	True
AC025871.1	0	0	-42.4909777892098	0.000328515111695	False	30	True
AL358790.2	0	0	-42.4909777892098	0.000328515111695	False	30	True
GGN	0	0	-42.4909777892098	0.000328515111695	False	30	True
PLB1	0	0	-42.4877247965542	0.00065703022339	False	30	True
PDCD6IPP1	0	0	-42.2440408333399	0.000328515111695	False	30	True
Rhesus_G0055155	0	0	-42.2440408333399	0.000328515111695	False	30	True
RPL18AP16	0	0	-42.2440408333399	0.000328515111695	False	30	True
RPS4XP16	0	0	-42.2440408333399	0.000328515111695	False	30	True
AC107072.2	0	0	-42.2440408333399	0.000328515111695	False	30	True
Rhesus_G0036069	0	0	-42.2440408333399	0.000328515111695	False	30	True
Rhesus_G0033763	0	0	-42.2021944280103	0.000328515111695	False	30	True
HNRNPA1P42	0	0	-42.2021944280103	0.000328515111695	False	30	True
LINC00378	0	0	-42.1938314278289	0.000328515111695	False	30	True
AC010210.1	0	0	-42.1938314278289	0.000328515111695	False	30	True
AC113615.2	0	0	-42.1938314278289	0.000328515111695	False	30	True
RPL22P3	0	0	-42.1854149859306	0.000328515111695	False	30	True
RSPH10B2	0	0	-42.1854149859306	0.000328515111695	False	30	True
SOX7	0	0	-42.1854149859306	0.000328515111695	False	30	True
GAPDHP60	0	0	-42.1854149859306	0.000328515111695	False	30	True
NUDT7	0	0	-42.1854149859306	0.000328515111695	False	30	True
ANKDD1B	0	0	-42.1854149859306	0.000328515111695	False	30	True
AL118558.2	0	0	-42.1854149859306	0.000328515111695	False	30	True
AL139174.1	0	0	-42.1348588552909	0.000328515111695	False	30	True
CCKAR	0	0	-42.1348588552909	0.000328515111695	False	30	True
AC004594.1	0	0	-42.1348588552909	0.000328515111695	False	30	True
USP43	0	0	-42.1348588552909	0.000328515111695	False	30	True
SPEM2	0	0	-42.1348588552909	0.000328515111695	False	30	True
MIR3660	0	0	-42.1348469351088	0.000328515111695	False	30	True
AC131235.4	0	0	-42.0909040613608	0.00065703022339	False	30	True
AP002967.1	0	0	-41.9897884179756	0.000328515111695	False	30	True
Rhesus_G0018449	0	0	-41.6270424393859	0.00065703022339	False	30	True
AC008601.1	0	0	-41.52546226333	0.00065703022339	False	30	True
SOHLH1	0	0	-41.3567688669099	0.00065703022339	False	30	True
SMG1P1	0.999998324437647	1	-41.0172900659314	0.00065703022339	False	0	False
DLEC1	0	0	-40.9540798507407	0.00065703022339	False	30	True
CYB561A3	0	0	-40.9518243113496	0.00065703022339	False	30	True
LDHAL6FP	0	0	-40.8951699207666	0.00065703022339	False	30	True
GNG12-AS1	0	0	-40.7782350644139	0.000328515111695	False	30	True
AC018868.2	0	0	-40.7782350644139	0.000328515111695	False	30	True
NQO2-AS1	0	0	-40.7782350644139	0.000328515111695	False	30	True
LAMC3	0	0	-40.7782350644139	0.000328515111695	False	30	True
AL138752.2	0	0	-40.7357161447304	0.00065703022339	False	30	True
AC131009.2	0	0	-40.716388735234	0.000328515111695	False	30	True
Rhesus_G0056329	0	0	-40.716388735234	0.000328515111695	False	30	True
AC104115.2	0	0	-40.6808617137804	0.000328515111695	False	30	True
Rhesus_G0046855	0	0	-40.6808617137804	0.000328515111695	False	30	True
AC008147.1	0	0	-40.6808617137804	0.000328515111695	False	30	True
AL031768.1	0	0	-40.6747038689717	0.000985545335085	False	30	True
GAPDHP39	0	0	-40.6272538495367	0.000985545335085	False	30	True
GLIS1	0	0	-40.6272203922036	0.000328515111695	False	30	True
AC046143.1	0	0	-40.4270673566686	0.000328515111695	False	30	True
PTGER4	0	0	-40.4270673566686	0.000328515111695	False	30	True
AC009495.3	0	0	-40.3435959721686	0.000328515111695	False	30	True
AC006116.5	0	0	-40.3435959721686	0.000328515111695	False	30	True
RNU6-100P	0	0	-40.3435959721686	0.000328515111695	False	30	True
Z95114.4	0	0	-40.3435959721686	0.000328515111695	False	30	True
AC114491.1	0	0	-40.1447989417828	0.000328515111695	False	30	True
RNU4-2	0	0	-39.9961643983999	0.00065703022339	False	30	True
FAM216B	0	0	-39.9895159420858	0.000328515111695	False	30	True
AL162457.1	0	0	-39.9895159420858	0.000328515111695	False	30	True
MRPS9-AS2	0	0	-39.982019564947	0.00065703022339	False	30	True
BCAM	0	0	-39.9600490376236	0.000328515111695	False	30	True
LINC01150	0	0	-39.9600490376236	0.000328515111695	False	30	True
CXCL6	0	0	-39.9600126633122	0.000328515111695	False	30	True
CLEC4GP1	0	0	-39.9600126633122	0.000328515111695	False	30	True
Rhesus_G0027786	0	0	-39.9600126633122	0.000328515111695	False	30	True
SERPINI2	0	0	-39.9600126633122	0.000328515111695	False	30	True
MOS	0	0	-39.9600126633122	0.000328515111695	False	30	True
SIGLEC11	0	0	-39.9600126633122	0.000328515111695	False	30	True
AC013643.2	0	0	-39.9187277467482	0.00065703022339	False	30	True
AC135352.1	0	0	-39.7794003166051	0.00065703022339	False	30	True
LARGE-IT1	0	0	-39.6342516580275	0.001314060446781	False	30	True
AL353583.1	0	0	-39.5962521427078	0.000328515111695	False	30	True
AC010729.1	0	0	-39.5962521427078	0.000328515111695	False	30	True
RPL36P2	0	0	-39.5894799219162	0.00065703022339	False	30	True
AC099850.4	0	0	-39.5858716613773	0.000328515111695	False	30	True
AC003991.1	0	0	-39.5858716613773	0.000328515111695	False	30	True
AP002490.1	0	0	-39.5651454029665	0.000328515111695	False	30	True
EAF2	0	0	-39.5651454029665	0.000328515111695	False	30	True
AC091231.1	0	0	-39.5338922190244	0.000328515111695	False	30	True
AC051619.2	0	0	-39.513591472079	0.00065703022339	False	30	True
AC074367.1	0	0	-39.50900566461	0.00065703022339	False	30	True
ADAMTS3	0	0	-39.4618067490675	0.001314060446781	False	30	True
AC010463.3	0	0	-39.3756293650872	0.000328515111695	False	30	True
MIR8066	0	0	-39.2047659858578	0.00065703022339	False	30	True
AC007405.5	0	0	-39.1161458072472	0.000328515111695	False	30	True
AC090826.1	0	0	-39.1161458072472	0.000328515111695	False	30	True
SNORA2B	0	0	-39.1161458072472	0.000328515111695	False	30	True
Rhesus_G0045374	0	0	-39.1051365181112	0.000328515111695	False	30	True
AC114490.2	0	0	-39.1051365181112	0.000328515111695	False	30	True
AC097460.2	0	0	-39.1051365181112	0.000328515111695	False	30	True
LINC01894	0	0	-39.0610321701198	0.000328515111695	False	30	True
EML4-AS1	0	0	-38.9836978726884	0.000328515111695	False	30	True
Rhesus_G0048097	0	0	-38.9836978726884	0.000328515111695	False	30	True
TEKT3	0	0	-38.9836978726884	0.000328515111695	False	30	True
AP006248.4	0	0	-38.905552489098	0.000328515111695	False	30	True
AC023302.1	0	0	-38.905552489098	0.000328515111695	False	30	True
AC004264.2	0	0	-38.905552489098	0.000328515111695	False	30	True
EFNA1	0	0	-38.8606567359395	0.000985545335085	False	30	True
AC008946.1	0	0	-38.736933332039	0.000328515111695	False	30	True
LINC01864	0	0	-38.736933332039	0.000328515111695	False	30	True
AC092814.2	0	0	-38.736933332039	0.000328515111695	False	30	True
AC084824.1	0	0	-38.736933332039	0.000328515111695	False	30	True
KIF20A	0	0	-38.6701673258733	0.000985545335085	False	30	True
KMO	0	0	-38.6100366160503	0.004599211563732	False	30	True
AL132765.1	0	0	-38.5323970159786	0.000328515111695	False	30	True
FCRL3	0	0	-38.5193064764927	0.000985545335085	False	30	True
BCO1	0.999997624114745	1	-38.5068238256038	0.00065703022339	False	0	False
AC138956.2	0	0	-38.4413570934892	0.000328515111695	False	30	True
FLNB-AS1	0	0	-38.3044746685532	0.000328515111695	False	30	True
NAP1L4P1	0	0	-38.2480111422584	0.000328515111695	False	30	True
IRAK2	0	0	-38.2480111422584	0.000328515111695	False	30	True
AC092802.5	0	0	-38.1781804023547	0.00065703022339	False	30	True
AC002563.1	0	0	-38.1234769086969	0.00065703022339	False	30	True
KLKB1	0.999995461818903	1	-37.9848262474553	0.00065703022339	False	0	False
METTL2A	0	0	-37.8943365270593	0.001314060446781	False	30	True
AL512604.4	0	0	-37.7265984294618	0.00065703022339	False	30	True
RMI2	0.999622511980762	1	-37.5845865933916	0.000328515111695	False	0	False
FOLH1	0.999622511980762	1	-37.5845865933916	0.000328515111695	False	0	False
ECM2	0.999622511980762	1	-37.5845865933916	0.000328515111695	False	0	False
AC083870.1	0.999622511980762	1	-37.5845865933916	0.000328515111695	False	0	False
RAP2C-AS1	0	0	-37.5659417820661	0.00065703022339	False	30	True
EVA1A	0	0	-37.5281009753851	0.00065703022339	False	30	True
MT1CP	0	0	-37.5110696796778	0.00065703022339	False	30	True
C5orf38	0	0	-37.2971120815527	0.00065703022339	False	30	True
AC005277.2	0	0	-37.2417510620693	0.00065703022339	False	30	True
SYNPR-AS1	0	0	-37.2009973164986	0.000985545335085	False	30	True
AP000892.3	0	0	-37.1611294850523	0.00065703022339	False	30	True
THPO	0	0	-37.1180459466118	0.000328515111695	False	30	True
AC062037.1	0	0	-37.0524111497792	0.000328515111695	False	30	True
AC091010.1	0	0	-37.0199560631332	0.000328515111695	False	30	True
MCUR1P1	0	0	-37.0089060547124	0.000328515111695	False	30	True
AC099811.4	0	0	-36.9745122759636	0.000985545335085	False	30	True
PCDH20	0	0	-36.9396729834626	0.000985545335085	False	30	True
CNTN4-AS1	0	0	-36.8848827402499	0.00065703022339	False	30	True
AC100793.4	0	0	-36.8498500912971	0.000328515111695	False	30	True
AC090515.3	0	0	-36.8498500912971	0.000328515111695	False	30	True
NDUFV2-AS1	0	0	-36.7936132044036	0.00065703022339	False	30	True
Rhesus_G0050853	0	0	-36.6936056888514	0.00065703022339	False	30	True
LINC00595	0	0	-36.6885354594175	0.000328515111695	False	30	True
AC069133.1	0	0	-36.6885354594175	0.000328515111695	False	30	True
Rhesus_G0031356	0	0	-36.6885354594175	0.000328515111695	False	30	True
AC006529.1	0	0	-36.6779674030463	0.000985545335085	False	30	True
AC105429.2	0	0	-36.6594272098291	0.000328515111695	False	30	True
AC079601.3	0	0	-36.6594272098291	0.000328515111695	False	30	True
AL031297.1	0	0	-36.6594272098291	0.000328515111695	False	30	True
RNU6-979P	0	0	-36.6594272098291	0.000328515111695	False	30	True
Rhesus_G0033041	0	0	-36.6594272098291	0.000328515111695	False	30	True
PPP1R36	0	0	-36.6594272098291	0.000328515111695	False	30	True
DST-AS1	0	0	-36.6589727926925	0.000328515111695	False	30	True
HNRNPA1P68	0	0	-36.6589727926925	0.000328515111695	False	30	True
AC092119.3	0	0	-36.6496984323248	0.000328515111695	False	30	True
SNORD70	0	0	-36.6212516202427	0.000328515111695	False	30	True
FAM78B-AS1	0	0	-36.5116839599584	0.000328515111695	False	30	True
AL359183.1	0	0	-36.5116839599584	0.000328515111695	False	30	True
CCL28	0	0	-36.5112783964999	0.000985545335085	False	30	True
AC007823.1	0	0	-36.4547378821888	0.001314060446781	False	30	True
MIR6820	0	0	-36.4478180714196	0.00065703022339	False	30	True
AC025917.1	0	0	-36.4121194284833	0.000328515111695	False	30	True
AL355377.2	0	0	-36.3727023651185	0.000328515111695	False	30	True
AC022558.1	0	0	-36.3657229102081	0.000985545335085	False	30	True
CD274	0	0	-36.3582433202182	0.000328515111695	False	30	True
SNCA-AS1	0	0	-36.3582433202182	0.000328515111695	False	30	True
AC055855.1	0	0	-36.3582433202182	0.000328515111695	False	30	True
LINC01901	0	0	-36.3529809384739	0.00065703022339	False	30	True
AL391845.2	0	0	-36.3347231498902	0.00065703022339	False	30	True
RPS12P31	0	0	-36.3192194466206	0.00065703022339	False	30	True
AC108488.2	0	0	-36.2628349809222	0.00065703022339	False	30	True
SH3TC2	0	0	-36.2561431043958	0.00065703022339	False	30	True
AC104836.1	0	0	-36.2514924230317	0.00065703022339	False	30	True
AC026785.1	0	0	-36.233556427885	0.000328515111695	False	30	True
SCARNA8	0	0	-36.233556427885	0.000328515111695	False	30	True
AP001496.2	0	0	-36.2205350216284	0.00065703022339	False	30	True
AC140725.1	0	0	-36.1629254029302	0.000328515111695	False	30	True
NAPSA	0	0	-36.1629254029302	0.000328515111695	False	30	True
AC099328.1	0	0	-36.1536436881219	0.000328515111695	False	30	True
AL132989.1	0	0	-36.1536436881219	0.000328515111695	False	30	True
AL031673.1	0	0	-36.1339767577725	0.000328515111695	False	30	True
TNFSF9	0	0	-36.123804500972	0.000328515111695	False	30	True
C1QTNF12	0	0	-36.123804500972	0.000328515111695	False	30	True
AC011243.1	0	0	-36.1138447315269	0.000328515111695	False	30	True
GAPDHP42	0	0	-36.1138447315269	0.000328515111695	False	30	True
AC012313.6	0	0	-36.1107347137408	0.000328515111695	False	30	True
Rhesus_G0047001	0	0	-36.1107347137408	0.000328515111695	False	30	True
AC018362.1	0	0	-36.1081007135137	0.000328515111695	False	30	True
AC012073.1	0	0	-36.0968387697749	0.000328515111695	False	30	True
TET2-AS1	0	0	-36.0968387697749	0.000328515111695	False	30	True
AC019226.1	0	0	-36.0968387697749	0.000328515111695	False	30	True
AL451007.2	0	0	-36.0877098442828	0.000328515111695	False	30	True
PHACTR2P1	0	0	-36.0877098442828	0.000328515111695	False	30	True
AC008663.2	0	0	-36.0877098442828	0.000328515111695	False	30	True
AL133476.1	0	0	-36.084596622192	0.000328515111695	False	30	True
AL591866.1	0	0	-36.084596622192	0.000328515111695	False	30	True
AC087749.1	0	0	-36.084596622192	0.000328515111695	False	30	True
CREB3L3	0	0	-36.0818529031088	0.000328515111695	False	30	True
CD53	0	0	-36.0818529031088	0.000328515111695	False	30	True
SATB2-AS1	0	0	-36.0818529031088	0.000328515111695	False	30	True
AC025253.2	0	0	-36.0818529031088	0.000328515111695	False	30	True
BX664615.2	0	0	-36.0765207634622	0.000328515111695	False	30	True
SNX33	0	0	-36.0765207634622	0.000328515111695	False	30	True
TBX1	0	0	-36.0765207634622	0.000328515111695	False	30	True
LINC01704	0	0	-36.0643694300167	0.00065703022339	False	30	True
AC105129.1	0	0	-36.0388323449496	0.00065703022339	False	30	True
AC005920.3	0	0	-36.0347082956743	0.000985545335085	False	30	True
LINC02246	0	0	-36.0170943905249	0.00065703022339	False	30	True
LINC00887	0	0	-35.9642382053314	0.00065703022339	False	30	True
TDRD9	0	0	-35.9307870265894	0.00065703022339	False	30	True
Rhesus_G0046923	0	0	-35.93004049532	0.00065703022339	False	30	True
ASB11	0	0	-35.9294730317509	0.000985545335085	False	30	True
AC022893.3	0	0	-35.8692848935148	0.000985545335085	False	30	True
RPL30P14	0	0	-35.8555120769655	0.00065703022339	False	30	True
PRND	0	0	-35.8220063165899	0.00065703022339	False	30	True
AL356320.2	0	0	-35.8141770925422	0.00065703022339	False	30	True
AC009078.2	0	0	-35.8004307106661	0.00065703022339	False	30	True
NOP56P3	0	0	-35.7905267018101	0.00065703022339	False	30	True
AL590095.1	0	0	-35.7400099904741	0.00065703022339	False	30	True
AC011944.2	0	0	-35.6498868087932	0.00065703022339	False	30	True
AC138028.6	0	0	-35.6422707703449	0.000328515111695	False	30	True
AC026316.5	0	0	-35.6405836927013	0.00065703022339	False	30	True
CHRM5	0	0	-35.6341332819421	0.00065703022339	False	30	True
AL118558.3	0	0	-35.6204395511144	0.002299605781866	False	30	True
TMEM262	0	0	-35.6152552610678	0.001314060446781	False	30	True
AC114939.1	0	0	-35.609400417055	0.00065703022339	False	30	True
AC106782.3	0	0	-35.6019742491572	0.000985545335085	False	30	True
BOC	0	0	-35.5970734922124	0.00065703022339	False	30	True
MTND2P23	0	0	-35.5912109342725	0.00065703022339	False	30	True
RPS10P18	0	0	-35.5894912626549	0.000328515111695	False	30	True
LINC02551	0	0	-35.5894912626549	0.000328515111695	False	30	True
LRRC77P	0	0	-35.5894089467247	0.00065703022339	False	30	True
AC092111.2	0	0	-35.5864959413692	0.00065703022339	False	30	True
NAGPA-AS1	0	0	-35.5830130385326	0.000328515111695	False	30	True
SDCBPP2	0	0	-35.5830130385326	0.000328515111695	False	30	True
RPS29P12	0	0	-35.5830130385326	0.000328515111695	False	30	True
AL353193.1	0	0	-35.5830130385326	0.000328515111695	False	30	True
Rhesus_G0054164	0	0	-35.5751219024665	0.000985545335085	False	30	True
AL122017.1	0	0	-35.5560930389303	0.001314060446781	False	30	True
AL163534.1	0	0	-35.5503299588745	0.001314060446781	False	30	True
COX6B1P3	0	0	-35.5447118261222	0.000328515111695	False	30	True
SLC25A39P1	0	0	-35.5447118261222	0.000328515111695	False	30	True
AL162311.3	0	0	-35.5283640323414	0.001314060446781	False	30	True
AL158070.2	0	0	-35.5279621996549	0.00065703022339	False	30	True
AC006583.1	0	0	-35.5136014510555	0.000328515111695	False	30	True
LYPD6B	0	0	-35.5051039705273	0.001971090670171	False	30	True
ADAMTSL2	0	0	-35.493831763787	0.000985545335085	False	30	True
AL158071.5	0	0	-35.491386742052	0.001314060446781	False	30	True
AP000646.1	0	0	-35.482606801307	0.000985545335085	False	30	True
NOTUM	0	0	-35.4739324609632	0.00065703022339	False	30	True
LINC01119	0	0	-35.4661548889603	0.00065703022339	False	30	True
AL118558.4	0	0	-35.4657720788997	0.00065703022339	False	30	True
AC133555.2	0	0	-35.4421678313572	0.000328515111695	False	30	True
HP	0	0	-35.4421678313572	0.000328515111695	False	30	True
RNA5SP492	0	0	-35.4111037198274	0.00065703022339	False	30	True
AC090241.1	0	0	-35.4098934973615	0.001314060446781	False	30	True
NPR1	0	0	-35.4074104571071	0.000985545335085	False	30	True
MAS1	0	0	-35.3919341982409	0.000328515111695	False	30	True
KCNS3	0	0	-35.3919341982409	0.000328515111695	False	30	True
TLL1	0	0	-35.3879213735292	0.001642575558476	False	30	True
IL13RA2	0	0	-35.3673898569173	0.000985545335085	False	30	True
AC099513.1	0	0	-35.3653966582174	0.000328515111695	False	30	True
OR6B1	0	0	-35.3653966582174	0.000328515111695	False	30	True
B3GALNT1P1	0.999996797471732	1	-35.350291373657	0.00065703022339	False	0	False
CRABP2	0	0	-35.3325484417989	0.00065703022339	False	30	True
KLC3	0	0	-35.3081902168476	0.00065703022339	False	30	True
AC022150.4	0	0	-35.3000347008883	0.000985545335085	False	30	True
RNF151	0	0	-35.2923698734222	0.000328515111695	False	30	True
UPP1	0	0	-35.2795254875408	0.000985545335085	False	30	True
HSF2BP	0	0	-35.2704445666036	0.000328515111695	False	30	True
KRT20	0	0	-35.2704445666036	0.000328515111695	False	30	True
KLHL40	0	0	-35.2626684130799	0.00065703022339	False	30	True
FO393414.3	0	0	-35.2557515896007	0.00065703022339	False	30	True
GJC2	0	0	-35.2448495897258	0.000985545335085	False	30	True
AC090186.1	0	0	-35.2198549552943	0.000328515111695	False	30	True
ISM2	0	0	-35.2161002038204	0.00065703022339	False	30	True
AL162713.1	0	0	-35.2055313823393	0.000985545335085	False	30	True
Rhesus_G0021888	0	0	-35.2024444234961	0.00065703022339	False	30	True
AC119150.2	0	0	-35.2006719281963	0.00065703022339	False	30	True
RPS3AP44	0	0	-35.1560233329897	0.001314060446781	False	30	True
AL356535.1	0	0	-35.1528892381579	0.000328515111695	False	30	True
AL135999.1	0	0	-35.1449837778527	0.000328515111695	False	30	True
WASF3-AS1	0	0	-35.1341314509781	0.000328515111695	False	30	True
AC009812.2	0	0	-35.1341314509781	0.000328515111695	False	30	True
AC009022.1	0	0	-35.1341314509781	0.000328515111695	False	30	True
Rhesus_G0047103	0	0	-35.1341314509781	0.000328515111695	False	30	True
AC006252.1	0	0	-35.1337584514799	0.000328515111695	False	30	True
HELT	0	0	-35.1336463010363	0.000328515111695	False	30	True
ENPP6	0	0	-35.1241995038915	0.00065703022339	False	30	True
NHLRC4	0	0	-35.1203504151611	0.00065703022339	False	30	True
LINC01503	0	0	-35.1025169335118	0.00065703022339	False	30	True
Rhesus_G0047442	0	0	-35.0899863777281	0.000985545335085	False	30	True
AC013470.2	0	0	-35.0657376386779	0.00065703022339	False	30	True
AC005740.5	0	0	-35.0503442782619	0.00065703022339	False	30	True
AP001972.1	0	0	-35.0171923616703	0.00065703022339	False	30	True
AL391095.2	0	0	-35.0108673831569	0.00065703022339	False	30	True
SGO1P1	0	0	-34.9677051886891	0.00065703022339	False	30	True
AC104472.5	0	0	-34.9569240267778	0.000328515111695	False	30	True
RNU7-110P	0	0	-34.9569240267778	0.000328515111695	False	30	True
AC092168.3	0	0	-34.9569240267778	0.000328515111695	False	30	True
RN7SL252P	0	0	-34.9530305136648	0.00065703022339	False	30	True
AC068025.2	0	0	-34.945043488247	0.00065703022339	False	30	True
AC234775.3	0	0	-34.9194117582607	0.00065703022339	False	30	True
TTYH2	0	0	-34.9045766917924	0.000328515111695	False	30	True
MARCH11-AS1	0	0	-34.8660677062258	0.00065703022339	False	30	True
RBM46	0	0	-34.8621808888918	0.00065703022339	False	30	True
AC025750.3	0	0	-34.8383926459201	0.000328515111695	False	30	True
AC024075.3	0	0	-34.8383926459201	0.000328515111695	False	30	True
DDX59-AS1	0	0	-34.8280698772964	0.00065703022339	False	30	True
AC100839.1	0	0	-34.824862540847	0.00065703022339	False	30	True
AC096540.1	0	0	-34.8099854584082	0.00065703022339	False	30	True
ADAMTS2	0	0	-34.8016948764017	0.00065703022339	False	30	True
MROH7	0	0	-34.8013618940349	0.00065703022339	False	30	True
RN7SKP110	0	0	-34.7997694287848	0.00065703022339	False	30	True
AC099661.1	0	0	-34.7978234695803	0.00065703022339	False	30	True
AC008115.4	0	0	-34.7842752562688	0.00065703022339	False	30	True
TSSK3	0	0	-34.7712515623952	0.00065703022339	False	30	True
AL513166.1	0.999997856299048	1	-34.767990130013	0.000985545335085	False	0	False
RSL24D1P8	0	0	-34.7558264873724	0.00065703022339	False	30	True
AC116407.1	0	0	-34.7533105860025	0.000985545335085	False	30	True
RPS4XP14	0	0	-34.752386584358	0.000328515111695	False	30	True
AC007066.1	0	0	-34.7523865843212	0.000328515111695	False	30	True
LINC01135	0	0	-34.7523865843212	0.000328515111695	False	30	True
SLC6A13	0	0	-34.7467086832786	0.000985545335085	False	30	True
AL133477.3	0	0	-34.7173830998987	0.000328515111695	False	30	True
SYK	0	0	-34.7173830998987	0.000328515111695	False	30	True
AL023803.1	0	0	-34.7173830998987	0.000328515111695	False	30	True
TRIM38	0	0	-34.7173830998987	0.000328515111695	False	30	True
H4C10P	0	0	-34.7173830998987	0.000328515111695	False	30	True
AP001885.3	0	0	-34.7173830998987	0.000328515111695	False	30	True
RNU6-61P	0	0	-34.7173830993176	0.000328515111695	False	30	True
RNU6-613P	0	0	-34.623674893454	0.000985545335085	False	30	True
Rhesus_G0012248	0.999999048259907	1	-34.2128989947365	0.000328515111695	False	0	False
AC005042.1	0.999999048259907	1	-34.2128989947365	0.000328515111695	False	0	False
AC005695.2	0.999999048259907	1	-34.2128989947365	0.000328515111695	False	0	False
GATD3B	0.999999048259907	1	-34.2128989947365	0.000328515111695	False	0	False
DIO1	0.999999048259907	1	-34.2128989947365	0.000328515111695	False	0	False
PDCD1	0.999996654775632	1	-33.922258393866	0.001971090670171	False	0	False
AC007009.1	0.999971507932159	1	-33.619580823807	0.00065703022339	False	0	False
AC011467.2	0.999971844204274	1	-33.532373007629	0.00065703022339	False	0	False
NMI	0.99996240304143	1	-33.3025890669947	0.00065703022339	False	0	False
ASPA	0.999997898551674	1	-33.2660625109328	0.00065703022339	False	0	False
LINC01132	0.999996272846038	1	-33.2142076294273	0.001314060446781	False	0	False
CCDC8	0.999996408238081	1	-32.8693986176247	0.001314060446781	False	0	False
TAGLN	0.999968822280533	1	-32.8283549779361	0.00065703022339	False	0	False
BICDL2	0.999993057104749	1	-32.8011504751305	0.001642575558476	False	0	False
MARVELD3	0.999996434583059	1	-32.5852953761377	0.000985545335085	False	0	False
ZNF799	0.999997536123213	1	-32.1885560532482	0.000328515111695	False	0	False
AC091196.1	0.999997450042968	1	-32.1158518363047	0.000328515111695	False	0	False
Rhesus_G0056073	0.999997450042968	1	-32.1158518363047	0.000328515111695	False	0	False
AC015726.3	0.999997450042968	1	-32.1158518363047	0.000328515111695	False	0	False
RN7SL37P	0.999997440291407	1	-32.1077700803039	0.000328515111695	False	0	False
AL441963.1	0.999997440291407	1	-32.1077700803039	0.000328515111695	False	0	False
RPLP0P6	0.999997440291407	1	-32.1077700803039	0.000328515111695	False	0	False
H4C15	0.9999974402914	1	-32.1077700721218	0.000328515111695	False	0	False
STX18-IT1	0.9999974402914	1	-32.1077700721218	0.000328515111695	False	0	False
AL354836.1	0.9999974402914	1	-32.1077700721218	0.000328515111695	False	0	False
RGPD4-AS1	0.999995297707363	1	-31.6383218684773	0.00065703022339	False	0	False
MTND5P28	0.999996018745381	1	-31.1643816120155	0.000328515111695	False	0	False
AC009495.2	0.999905067693489	1	-31.1593433998492	0.00065703022339	False	0	False
WDR64	0.999859296467973	1	-31.1321583066131	0.001314060446781	False	0	False
Rhesus_G0055951	0.999959780033033	1	-31.1277042572571	0.000985545335085	False	0	False
AL139156.3	0.999995833915921	1	-31.0784958432626	0.000328515111695	False	0	False
AL513128.2	0.999987793854724	1	-31.0379075595469	0.00065703022339	False	0	False
RPL12P41	0.999985971587066	1	-31.0100026168342	0.00065703022339	False	0	False
AC026401.3	0.999602984751601	1	-30.4615701371496	0.001314060446781	False	0	False
AL157400.1	0.999994465076629	1	-30.4591544409733	0.000328515111695	False	0	False
AC122713.2	0.999989016236324	1	-30.4111898106457	0.00065703022339	False	0	False
FBP1	0.999880576907442	1	-30.3632582629462	0.00065703022339	False	0	False
AC005342.1	0.999972453890464	1	-30.2680262561041	0.000985545335085	False	0	False
Rhesus_G0053776	0.999971656397493	1	-30.2059239780456	0.000985545335085	False	0	False
Rhesus_G0049586	0.999986574166857	1	-30.1735459976422	0.00065703022339	False	0	False
CCDC185	0.999974478450174	1	-30.1433923399637	0.001314060446781	False	0	False
ALOX15P1	0.999979008394651	1	-30.059011851862	0.000985545335085	False	0	False
AL049780.1	0.999990322450045	1	-30.0087720774023	0.00065703022339	False	0	False
CDCA5	0.999976275104996	1	-29.9503277383395	0.001314060446781	False	0	False
AC024361.1	0.999991472461459	1	-29.53293562319	0.000328515111695	False	0	False
LINC00032	0.999991472461459	1	-29.53293562319	0.000328515111695	False	0	False
IRX2	0.999943822946977	1	-29.4264172511512	0.000985545335085	False	0	False
PPIAP51	0.999990933909451	1	-29.401578606253	0.000328515111695	False	0	False
AC104958.1	0.999990933909451	1	-29.401578606253	0.000328515111695	False	0	False
AC021443.1	0.999987101234531	1	-29.3887014992115	0.00065703022339	False	0	False
AL353803.1	0.999990757999738	1	-29.3603683672221	0.000328515111695	False	0	False
RIMS4	0.999990757999738	1	-29.3603683672221	0.000328515111695	False	0	False
AC037459.4	0.999990757999738	1	-29.3603683672221	0.000328515111695	False	0	False
AC098484.2	0.999977416777171	1	-29.2104349725186	0.000985545335085	False	0	False
AC104984.1	0.999980199361142	1	-28.4678034405123	0.00065703022339	False	0	False
AP002008.2	0.999985834598078	1	-28.4427233367785	0.000328515111695	False	0	False
AC092798.1	0.999985834598078	1	-28.4427233367785	0.000328515111695	False	0	False
RPL17P33	0.999984821862021	1	-28.2942713402391	0.000328515111695	False	0	False
ATP8B4	0.999984821862021	1	-28.2942713402391	0.000328515111695	False	0	False
AC026369.1	0.999969000971897	1	-28.2770559051478	0.00065703022339	False	0	False
USP46-AS1	0.99978023496008	1	-27.8727525783052	0.000985545335085	False	0	False
Rhesus_G0006189	0.999972014032977	1	-27.7256275749132	0.00065703022339	False	0	False
AF067845.1	0.999519383158884	1	-27.6120092685721	0.001642575558476	False	0	False
AC092118.2	0.999978471248472	1	-27.5412373397051	0.000328515111695	False	0	False
MTND1P19	0.999978471248472	1	-27.5412373397051	0.000328515111695	False	0	False
AL512308.1	0.999978471248472	1	-27.5412373397051	0.000328515111695	False	0	False
ZNF772	0.999978471248472	1	-27.5412373397051	0.000328515111695	False	0	False
C6orf132	0.999978471248472	1	-27.5412373397051	0.000328515111695	False	0	False
AC122688.4	0.999978471248472	1	-27.5412373397051	0.000328515111695	False	0	False
AC110285.3	0.999978471248472	1	-27.5412373397051	0.000328515111695	False	0	False
GFRAL	0.999978307264245	1	-27.5249144336985	0.000328515111695	False	0	False
OPCML-IT2	0.999894311535407	1	-27.464419590303	0.000985545335085	False	0	False
CPXM2	0.999920875049965	1	-27.4061920048108	0.00065703022339	False	0	False
SERPINB13	0.999965343120008	1	-27.2926169845529	0.00065703022339	False	0	False
AC068896.3	0.999938969022579	1	-27.2216164104506	0.00065703022339	False	0	False
TNNC1	0.999929457838784	1	-27.1629324757622	0.000985545335085	False	0	False
PTF1A	0.99971123726734	1	-27.11686031581	0.001314060446781	False	0	False
AC009166.1	0.999570465900313	1	-26.8972988229528	0.00065703022339	False	0	False
MORN5	0.999758991051986	1	-26.7740062933176	0.00065703022339	False	0	False
VTCN1	0.999966306937497	1	-26.5738627494221	0.000328515111695	False	0	False
AL158800.1	0.999556616504754	1	-26.489103146577	0.000985545335085	False	0	False
LINC00504	0.999894603883839	1	-26.4752495666875	0.000985545335085	False	0	False
AK7	0.999898837162625	1	-26.4048728521936	0.00065703022339	False	0	False
ANXA1	0.99990368056688	1	-26.3769526994309	0.00065703022339	False	0	False
COX6CP10	0.999962831326358	1	-26.3745923296318	0.000328515111695	False	0	False
AC026748.3	0.999888904507197	1	-26.313219996767	0.00065703022339	False	0	False
MERTK	0.999847149865991	1	-26.1848358400297	0.001642575558476	False	0	False
LINC00269	0.999954713719631	1	-25.9340278457687	0.000328515111695	False	0	False
DLGAP2-AS1	0.999954713719631	1	-25.9340278457687	0.000328515111695	False	0	False
Rhesus_G0006128	0.99995281338365	1	-25.8447617933016	0.000328515111695	False	0	False
HIGD1B	0.999894112400738	1	-25.7108660321511	0.000985545335085	False	0	False
RPS24P17	0.999947926040086	1	-25.6315507776494	0.000328515111695	False	0	False
AC092338.2	0.999947533459917	1	-25.6157760874708	0.000328515111695	False	0	False
PRKCH	0.999947533459917	1	-25.6157760874708	0.000328515111695	False	0	False
CCDC196	0.999946738813928	1	-25.584280585926	0.000328515111695	False	0	False
RPL7AP25	0.999903891387205	1	-25.565403290919	0.000985545335085	False	0	False
IL4I1	0.999462607978218	1	-25.3825002851192	0.001314060446781	False	0	False
NOXRED1	0.999665493676817	1	-25.3813503925478	0.000985545335085	False	0	False
PI15	0.999533834789428	1	-25.3520658535032	0.001314060446781	False	0	False
METTL11B	0.999405626571763	1	-25.2859425697336	0.002299605781866	False	0	False
PITX3	0.999910194557871	1	-25.2001568677142	0.00065703022339	False	0	False
RN7SL182P	0.999577027510525	1	-25.1983872167678	0.001971090670171	False	0	False
ZC3H12A	0.999707852218514	1	-25.056300088205	0.00065703022339	False	0	False
ANGPT1	0.999304733082623	1	-25.02532278162	0.001642575558476	False	0	False
ACTBP13	0.999930045944972	1	-24.9903470387384	0.000328515111695	False	0	False
HNF1A-AS1	0.999930045944972	1	-24.9903470387384	0.000328515111695	False	0	False
AL390961.2	0.999929268445053	1	-24.9662582690496	0.000328515111695	False	0	False
SUB1P4	0.999929268445053	1	-24.9662582690496	0.000328515111695	False	0	False
USP2-AS1	0.999731594382037	1	-24.9300841496667	0.00065703022339	False	0	False
MYL9	0.999927947984559	1	-24.9259506059236	0.000328515111695	False	0	False
ABCC9	0.999927947984559	1	-24.9259506059236	0.000328515111695	False	0	False
CYP2J2	0.999927947984559	1	-24.9259506059236	0.000328515111695	False	0	False
AP001059.2	0.999927947984559	1	-24.9259506059236	0.000328515111695	False	0	False
MAN1A1	0.999927947984559	1	-24.9259506059236	0.000328515111695	False	0	False
Rhesus_G0051011	0.999703766578651	1	-24.9209664748717	0.00065703022339	False	0	False
AC234582.1	0.999597680115316	1	-24.8820816220487	0.001971090670171	False	0	False
ARHGAP42	0.999628724714298	1	-24.8723464828011	0.001971090670171	False	0	False
NDNF	0.999741677039125	1	-24.8711303882842	0.00065703022339	False	0	False
AC117377.1	0.999742937082656	1	-24.8496211120965	0.00065703022339	False	0	False
AC011317.1	0.999924082202643	1	-24.8120777161536	0.000328515111695	False	0	False
AC010200.1	0.999924082202643	1	-24.8120777161536	0.000328515111695	False	0	False
CHRNB3	0.999789480976422	1	-24.7669569617286	0.00065703022339	False	0	False
TTC39A	0.999920862588241	1	-24.7215979897232	0.000328515111695	False	0	False
GRK5-IT1	0.999782279836018	1	-24.5565599562907	0.00065703022339	False	0	False
FZD10-AS1	0.999643712733923	1	-24.3642003563601	0.001314060446781	False	0	False
AC018953.2	0.999480984842104	1	-24.3357612641255	0.001971090670171	False	0	False
AC008735.1	0.999859890205975	1	-24.2322984775773	0.00065703022339	False	0	False
AC026462.5	0.9998973976142	1	-24.1569227839699	0.000328515111695	False	0	False
TAF1L	0.9998973976142	1	-24.1569227839699	0.000328515111695	False	0	False
LINC02245	0.999892467331264	1	-24.0542355825508	0.000328515111695	False	0	False
AC010528.1	0.999682419162065	1	-23.917869874481	0.001642575558476	False	0	False
AC119868.2	0.999748626736278	1	-23.8530825783488	0.000985545335085	False	0	False
DSTNP2	0.999763043294365	1	-23.7924397608214	0.000985545335085	False	0	False
AL449214.1	0.999731789803945	1	-23.789573008096	0.000985545335085	False	0	False
IL3RA	0.999765664739854	1	-23.7597460273809	0.000985545335085	False	0	False
ADAT3	0.999727494897566	1	-23.7507527586412	0.001314060446781	False	0	False
AC078983.1	0.999726255746834	1	-23.748950003274	0.001314060446781	False	0	False
AC015920.1	0.999876212382891	1	-23.7463735110711	0.000328515111695	False	0	False
ASB15	0.99976635728001	1	-23.7353429501074	0.000985545335085	False	0	False
TKTL1	0.999644366977736	1	-23.7303124141957	0.002299605781866	False	0	False
STPG4	0.999769474929332	1	-23.7260180739989	0.000985545335085	False	0	False
DCAF4L2	0.999726390229136	1	-23.7122165474342	0.001314060446781	False	0	False
NKX3-1	0.999769722908318	1	-23.7070872839928	0.000985545335085	False	0	False
Rhesus_G0038376	0.999765973186938	1	-23.7058923794941	0.000985545335085	False	0	False
REP15	0.999766713806203	1	-23.7034586451814	0.000985545335085	False	0	False
OR6V1	0.999735117061309	1	-23.6836097984	0.001314060446781	False	0	False
ARHGAP8	0.999766163888863	1	-23.6803330145343	0.000985545335085	False	0	False
C1QC	0.999698818083614	1	-23.6769639356819	0.001642575558476	False	0	False
AL590723.1	0.999733871685125	1	-23.6659093931132	0.001314060446781	False	0	False
AC109925.2	0.999730201100594	1	-23.6639693699136	0.001314060446781	False	0	False
PDGFD	0.999647724961343	1	-23.6608865885786	0.002299605781866	False	0	False
AC024580.2	0.999699852062857	1	-23.6504090717327	0.001642575558476	False	0	False
TRIM60	0.999731476941498	1	-23.6472737246676	0.001314060446781	False	0	False
PROSER2	0.999598927023176	1	-23.6317471740196	0.002956636005256	False	0	False
AL592430.2	0.99976793088113	1	-23.6217805078076	0.000985545335085	False	0	False
HIF3A	0.999616508546345	1	-23.5977961502372	0.002628120893561	False	0	False
AC068196.1	0.999695373701261	1	-23.59311047571	0.001642575558476	False	0	False
SAR1AP4	0.999763769410966	1	-23.5871006518657	0.000985545335085	False	0	False
ONECUT1	0.999727784663559	1	-23.5811721768534	0.001314060446781	False	0	False
SETP5	0.999695041403532	1	-23.5759117464147	0.001642575558476	False	0	False
RPSAP52	0.999660713770665	1	-23.5565312018521	0.001971090670171	False	0	False
AC016747.4	0.999572802912049	1	-23.5544111777209	0.003285151116951	False	0	False
AC027097.1	0.999634543959617	1	-23.5269763059797	0.001971090670171	False	0	False
AL162151.3	0.999604718460438	1	-23.514506320237	0.002628120893561	False	0	False
CRYBA2	0.99919815355504	1	-23.507444420626	0.01084099868594	False	0	False
AC009570.1	0.999744118000036	1	-23.5067053754569	0.000985545335085	False	0	False
CARTPT	0.999666145766379	1	-23.47842083268	0.001642575558476	False	0	False
PKD1L2	0.999702630457893	1	-23.4716188886421	0.001314060446781	False	0	False
HSPD1P10	0.999620689628483	1	-23.4630050508867	0.001971090670171	False	0	False
CSNK1A1P1	0.999835502082382	1	-23.1254965801254	0.000328515111695	False	0	False
AL355355.2	0.999828219016345	1	-23.0304824647689	0.000328515111695	False	0	False
PCCA-AS1	0.999828219016345	1	-23.0304824647689	0.000328515111695	False	0	False
RNU6-1016P	0.999678912280711	1	-22.8758086768272	0.000985545335085	False	0	False
AL080316.1	0.999795425868221	1	-22.649501263402	0.000328515111695	False	0	False
AC004771.4	0.99957454951538	1	-22.2631356150129	0.000985545335085	False	0	False
AC092017.2	0.999499689135811	1	-21.8973763250881	0.000985545335085	False	0	False
AC120498.9	0.999571657416101	1	-21.7842466114812	0.00065703022339	False	0	False
RN7SKP163	0.999686407847533	1	-21.7117195353472	0.000328515111695	False	0	False
RP1	0.999686407847533	1	-21.7117195353472	0.000328515111695	False	0	False
LINC01151	0.999548338486523	1	-21.6697883794722	0.00065703022339	False	0	False
YWHABP2	0.999665226923282	1	-21.5666863085324	0.000328515111695	False	0	False
AC051619.3	0.999665226923282	1	-21.5666863085324	0.000328515111695	False	0	False
AC024451.4	0.999665226923282	1	-21.5666863085324	0.000328515111695	False	0	False
OR6W1P	0.999665226923282	1	-21.5666863085324	0.000328515111695	False	0	False
AC026954.1	0.999665226923282	1	-21.5666863085324	0.000328515111695	False	0	False
SLN	0.999641701119458	1	-21.4160581412493	0.000328515111695	False	0	False
AL591845.1	0.999641701119458	1	-21.4160581412493	0.000328515111695	False	0	False
AL139094.1	0.999641701119458	1	-21.4160581412493	0.000328515111695	False	0	False
Rhesus_G0031358	0.999641701119458	1	-21.4160581412493	0.000328515111695	False	0	False
AL121749.1	0.999630296560455	1	-21.3465823177057	0.000328515111695	False	0	False
AC068790.5	0.999630296560455	1	-21.3465823177057	0.000328515111695	False	0	False
AC055733.3	0.999630296560455	1	-21.3465823177057	0.000328515111695	False	0	False
RNU6-595P	0.999630296560455	1	-21.3465823177057	0.000328515111695	False	0	False
MIR3975	0.999630296560455	1	-21.3465823177057	0.000328515111695	False	0	False
AL356057.1	0.999441831588391	1	-21.2152464485499	0.00065703022339	False	0	False
Rhesus_G0006666	0.999441304421724	1	-21.198345340642	0.00065703022339	False	0	False
NID2	0.999370528167175	1	-20.9357550781572	0.00065703022339	False	0	False
AC073548.1	0.999174773151717	1	-20.7479926632047	0.00065703022339	False	0	False
Rhesus_G0027649	0.999302060676734	1	-20.7096568712835	0.00065703022339	False	0	False
AC012309.1	0.999239338083564	1	-20.5176407448318	0.00065703022339	False	0	False
AC037450.1	0.998862882941295	1	-20.3945212166687	0.001314060446781	False	0	False
PPM1M	0.998989450049983	1	-20.3355784753947	0.000985545335085	False	0	False
ARF4P1	0.999407139976887	1	-20.3106047703321	0.000328515111695	False	0	False
LAMB4	0.998206752465352	1	-19.831673672232	0.001971090670171	False	0	False
RN7SL184P	0.999185305163336	1	-19.610550012768	0.000328515111695	False	0	False
Rhesus_G0012902	0.999185305163336	1	-19.610550012768	0.000328515111695	False	0	False
AC079779.3	0.999185305163336	1	-19.610550012768	0.000328515111695	False	0	False
AC073046.1	0.998582560425569	1	-19.5848578562408	0.000985545335085	False	0	False
CEBPA	0.999104800035553	1	-19.3853193393613	0.000328515111695	False	0	False
AL592429.2	0.999104800035553	1	-19.3853193393613	0.000328515111695	False	0	False
HERC2P10	0.999104800035553	1	-19.3853193393613	0.000328515111695	False	0	False
AC092295.2	0.999104800035553	1	-19.3853193393613	0.000328515111695	False	0	False
BMS1P14	0.999073194296213	1	-19.3075696962175	0.000328515111695	False	0	False
AL158207.2	0.998998859769075	1	-19.1420082301926	0.000328515111695	False	0	False
WNT16	0.998998859769075	1	-19.1420082301926	0.000328515111695	False	0	False
AL353151.2	0.998998859769075	1	-19.1420082301926	0.000328515111695	False	0	False
EDRF1-AS1	0.998226120619047	1	-19.1016749554934	0.000985545335085	False	0	False
AC005281.1	0.998836610020651	1	-18.802705946374	0.000328515111695	False	0	False
AC006059.4	0.997958286527507	1	-18.7701140556755	0.000985545335085	False	0	False
AL392105.1	0.998792566804795	1	-18.7189575856936	0.000328515111695	False	0	False
EEF1A1P1	0.998792566804795	1	-18.7189575856936	0.000328515111695	False	0	False
RPL10AP3	0.998781098937701	1	-18.6976717335597	0.000328515111695	False	0	False
AC007787.2	0.998268994064038	1	-18.6865510432143	0.00065703022339	False	0	False
AC110795.1	0.998200716896818	1	-18.6089400910619	0.00065703022339	False	0	False
AC004975.1	0.998714354267625	1	-18.5908645086507	0.000328515111695	False	0	False
AL357054.1	0.998699800138357	1	-18.5525032613345	0.000328515111695	False	0	False
AC017100.1	0.998118974190977	1	-18.5126956866945	0.00065703022339	False	0	False
AC018754.1	0.998052104059822	1	-18.4229590490589	0.00065703022339	False	0	False
Rhesus_G0013198	0.998619064764609	1	-18.4174607155045	0.000328515111695	False	0	False
RNU6-503P	0.998575833764821	1	-18.3485369843972	0.000328515111695	False	0	False
Rhesus_G0007167	0.997316543769607	1	-18.1579111952317	0.000985545335085	False	0	False
AC004448.5	0.997429012517401	1	-17.8037279010866	0.00065703022339	False	0	False
MIR3648-2	0.998055482462041	1	-17.6517532834917	0.000328515111695	False	0	False
SPEM1	0.997805239138177	1	-17.3878067866096	0.000328515111695	False	0	False
GUSBP5	0.99620466176832	1	-17.3799477669426	0.000985545335085	False	0	False
AC137767.1	0.997775487767254	1	-17.3589974018162	0.000328515111695	False	0	False
AL359502.1	0.997775487767254	1	-17.3589974018162	0.000328515111695	False	0	False
IRX4	0.997775487767244	1	-17.3589974017884	0.000328515111695	False	0	False
SHBG	0.997775487767244	1	-17.3589974017884	0.000328515111695	False	0	False
AC008277.2	0.996726707742521	1	-17.2603714003768	0.00065703022339	False	0	False
AC009396.2	0.997650952914891	1	-17.2438787427902	0.000328515111695	False	0	False
AP000811.1	0.997650952914891	1	-17.2438787427902	0.000328515111695	False	0	False
LINC01581	0.997650952914891	1	-17.2438787427902	0.000328515111695	False	0	False
AL162171.1	0.997650952914891	1	-17.2438787427902	0.000328515111695	False	0	False
CYP24A1	0.99763475118621	1	-17.2295326680004	0.000328515111695	False	0	False
UQCRBP1	0.99763475118621	1	-17.2295326680004	0.000328515111695	False	0	False
RPL29P12	0.997038257776237	1	-16.7119618488256	0.000328515111695	False	0	False
AL354740.1	0.995822837995879	1	-16.6974053357556	0.00065703022339	False	0	False
JMJD1C-AS1	0.996791721865313	1	-16.5247944118444	0.000328515111695	False	0	False
Rhesus_G0023082	0.995453444704554	1	-16.5167028329407	0.00065703022339	False	0	False
AL034550.3	0.996779861591961	1	-16.516190314608	0.000328515111695	False	0	False
ST7-OT4	0.993552684275099	1	-16.5008611947173	0.001314060446781	False	0	False
AC067945.2	0.996449685539598	1	-16.2893597848451	0.000328515111695	False	0	False
MRPS10P1	0.996382209398849	1	-16.245735787109	0.000328515111695	False	0	False
RPL7L1P3	0.996382209398849	1	-16.245735787109	0.000328515111695	False	0	False
VCAN-AS1	0.996382209398849	1	-16.245735787109	0.000328515111695	False	0	False
AP003170.1	0.994718683495971	1	-16.16504579024	0.00065703022339	False	0	False
AL844170.1	0.996245440107799	1	-16.1598335553038	0.000328515111695	False	0	False
HTR5BP	0.996245440107799	1	-16.1598335553038	0.000328515111695	False	0	False
SLC9C2	0.996245440107799	1	-16.1598335553038	0.000328515111695	False	0	False
AC084809.1	0.996216400401009	1	-16.1420082329941	0.000328515111695	False	0	False
AP000870.1	0.996216400401009	1	-16.1420082329941	0.000328515111695	False	0	False
RS1	0.991097996105309	1	-15.7592550843472	0.00065703022339	False	0	False
AC096536.3	0.993477547481609	1	-15.6814938093712	0.00065703022339	False	0	False
RNU4-56P	0.992998332043995	1	-15.612134106747	0.00065703022339	False	0	False
AL357079.2	0.993171170651176	1	-15.5754409637207	0.00065703022339	False	0	False
CLEC17A	0.98433613281762	1	-15.5654378510727	0.003285151116951	False	0	False
TMEM171	0.992895634896459	1	-15.4939717859655	0.00065703022339	False	0	False
LINC02722	0.994927381731701	1	-15.4764693808345	0.000328515111695	False	0	False
AC008733.1	0.994927381731701	1	-15.4764693808345	0.000328515111695	False	0	False
AC022098.1	0.985645241921537	1	-15.466033615154	0.002628120893561	False	0	False
SLC37A2	0.994786696552971	1	-15.460276384517	0.000328515111695	False	0	False
ZNF587P1	0.989436676694234	1	-15.4061584114293	0.001314060446781	False	0	False
PCAT6	0.990602677418177	1	-15.3075424501869	0.000985545335085	False	0	False
TMEM155	0.990445008081579	1	-15.2875740713094	0.000985545335085	False	0	False
AP003972.1	0.982361824253492	1	-15.2449819638495	0.003285151116951	False	0	False
AL450063.1	0.992038005243051	1	-15.2275589083051	0.00065703022339	False	0	False
AC007608.3	0.991903885785942	1	-15.2107600839069	0.00065703022339	False	0	False
HCLS1	0.994156807405956	1	-15.1796850963157	0.000328515111695	False	0	False
AL121809.2	0.994156807405956	1	-15.1796850963157	0.000328515111695	False	0	False
ESAM	0.994148370178155	1	-15.1420368082083	0.000328515111695	False	0	False
AL606760.1	0.994148370178155	1	-15.1420368082083	0.000328515111695	False	0	False
CORIN	0.991745092598836	1	-15.1408865855226	0.00065703022339	False	0	False
AP000926.2	0.994023881786715	1	-15.1249067789814	0.000328515111695	False	0	False
AL139424.1	0.989699614187509	1	-15.1167594547842	0.000985545335085	False	0	False
AC016556.1	0.989335611386182	1	-15.0342914365131	0.000985545335085	False	0	False
ATP5MC2P1	0.989348946735809	1	-15.0215123164334	0.000985545335085	False	0	False
CLUL1	0.991199476839137	1	-15.0179113185995	0.00065703022339	False	0	False
AL442003.1	0.993673947095237	1	-14.9863739480838	0.000328515111695	False	0	False
Rhesus_G0029944	0.993673947095237	1	-14.9863739480838	0.000328515111695	False	0	False
AC022217.4	0.993658796012044	1	-14.9805563029008	0.000328515111695	False	0	False
ELOCP19	0.991026692123546	1	-14.9613593363752	0.00065703022339	False	0	False
PLCB2	0.989035292563504	1	-14.9613484021921	0.000985545335085	False	0	False
GRIK1-AS1	0.988989091931608	1	-14.9477327981873	0.000985545335085	False	0	False
CTHRC1P1	0.991028422371683	1	-14.9474686657047	0.00065703022339	False	0	False
Rhesus_G0053209	0.991006658017377	1	-14.9418316327623	0.00065703022339	False	0	False
AL354855.1	0.993398895728575	1	-14.8830743141953	0.000328515111695	False	0	False
RARA-AS1	0.990698549232369	1	-14.8640669474008	0.00065703022339	False	0	False
STK24-AS1	0.990535132926603	1	-14.849508902736	0.00065703022339	False	0	False
NT5DC4	0.993297324119786	1	-14.8461507075006	0.000328515111695	False	0	False
Rhesus_G0006607	0.993190285753837	1	-14.8079315170151	0.000328515111695	False	0	False
LINC02102	0.993016959906484	1	-14.7474909752603	0.000328515111695	False	0	False
NOS3	0.993016959906484	1	-14.7474909752603	0.000328515111695	False	0	False
RPL10P2	0.992944644908745	1	-14.7227814359885	0.000328515111695	False	0	False
AP000997.4	0.992944644908745	1	-14.7227814359885	0.000328515111695	False	0	False
LINC02542	0.992629590729716	1	-14.6183152871952	0.000328515111695	False	0	False
FAUP2	0.984677588986472	1	-14.6150465454668	0.001314060446781	False	0	False
AC079610.1	0.992617640252013	1	-14.6144502765882	0.000328515111695	False	0	False
SLC25A21	0.992605611929508	1	-14.6105673113745	0.000328515111695	False	0	False
AC091393.1	0.992544333789933	1	-14.5908969567885	0.000328515111695	False	0	False
AP000465.1	0.992544333789933	1	-14.5908969567885	0.000328515111695	False	0	False
AP000813.1	0.984665946972514	1	-14.5640699016955	0.001314060446781	False	0	False
FLNC	0.986627182447979	1	-14.5419229614734	0.000985545335085	False	0	False
ZNF718	0.986677984555091	1	-14.5151909578613	0.000985545335085	False	0	False
AC112236.2	0.986565183130545	1	-14.4847508571005	0.000985545335085	False	0	False
AL031432.4	0.988672196513813	1	-14.4675582472788	0.00065703022339	False	0	False
AC009396.3	0.991967266541304	1	-14.462349064185	0.000328515111695	False	0	False
RPS12P17	0.988897584592491	1	-14.4580549594585	0.00065703022339	False	0	False
OR7C2	0.991884766239823	1	-14.4363388638822	0.000328515111695	False	0	False
BORA	0.988609123351508	1	-14.4288772088405	0.00065703022339	False	0	False
Rhesus_G0046302	0.985943797525892	1	-14.4271505953639	0.000985545335085	False	0	False
SNORA68B	0.988460692728132	1	-14.3848700210096	0.00065703022339	False	0	False
RN7SL79P	0.98829995774644	1	-14.3837673998121	0.00065703022339	False	0	False
F11R	0.97687939483844	1	-14.3824973293931	0.002628120893561	False	0	False
AC013476.1	0.991807571684374	1	-14.3677384009412	0.000328515111695	False	0	False
AC011625.1	0.991807571684374	1	-14.3677384009412	0.000328515111695	False	0	False
AP002762.3	0.991807571684374	1	-14.3677384009412	0.000328515111695	False	0	False
GRASP	0.988382133348403	1	-14.3591995419753	0.00065703022339	False	0	False
LAD1	0.988428912885356	1	-14.3576784438213	0.00065703022339	False	0	False
AC011247.1	0.985561898818249	1	-14.3534587142603	0.000985545335085	False	0	False
ZNF667-AS1	0.988125503413985	1	-14.3388609236793	0.00065703022339	False	0	False
AC007610.5	0.988318242360507	1	-14.3366959004497	0.00065703022339	False	0	False
AC005740.3	0.988115494306041	1	-14.335676966857	0.00065703022339	False	0	False
AL451062.2	0.988287378998952	1	-14.3300734282596	0.00065703022339	False	0	False
DUTP4	0.988076337565395	1	-14.3129685579766	0.00065703022339	False	0	False
DNAJB13	0.991609486461445	1	-14.3115313950141	0.000328515111695	False	0	False
SETP10	0.988170981387253	1	-14.3079765601764	0.00065703022339	False	0	False
AC012404.1	0.985389755528274	1	-14.3070013200428	0.000985545335085	False	0	False
AL031600.2	0.987837297841585	1	-14.2913034231423	0.00065703022339	False	0	False
Rhesus_G0029555	0.991350580555265	1	-14.277405139071	0.000328515111695	False	0	False
PHBP11	0.991350580555265	1	-14.277405139071	0.000328515111695	False	0	False
TMEM119	0.991350580555265	1	-14.277405139071	0.000328515111695	False	0	False
RBM44	0.991350580555265	1	-14.277405139071	0.000328515111695	False	0	False
HEPACAM2	0.987746960183632	1	-14.2539844790969	0.00065703022339	False	0	False
AC093152.1	0.98743341742431	1	-14.2103534303828	0.00065703022339	False	0	False
RPL26P26	0.991023333814139	1	-14.1858160251283	0.000328515111695	False	0	False
DAPP1	0.987503472799428	1	-14.1812442577514	0.00065703022339	False	0	False
Rhesus_G0023373	0.98726585145385	1	-14.1502186773625	0.00065703022339	False	0	False
OR52I1	0.981853487688272	1	-14.1352913343388	0.001314060446781	False	0	False
AL009174.1	0.990895828064388	1	-14.1204626526064	0.000328515111695	False	0	False
LINC01239	0.986978252043257	1	-14.1177014449154	0.00065703022339	False	0	False
APOH	0.986947180519109	1	-14.115033298446	0.00065703022339	False	0	False
AC008870.5	0.990573041001908	1	-14.0652482614498	0.000328515111695	False	0	False
IGBP1-AS2	0.986848579411286	1	-14.0626214083263	0.00065703022339	False	0	False
LINC00921	0.990653584830094	1	-14.0593056263062	0.000328515111695	False	0	False
AC116366.2	0.990653584830094	1	-14.0593056263062	0.000328515111695	False	0	False
AP002755.1	0.990505265308912	1	-14.0476016996699	0.000328515111695	False	0	False
AL031710.1	0.990460007407538	1	-14.035889038141	0.000328515111695	False	0	False
AL020997.4	0.986498060836153	1	-14.0261783995984	0.00065703022339	False	0	False
AC005165.2	0.990403299657796	1	-14.0212932481826	0.000328515111695	False	0	False
Rhesus_G0028489	0.986420154277596	1	-13.9961990163515	0.00065703022339	False	0	False
AC016576.1	0.990341609737835	1	-13.9830490885278	0.000328515111695	False	0	False
AL353807.2	0.986229182395073	1	-13.9805145746649	0.00065703022339	False	0	False
AC087164.2	0.986220671008336	1	-13.9761388131605	0.00065703022339	False	0	False
AL138847.2	0.986271102988236	1	-13.9720974745906	0.00065703022339	False	0	False
STXBP2	0.980391645588696	1	-13.9628311331729	0.001314060446781	False	0	False
TMC5	0.98617265228366	1	-13.9540273368237	0.00065703022339	False	0	False
TGFBR2	0.990176539287901	1	-13.9437846521458	0.000328515111695	False	0	False
RPL12P17	0.985924724807715	1	-13.9131185070769	0.00065703022339	False	0	False
AC004241.2	0.989922635406433	1	-13.9011495059197	0.000328515111695	False	0	False
ABHD12B	0.98997603269905	1	-13.8970547277307	0.000328515111695	False	0	False
RN7SL443P	0.98997603269905	1	-13.8970547277307	0.000328515111695	False	0	False
AL161851.1	0.97545440940906	1	-13.8952434008773	0.001971090670171	False	0	False
MAN1A2P1	0.982443800508985	1	-13.8690669373125	0.000985545335085	False	0	False
AL078644.2	0.989758901800605	1	-13.8616739392683	0.000328515111695	False	0	False
OR2A12	0.979443120865088	1	-13.8479755293344	0.001314060446781	False	0	False
AL033539.2	0.989599925410254	1	-13.8240330088582	0.000328515111695	False	0	False
CR559946.1	0.985352163312843	1	-13.8157836974041	0.00065703022339	False	0	False
RN7SL459P	0.989531052095006	1	-13.8079315187338	0.000328515111695	False	0	False
MIR3943	0.989531052095006	1	-13.8079315187338	0.000328515111695	False	0	False
HHLA3	0.989503024541302	1	-13.8014141188492	0.000328515111695	False	0	False
ATP1B1P1	0.989503024541302	1	-13.8014141188492	0.000328515111695	False	0	False
AC064801.2	0.989503024541302	1	-13.8014141188492	0.000328515111695	False	0	False
AC112496.1	0.989503024541302	1	-13.8014141188492	0.000328515111695	False	0	False
AC022001.2	0.984991850795478	1	-13.7565215069025	0.00065703022339	False	0	False
Rhesus_G0040489	0.987993686740107	1	-13.6490281567971	0.000328515111695	False	0	False
AC069307.1	0.988531736691187	1	-13.5871191688367	0.000328515111695	False	0	False
AC061958.1	0.987858181646141	1	-13.4514108876242	0.000328515111695	False	0	False
AC022007.1	0.987858181646141	1	-13.4514108876242	0.000328515111695	False	0	False
Rhesus_G0053128	0.969648687109322	1	-13.4433563975516	0.001971090670171	False	0	False
IFIT1B	0.987739764880126	1	-13.4285830285956	0.000328515111695	False	0	False
Rhesus_G0047158	0.987715611555616	1	-13.4239630642391	0.000328515111695	False	0	False
TYRO3P	0.987691300011051	1	-13.4193251206857	0.000328515111695	False	0	False
CHL1-AS2	0.987691300011051	1	-13.4193251206857	0.000328515111695	False	0	False
HSP90AB2P	0.987567346394395	1	-13.39586830395	0.000328515111695	False	0	False
RPL23AP14	0.987567346394395	1	-13.39586830395	0.000328515111695	False	0	False
SLAMF9	0.987567346394395	1	-13.39586830395	0.000328515111695	False	0	False
VXN	0.987280002910084	1	-13.3426884514133	0.000328515111695	False	0	False
HNRNPA1P76	0.987280002910084	1	-13.3426884514133	0.000328515111695	False	0	False
Z73417.1	0.977760494575416	1	-13.3211138054098	0.000985545335085	False	0	False
FAM135B	0.981385173269656	1	-13.2676172598018	0.00065703022339	False	0	False
RPL7AP66	0.985941794787208	1	-13.1154688971811	0.000328515111695	False	0	False
AL121601.1	0.985347319889079	1	-13.024464291584	0.000328515111695	False	0	False
RPE65	0.983905316415518	1	-12.794849644759	0.000328515111695	False	0	False
AL121987.1	0.983905316415518	1	-12.794849644759	0.000328515111695	False	0	False
RNU2-28P	0.964263607314678	1	-12.6801679953253	0.001314060446781	False	0	False
HTR7P1	0.973146050192439	1	-12.6636879328982	0.00065703022339	False	0	False
MARK2P10	0.968673931380207	1	-12.5177430447615	0.000985545335085	False	0	False
AC008799.1	0.965854782906987	1	-12.3305896705833	0.000985545335085	False	0	False
AC009560.3	0.959026226849065	1	-12.2343686452589	0.001314060446781	False	0	False
AMN	0.959484864171463	1	-12.2214843929909	0.001314060446781	False	0	False
AC010503.3	0.977430664525732	1	-11.9980058549318	0.000328515111695	False	0	False
AC012510.1	0.977430664525732	1	-11.9980058549318	0.000328515111695	False	0	False
AC092324.2	0.977143918354127	1	-11.9659952419493	0.000328515111695	False	0	False
AC012065.2	0.977143918354127	1	-11.9659952419493	0.000328515111695	False	0	False
AL161804.1	0.975822780050825	1	-11.8240331626617	0.000328515111695	False	0	False
SNORD3J	0.975730048964635	1	-11.8144028222949	0.000328515111695	False	0	False
LINC01531	0.975572503515246	1	-11.7981380055287	0.000328515111695	False	0	False
H2AC21	0.975572503515246	1	-11.7981380055287	0.000328515111695	False	0	False
P4HA3-AS1	0.975476040308084	1	-11.7882388238236	0.000328515111695	False	0	False
RN7SL43P	0.961241828924347	1	-11.7278072108596	0.00065703022339	False	0	False
RNU4-32P	0.946458310475114	1	-11.5796280814752	0.001314060446781	False	0	False
GRAMD2A	0.956484182507944	1	-11.5118572074253	0.00065703022339	False	0	False
FDPSP4	0.944538464005862	1	-11.4684850555099	0.001314060446781	False	0	False
AC004147.5	0.950152974750617	1	-11.4161165167035	0.000985545335085	False	0	False
LINC02618	0.941426521790477	1	-11.3810453908792	0.001314060446781	False	0	False
UCP1	0.95798706335513	1	-11.3542922889642	0.00065703022339	False	0	False
AC007679.4	0.970263841801594	1	-11.3528079675829	0.000328515111695	False	0	False
FCF1P4	0.970263841801594	1	-11.3528079675829	0.000328515111695	False	0	False
FUT8-AS1	0.940594909441826	1	-11.2997553133902	0.001314060446781	False	0	False
SCIN	0.969245387343765	1	-11.2653438506663	0.000328515111695	False	0	False
AC008758.2	0.94416412544117	1	-11.1354757357834	0.000985545335085	False	0	False
LPIN3	0.967491317642251	1	-11.1218940361335	0.000328515111695	False	0	False
GCOM1	0.967491317642251	1	-11.1218940361335	0.000328515111695	False	0	False
IGHM	0.967491317642251	1	-11.1218940361335	0.000328515111695	False	0	False
AL035658.1	0.967491317642251	1	-11.1218940361335	0.000328515111695	False	0	False
AC009962.1	0.967491317642251	1	-11.1218940361335	0.000328515111695	False	0	False
FAM160A1	0.942785529043468	1	-11.0783274705304	0.000985545335085	False	0	False
BGN	0.910565808798286	1	-11.0211764332416	0.000985545335085	False	0	False
NTM-AS1	0.941334463380652	1	-11.0071101429632	0.000985545335085	False	0	False
CYCSP4	0.951488978562269	1	-10.9643352863455	0.00065703022339	False	0	False
AC012618.2	0.964878719799608	1	-10.9220307155773	0.000328515111695	False	0	False
AC003001.1	0.939365511513408	1	-10.9175716146066	0.000985545335085	False	0	False
Rhesus_G0057714	0.939559379807884	1	-10.912375810391	0.000985545335085	False	0	False
PFN1P11	0.964218107351794	1	-10.8740307061832	0.000328515111695	False	0	False
ERBB2	0.862800632248778	1	-10.860370973503	0.002628120893561	False	0	False
ADORA2B	0.96290740364543	1	-10.7818005540353	0.000328515111695	False	0	False
AC008764.2	0.96290740364543	1	-10.7818005540353	0.000328515111695	False	0	False
AC002458.1	0.946798265181595	1	-10.7416094039563	0.00065703022339	False	0	False
AC008897.1	0.936219995455575	1	-10.7397527249215	0.00065703022339	False	0	False
LIN28B-AS1	0.941106285575076	1	-10.7219259630815	0.00065703022339	False	0	False
MINCR	0.940931397192673	1	-10.7073016990604	0.00065703022339	False	0	False
AC012645.2	0.961773706369307	1	-10.7051012959345	0.000328515111695	False	0	False
AL358074.1	0.961773706369307	1	-10.7051012959345	0.000328515111695	False	0	False
AC079354.1	0.961773706369307	1	-10.7051012959345	0.000328515111695	False	0	False
AC104596.1	0.942656105328278	1	-10.7037452889396	0.00065703022339	False	0	False
AC010894.2	0.942134472819527	1	-10.7029052620741	0.00065703022339	False	0	False
AC023855.2	0.942068127638792	1	-10.6989014878055	0.00065703022339	False	0	False
AC016738.1	0.939976278466564	1	-10.6900610069718	0.00065703022339	False	0	False
PCDH18	0.890129413073747	1	-10.6848405843305	0.002299605781866	False	0	False
AL662899.2	0.959553593820258	1	-10.6763854508909	0.000328515111695	False	0	False
AC009102.2	0.959553593820258	1	-10.6763854508909	0.000328515111695	False	0	False
AL360182.2	0.941446709203648	1	-10.6735939891351	0.00065703022339	False	0	False
AC078864.1	0.95955493166532	1	-10.6735261745027	0.000328515111695	False	0	False
Rhesus_G0028507	0.915437820474377	1	-10.6728186152358	0.001314060446781	False	0	False
AC116021.1	0.92546756404339	1	-10.6727985512516	0.00065703022339	False	0	False
LINC02680	0.959554561831678	1	-10.6720368092769	0.000328515111695	False	0	False
ABCC6	0.959554561831678	1	-10.6720368092769	0.000328515111695	False	0	False
HAVCR2	0.940228611033452	1	-10.6714592105838	0.00065703022339	False	0	False
AL391095.4	0.939242454838498	1	-10.6704203216444	0.00065703022339	False	0	False
AL136369.1	0.928047262351784	1	-10.6703530911705	0.000985545335085	False	0	False
GTF3C2-AS1	0.918002051556804	1	-10.669084342304	0.001314060446781	False	0	False
NOL8P1	0.959550853341254	1	-10.6683982176425	0.000328515111695	False	0	False
AC124312.5	0.939235252139807	1	-10.6678654791654	0.00065703022339	False	0	False
AL035653.1	0.961206781632043	1	-10.6677522880991	0.000328515111695	False	0	False
AL589743.2	0.941394131103277	1	-10.6672818796115	0.00065703022339	False	0	False
BATF2	0.94228776359422	1	-10.6669205381919	0.00065703022339	False	0	False
RPS14P8	0.957625502320217	1	-10.6657581474136	0.000328515111695	False	0	False
MAP6D1	0.957625502320217	1	-10.6657581474136	0.000328515111695	False	0	False
CPS1-IT1	0.957625502320217	1	-10.6657581474136	0.000328515111695	False	0	False
RN7SL738P	0.957625502320217	1	-10.6657581474136	0.000328515111695	False	0	False
AC125421.1	0.957600936015432	1	-10.6657254518874	0.000328515111695	False	0	False
AC004893.1	0.957600936015432	1	-10.6657254518874	0.000328515111695	False	0	False
KCNQ4	0.957709673077204	1	-10.6655028120332	0.000328515111695	False	0	False
AC104653.1	0.957532028332127	1	-10.6654216635283	0.000328515111695	False	0	False
AC008873.1	0.957532028332127	1	-10.6654216635283	0.000328515111695	False	0	False
AC105250.1	0.957532028332127	1	-10.6654216635283	0.000328515111695	False	0	False
RNU4-58P	0.957523065728802	1	-10.6653614140804	0.000328515111695	False	0	False
AC013356.3	0.957514025378331	1	-10.665296192534	0.000328515111695	False	0	False
OMD	0.95750031990458	1	-10.6651890313489	0.000328515111695	False	0	False
AL441992.1	0.959544297561774	1	-10.6650853858903	0.000328515111695	False	0	False
FPGT-TNNI3K	0.939904222845106	1	-10.6650306474767	0.00065703022339	False	0	False
LINC00852	0.957771687918261	1	-10.6648599105532	0.000328515111695	False	0	False
AC068544.2	0.957771687917412	1	-10.6648599105037	0.000328515111695	False	0	False
CLEC4G	0.957784637255241	1	-10.6646645011451	0.000328515111695	False	0	False
RPL36AP13	0.957784637249678	1	-10.6646645008203	0.000328515111695	False	0	False
RNU6-322P	0.957784637249678	1	-10.6646645008203	0.000328515111695	False	0	False
AC021205.3	0.959542883302243	1	-10.6645148206014	0.000328515111695	False	0	False
TPRG1-AS1	0.957803494664807	1	-10.66433578617	0.000328515111695	False	0	False
AL138721.1	0.95740445679568	1	-10.6641867546906	0.000328515111695	False	0	False
CKAP2LP1	0.940380971597453	1	-10.6639417795264	0.00065703022339	False	0	False
LINC01727	0.957830513256981	1	-10.6637627997278	0.000328515111695	False	0	False
Rhesus_G0034596	0.957332689774425	1	-10.6631851339211	0.000328515111695	False	0	False
AL583804.1	0.957311477331819	1	-10.6628532579299	0.000328515111695	False	0	False
AC115618.1	0.957311477328731	1	-10.6628532577516	0.000328515111695	False	0	False
AC026316.1	0.957311477328731	1	-10.6628532577516	0.000328515111695	False	0	False
ANGPTL4	0.940475317042509	1	-10.6626834496924	0.00065703022339	False	0	False
RN7SKP64	0.957300752655816	1	-10.6626796722437	0.000328515111695	False	0	False
AL138847.1	0.95722347516476	1	-10.6613214880778	0.000328515111695	False	0	False
RNU6-482P	0.957194940612917	1	-10.6607755587674	0.000328515111695	False	0	False
AC061965.2	0.957927843758912	1	-10.6602938289323	0.000328515111695	False	0	False
AC010761.3	0.957927843758912	1	-10.6602938289323	0.000328515111695	False	0	False
RPL5P12	0.957927843758912	1	-10.6602938289323	0.000328515111695	False	0	False
Rhesus_G0006430	0.957927843758912	1	-10.6602938289323	0.000328515111695	False	0	False
NMUR2	0.957106379745535	1	-10.6589446475521	0.000328515111695	False	0	False
AC019129.2	0.957954912600112	1	-10.6587184891858	0.000328515111695	False	0	False
AL121584.1	0.957975313340366	1	-10.6572300980821	0.000328515111695	False	0	False
AC018442.1	0.957983820600673	1	-10.656506213345	0.000328515111695	False	0	False
AC137834.1	0.957983820600673	1	-10.656506213345	0.000328515111695	False	0	False
ASB16	0.957983820600673	1	-10.656506213345	0.000328515111695	False	0	False
RPL34P23	0.957983820600673	1	-10.656506213345	0.000328515111695	False	0	False
COL1A2	0.956981415380967	1	-10.6560508964103	0.000328515111695	False	0	False
Rhesus_G0028976	0.958005063417393	1	-10.6543203139829	0.000328515111695	False	0	False
AC124947.1	0.958011718099481	1	-10.6534822125945	0.000328515111695	False	0	False
LINC00211	0.958011718099481	1	-10.6534822125945	0.000328515111695	False	0	False
AL596325.2	0.956855443626969	1	-10.6528202564246	0.000328515111695	False	0	False
AP000873.4	0.928522050795633	1	-10.6516690174677	0.000985545335085	False	0	False
NANOGNBP3	0.959490513384595	1	-10.6514747524724	0.000328515111695	False	0	False
Z83847.1	0.958027681418148	1	-10.6509719828023	0.000328515111695	False	0	False
AC018755.3	0.956786320560306	1	-10.6509306540791	0.000328515111695	False	0	False
AL110292.1	0.958028668816814	1	-10.6507833056477	0.000328515111695	False	0	False
POU5F1	0.943628474220546	1	-10.6505655540777	0.00065703022339	False	0	False
LAX1	0.938765579722145	1	-10.6498606250301	0.00065703022339	False	0	False
ARHGAP31	0.958034156136261	1	-10.6496247086123	0.000328515111695	False	0	False
AC026471.4	0.95947641801606	1	-10.6489518259548	0.000328515111695	False	0	False
RPL39P5	0.95947641801606	1	-10.6489518259548	0.000328515111695	False	0	False
RPL21P132	0.956686304333407	1	-10.6480652050835	0.000328515111695	False	0	False
LINC01234	0.956686304333407	1	-10.6480652050835	0.000328515111695	False	0	False
AC009065.6	0.940687008991459	1	-10.6472509291485	0.00065703022339	False	0	False
NXPH3	0.956642287484975	1	-10.6467583432343	0.000328515111695	False	0	False
AL118506.1	0.942692897249075	1	-10.6460755573765	0.00065703022339	False	0	False
RNU2-5P	0.956597582852675	1	-10.6454040726492	0.000328515111695	False	0	False
RNA5SP119	0.958048952054408	1	-10.6440581734097	0.000328515111695	False	0	False
AC009159.4	0.958048952054408	1	-10.6440581734097	0.000328515111695	False	0	False
LINC01203	0.958048952054408	1	-10.6440581734097	0.000328515111695	False	0	False
WDR87	0.958048952054408	1	-10.6440581734097	0.000328515111695	False	0	False
AC068535.1	0.938506827004078	1	-10.6424719776104	0.00065703022339	False	0	False
HAS2-AS1	0.928779156942679	1	-10.6421644631192	0.000985545335085	False	0	False
NDUFA3P1	0.958050402478762	1	-10.6421577486798	0.000328515111695	False	0	False
LANCL1-AS1	0.958050546863369	1	-10.6414210740061	0.000328515111695	False	0	False
AC010285.3	0.95805054686298	1	-10.6414210739833	0.000328515111695	False	0	False
AC008011.2	0.95805054686298	1	-10.6414210739833	0.000328515111695	False	0	False
AL355581.1	0.95805054686298	1	-10.6414210739833	0.000328515111695	False	0	False
AL353662.3	0.928860289457657	1	-10.6390539561972	0.000985545335085	False	0	False
KRT8P29	0.942622602833268	1	-10.6384580677365	0.00065703022339	False	0	False
AL591468.1	0.958048193483047	1	-10.6378014330115	0.000328515111695	False	0	False
AL109811.1	0.942447417606707	1	-10.6376645359089	0.00065703022339	False	0	False
GPR45	0.956347654824719	1	-10.6373758981818	0.000328515111695	False	0	False
GBGT1	0.956339534294186	1	-10.6371029892534	0.000328515111695	False	0	False
AC018682.1	0.956339534294186	1	-10.6371029892534	0.000328515111695	False	0	False
NRXN2-AS1	0.956339534294186	1	-10.6371029892534	0.000328515111695	False	0	False
Z97205.3	0.959393974848564	1	-10.6368663232404	0.000328515111695	False	0	False
AC004491.1	0.959393974848564	1	-10.6368663232404	0.000328515111695	False	0	False
NEURL3	0.959393974848564	1	-10.6368663232404	0.000328515111695	False	0	False
AL157762.1	0.956265620080338	1	-10.6345864935588	0.000328515111695	False	0	False
AC006270.1	0.942629411910646	1	-10.633510106639	0.00065703022339	False	0	False
AC026391.1	0.959364857811352	1	-10.63323062663	0.000328515111695	False	0	False
C5orf47	0.959364857811352	1	-10.63323062663	0.000328515111695	False	0	False
COL6A1	0.956181735127691	1	-10.6316618644404	0.000328515111695	False	0	False
AC012291.2	0.956181735127691	1	-10.6316618644404	0.000328515111695	False	0	False
OTX1	0.930239744802636	1	-10.6314092580644	0.000985545335085	False	0	False
CDC42-AS1	0.95616473761968	1	-10.6310606218592	0.000328515111695	False	0	False
PSORS1C3	0.95616473761968	1	-10.6310606218592	0.000328515111695	False	0	False
AC004888.1	0.95616473761968	1	-10.6310606218592	0.000328515111695	False	0	False
AC114956.1	0.941604893460367	1	-10.6309677456106	0.00065703022339	False	0	False
VN1R81P	0.95803136714911	1	-10.6308325088877	0.000328515111695	False	0	False
LUARIS	0.95803136714911	1	-10.6308325088877	0.000328515111695	False	0	False
AL162311.1	0.958020309251229	1	-10.6279372432933	0.000328515111695	False	0	False
MEPE	0.958015977452717	1	-10.626933994159	0.000328515111695	False	0	False
PART1	0.940933436624827	1	-10.6267594331487	0.00065703022339	False	0	False
RPS10P7	0.958014458070294	1	-10.6265950868924	0.000328515111695	False	0	False
BNC2	0.941463511197769	1	-10.6259289693115	0.00065703022339	False	0	False
CD46P1	0.937477186326896	1	-10.6246079054708	0.00065703022339	False	0	False
LINC01703	0.955963987818607	1	-10.6237492965128	0.000328515111695	False	0	False
AL590822.3	0.955937090569033	1	-10.6227411441124	0.000328515111695	False	0	False
AC090644.1	0.957972919505368	1	-10.6189112108823	0.000328515111695	False	0	False
AL591807.1	0.957972919505368	1	-10.6189112108823	0.000328515111695	False	0	False
Rhesus_G0046919	0.955827862554776	1	-10.6185802317194	0.000328515111695	False	0	False
ITGA5	0.955827862554776	1	-10.6185802317194	0.000328515111695	False	0	False
SYTL4	0.955827862545569	1	-10.6185802312053	0.000328515111695	False	0	False
AL117339.4	0.929770349849077	1	-10.617834347534	0.000985545335085	False	0	False
AC007029.2	0.942515201159427	1	-10.6169896145784	0.00065703022339	False	0	False
AP005131.7	0.959208661563527	1	-10.6163814313862	0.000328515111695	False	0	False
DIO3	0.959208661563527	1	-10.6163814313862	0.000328515111695	False	0	False
Rhesus_G0013216	0.957954417061551	1	-10.6160764582028	0.000328515111695	False	0	False
TMEM82	0.937354740118782	1	-10.615357431356	0.00065703022339	False	0	False
CARD8-AS1	0.941514158888191	1	-10.6150903329766	0.00065703022339	False	0	False
AC092431.2	0.955697116970646	1	-10.6134615575971	0.000328515111695	False	0	False
CAPSL	0.955687641676729	1	-10.6130848522983	0.000328515111695	False	0	False
PTGER2	0.940575456941704	1	-10.6123424919199	0.00065703022339	False	0	False
TUSC8	0.955659103509909	1	-10.6119456206293	0.000328515111695	False	0	False
PPM1J	0.930003563085911	1	-10.6100679983565	0.000985545335085	False	0	False
AC024270.2	0.941229325072454	1	-10.6097161515604	0.00065703022339	False	0	False
AL080243.2	0.937027984461337	1	-10.6093293632584	0.00065703022339	False	0	False
BACH1-IT2	0.955582201112876	1	-10.6088411201088	0.000328515111695	False	0	False
EFCC1	0.930756928416883	1	-10.6080525203959	0.000985545335085	False	0	False
RPL23AP26	0.957889236762796	1	-10.6075072398691	0.000328515111695	False	0	False
AC009044.1	0.957889236762796	1	-10.6075072398691	0.000328515111695	False	0	False
RN7SL73P	0.957876571735744	1	-10.6060157682449	0.000328515111695	False	0	False
XIRP2	0.957876571735744	1	-10.6060157682449	0.000328515111695	False	0	False
TEN1	0.957876571735744	1	-10.6060157682449	0.000328515111695	False	0	False
AL109806.2	0.957876571735744	1	-10.6060157682449	0.000328515111695	False	0	False
RNU1-91P	0.957872183014349	1	-10.6055088470722	0.000328515111695	False	0	False
AC090821.4	0.95546463985145	1	-10.6039984765995	0.000328515111695	False	0	False
ATP8B3	0.942155502142503	1	-10.600694866539	0.00065703022339	False	0	False
AC087276.1	0.955384783755856	1	-10.6006427002586	0.000328515111695	False	0	False
AC004816.2	0.957823231107907	1	-10.6001452475654	0.000328515111695	False	0	False
RPL21P40	0.957823231107907	1	-10.6001452475654	0.000328515111695	False	0	False
AL451044.1	0.955364632133513	1	-10.5997874217595	0.000328515111695	False	0	False
AC012447.1	0.929618645888739	1	-10.5972693296167	0.000985545335085	False	0	False
AL590490.1	0.941000771982658	1	-10.5966914235615	0.00065703022339	False	0	False
RN7SL612P	0.957782654447674	1	-10.5960241314429	0.000328515111695	False	0	False
MIR505	0.957782654447674	1	-10.5960241314429	0.000328515111695	False	0	False
AL359092.1	0.957776368778843	1	-10.5954070842698	0.000328515111695	False	0	False
VGLL2	0.957776368778843	1	-10.5954070842698	0.000328515111695	False	0	False
AC022826.1	0.928283984570604	1	-10.5953187626307	0.000985545335085	False	0	False
PTPN22	0.942037781918392	1	-10.5933406847863	0.00065703022339	False	0	False
ASS1P5	0.942006059876096	1	-10.5930980461003	0.00065703022339	False	0	False
GJB7	0.900859255335018	1	-10.5924918661435	0.001971090670171	False	0	False
OFD1P17	0.95510632315194	1	-10.5885226596568	0.000328515111695	False	0	False
AL391825.1	0.95510632315194	1	-10.5885226596568	0.000328515111695	False	0	False
AL353662.1	0.927250551977779	1	-10.5880391056094	0.000985545335085	False	0	False
HEXD-IT1	0.918088197070708	1	-10.5876896091229	0.001314060446781	False	0	False
LINC02567	0.955063866558283	1	-10.5866174548062	0.000328515111695	False	0	False
AP000640.2	0.95506386655456	1	-10.5866174546016	0.000328515111695	False	0	False
C2orf66	0.929974797105662	1	-10.5864043031254	0.000985545335085	False	0	False
AC103792.1	0.918590231208447	1	-10.5838778995318	0.001314060446781	False	0	False
SYTL1	0.954999584810816	1	-10.5837038497498	0.000328515111695	False	0	False
AC090386.2	0.954999584810816	1	-10.5837038497498	0.000328515111695	False	0	False
Rhesus_G0026113	0.954999584810816	1	-10.5837038497498	0.000328515111695	False	0	False
ADAMTS5	0.929311529658795	1	-10.5773905089825	0.000985545335085	False	0	False
SIX2	0.958738751653018	1	-10.5762206769269	0.000328515111695	False	0	False
AC022517.1	0.942045905079036	1	-10.5751628228632	0.00065703022339	False	0	False
AL160287.1	0.942097902795374	1	-10.5707822776449	0.00065703022339	False	0	False
AC097381.3	0.954712423427301	1	-10.5702573237748	0.000328515111695	False	0	False
FLT3LG	0.954712423427301	1	-10.5702573237748	0.000328515111695	False	0	False
MPL	0.917259610188932	1	-10.5698152090129	0.001314060446781	False	0	False
RN7SL302P	0.954678351188215	1	-10.5686146697492	0.000328515111695	False	0	False
NPY2R	0.928716196236026	1	-10.5680482580236	0.000985545335085	False	0	False
RNU11-3P	0.939883287764127	1	-10.5677647619742	0.00065703022339	False	0	False
CARS1P1	0.918497305307206	1	-10.5673991583079	0.001314060446781	False	0	False
AL359918.2	0.954609597853666	1	-10.5652691936844	0.000328515111695	False	0	False
RNY4P10	0.941447935013941	1	-10.5613331854713	0.00065703022339	False	0	False
AL157902.2	0.941389259871556	1	-10.5609135083781	0.00065703022339	False	0	False
LACTB2-AS1	0.928485439614904	1	-10.557288908925	0.000985545335085	False	0	False
RPS15AP17	0.957255655219872	1	-10.5539269723721	0.000328515111695	False	0	False
AL158040.2	0.941485946574419	1	-10.5533440401194	0.00065703022339	False	0	False
AC027279.4	0.928517996837824	1	-10.5492544317847	0.000985545335085	False	0	False
AL133330.1	0.954178610412294	1	-10.5433467047906	0.000328515111695	False	0	False
AC021074.1	0.954178610412294	1	-10.5433467047906	0.000328515111695	False	0	False
FAM186B	0.954178610404454	1	-10.5433467043678	0.000328515111695	False	0	False
MRPL35P3	0.954178610404454	1	-10.5433467043678	0.000328515111695	False	0	False
U62317.3	0.908044595886455	1	-10.5429241162617	0.001642575558476	False	0	False
LINC02158	0.954116013049561	1	-10.5400247980836	0.000328515111695	False	0	False
TSEN15P2	0.954052682023354	1	-10.5366281757567	0.000328515111695	False	0	False
AL591686.2	0.898449851202797	1	-10.536545981908	0.001971090670171	False	0	False
PITPNM2-AS1	0.942518179320301	1	-10.5302627115631	0.00065703022339	False	0	False
AC104134.1	0.958044656826486	1	-10.5259345649352	0.000328515111695	False	0	False
LINC01979	0.958044656826486	1	-10.5259345649352	0.000328515111695	False	0	False
AP001831.1	0.917581330481693	1	-10.5252361845711	0.001314060446781	False	0	False
PRORP	0.953844758494739	1	-10.5252238496233	0.000328515111695	False	0	False
DDX18P1	0.934666917845968	1	-10.5200302046719	0.00065703022339	False	0	False
EIF4EBP3	0.953751087321587	1	-10.5199600191396	0.000328515111695	False	0	False
Z98886.1	0.941386284386292	1	-10.5183987952749	0.00065703022339	False	0	False
FAM81B	0.929132725851926	1	-10.5153503824102	0.000985545335085	False	0	False
BEND7P1	0.956505824867799	1	-10.505729643853	0.000328515111695	False	0	False
AL009178.3	0.956505824867799	1	-10.505729643853	0.000328515111695	False	0	False
AC018685.2	0.956505824867799	1	-10.505729643853	0.000328515111695	False	0	False
SLC2AXP1	0.934248232004787	1	-10.5042583446218	0.00065703022339	False	0	False
U2AF1L5	0.897395070354441	1	-10.5041233376643	0.001971090670171	False	0	False
AL391262.1	0.905869610314293	1	-10.4924822490895	0.001642575558476	False	0	False
IL7	0.917253209441173	1	-10.4899613938309	0.001314060446781	False	0	False
H3P42	0.953178180392515	1	-10.4861085394599	0.000328515111695	False	0	False
SIX6	0.953147598274328	1	-10.4842243686228	0.000328515111695	False	0	False
AC021594.2	0.95314759826034	1	-10.4842243678841	0.000328515111695	False	0	False
AC011933.1	0.95314759826034	1	-10.4842243678841	0.000328515111695	False	0	False
MTRNR2L4	0.957359655966576	1	-10.4802334315565	0.000328515111695	False	0	False
AC104803.1	0.956013394252098	1	-10.47639199524	0.000328515111695	False	0	False
RNA5SP233	0.939882601232191	1	-10.4748859156032	0.00065703022339	False	0	False
ZNF84-DT	0.957239674848708	1	-10.4724568419051	0.000328515111695	False	0	False
AL157886.1	0.927205731989421	1	-10.4669761148836	0.000985545335085	False	0	False
MIR3917	0.952712465201035	1	-10.456635530875	0.000328515111695	False	0	False
RNU6-213P	0.94059964568844	1	-10.454660216011	0.00065703022339	False	0	False
RNU2-27P	0.938995508824439	1	-10.4493235955491	0.00065703022339	False	0	False
VTRNA1-1	0.933113173370871	1	-10.4457901566478	0.00065703022339	False	0	False
LINC01997	0.952303194489648	1	-10.4294752711317	0.000328515111695	False	0	False
AC104350.1	0.926129772497268	1	-10.4244756666553	0.000985545335085	False	0	False
AC027644.3	0.956333082304732	1	-10.4152452919592	0.000328515111695	False	0	False
IGSF11-AS1	0.956333082304732	1	-10.4152452919592	0.000328515111695	False	0	False
RAB6C-AS1	0.956333082304732	1	-10.4152452919592	0.000328515111695	False	0	False
AL627422.2	0.956174051217907	1	-10.4054429312114	0.000328515111695	False	0	False
ATF4P2	0.956174051217907	1	-10.4054429312114	0.000328515111695	False	0	False
LINC01990	0.956174051217907	1	-10.4054429312114	0.000328515111695	False	0	False
C5AR1	0.951890714406014	1	-10.4010908141961	0.000328515111695	False	0	False
C5orf58	0.935087694883006	1	-10.400040423906	0.00065703022339	False	0	False
LINC00290	0.912850815170397	1	-10.3989123385044	0.001314060446781	False	0	False
POLHP1	0.938371004852485	1	-10.3956134724865	0.00065703022339	False	0	False
AC073655.2	0.937967456796834	1	-10.3836448602155	0.00065703022339	False	0	False
AP002985.1	0.951409718756082	1	-10.3669292810407	0.000328515111695	False	0	False
SAMD11P1	0.931159241926949	1	-10.3584248388663	0.00065703022339	False	0	False
AC123768.5	0.950996857376266	1	-10.3368561286071	0.000328515111695	False	0	False
TDH	0.950996857376266	1	-10.3368561286071	0.000328515111695	False	0	False
TMEM254-AS1	0.950996857376266	1	-10.3368561286071	0.000328515111695	False	0	False
GALNT6	0.922897041833095	1	-10.3325449217017	0.000985545335085	False	0	False
EPHX4	0.911724578902812	1	-10.3276136673576	0.001314060446781	False	0	False
F2RL2	0.950841345379882	1	-10.3253742861397	0.000328515111695	False	0	False
LIPT1P1	0.950841345379882	1	-10.3253742861397	0.000328515111695	False	0	False
TNNT2	0.950841345379882	1	-10.3253742861397	0.000328515111695	False	0	False
AC104581.1	0.936846448606714	1	-10.3241854261109	0.00065703022339	False	0	False
Rhesus_G0028501	0.891389071560076	1	-10.314603304995	0.001971090670171	False	0	False
AP001267.4	0.950680263026137	1	-10.3134006353044	0.000328515111695	False	0	False
LINC00575	0.950680263026137	1	-10.3134006353044	0.000328515111695	False	0	False
AC114757.1	0.950680263026137	1	-10.3134006353044	0.000328515111695	False	0	False
Rhesus_G0051094	0.950680263026137	1	-10.3134006353044	0.000328515111695	False	0	False
AC131182.1	0.950680263026137	1	-10.3134006353044	0.000328515111695	False	0	False
AL451064.1	0.921556091976866	1	-10.3093652884976	0.000985545335085	False	0	False
RN7SKP266	0.950625279131782	1	-10.3092956577574	0.000328515111695	False	0	False
EAF1-AS1	0.92165407663056	1	-10.3067752347509	0.000985545335085	False	0	False
AP000487.2	0.936168046662499	1	-10.278735293026	0.00065703022339	False	0	False
AC007292.1	0.953543971800222	1	-10.2503360571141	0.000328515111695	False	0	False
CCR5AS	0.953543971800222	1	-10.2503360571141	0.000328515111695	False	0	False
AL359813.1	0.953329253983158	1	-10.2381508224302	0.000328515111695	False	0	False
RNU6-1308P	0.933913515059161	1	-10.2330189383212	0.00065703022339	False	0	False
AC013603.1	0.949298501185202	1	-10.2078886704567	0.000328515111695	False	0	False
AC083863.1	0.917923365854812	1	-10.1790256507576	0.000985545335085	False	0	False
AC093732.1	0.94892633338629	1	-10.1787387769667	0.000328515111695	False	0	False
Rhesus_G0052116	0.948887757002171	1	-10.1757013016335	0.000328515111695	False	0	False
AL391419.1	0.948887757002171	1	-10.1757013016335	0.000328515111695	False	0	False
LINC00652	0.952124101023832	1	-10.1708726578488	0.000328515111695	False	0	False
AP004289.1	0.952124101023832	1	-10.1708726578488	0.000328515111695	False	0	False
GPR52	0.948610373257996	1	-10.1537736272322	0.000328515111695	False	0	False
SCO2	0.948610373257996	1	-10.1537736272322	0.000328515111695	False	0	False
AC128657.1	0.948059474955476	1	-10.1097790235138	0.000328515111695	False	0	False
AP002812.3	0.930353657724507	1	-10.0860691802316	0.00065703022339	False	0	False
CCDC162P	0.950292362393587	1	-10.0719931526869	0.000328515111695	False	0	False
AC020913.2	0.950292362393587	1	-10.0719931526869	0.000328515111695	False	0	False
MTCYBP38	0.950292362393587	1	-10.0719931526869	0.000328515111695	False	0	False
SMAD1-AS2	0.950292362393587	1	-10.0719931526869	0.000328515111695	False	0	False
CLN6	0.946800880617202	1	-10.0070354599069	0.000328515111695	False	0	False
GLRX3P2	0.946800880617202	1	-10.0070354599069	0.000328515111695	False	0	False
AC011458.1	0.897362220207168	1	-9.9808568265669	0.001314060446781	False	0	False
CKM	0.944088787449769	1	-9.77361017164221	0.000328515111695	False	0	False
KIAA1210	0.944088787343408	1	-9.77361016684877	0.000328515111695	False	0	False
AC131649.2	0.944088787343408	1	-9.77361016684877	0.000328515111695	False	0	False
TMEM102	0.911204532824792	1	-9.69856580433796	0.00065703022339	False	0	False
RPL29P33	0.910653242130048	1	-9.68652596237367	0.00065703022339	False	0	False
ARHGAP9	0.913666672302318	1	-9.68501128224481	0.00065703022339	False	0	False
RN7SL663P	0.89225978679658	1	-9.68472873261224	0.000985545335085	False	0	False
TM4SF19-AS1	0.912475840665786	1	-9.68401954871604	0.00065703022339	False	0	False
AC012368.2	0.913000538241507	1	-9.68367309979554	0.00065703022339	False	0	False
DYRK3-AS1	0.893524876315253	1	-9.6820990154586	0.000985545335085	False	0	False
RNU6-514P	0.874783899835584	1	-9.68154897361264	0.001314060446781	False	0	False
RPL31P35	0.93957869912194	1	-9.68102592246474	0.000328515111695	False	0	False
AC020913.3	0.939580668420713	1	-9.6806031002454	0.000328515111695	False	0	False
AL161729.2	0.939580668420713	1	-9.6806031002454	0.000328515111695	False	0	False
MRPL22P1	0.939580668420713	1	-9.6806031002454	0.000328515111695	False	0	False
AC025594.2	0.891381888491632	1	-9.68039080084799	0.000985545335085	False	0	False
RNA5SP218	0.892966595284084	1	-9.67923795581675	0.000985545335085	False	0	False
IPO7P1	0.894201244933322	1	-9.67783972404655	0.000985545335085	False	0	False
AL603914.1	0.911217450904075	1	-9.67753427433381	0.00065703022339	False	0	False
RN7SL414P	0.939595583590894	1	-9.67568518494386	0.000328515111695	False	0	False
CDKN2B-AS1	0.939595583590894	1	-9.67568518494386	0.000328515111695	False	0	False
GLTPP1	0.891242660659186	1	-9.67433213409124	0.000985545335085	False	0	False
HAR1A	0.939598252179638	1	-9.67278666062683	0.000328515111695	False	0	False
AC111182.1	0.939598291147763	1	-9.67253785115636	0.000328515111695	False	0	False
AC074085.2	0.913948438408299	1	-9.6724772268618	0.00065703022339	False	0	False
RPS6KA2-IT1	0.914673856313974	1	-9.6705527901626	0.00065703022339	False	0	False
AC079200.1	0.912623233505034	1	-9.66966400608047	0.00065703022339	False	0	False
AC068831.7	0.913934361059027	1	-9.66939178775503	0.00065703022339	False	0	False
SNRPGP9	0.877340147747299	1	-9.66739449756386	0.001314060446781	False	0	False
AC087893.3	0.909447739001064	1	-9.66728111163143	0.00065703022339	False	0	False
RNU5A-3P	0.909257510261632	1	-9.66680609346536	0.00065703022339	False	0	False
TRMT112P4	0.909527912835068	1	-9.666673736291	0.00065703022339	False	0	False
Rhesus_G0013127	0.860856039649913	1	-9.66623687714932	0.001642575558476	False	0	False
PPP3R2	0.893382505533583	1	-9.66586941375051	0.000985545335085	False	0	False
AC103794.1	0.936736580272911	1	-9.66575925651414	0.000328515111695	False	0	False
AC091133.4	0.936736580272911	1	-9.66575925651414	0.000328515111695	False	0	False
AC019206.1	0.936736580272911	1	-9.66575925651414	0.000328515111695	False	0	False
AL136982.3	0.936736580272911	1	-9.66575925651414	0.000328515111695	False	0	False
STEAP4	0.936736580273886	1	-9.6657592559164	0.000328515111695	False	0	False
RNU6-130P	0.936736580273886	1	-9.6657592559164	0.000328515111695	False	0	False
Rhesus_G0040485	0.936736580273886	1	-9.6657592559164	0.000328515111695	False	0	False
MIR4659A	0.93672459691885	1	-9.66575814953213	0.000328515111695	False	0	False
MR1	0.936694150987711	1	-9.66573396981849	0.000328515111695	False	0	False
AC067931.1	0.936694150987711	1	-9.66573396981849	0.000328515111695	False	0	False
TTC41P	0.93677764282511	1	-9.66572471111953	0.000328515111695	False	0	False
AL583843.1	0.936811755134617	1	-9.66564770223367	0.000328515111695	False	0	False
AL137244.1	0.93683941906941	1	-9.6655502455955	0.000328515111695	False	0	False
AC000036.1	0.93683941906941	1	-9.6655502455955	0.000328515111695	False	0	False
NUGGC	0.936605173506482	1	-9.66550272555917	0.000328515111695	False	0	False
AC073571.1	0.936598608425944	1	-9.66547694771693	0.000328515111695	False	0	False
AL606489.2	0.936598608425944	1	-9.66547694771693	0.000328515111695	False	0	False
AC007347.1	0.936598608425944	1	-9.66547694771693	0.000328515111695	False	0	False
RN7SL330P	0.936598608425944	1	-9.66547694771693	0.000328515111695	False	0	False
CGNL1	0.877758520593159	1	-9.66547036277825	0.001314060446781	False	0	False
AC026979.3	0.936866393067652	1	-9.66542263597283	0.000328515111695	False	0	False
AL035410.1	0.936866393067652	1	-9.66542263597283	0.000328515111695	False	0	False
AL359880.1	0.936866393067652	1	-9.66542263597283	0.000328515111695	False	0	False
TMEM184A	0.936887474430621	1	-9.66529890607754	0.000328515111695	False	0	False
CTBP1-DT	0.936538242597736	1	-9.66518903310106	0.000328515111695	False	0	False
LINC02036	0.939587037202833	1	-9.66508538607324	0.000328515111695	False	0	False
AP003721.4	0.911061779037217	1	-9.66507062964088	0.00065703022339	False	0	False
AL133467.1	0.936928315648576	1	-9.66499396537802	0.000328515111695	False	0	False
AC013472.2	0.936928315648576	1	-9.66499396537802	0.000328515111695	False	0	False
RN7SL426P	0.936928315648576	1	-9.66499396537802	0.000328515111695	False	0	False
AC018682.2	0.936933297650082	1	-9.66495047075321	0.000328515111695	False	0	False
CTDNEP1	0.936938250827359	1	-9.66490579172654	0.000328515111695	False	0	False
ZSCAN4	0.939585261629554	1	-9.66451482064965	0.000328515111695	False	0	False
RPSAP1	0.939585261629554	1	-9.66451482064965	0.000328515111695	False	0	False
AC009831.4	0.936403274987971	1	-9.66424881738137	0.000328515111695	False	0	False
AC026634.1	0.914003648505231	1	-9.66407417960594	0.00065703022339	False	0	False
AC007114.1	0.937031584046737	1	-9.66376280173065	0.000328515111695	False	0	False
HNRNPA1P37	0.937031584046737	1	-9.66376280173065	0.000328515111695	False	0	False
PAIP1P1	0.937044641752206	1	-9.66355056663763	0.000328515111695	False	0	False
GPBAR1	0.889081142303752	1	-9.66339265485656	0.000985545335085	False	0	False
Rhesus_G0008431	0.939580209946194	1	-9.66306423902773	0.000328515111695	False	0	False
AC131009.1	0.91117723365471	1	-9.66294709075202	0.00065703022339	False	0	False
Z82248.1	0.936242152944988	1	-9.66267967336525	0.000328515111695	False	0	False
AC074212.1	0.936242152944988	1	-9.66267967336525	0.000328515111695	False	0	False
PLS3-AS1	0.937117838561285	1	-9.66205501156607	0.000328515111695	False	0	False
RIPPLY1	0.937117838561285	1	-9.66205501156607	0.000328515111695	False	0	False
SLC2A3P4	0.937129180792734	1	-9.66176879171524	0.000328515111695	False	0	False
C9orf131	0.937129180792734	1	-9.66176879171524	0.000328515111695	False	0	False
Rhesus_G0029450	0.937129180792734	1	-9.66176879171524	0.000328515111695	False	0	False
NLRC5	0.936152733043705	1	-9.66163366442695	0.000328515111695	False	0	False
AC018946.1	0.936136102897634	1	-9.66142683587684	0.000328515111695	False	0	False
AF129075.3	0.936102500858286	1	-9.66099779512343	0.000328515111695	False	0	False
AC011524.1	0.936102500858421	1	-9.66099779493277	0.000328515111695	False	0	False
AC051619.10	0.936042596986752	1	-9.66019749087356	0.000328515111695	False	0	False
AC010503.5	0.937195308829408	1	-9.6597113815716	0.000328515111695	False	0	False
FABP6	0.935998949764057	1	-9.65958718402215	0.000328515111695	False	0	False
RPL10P18	0.908540249309928	1	-9.65855517714128	0.00065703022339	False	0	False
PTHLH	0.91137437591943	1	-9.65850228503693	0.00065703022339	False	0	False
AC087741.1	0.939557806439363	1	-9.65817654915366	0.000328515111695	False	0	False
BHLHE40-AS1	0.935845222443	1	-9.65727061771849	0.000328515111695	False	0	False
MT1G	0.937251525584838	1	-9.65723009868042	0.000328515111695	False	0	False
AC004817.5	0.937254206714929	1	-9.6570877223502	0.000328515111695	False	0	False
SLC23A3	0.935826595426172	1	-9.65697345745289	0.000328515111695	False	0	False
AC023830.3	0.935826595426172	1	-9.65697345745289	0.000328515111695	False	0	False
AL138689.1	0.935826595426172	1	-9.65697345745289	0.000328515111695	False	0	False
AC025839.1	0.935826595426172	1	-9.65697345745289	0.000328515111695	False	0	False
RNU6-824P	0.935826595426172	1	-9.65697345745289	0.000328515111695	False	0	False
AC115102.1	0.935826595426172	1	-9.65697345745289	0.000328515111695	False	0	False
TAF9BP1	0.937269709485038	1	-9.6562083147648	0.000328515111695	False	0	False
CRYGS	0.914208765489608	1	-9.65591587619503	0.00065703022339	False	0	False
AC009054.2	0.893759975342215	1	-9.6544197243481	0.000985545335085	False	0	False
AP006216.1	0.914573525624631	1	-9.65421503576322	0.00065703022339	False	0	False
AC253536.4	0.935653852708969	1	-9.65406520516562	0.000328515111695	False	0	False
TUBB8P2	0.935653852708969	1	-9.65406520516562	0.000328515111695	False	0	False
AP003096.1	0.935653852709685	1	-9.65406520375063	0.000328515111695	False	0	False
RN7SL464P	0.913013947423082	1	-9.65405557475103	0.00065703022339	False	0	False
RPL12P21	0.937306071363184	1	-9.65365228114231	0.000328515111695	False	0	False
AC074019.1	0.937306071363184	1	-9.65365228114231	0.000328515111695	False	0	False
CLIC5	0.937312072126541	1	-9.65313842889776	0.000328515111695	False	0	False
NNMT	0.937319664906323	1	-9.65243613660736	0.000328515111695	False	0	False
AL022396.1	0.937319664906323	1	-9.65243613660736	0.000328515111695	False	0	False
CATSPER3	0.937321489785935	1	-9.65225748154366	0.000328515111695	False	0	False
AC020978.1	0.935533607809895	1	-9.65189177606925	0.000328515111695	False	0	False
AC098591.2	0.935533607809895	1	-9.65189177606925	0.000328515111695	False	0	False
ADAMTS14	0.911461517094705	1	-9.65181852269273	0.00065703022339	False	0	False
AL139805.1	0.937326787467592	1	-9.65171407129613	0.000328515111695	False	0	False
TTLL13P	0.937326787467592	1	-9.65171407129613	0.000328515111695	False	0	False
FO393419.3	0.937330171296644	1	-9.65134553387074	0.000328515111695	False	0	False
Rhesus_G0032413	0.93733181861433	1	-9.65115937504873	0.000328515111695	False	0	False
AC093698.2	0.937300390872471	1	-9.65111750918194	0.000328515111695	False	0	False
AC004223.1	0.937335023219157	1	-9.650783305775	0.000328515111695	False	0	False
AL353898.1	0.937335023219157	1	-9.650783305775	0.000328515111695	False	0	False
RN7SL726P	0.937336580119322	1	-9.65059341866885	0.000328515111695	False	0	False
EPOP	0.895429116838148	1	-9.65054856250786	0.000985545335085	False	0	False
CTAGE3P	0.93545120233464	1	-9.65033829298808	0.000328515111695	False	0	False
NTF3	0.93545120233464	1	-9.65033829298808	0.000328515111695	False	0	False
KLRC1	0.935419836983013	1	-9.64973407777946	0.000328515111695	False	0	False
HPSE	0.935409327108824	1	-9.6495300671645	0.000328515111695	False	0	False
SNORA2A	0.935398787918829	1	-9.64932472053035	0.000328515111695	False	0	False
LINC01792	0.937346630996761	1	-9.64922827064401	0.000328515111695	False	0	False
AC108935.1	0.937359356619879	1	-9.64695472830107	0.000328515111695	False	0	False
AL603824.1	0.937359356619879	1	-9.64695472830107	0.000328515111695	False	0	False
AL031768.2	0.937359356619879	1	-9.64695472830107	0.000328515111695	False	0	False
AC036108.3	0.911666530850504	1	-9.64641091895292	0.00065703022339	False	0	False
AC005086.5	0.937366179326305	1	-9.64519981570878	0.000328515111695	False	0	False
RNU6ATAC12P	0.937366179326305	1	-9.64519981570878	0.000328515111695	False	0	False
MIR320A	0.937367555599451	1	-9.64474735421424	0.000328515111695	False	0	False
AC012485.1	0.937367555599451	1	-9.64474735421424	0.000328515111695	False	0	False
AC026954.2	0.937367555599451	1	-9.64474735421424	0.000328515111695	False	0	False
RNA5SP388	0.914458814792746	1	-9.64424189209813	0.00065703022339	False	0	False
AC009396.1	0.935103802685007	1	-9.64328355871484	0.000328515111695	False	0	False
AATBC	0.935103802685007	1	-9.64328355871484	0.000328515111695	False	0	False
MIR4300HG	0.937371306709742	1	-9.64311950294056	0.000328515111695	False	0	False
EPPK1	0.914443263227551	1	-9.64281444614136	0.00065703022339	False	0	False
AC125388.1	0.914590903761296	1	-9.64131120069005	0.00065703022339	False	0	False
AC023355.2	0.934977896070511	1	-9.64054608962594	0.000328515111695	False	0	False
AC006538.1	0.911846449339686	1	-9.64048261069885	0.00065703022339	False	0	False
POU4F1	0.912386634357182	1	-9.64019754224132	0.00065703022339	False	0	False
AC087501.2	0.913001267106492	1	-9.63979304458042	0.00065703022339	False	0	False
AP000845.1	0.877584260734082	1	-9.63978361336349	0.001314060446781	False	0	False
OR8D4	0.934884266789862	1	-9.63845401065993	0.000328515111695	False	0	False
AL355501.1	0.934884266789862	1	-9.63845401065993	0.000328515111695	False	0	False
RBBP4P2	0.934884266789862	1	-9.63845401065993	0.000328515111695	False	0	False
HTD2	0.93487244074858	1	-9.63818646630091	0.000328515111695	False	0	False
NAV2-AS3	0.869117764801696	1	-9.63775816038937	0.001314060446781	False	0	False
AL356356.2	0.934836806296343	1	-9.63737589777507	0.000328515111695	False	0	False
TTC16	0.937371249814063	1	-9.63725896804402	0.000328515111695	False	0	False
AC040975.1	0.939379428533689	1	-9.63686630658479	0.000328515111695	False	0	False
BLNK	0.939379428533689	1	-9.63686630658479	0.000328515111695	False	0	False
MYO18B	0.939379428533689	1	-9.63686630658479	0.000328515111695	False	0	False
NDUFAF4P1	0.913709129833975	1	-9.63685030196889	0.00065703022339	False	0	False
AC092100.1	0.913568233087837	1	-9.63346115944885	0.00065703022339	False	0	False
GNL2P1	0.914944879551364	1	-9.63302671670881	0.00065703022339	False	0	False
AC023154.1	0.912292669250525	1	-9.6319829031478	0.00065703022339	False	0	False
AC104306.1	0.934568127052377	1	-9.63106062369713	0.000328515111695	False	0	False
AC134043.3	0.934568127052377	1	-9.63106062369713	0.000328515111695	False	0	False
AL021918.5	0.934517896256513	1	-9.62984166781299	0.000328515111695	False	0	False
AOX1	0.934517896256513	1	-9.62984166781299	0.000328515111695	False	0	False
AC026691.1	0.934517896256513	1	-9.62984166781299	0.000328515111695	False	0	False
AL160286.1	0.912972931557961	1	-9.62972207439845	0.00065703022339	False	0	False
AL121772.3	0.914383110375582	1	-9.62759897326327	0.00065703022339	False	0	False
AC009093.1	0.913519090739464	1	-9.62719133043977	0.00065703022339	False	0	False
FCF1P5	0.93440333354187	1	-9.62701840154563	0.000328515111695	False	0	False
AC138150.1	0.939259737538906	1	-9.62686992733497	0.000328515111695	False	0	False
AC068418.2	0.907301568850241	1	-9.62683884783705	0.00065703022339	False	0	False
AC008677.2	0.934390471665878	1	-9.62669774946883	0.000328515111695	False	0	False
AC073575.3	0.913825359333623	1	-9.6266372803601	0.00065703022339	False	0	False
AL109741.1	0.939246304174386	1	-9.62583677331033	0.000328515111695	False	0	False
RAD1P2	0.939246304174386	1	-9.62583677331033	0.000328515111695	False	0	False
AC097713.2	0.911672908274337	1	-9.62552024640848	0.00065703022339	False	0	False
LINC01740	0.907177612335071	1	-9.62532845102035	0.00065703022339	False	0	False
AMDHD1	0.937304844175673	1	-9.6230774663429	0.000328515111695	False	0	False
AL121749.2	0.934114351203225	1	-9.61963984365259	0.000328515111695	False	0	False
ZNF663P	0.934114351203225	1	-9.61963984365259	0.000328515111695	False	0	False
AL353768.2	0.934033343986518	1	-9.61750757553663	0.000328515111695	False	0	False
PPP1R32	0.933965120332957	1	-9.6156905839597	0.000328515111695	False	0	False
AC090287.3	0.912339634270258	1	-9.61462713482724	0.00065703022339	False	0	False
AL158032.3	0.906514565104398	1	-9.61221483932561	0.00065703022339	False	0	False
LINC02606	0.91152645674886	1	-9.61069698020714	0.00065703022339	False	0	False
AL138812.1	0.912440328788848	1	-9.61059903082011	0.00065703022339	False	0	False
RPL23AP81	0.939012190291452	1	-9.60953327195325	0.000328515111695	False	0	False
AC096733.2	0.937141784997676	1	-9.60651763561247	0.000328515111695	False	0	False
STEAP1	0.937141784997676	1	-9.60651763561247	0.000328515111695	False	0	False
AC117503.5	0.913845311616706	1	-9.60627371677304	0.00065703022339	False	0	False
TXLNB	0.937135679886403	1	-9.60601576849197	0.000328515111695	False	0	False
AC009075.2	0.933585430922486	1	-9.60523039860654	0.000328515111695	False	0	False
ROR1-AS1	0.912803054085195	1	-9.60492871126489	0.00065703022339	False	0	False
AC090987.1	0.933513015433215	1	-9.60316920363469	0.000328515111695	False	0	False
RSPH14	0.937074871322966	1	-9.60126382414613	0.000328515111695	False	0	False
MTCO3P19	0.911096532402418	1	-9.6012156080064	0.00065703022339	False	0	False
MYLK-AS1	0.895158807840483	1	-9.60044027397146	0.000985545335085	False	0	False
MAP3K8	0.894787179397966	1	-9.60012658199246	0.000985545335085	False	0	False
NCKAP1L	0.938856171563265	1	-9.59982550733762	0.000328515111695	False	0	False
SNORA63C	0.915736616526884	1	-9.59928101397659	0.00065703022339	False	0	False
ZBTB20-AS5	0.93702772346017	1	-9.59783160717971	0.000328515111695	False	0	False
AC009185.1	0.937027723460713	1	-9.59783160709126	0.000328515111695	False	0	False
AC022433.1	0.937027723460713	1	-9.59783160709126	0.000328515111695	False	0	False
C1orf189	0.937027723460713	1	-9.59783160709126	0.000328515111695	False	0	False
AL157935.2	0.937027723460713	1	-9.59783160709126	0.000328515111695	False	0	False
CNOT10-AS1	0.937027723460713	1	-9.59783160709126	0.000328515111695	False	0	False
LINC00404	0.937027723460713	1	-9.59783160709126	0.000328515111695	False	0	False
Rhesus_G0020358	0.937027723460713	1	-9.59783160709126	0.000328515111695	False	0	False
AC087289.5	0.933321626403513	1	-9.59762023415686	0.000328515111695	False	0	False
AC135279.2	0.912006931626857	1	-9.59669142366207	0.00065703022339	False	0	False
AC013553.2	0.937010664137401	1	-9.5966338752332	0.000328515111695	False	0	False
DNM1P41	0.937001862369882	1	-9.59602413177442	0.000328515111695	False	0	False
AL360169.2	0.937001862369882	1	-9.59602413177442	0.000328515111695	False	0	False
LINC02576	0.915540024795426	1	-9.59600344476194	0.00065703022339	False	0	False
Rhesus_G0007989	0.933231763997667	1	-9.59496408319352	0.000328515111695	False	0	False
DLX2-DT	0.891735587665558	1	-9.59492415187078	0.000985545335085	False	0	False
PRKCA-AS1	0.864571222985203	1	-9.59237051432813	0.001642575558476	False	0	False
NCBP2-AS1	0.936944939634002	1	-9.59220189873402	0.000328515111695	False	0	False
RPL23AP72	0.936944939634002	1	-9.59220189873402	0.000328515111695	False	0	False
Rhesus_G0048101	0.936944939636478	1	-9.59220189833749	0.000328515111695	False	0	False
DBX1	0.936944939636478	1	-9.59220189833749	0.000328515111695	False	0	False
AC022973.2	0.938710803187887	1	-9.59128937091981	0.000328515111695	False	0	False
AC001226.1	0.938710803187887	1	-9.59128937091981	0.000328515111695	False	0	False
AC007220.2	0.911401653683255	1	-9.59016350037515	0.00065703022339	False	0	False
CATSPERD	0.894465189937812	1	-9.58993968387139	0.000985545335085	False	0	False
AL031290.1	0.915184517297358	1	-9.58855836268049	0.00065703022339	False	0	False
TCAF2	0.915676653482868	1	-9.58808072026852	0.00065703022339	False	0	False
RNU6-545P	0.936868322828395	1	-9.58733590156963	0.000328515111695	False	0	False
HK3	0.936868322828395	1	-9.58733590156963	0.000328515111695	False	0	False
PAPPA2	0.875181940366178	1	-9.58639002421678	0.001314060446781	False	0	False
AL049795.1	0.911916818994631	1	-9.58471765447528	0.00065703022339	False	0	False
C3orf49	0.911694247688316	1	-9.58392664968721	0.00065703022339	False	0	False
AC073225.1	0.915064535107938	1	-9.58357818381821	0.00065703022339	False	0	False
AC009554.1	0.91273897993651	1	-9.58135151053808	0.00065703022339	False	0	False
AC010531.4	0.932703670718754	1	-9.57869419189652	0.000328515111695	False	0	False
AL356423.1	0.912153147840096	1	-9.57728202797143	0.00065703022339	False	0	False
AC079140.6	0.912625922078573	1	-9.57583603005602	0.00065703022339	False	0	False
AL132780.1	0.936600269886974	1	-9.57200215745097	0.000328515111695	False	0	False
AC114490.3	0.936600269886974	1	-9.57200215745097	0.000328515111695	False	0	False
BANF1P1	0.895248727831111	1	-9.57159731629149	0.000985545335085	False	0	False
MAP1LC3C	0.894504763581007	1	-9.56356592140874	0.000985545335085	False	0	False
AC002480.2	0.86395665986176	1	-9.56105434336937	0.001642575558476	False	0	False
F13A1	0.936382042062297	1	-9.56074123997155	0.000328515111695	False	0	False
AC024587.1	0.932141168614496	1	-9.56009481103625	0.000328515111695	False	0	False
GLB1L3	0.932141168614496	1	-9.56009481103625	0.000328515111695	False	0	False
EEF1GP1	0.914908213145303	1	-9.55734032534482	0.00065703022339	False	0	False
RNA5SP508	0.913981281786012	1	-9.5555091603345	0.00065703022339	False	0	False
AC006023.3	0.932003300917202	1	-9.55533093262238	0.000328515111695	False	0	False
AC009220.2	0.932003300917202	1	-9.55533093262237	0.000328515111695	False	0	False
AC012254.5	0.903787464025484	1	-9.55149963479524	0.00065703022339	False	0	False
AL162151.1	0.850643945170886	1	-9.54827797094963	0.001971090670171	False	0	False
Rhesus_G0018246	0.931575543800359	1	-9.54002480691166	0.000328515111695	False	0	False
Rhesus_G0011771	0.89546091718054	1	-9.53772247666361	0.000985545335085	False	0	False
AC025262.2	0.937671296573602	1	-9.53724832280554	0.000328515111695	False	0	False
HMGN1P2	0.937671296573602	1	-9.53724832280554	0.000328515111695	False	0	False
PKLR	0.937671296573602	1	-9.53724832280554	0.000328515111695	False	0	False
OXCT1-AS1	0.931465018359075	1	-9.53593966716934	0.000328515111695	False	0	False
AC009464.1	0.931465018359075	1	-9.53593966716934	0.000328515111695	False	0	False
AC115285.1	0.937643156502611	1	-9.53588453344124	0.000328515111695	False	0	False
AL079301.1	0.937643156502611	1	-9.53588453344124	0.000328515111695	False	0	False
AC073413.2	0.877584662449675	1	-9.53401736613061	0.001314060446781	False	0	False
AC008549.2	0.93139047075396	1	-9.53315396716524	0.000328515111695	False	0	False
LINC01902	0.935716306566208	1	-9.5297540920847	0.000328515111695	False	0	False
THSD1	0.838552296737504	1	-9.52731697642823	0.002299605781866	False	0	False
AL357552.2	0.931181734359376	1	-9.52522385762229	0.000328515111695	False	0	False
SFT2D2	0.931181734378699	1	-9.52522385592147	0.000328515111695	False	0	False
MSH5	0.931162476107864	1	-9.52448257164342	0.000328515111695	False	0	False
AC092296.3	0.912337096476535	1	-9.52200724326135	0.00065703022339	False	0	False
AL731577.2	0.93108494598826	1	-9.52148187231668	0.000328515111695	False	0	False
H2BP6	0.930947318124576	1	-9.51609045891302	0.000328515111695	False	0	False
LMOD3	0.849694844490952	1	-9.515769984384	0.001971090670171	False	0	False
AC244517.5	0.893530941979803	1	-9.51507436133731	0.000985545335085	False	0	False
MIR302CHG	0.909192835453393	1	-9.51496292718437	0.00065703022339	False	0	False
AC067942.4	0.911594679596822	1	-9.50758358173949	0.00065703022339	False	0	False
MRLN	0.89288413708861	1	-9.50709045304461	0.000985545335085	False	0	False
AC097468.4	0.89328912259082	1	-9.50679326119172	0.000985545335085	False	0	False
AC018861.1	0.936961295330559	1	-9.50373652949709	0.000328515111695	False	0	False
AL096701.2	0.936961295330559	1	-9.50373652949709	0.000328515111695	False	0	False
AC092125.1	0.837993686009611	1	-9.50093967126365	0.002299605781866	False	0	False
EPB41L4A-DT	0.936886461420185	1	-9.50029575592048	0.000328515111695	False	0	False
FAM187A	0.934849029068011	1	-9.49293676059754	0.000328515111695	False	0	False
IGHD	0.934849029068011	1	-9.49293676059754	0.000328515111695	False	0	False
LRRN4	0.893481692249404	1	-9.49252692727965	0.000985545335085	False	0	False
AL360227.1	0.893065118623267	1	-9.49143693531978	0.000985545335085	False	0	False
DPPA4	0.930238572296143	1	-9.48704318322162	0.000328515111695	False	0	False
RELA-DT	0.936570543198181	1	-9.48580292924967	0.000328515111695	False	0	False
DGKG	0.93019452224949	1	-9.48516900493642	0.000328515111695	False	0	False
AC080013.6	0.892954810827759	1	-9.48368757754379	0.000985545335085	False	0	False
AC091905.1	0.930150179160721	1	-9.48327450194103	0.000328515111695	False	0	False
HCN3	0.876332745659085	1	-9.48230003417924	0.001314060446781	False	0	False
AC093484.4	0.874213017190659	1	-9.48204656986103	0.001314060446781	False	0	False
FUT6	0.911096561422235	1	-9.48175497349397	0.00065703022339	False	0	False
AL096816.1	0.936445628730061	1	-9.48007724500752	0.000328515111695	False	0	False
AC005089.1	0.910535498113699	1	-9.47924924731015	0.00065703022339	False	0	False
AC020910.3	0.91047555961455	1	-9.46891114471158	0.00065703022339	False	0	False
AC008481.3	0.936092346824632	1	-9.46405346136278	0.000328515111695	False	0	False
LINC00638	0.911274810501034	1	-9.44217059861246	0.00065703022339	False	0	False
AC097500.1	0.935295916245413	1	-9.42870166678018	0.000328515111695	False	0	False
WWOX-AS1	0.935295916245413	1	-9.42870166678018	0.000328515111695	False	0	False
AL591623.1	0.935295916245413	1	-9.42870166678018	0.000328515111695	False	0	False
RN7SL230P	0.928819095000096	1	-9.4230524690427	0.000328515111695	False	0	False
AC062004.1	0.928819095000096	1	-9.4230524690427	0.000328515111695	False	0	False
Rhesus_G0002480	0.928819095000096	1	-9.4230524690427	0.000328515111695	False	0	False
AC091516.1	0.845342719486626	1	-9.41627072951403	0.001971090670171	False	0	False
COL4A3	0.887606198927367	1	-9.41124553103647	0.000985545335085	False	0	False
AL031667.3	0.90200299112956	1	-9.40751608450664	0.00065703022339	False	0	False
AC004584.3	0.889853485129425	1	-9.40641742996646	0.000985545335085	False	0	False
GJC3	0.928450615916195	1	-9.40538041954705	0.000328515111695	False	0	False
AC011487.1	0.934737145925514	1	-9.4044232506941	0.000328515111695	False	0	False
WFIKKN2	0.928421324657302	1	-9.40395971756584	0.000328515111695	False	0	False
CELP	0.928421324657302	1	-9.40395971756584	0.000328515111695	False	0	False
TSFM	0.928302721678121	1	-9.39818451098467	0.000328515111695	False	0	False
KRT18P57	0.928272707174762	1	-9.39671729845022	0.000328515111695	False	0	False
ZNF114-AS1	0.888723835213743	1	-9.39357637921152	0.000985545335085	False	0	False
AC109454.3	0.928151139170615	1	-9.39075179491061	0.000328515111695	False	0	False
Z97633.1	0.928058349765074	1	-9.38617437084666	0.000328515111695	False	0	False
AC022973.5	0.928058349793251	1	-9.38617436972895	0.000328515111695	False	0	False
FO393422.1	0.928058349793251	1	-9.38617436972895	0.000328515111695	False	0	False
AC096720.1	0.908486720440909	1	-9.38527327081226	0.00065703022339	False	0	False
AC092418.3	0.927900510507044	1	-9.37834171236315	0.000328515111695	False	0	False
SEPSECS-AS1	0.927900510507044	1	-9.37834171236315	0.000328515111695	False	0	False
AC080013.4	0.883354027315675	1	-9.37247415200129	0.000985545335085	False	0	False
LINC00640	0.927705600062341	1	-9.368592480445	0.000328515111695	False	0	False
AC024901.1	0.883818388054536	1	-9.36809468436091	0.000985545335085	False	0	False
CRNDE	0.89044632582882	1	-9.36258230229699	0.00065703022339	False	0	False
ADAM28	0.927538362370975	1	-9.36016291631438	0.000328515111695	False	0	False
BNIP3P25	0.92733160822234	1	-9.34966352284179	0.000328515111695	False	0	False
AC104447.1	0.905355748882438	1	-9.33063177891542	0.00065703022339	False	0	False
AC005776.1	0.9063903320089	1	-9.32942764121844	0.00065703022339	False	0	False
AL359764.3	0.905423568930334	1	-9.32737412747768	0.00065703022339	False	0	False
RPS4XP13	0.926896787351778	1	-9.32732107891543	0.000328515111695	False	0	False
DOCK9-DT	0.905206843443257	1	-9.3262654526465	0.00065703022339	False	0	False
AC131568.1	0.92666796069763	1	-9.31543138029411	0.000328515111695	False	0	False
AC012640.6	0.932517676685205	1	-9.31120331863178	0.000328515111695	False	0	False
DNAJC19P5	0.932517676685205	1	-9.31120331863178	0.000328515111695	False	0	False
IL10RB	0.932517676685205	1	-9.31120331863178	0.000328515111695	False	0	False
AC125793.1	0.881495877210763	1	-9.24466314460942	0.000985545335085	False	0	False
AC131235.2	0.903127393329534	1	-9.24021586520936	0.00065703022339	False	0	False
RPS6P16	0.924912260039471	1	-9.22166270487318	0.000328515111695	False	0	False
OGN	0.879846160674196	1	-9.21428826624956	0.000985545335085	False	0	False
RSF1-IT2	0.900667907946328	1	-9.1970940416077	0.00065703022339	False	0	False
MIR6719	0.92429407851251	1	-9.18771586285159	0.000328515111695	False	0	False
GLIPR1L1	0.924240382242226	1	-9.18474628890318	0.000328515111695	False	0	False
AL589655.1	0.924240382242226	1	-9.18474628890318	0.000328515111695	False	0	False
TLR2	0.898499226926294	1	-9.12707731670771	0.00065703022339	False	0	False
CPAMD8	0.923089718447158	1	-9.12032921479997	0.000328515111695	False	0	False
Rhesus_G0002602	0.897117622416611	1	-9.09755244905929	0.00065703022339	False	0	False
AC097641.2	0.854751707763001	1	-9.08580878732049	0.001314060446781	False	0	False
AC022121.2	0.926168882075425	1	-9.0653603654263	0.000328515111695	False	0	False
AC008537.3	0.925933836801368	1	-9.0568340542234	0.000328515111695	False	0	False
ESRP2	0.893522790482229	1	-9.0079423857539	0.00065703022339	False	0	False
GMCL1P2	0.866847690653554	1	-8.81799446284268	0.00065703022339	False	0	False
AC012636.1	0.916824033948293	1	-8.77357329994656	0.000328515111695	False	0	False
LGR5	0.874149931101948	1	-8.66329345092857	0.00065703022339	False	0	False
PLVAP	0.874038845097884	1	-8.64922070667862	0.00065703022339	False	0	False
MIR744	0.915335033552735	1	-8.64067348509008	0.000328515111695	False	0	False
RAMP3	0.853194770410968	1	-8.37099860469686	0.00065703022339	False	0	False
RLBP1	0.243763411217035	0.807133602259035	-8.1043442086392	0.00065703022339	False	0.093054571942806	False
AC008750.3	0.812446283588019	1	-7.66424733869911	0.00065703022339	False	0	False
AC244033.1	0.864145866489285	1	-7.56995269428539	0.000328515111695	False	0	False
AC016705.1	0.864145866489285	1	-7.56995269428539	0.000328515111695	False	0	False
SERHL2	0.903403662136079	1	-7.53254532022415	0.000328515111695	False	0	False
AC104078.1	0.831784653389362	1	-6.94178102565701	0.000328515111695	False	0	False
FHAD1-AS1	0.831784653389362	1	-6.94178102565701	0.000328515111695	False	0	False
AC095059.2	0.831784653389362	1	-6.94178102565701	0.000328515111695	False	0	False
AC105450.1	0.731592016626509	1	-6.71308971473136	0.00065703022339	False	0	False
UBL5P4	0.740548185879795	1	-6.65039784123693	0.00065703022339	False	0	False
Rhesus_G0055276	0.739983409403018	1	-6.62804798089505	0.00065703022339	False	0	False
AC138473.1	0.688681211461961	1	-6.61760672074787	0.000985545335085	False	0	False
ZDHHC19	0.736832585058068	1	-6.61747639748582	0.00065703022339	False	0	False
SFN	0.738420454396281	1	-6.60024916356551	0.00065703022339	False	0	False
VPREB3	0.714793251180957	1	-6.59780439941268	0.00065703022339	False	0	False
Rhesus_G0032896	0.807490720283964	1	-6.58877577702439	0.000328515111695	False	0	False
AP001619.1	0.807490720283964	1	-6.58877577702439	0.000328515111695	False	0	False
AC008080.4	0.736850196013852	1	-6.57453249431096	0.00065703022339	False	0	False
RCSD1	0.736749566957139	1	-6.57175636139413	0.00065703022339	False	0	False
SLC10A5	0.810100282374762	1	-6.53616352934185	0.000328515111695	False	0	False
AC022113.2	0.734668657002895	1	-6.52271468379946	0.00065703022339	False	0	False
OR5K1	0.808512038461275	1	-6.50762965310713	0.000328515111695	False	0	False
AC018398.1	0.63069664499788	1	-6.4648385194725	0.001314060446781	False	0	False
AL451007.3	0.784846881380672	1	-6.42110963022861	0.000328515111695	False	0	False
AL009178.2	0.784846881380672	1	-6.42110963022861	0.000328515111695	False	0	False
FGL1	0.783910194967859	1	-6.40386405348218	0.000328515111695	False	0	False
UPK3A	0.695874914215883	1	-6.37258493417223	0.00065703022339	False	0	False
ZBTB7B	0.780331392622228	1	-6.3367269157892	0.000328515111695	False	0	False
AC046158.2	0.774956638086717	1	-6.23712114689877	0.000328515111695	False	0	False
MIR5739	0.771896689464115	1	-6.18294628866567	0.000328515111695	False	0	False
SPAG17	0.613166858853484	1	-5.86270361905703	0.00065703022339	False	0	False
NACA4P	0.637926607946571	1	-5.72327229827806	0.00065703022339	False	0	False
MIR138-2	0.632039159969921	1	-5.72170023950455	0.00065703022339	False	0	False
AC012508.1	0.558352230086033	1	-5.71845486834734	0.000985545335085	False	0	False
RNASE6	0.501881895897759	1	-5.71714633054384	0.001314060446781	False	0	False
AC010624.3	0.500171351887925	1	-5.7115269029445	0.001314060446781	False	0	False
TNFSF4	0.637258004392886	1	-5.7109778560656	0.00065703022339	False	0	False
LINC00551	0.504389111292663	1	-5.70828528165708	0.001314060446781	False	0	False
LINC01938	0.551366016158907	1	-5.70125814716809	0.000985545335085	False	0	False
MSTN	0.501094141825091	1	-5.69654635070324	0.001314060446781	False	0	False
LINC01968	0.636537939991594	1	-5.69624686275565	0.00065703022339	False	0	False
RN7SL698P	0.569692704108122	1	-5.69332893930713	0.000985545335085	False	0	False
AP000547.4	0.625461104178113	1	-5.6888894739007	0.00065703022339	False	0	False
EEF2KMT	0.631643548087806	1	-5.68874042636027	0.00065703022339	False	0	False
AL513320.1	0.499542406113251	1	-5.6837117268661	0.001314060446781	False	0	False
LINC01511	0.636400723859073	1	-5.68168335901583	0.00065703022339	False	0	False
TEX43	0.742855863305743	1	-5.68027811042915	0.000328515111695	False	0	False
RPS15AP12	0.742855863305743	1	-5.68027811042915	0.000328515111695	False	0	False
LINC02278	0.742870321708317	1	-5.67986214929449	0.000328515111695	False	0	False
SNORA80C	0.74288438779879	1	-5.67944334638735	0.000328515111695	False	0	False
PDHA1P1	0.74288438779879	1	-5.67944334638735	0.000328515111695	False	0	False
AC091862.1	0.74288438779879	1	-5.67944334638735	0.000328515111695	False	0	False
FCRL5	0.74288438779879	1	-5.67944334638735	0.000328515111695	False	0	False
Rhesus_G0026044	0.74288438779879	1	-5.67944334638735	0.000328515111695	False	0	False
AL627171.4	0.634315515662182	1	-5.6793514339539	0.00065703022339	False	0	False
MLKL	0.627773625527132	1	-5.6767027121679	0.00065703022339	False	0	False
Z84492.1	0.743012672814773	1	-5.67463580854078	0.000328515111695	False	0	False
IL6R	0.74306136151326	1	-5.67184660583677	0.000328515111695	False	0	False
DPP10-AS3	0.634456368737743	1	-5.67184223279155	0.00065703022339	False	0	False
C9orf153	0.510875543587424	1	-5.67051315638525	0.001314060446781	False	0	False
PEAK3	0.6423385237692	1	-5.66989782016884	0.00065703022339	False	0	False
OLFM4	0.51175173639115	1	-5.66973698146457	0.001314060446781	False	0	False
AC092718.5	0.628619537515283	1	-5.66961582960891	0.00065703022339	False	0	False
AC011461.1	0.627373790194688	1	-5.66926712800113	0.00065703022339	False	0	False
AP001107.8	0.730642165632135	1	-5.66865353866888	0.000328515111695	False	0	False
AC131097.3	0.730558421233117	1	-5.66861419253326	0.000328515111695	False	0	False
AC108451.1	0.73133291678283	1	-5.66854501562479	0.000328515111695	False	0	False
AC110921.2	0.73133291678283	1	-5.66854501562479	0.000328515111695	False	0	False
DMRT3	0.73133291678283	1	-5.66854501562479	0.000328515111695	False	0	False
UBA52P3	0.73133291678283	1	-5.66854501562479	0.000328515111695	False	0	False
AC093495.1	0.625920551061498	1	-5.66847353548992	0.00065703022339	False	0	False
UTS2B	0.730215079527063	1	-5.66834731673549	0.000328515111695	False	0	False
MSC	0.743099698306155	1	-5.66817365104485	0.000328515111695	False	0	False
AC008494.1	0.743099698306155	1	-5.66817365104485	0.000328515111695	False	0	False
AC009032.1	0.731702780802007	1	-5.66812309832334	0.000328515111695	False	0	False
ATP2C2	0.731702780802007	1	-5.66812309832334	0.000328515111695	False	0	False
AC090820.2	0.731750506653707	1	-5.66804735625477	0.000328515111695	False	0	False
SCNN1A	0.729888667832964	1	-5.66794676668052	0.000328515111695	False	0	False
SUCLG2-AS1	0.729675159750049	1	-5.66761301424284	0.000328515111695	False	0	False
AC019186.1	0.729266776246678	1	-5.66682781042215	0.000328515111695	False	0	False
CRYBB2	0.729073124436472	1	-5.66639189663897	0.000328515111695	False	0	False
AC138331.1	0.729007856529988	1	-5.66623616712079	0.000328515111695	False	0	False
SNAI1	0.743110003445266	1	-5.6658598073553	0.000328515111695	False	0	False
Rhesus_G0014617	0.743110003445266	1	-5.6658598073553	0.000328515111695	False	0	False
AL450306.1	0.456377109127581	1	-5.66500235322534	0.001642575558476	False	0	False
SH2D1B	0.743111301895094	1	-5.66426693554688	0.000328515111695	False	0	False
AC110015.1	0.72816195517018	1	-5.6638415597209	0.000328515111695	False	0	False
AKT3-IT1	0.41882171420519	1	-5.66374205514236	0.001971090670171	False	0	False
RPL3L	0.7280215299171	1	-5.66338020452662	0.000328515111695	False	0	False
AC027514.2	0.618992343046334	1	-5.66330694594272	0.00065703022339	False	0	False
AL160171.1	0.733288856232086	1	-5.66187142138671	0.000328515111695	False	0	False
AC025437.4	0.733288856232086	1	-5.66187142138671	0.000328515111695	False	0	False
KLK4	0.733288856232086	1	-5.66187142138671	0.000328515111695	False	0	False
AC007610.7	0.733288856232086	1	-5.66187142138671	0.000328515111695	False	0	False
ASMT	0.727261823522263	1	-5.66059448334998	0.000328515111695	False	0	False
LRRC70	0.733498209767056	1	-5.6601823840503	0.000328515111695	False	0	False
C2CD4A	0.733529013638791	1	-5.65990615956165	0.000328515111695	False	0	False
AC010542.4	0.726924936408918	1	-5.65921037758142	0.000328515111695	False	0	False
SLC35E2A	0.638344837806306	1	-5.65919434031859	0.00065703022339	False	0	False
RNU6-118P	0.733633856506474	1	-5.65890491110585	0.000328515111695	False	0	False
AC112907.2	0.733633856506474	1	-5.65890491110585	0.000328515111695	False	0	False
AL354743.1	0.743081111748956	1	-5.65862960703481	0.000328515111695	False	0	False
RPL13AP	0.743081111748956	1	-5.65862960703481	0.000328515111695	False	0	False
CLDN10	0.743081111748956	1	-5.65862960703481	0.000328515111695	False	0	False
PRL	0.498512506613564	1	-5.65787391624235	0.001314060446781	False	0	False
HCG14	0.726348833730132	1	-5.65664400098929	0.000328515111695	False	0	False
ITGB7	0.726348833730132	1	-5.65664400098929	0.000328515111695	False	0	False
SENP3-EIF4A1	0.743025408223386	1	-5.65433621871168	0.000328515111695	False	0	False
MIR6090	0.743025408223386	1	-5.65433621871168	0.000328515111695	False	0	False
AC005189.1	0.743025408223386	1	-5.65433621871168	0.000328515111695	False	0	False
AC020661.3	0.74302540822338	1	-5.65433621871142	0.000328515111695	False	0	False
C20orf173	0.726905460057315	1	-5.65382412803523	0.000328515111695	False	0	False
AL161665.2	0.743003750274446	1	-5.65304888237478	0.000328515111695	False	0	False
SLC34A2	0.725512644890287	1	-5.6524939666241	0.000328515111695	False	0	False
AC007684.2	0.725512644890287	1	-5.6524939666241	0.000328515111695	False	0	False
AL357140.4	0.725512644890287	1	-5.6524939666241	0.000328515111695	False	0	False
TTC22	0.616986175007564	1	-5.65178037259122	0.00065703022339	False	0	False
AC007899.1	0.725061375340545	1	-5.65005493913159	0.000328515111695	False	0	False
AP000580.1	0.725061375340545	1	-5.65005493913159	0.000328515111695	False	0	False
OXER1	0.742944977573091	1	-5.65004289207097	0.000328515111695	False	0	False
AC025278.2	0.725019907257988	1	-5.64982400726518	0.000328515111695	False	0	False
LINC01763	0.742937554886296	1	-5.64969905164154	0.000328515111695	False	0	False
Rhesus_G0056128	0.742937554886296	1	-5.64969905164154	0.000328515111695	False	0	False
Rhesus_G0033610	0.742937554886296	1	-5.64969905164154	0.000328515111695	False	0	False
SMAD9-IT1	0.742937554886296	1	-5.64969905164154	0.000328515111695	False	0	False
AC006064.4	0.742937554886296	1	-5.64969905164154	0.000328515111695	False	0	False
LINC02060	0.742937554886296	1	-5.64969905164154	0.000328515111695	False	0	False
AC078889.1	0.734310968909147	1	-5.64869348784905	0.000328515111695	False	0	False
SEC14L3	0.74291416568266	1	-5.64865471048109	0.000328515111695	False	0	False
CATIP	0.645866164535552	1	-5.64811465275777	0.00065703022339	False	0	False
AP001107.4	0.72443190831695	1	-5.64642885023454	0.000328515111695	False	0	False
MAB21L4	0.742803034580621	1	-5.64427694583637	0.000328515111695	False	0	False
S100A4	0.742803035634105	1	-5.6442769423034	0.000328515111695	False	0	False
AC087498.1	0.742803035634105	1	-5.6442769423034	0.000328515111695	False	0	False
AC005224.3	0.723873664853856	1	-5.64300137375731	0.000328515111695	False	0	False
MIR555	0.742736175661747	1	-5.64195645815404	0.000328515111695	False	0	False
AC105114.2	0.742699717765832	1	-5.64076034095003	0.000328515111695	False	0	False
PGF	0.742699716128993	1	-5.64076033763973	0.000328515111695	False	0	False
AC025175.2	0.566554178600321	1	-5.6396645531462	0.000985545335085	False	0	False
LINC00240	0.742661155669381	1	-5.63953907453162	0.000328515111695	False	0	False
AC092058.1	0.742661155669381	1	-5.63953907453162	0.000328515111695	False	0	False
LINC01033	0.742620421275085	1	-5.63829168777143	0.000328515111695	False	0	False
AC004448.2	0.742620421275085	1	-5.63829168777143	0.000328515111695	False	0	False
AC069547.1	0.742620421275085	1	-5.63829168777143	0.000328515111695	False	0	False
Z82173.1	0.742577443205788	1	-5.63701717075745	0.000328515111695	False	0	False
ZNF720P1	0.742577443205788	1	-5.63701717075745	0.000328515111695	False	0	False
AC145285.3	0.742577443205788	1	-5.63701717075745	0.000328515111695	False	0	False
Rhesus_G0054209	0.734612148347645	1	-5.63693459107649	0.000328515111695	False	0	False
STEAP3	0.614911878114635	1	-5.63679488204049	0.00065703022339	False	0	False
GJA3	0.643056956371638	1	-5.63662814364539	0.00065703022339	False	0	False
RN7SL751P	0.722542601994383	1	-5.63405881437128	0.000328515111695	False	0	False
AC011444.4	0.722542601994383	1	-5.63405881437128	0.000328515111695	False	0	False
AC025211.1	0.742468007228833	1	-5.63393177440624	0.000328515111695	False	0	False
RPSAP5	0.647003124358767	1	-5.62768319045211	0.00065703022339	False	0	False
RPL7P25	0.721670121237321	1	-5.62763327654744	0.000328515111695	False	0	False
MRPL45P2	0.721670121237321	1	-5.62763327654744	0.000328515111695	False	0	False
LINC01127	0.742207023186258	1	-5.62724238825232	0.000328515111695	False	0	False
SLC27A6	0.742207023186258	1	-5.62724238825232	0.000328515111695	False	0	False
MAST4-IT1	0.536780140182275	1	-5.62685950869098	0.000985545335085	False	0	False
AC007394.1	0.568369515428651	1	-5.62657711401392	0.000985545335085	False	0	False
AC027228.1	0.45871810430556	1	-5.62565280997395	0.001642575558476	False	0	False
PRODH2	0.742076095722407	1	-5.62413847131362	0.000328515111695	False	0	False
AL353718.1	0.721107686581043	1	-5.62326491132505	0.000328515111695	False	0	False
DDIT4L	0.721107686581043	1	-5.62326491132505	0.000328515111695	False	0	False
AC069306.1	0.721013093759632	1	-5.62251327738947	0.000328515111695	False	0	False
RBISP2	0.613417780739928	1	-5.62174245599272	0.00065703022339	False	0	False
AC096734.2	0.741957330259659	1	-5.62143107218726	0.000328515111695	False	0	False
AC023813.2	0.641754086459545	1	-5.62024218906709	0.00065703022339	False	0	False
POSTN	0.72072787241385	1	-5.62021793126302	0.000328515111695	False	0	False
AC004221.1	0.613135197381107	1	-5.61983662481917	0.00065703022339	False	0	False
AC087749.2	0.720680117462677	1	-5.61982940356897	0.000328515111695	False	0	False
C3orf20	0.741829213844221	1	-5.61860667323438	0.000328515111695	False	0	False
USP12-AS2	0.741829213844221	1	-5.61860667323438	0.000328515111695	False	0	False
CASC16	0.741829213844221	1	-5.61860667323438	0.000328515111695	False	0	False
Rhesus_G0051006	0.734528475375384	1	-5.61737639668787	0.000328515111695	False	0	False
AC008906.1	0.734528475375384	1	-5.61737639668787	0.000328515111695	False	0	False
AP000609.1	0.734528475375384	1	-5.61737639668787	0.000328515111695	False	0	False
AC093770.1	0.720344162097633	1	-5.61706245344434	0.000328515111695	False	0	False
AC068790.2	0.720344162097633	1	-5.61706245344434	0.000328515111695	False	0	False
AP003717.4	0.720344162097633	1	-5.61706245344434	0.000328515111695	False	0	False
LTB4R2	0.720344162097633	1	-5.61706245344434	0.000328515111695	False	0	False
LINC00477	0.720344162097633	1	-5.61706245344434	0.000328515111695	False	0	False
AC012671.1	0.720344162097633	1	-5.61706245344434	0.000328515111695	False	0	False
ACTBP7	0.720344162097633	1	-5.61706245344434	0.000328515111695	False	0	False
AC116447.1	0.741747599178368	1	-5.61685250534055	0.000328515111695	False	0	False
AC011753.2	0.741747599178368	1	-5.61685250534055	0.000328515111695	False	0	False
AC018845.1	0.642028818347593	1	-5.61349164546877	0.00065703022339	False	0	False
AC087241.2	0.570199625082005	1	-5.61077265195366	0.000985545335085	False	0	False
AP001011.2	0.74128093834823	1	-5.60734844541191	0.000328515111695	False	0	False
HSPE1P7	0.74128093834823	1	-5.60734844541191	0.000328515111695	False	0	False
SCML2P1	0.74128093834823	1	-5.60734844541191	0.000328515111695	False	0	False
AC009554.2	0.567432214648332	1	-5.60306116026599	0.000985545335085	False	0	False
STX19	0.718669001552651	1	-5.6024324795564	0.000328515111695	False	0	False
AL160281.1	0.718669001552651	1	-5.6024324795564	0.000328515111695	False	0	False
AC107956.2	0.718365603420538	1	-5.59964492395299	0.000328515111695	False	0	False
ERV3-1	0.718365603420538	1	-5.59964492395299	0.000328515111695	False	0	False
SOX30	0.718263918155827	1	-5.59870195122437	0.000328515111695	False	0	False
SNORD38C	0.643775360063033	1	-5.59711386013151	0.00065703022339	False	0	False
FGF1	0.517719176301155	1	-5.59460777306355	0.001314060446781	False	0	False
CENPI	0.387277020409278	0.994444942882872	-5.59062805522009	0.002299605781866	False	0.002419256445084	False
AC138627.1	0.740291475610428	1	-5.58912240458487	0.000328515111695	False	0	False
AC091962.1	0.740291475610428	1	-5.58912240458487	0.000328515111695	False	0	False
AL353807.4	0.740291475610428	1	-5.58912240458487	0.000328515111695	False	0	False
AC145676.1	0.740291475610428	1	-5.58912240458487	0.000328515111695	False	0	False
COL8A1	0.638362275758648	1	-5.58789448862977	0.00065703022339	False	0	False
CCDC33	0.739987962853566	1	-5.58387575476422	0.000328515111695	False	0	False
CALHM2	0.739987962853566	1	-5.58387575476422	0.000328515111695	False	0	False
COL4A2-AS1	0.716328844473563	1	-5.58002203355532	0.000328515111695	False	0	False
PI4KAP2	0.508933920729549	1	-5.57685847306033	0.001314060446781	False	0	False
NFIA-AS1	0.513465152807507	1	-5.57446293032038	0.001314060446781	False	0	False
KDELC1P1	0.637234304022294	1	-5.57056952453776	0.00065703022339	False	0	False
SPNS1	0.739175459808669	1	-5.57037252006584	0.000328515111695	False	0	False
SNORA22C	0.739175459808669	1	-5.57037252006584	0.000328515111695	False	0	False
RN7SL778P	0.637534245593524	1	-5.56782425696648	0.00065703022339	False	0	False
DNM1P34	0.738777650875118	1	-5.56399306888878	0.000328515111695	False	0	False
USH2A	0.738777650875118	1	-5.56399306888878	0.000328515111695	False	0	False
AL139132.1	0.738777650875118	1	-5.56399306888878	0.000328515111695	False	0	False
RNU6-298P	0.714727371284024	1	-5.56376449451117	0.000328515111695	False	0	False
ZMYM4-AS1	0.500181660725179	1	-5.56024218406213	0.001314060446781	False	0	False
AL353726.2	0.645836755430127	1	-5.55937177116271	0.00065703022339	False	0	False
AP000442.1	0.56418741098391	1	-5.555598606824	0.000985545335085	False	0	False
TMPRSS4	0.738195612203384	1	-5.5548793947348	0.000328515111695	False	0	False
CD27-AS1	0.738195612203384	1	-5.5548793947348	0.000328515111695	False	0	False
TMEM210	0.738195612203384	1	-5.5548793947348	0.000328515111695	False	0	False
AC073389.1	0.713862043568071	1	-5.55481409785039	0.000328515111695	False	0	False
AC121334.1	0.713862043568071	1	-5.55481409785039	0.000328515111695	False	0	False
TMEM97P1	0.731646917769143	1	-5.55392657717033	0.000328515111695	False	0	False
AC078842.2	0.738118487658491	1	-5.55368914954181	0.000328515111695	False	0	False
AC022022.2	0.738118487658491	1	-5.55368914954181	0.000328515111695	False	0	False
RN7SL688P	0.738118487658491	1	-5.55368914954181	0.000328515111695	False	0	False
CCDC116	0.738118487658491	1	-5.55368914954181	0.000328515111695	False	0	False
AP002505.2	0.738118487658491	1	-5.55368914954181	0.000328515111695	False	0	False
ADM	0.442773660567049	1	-5.55283104534212	0.00065703022339	False	0	False
MRPL35P1	0.509868034888862	1	-5.55181667313078	0.001314060446781	False	0	False
AC106827.2	0.731124693906139	1	-5.54598165281629	0.000328515111695	False	0	False
UPB1	0.731124693906139	1	-5.54598165281629	0.000328515111695	False	0	False
RPS26P38	0.712966070389657	1	-5.54550730859025	0.000328515111695	False	0	False
AC089985.2	0.712966070389657	1	-5.54550730859025	0.000328515111695	False	0	False
AL590666.5	0.57224901772737	1	-5.54364473775703	0.000985545335085	False	0	False
AL049780.2	0.640230623898372	1	-5.5411098664362	0.00065703022339	False	0	False
AC097716.1	0.712034121215805	1	-5.53585655010755	0.000328515111695	False	0	False
EMP1	0.584190026295646	1	-5.52890132109771	0.00065703022339	False	0	False
SEMA3D	0.736446725505398	1	-5.52870796657365	0.000328515111695	False	0	False
AC068768.1	0.736446725505398	1	-5.52870796657365	0.000328515111695	False	0	False
ZNF653	0.736446725505398	1	-5.52870796657365	0.000328515111695	False	0	False
C1orf105	0.641063898958938	1	-5.52855131968587	0.00065703022339	False	0	False
PTCHD3P2	0.641868794453207	1	-5.52805941803608	0.00065703022339	False	0	False
AL355102.3	0.595349823114384	1	-5.52776919686768	0.00065703022339	False	0	False
AC090627.1	0.73593553742781	1	-5.52133064225986	0.000328515111695	False	0	False
Rhesus_G0028936	0.73593553742781	1	-5.52133064225986	0.000328515111695	False	0	False
RPL5P30	0.564241323466596	1	-5.52002326668303	0.000985545335085	False	0	False
AC104982.2	0.710451679195259	1	-5.5197391172706	0.000328515111695	False	0	False
AP003086.3	0.710382912623118	1	-5.51905031998009	0.000328515111695	False	0	False
AC007036.5	0.710382912623118	1	-5.51905031998009	0.000328515111695	False	0	False
AC027796.1	0.710382912623118	1	-5.51905031998009	0.000328515111695	False	0	False
AC018620.1	0.735721810563246	1	-5.5182771122779	0.000328515111695	False	0	False
[truncated: 25,502 more rows]
