# Supplementary material for: The development and evolution of inhibitory neurons in primate cerebrum
Source: Nature. 2022 Mar 23;603(7903):871–7. doi: 10.1038/s41586-022-04510-w (PMC8967711; doi:10.1038/s41586-022-04510-w)
Supplement: Supplementary file 9 — Antibody information. Dilutions, manufacturers and lots of antibodies used in this study. [file 41586_2022_4510_MOESM9_ESM.xlsx]

## Sheet: Sheet1
Gene Target	Host Species	Supplier	Identifier	Dilution	Lot
SCGN	Goat	Fisher	AF4878	2 ug/mL	CASX0119111
PAX6	Rabbit	BioLegend	901301	1:750	B277104
PAX6	Sheep	R&D	AF8150	1:200	CDJL0420021
NKX2-1	Rabbit	Millipore	MILL-07-601	1:750	3448599
FOXP2	Mouse	Millipore	MABE415	1:500	3278590
FOXP2	Sheep	R&D	AF5647	1:2000	CCUB0221031
FOXP4	Rabbit	Millipore	ABE74	1:500	3050680
NR2F2	Mouse	Perseus Proteomics	PP-H7147-00 (clone H7147)	1:750	A-2
MEIS2	Mouse	Sigma	WH0004212M1	1:500	J1071-1H4
SP8	Rabbit	Millipore	HPA054006	1:500	3237
TH	Sheep	Millipore	AB1542	1:1000	3403416
TH	Rabbit	Millipore	AB152	1:1000	3574360
MKI67	Mouse	Dako	MIB-1	1:250	20057589
